# Supplementary material for: The MicroRNAome of Pregnancy: Deciphering miRNA Networks at the Maternal-Fetal Interface
Source: PLoS One. 2013 Nov 22;8(11):e72264. doi: 10.1371/journal.pone.0072264 (PMC3838410; doi:10.1371/journal.pone.0072264)
Supplement: Material S2 — Putative miRNA Targets. A list of mRNA targets predicted by 6 of 11 target prediction algorithms. Human homologs of the porcine miRNAs which were found to differ by microarray are listed along side of their validated and predicted targets, NCBI RefSeqs, and a description of the gene. N/A indicates that the miRNA was not found in the miRecords database, whereas ‘0 validated interactions’ or ‘0 predicted interactions’ indicates that the miRNA was included in the database, but did not have any targets predicted by 6 of 11 algorithms. Targets for miR-331-5p, 339-3p, and 935 were predicted using only 4 of 11 programs. AE: arresting endometrium, AT: arresting trophoblast, HE: healthy endometrium, HT: healthy trophoblast, NP: non-pregnant endometrium. (XLS) [file pone.0072264.s002.xls]

## Sheet: NP>HE
miRNAs in Non-Pregnant Endometrium > Healthy gd20 Endometrium
miRNA (NP>HE)	Targets (NP<HE)	NCBI RefSeq	Description
hsa-miR-27a	SP1 (validated)	NM_138473	sp1 transcription factor
(9 validated interactions)	SP3 (validated)	NM_003111	sp3 transcription factor
(118 predicted interactions)	SP4 (validated)	NM_003112	sp4 transcription factor
	PHB (validated)	NM_002634	prohibitin
	RUNX1 (validated)	NM_001001890	runt-related transcription factor 1 (acute myeloid leukemia 1; aml1 oncogene)
	GCA (validated)	NM_012198	grancalcin, EF-hand calcium binding protein
	PEX7 (validated)	NM_000288.3	peroxisomal biogenesis factor 7
	FOXO1 (validated)	NM_002015.3	forkhead box 01
	FADD (validated)	NM_003824.3	Fas (TNFRSF6)-associated via death domain
	TMCC1	NM_015008	transmembrane and coiled-coil domain family 1
	NXT2	NM_018698	nuclear transport factor 2-like export factor 2
	HOXA10	NM_018951	homeobox A10
	DLL4	NM_019074	delta-like 4 (Drosophila)
	CCNJ	NM_019084	cyclin J
	ANK1	NM_020475	ankyrin 1, erythrocytic
	SEMA6A	NM_020796	sema domain, transmembrane domain (TM), and cytoplasmic domain, (semaphorin) 6A
	GPAM	NM_020918	glycerol-3-phosphate acyltransferase, mitochondrial
	OTX2	NM_021728	orthodenticle homeobox 2
	TEAD1	NM_021961	TEA domain family member 1 (SV40 transcriptional enhancer factor)
	ST14	NM_021978	suppression of tumorigenicity 14 (colon carcinoma)
	NEUROD6	NM_022728	neurogenic differentiation 6
	RMND5A	NM_022780	required for meiotic nuclear division 5 homolog A (S. cerevisiae)
	C17orf85	NM_018553	chromosome 17 open reading frame 85
	JMJD1A	NM_018433	jumonji domain containing 1A
	FBXW7	NM_018315	F-box and WD repeat domain containing 7
	PDS5B	NM_015032	PDS5, regulator of cohesion maintenance, homolog B (S. cerevisiae)
	CAMTA1	NM_015215	calmodulin binding transcription activator 1
	ZDHHC17	NM_015336	zinc finger, DHHC-type containing 17
	ZNF385A	NM_015481	zinc finger protein 385A
	ZZZ3	NM_015534	zinc finger, ZZ-type containing 3
	C10orf137	NM_015608	chromosome 10 open reading frame 137
	C1orf144	NM_015609	chromosome 1 open reading frame 144
	WSB1	NM_015626	WD repeat and SOCS box-containing 1
	RBJ	NM_016544	rab and DnaJ domain containing
	GOLM1	NM_016548	golgi membrane protein 1
	GALNT7	NM_017423	UDP-N-acetyl-alpha-D-galactosamine:polypeptide N-acetylgalactosaminyltransferase 7 (GalNAc-T7)
	UBE2Q1	NM_017582	ubiquitin-conjugating enzyme E2Q family member 1
	RNF38	NM_022781	ring finger protein 38
	USP46	NM_022832	ubiquitin specific peptidase 46
	C1orf108	NM_024595	chromosome 1 open reading frame 108
	MAP3K7IP3	NM_152787	mitogen-activated protein kinase kinase kinase 7 interacting protein 3
	C7orf41	NM_152793	chromosome 7 open reading frame 41
	ST6GALNAC3	NM_152996	ST6 (alpha-N-acetyl-neuraminyl-2,3-beta-galactosyl-1,3)-N-acetylgalactosaminide alpha-2,6-sialyltransferase 3
	TAPT1	NM_153365	transmembrane anterior posterior transformation 1
	C5orf41	NM_153607	chromosome 5 open reading frame 41
	POM121	NM_172020	POM121 membrane glycoprotein (rat)
	AQP11	NM_173039	aquaporin 11
	ANKRD43	NM_175873	ankyrin repeat domain 43
	NCOA7	NM_181782	nuclear receptor coactivator 7
	C1orf52	NM_198077	chromosome 1 open reading frame 52
	NRK	NM_198465	Nik related kinase
	SS18L1	NM_198935	synovial sarcoma translocation gene on chromosome 18-like 1
	DCP2	NM_152624	DCP2 decapping enzyme homolog (S. cerevisiae)
	MIER3	NM_152622	mesoderm induction early response 1, family member 3
	HORMAD2	NM_152510	HORMA domain containing 2
	EDEM3	NM_025191	ER degradation enhancer, mannosidase alpha-like 3
	TMUB1	NM_031434	transmembrane and ubiquitin-like domain containing 1
	ING5	NM_032329	inhibitor of growth family, member 5
	BRSK1	NM_032430	BR serine/threonine kinase 1
	LCOR	NM_032440	ligand dependent nuclear receptor corepressor
	KIAA1737	NM_033426	KIAA1737
	SLITRK1	NM_052910	SLIT and NTRK-like family, member 1
	NARG1	NM_057175	NMDA receptor regulated 1
	FAM105B	NM_138348	family with sequence similarity 105, member B
	SLC39A11	NM_139177	solute carrier family 39 (metal ion transporter), member 11
	SGMS1	NM_147156	sphingomyelin synthase 1
	KTELC1	NM_152305	KTEL (Lys-Tyr-Glu-Leu) containing 1
	C2orf55	NM_207362	chromosome 2 open reading frame 55
	EYA1	NM_000503	eyes absent homolog 1 (Drosophila)
	SDC2	NM_002998	syndecan 2
	MAP2K4	NM_003010	mitogen-activated protein kinase kinase 4
	SFRP1	NM_003012	secreted frizzled-related protein 1
	SNAP25	NM_003081	synaptosomal-associated protein, 25kDa
	UBE2N	NM_003348	ubiquitin-conjugating enzyme E2N (UBC13 homolog, yeast)
	YWHAB	NM_003404	tyrosine 3-monooxygenase/tryptophan 5-monooxygenase activation protein, beta polypeptide
	B4GALT3	NM_003779	UDP-Gal:betaGlcNAc beta 1,4- galactosyltransferase, polypeptide 3
	RNGTT	NM_003800	RNA guanylyltransferase and 5"-phosphatase
	NR5A2	NM_003822	nuclear receptor subfamily 5, group A, member 2
	NRP2	NM_003872	neuropilin 2
	CCNG1	NM_004060	cyclin G1
	EYA4	NM_004100	eyes absent homolog 4 (Drosophila)
	RGS1	NM_002922	regulator of G-protein signaling 1
	PSMA1	NM_002786	proteasome (prosome, macropain) subunit, alpha type, 1
	PPP1CC	NM_002710	protein phosphatase 1, catalytic subunit, gamma isoform
	DCX	NM_000555	doublecortex; lissencephaly, X-linked (doublecortin)
	KITLG	NM_000899	KIT ligand
	PTGER4	NM_000958	prostaglandin E receptor 4 (subtype EP4)
	STX16	NM_001001433	syntaxin 16
	RUNX1	NM_001001890	runt-related transcription factor 1 (acute myeloid leukemia 1; aml1 oncogene)
	CDS1	NM_001263	CDP-diacylglycerol synthase (phosphatidate cytidylyltransferase) 1
	CDH5	NM_001795	cadherin 5, type 2, VE-cadherin (vascular epithelium)
	COL19A1	NM_001858	collagen, type XIX, alpha 1
	HAPLN1	NM_001884	hyaluronan and proteoglycan link protein 1
	GRB2	NM_002086	growth factor receptor-bound protein 2
	LIMK1	NM_002314	LIM domain kinase 1
	MARCKS	NM_002356	myristoylated alanine-rich protein kinase C substrate
	MED14	NM_004229	mediator complex subunit 14
	SOCS6	NM_004232	suppressor of cytokine signaling 6
	JMJD1C	NM_004241	jumonji domain containing 1C
	ARFGEF1	NM_006421	ADP-ribosylation factor guanine nucleotide-exchange factor 1(brefeldin A-inhibited)
	TLK2	NM_006852	tousled-like kinase 2
	SFRS1	NM_006924	splicing factor, arginine/serine-rich 1 (splicing factor 2, alternate splicing factor)
	ELL2	NM_012081	elongation factor, RNA polymerase II, 2
	RYBP	NM_012234	RING1 and YY1 binding protein
	MMD	NM_012329	monocyte to macrophage differentiation-associated
	ATXN10	NM_013236	ataxin 10
	FLRT3	NM_013281	fibronectin leucine rich transmembrane protein 3
	ARMC8	NM_014154	armadillo repeat containing 8
	C1orf9	NM_014283	chromosome 1 open reading frame 9
	NEK6	NM_014397	NIMA (never in mitosis gene a)-related kinase 6
	DKK2	NM_014421	dickkopf homolog 2 (Xenopus laevis)
	NPEPPS	NM_006310	aminopeptidase puromycin sensitive
	NFE2L2	NM_006164	nuclear factor (erythroid-derived 2)-like 2
	NEDD4	NM_006154	neural precursor cell expressed, developmentally down-regulated 4
	CREB1	NM_004379	cAMP responsive element binding protein 1
	RELN	NM_005045	reelin
	GFPT2	NM_005110	glutamine-fructose-6-phosphate transaminase 2
	BMI1	NM_005180	BMI1 polycomb ring finger oncogene
	EGFR	NM_005228	epidermal growth factor receptor (erythroblastic leukemia viral (v-erb-b) oncogene homolog, avian)
	NR2F6	NM_005234	nuclear receptor subfamily 2, group F, member 6
	ABCA1	NM_005502	ATP-binding cassette, sub-family A (ABC1), member 1
	IRS1	NM_005544	insulin receptor substrate 1
	PPIF	NM_005729	peptidylprolyl isomerase F (cyclophilin F)
	RCAN2	NM_005822	regulator of calcineurin 2
	STAG1	NM_005862	stromal antigen 1
	CAPZA1	NM_006135	capping protein (actin filament) muscle Z-line, alpha 1
	FOXP2	NM_014491	forkhead box P2
hsa-miR-27b	NOTCH1 (validated)	NM_017617	notch homolog 1, translocation-associated (Drosophila)
(7 validated interactions)	CYP1B1 (validated)	NM_000104	cytochrome P450, family 1, subfamily B, polypeptide 1
(131 predicted interactions)	ADORA2B (validated)	NM_000676.2	adenosine A2b receptor
	PPARG (validated)	NM_138711.3	peroxisome proliferator-activated receptor gamma, transcript variant 3
	ST14 (validated)	NM_021978.3	suppression of tumorigenicity 14 (colon carcinoma)
	PPARG (validated)	NM_015869.4	peroxisome proliferator-activated receptor gamma, transcript variant 2
	MMP13 (validated)	NM_002427.3	matrix metallopeptidase 13 (collagenase 3)
	CYP1B1	NM_000104	cytochrome P450, family 1, subfamily B, polypeptide 1
	ZZZ3	NM_015534	zinc finger, ZZ-type containing 3
	WSB1	NM_015626	WD repeat and SOCS box-containing 1
	TMED5	NM_016040	transmembrane emp24 protein transport domain containing 5
	RBJ	NM_016544	rab and DnaJ domain containing
	GOLM1	NM_016548	golgi membrane protein 1
	GALNT7	NM_017423	UDP-N-acetyl-alpha-D-galactosamine:polypeptide N-acetylgalactosaminyltransferase 7 (GalNAc-T7)
	FBXW7	NM_018315	F-box and WD repeat domain containing 7
	C17orf85	NM_018553	chromosome 17 open reading frame 85
	NXT2	NM_018698	nuclear transport factor 2-like export factor 2
	PDE7B	NM_018945	phosphodiesterase 7B
	HOXA10	NM_018951	homeobox A10
	CCNJ	NM_019084	cyclin J
	ANK1	NM_020475	ankyrin 1, erythrocytic
	TMEM9B	NM_020644	TMEM9 domain family, member B
	ZNF385A	NM_015481	zinc finger protein 385A
	ZDHHC17	NM_015336	zinc finger, DHHC-type containing 17
	DNAJC13	NM_015268	DnaJ (Hsp40) homolog, subfamily C, member 13
	STK39	NM_013233	serine threonine kinase 39 (STE20/SPS1 homolog, yeast)
	ATXN10	NM_013236	ataxin 10
	FLRT3	NM_013281	fibronectin leucine rich transmembrane protein 3
	USP25	NM_013396	ubiquitin specific peptidase 25
	C1orf9	NM_014283	chromosome 1 open reading frame 9
	NGFRAP1	NM_014380	nerve growth factor receptor (TNFRSF16) associated protein 1
	NEK6	NM_014397	NIMA (never in mitosis gene a)-related kinase 6
	DKK2	NM_014421	dickkopf homolog 2 (Xenopus laevis)
	FOXP2	NM_014491	forkhead box P2
	TMCC1	NM_015008	transmembrane and coiled-coil domain family 1
	PDS5B	NM_015032	PDS5, regulator of cohesion maintenance, homolog B (S. cerevisiae)
	PLCL2	NM_015184	phospholipase C-like 2
	CAMTA1	NM_015215	calmodulin binding transcription activator 1
	SATB2	NM_015265	SATB homeobox 2
	SEMA6A	NM_020796	sema domain, transmembrane domain (TM), and cytoplasmic domain, (semaphorin) 6A
	GPAM	NM_020918	glycerol-3-phosphate acyltransferase, mitochondrial
	OTX2	NM_021728	orthodenticle homeobox 2
	FAM105B	NM_138348	family with sequence similarity 105, member B
	LONRF1	NM_152271	LON peptidase N-terminal domain and ring finger 1
	HORMAD2	NM_152510	HORMA domain containing 2
	MIER3	NM_152622	mesoderm induction early response 1, family member 3
	DCP2	NM_152624	DCP2 decapping enzyme homolog (S. cerevisiae)
	MAP3K7IP3	NM_152787	mitogen-activated protein kinase kinase kinase 7 interacting protein 3
	ST6GALNAC3	NM_152996	ST6 (alpha-N-acetyl-neuraminyl-2,3-beta-galactosyl-1,3)-N-acetylgalactosaminide alpha-2,6-sialyltransferase 3
	TAPT1	NM_153365	transmembrane anterior posterior transformation 1
	C5orf41	NM_153607	chromosome 5 open reading frame 41
	POM121	NM_172020	POM121 membrane glycoprotein (rat)
	ANKRD43	NM_175873	ankyrin repeat domain 43
	NCOA7	NM_181782	nuclear receptor coactivator 7
	C1orf52	NM_198077	chromosome 1 open reading frame 52
	NRK	NM_198465	Nik related kinase
	UBE2F	NM_080678	ubiquitin-conjugating enzyme E2F (putative)
	NARG1	NM_057175	NMDA receptor regulated 1
	TEAD1	NM_021961	TEA domain family member 1 (SV40 transcriptional enhancer factor)
	ST14	NM_021978	suppression of tumorigenicity 14 (colon carcinoma)
	NEUROD6	NM_022728	neurogenic differentiation 6
	RMND5A	NM_022780	required for meiotic nuclear division 5 homolog A (S. cerevisiae)
	RNF38	NM_022781	ring finger protein 38
	USP46	NM_022832	ubiquitin specific peptidase 46
	UNKL	NM_023076	unkempt homolog (Drosophila)-like
	C6orf60	NM_024581	chromosome 6 open reading frame 60
	C1orf108	NM_024595	chromosome 1 open reading frame 108
	EDEM3	NM_025191	ER degradation enhancer, mannosidase alpha-like 3
	TMUB1	NM_031434	transmembrane and ubiquitin-like domain containing 1
	ING5	NM_032329	inhibitor of growth family, member 5
	LCOR	NM_032440	ligand dependent nuclear receptor corepressor
	FAM126A	NM_032581	family with sequence similarity 126, member A
	SS18L1	NM_198935	synovial sarcoma translocation gene on chromosome 18-like 1
	EYA1	NM_000503	eyes absent homolog 1 (Drosophila)
	GRB2	NM_002086	growth factor receptor-bound protein 2
	MARCKS	NM_002356	myristoylated alanine-rich protein kinase C substrate
	IRF4	NM_002460	interferon regulatory factor 4
	NGFR	NM_002507	nerve growth factor receptor (TNFR superfamily, member 16)
	NOVA1	NM_002515	neuro-oncological ventral antigen 1
	PPP1CC	NM_002710	protein phosphatase 1, catalytic subunit, gamma isoform
	PSMA1	NM_002786	proteasome (prosome, macropain) subunit, alpha type, 1
	RGS1	NM_002922	regulator of G-protein signaling 1
	SDC2	NM_002998	syndecan 2
	MAP2K4	NM_003010	mitogen-activated protein kinase kinase 4
	SMARCA1	NM_003069	SWI/SNF related, matrix associated, actin dependent regulator of chromatin, subfamily a, member 1
	SNAP25	NM_003081	synaptosomal-associated protein, 25kDa
	UBE2N	NM_003348	ubiquitin-conjugating enzyme E2N (UBC13 homolog, yeast)
	YWHAB	NM_003404	tyrosine 3-monooxygenase/tryptophan 5-monooxygenase activation protein, beta polypeptide
	HAPLN1	NM_001884	hyaluronan and proteoglycan link protein 1
	COL19A1	NM_001858	collagen, type XIX, alpha 1
	HOXA13	NM_000522	homeobox A13
	DCX	NM_000555	doublecortex; lissencephaly, X-linked (doublecortin)
	ADORA2B	NM_000676	adenosine A2b receptor
	KITLG	NM_000899	KIT ligand
	PTGER4	NM_000958	prostaglandin E receptor 4 (subtype EP4)
	RARA	NM_000964	retinoic acid receptor, alpha
	STX16	NM_001001433	syntaxin 16
	RUNX1	NM_001001890	runt-related transcription factor 1 (acute myeloid leukemia 1; aml1 oncogene)
	ANK2	NM_001148	ankyrin 2, neuronal
	DTNA	NM_001390	dystrobrevin, alpha
	EN2	NM_001427	engrailed homeobox 2
	CDH5	NM_001795	cadherin 5, type 2, VE-cadherin (vascular epithelium)
	CDH11	NM_001797	cadherin 11, type 2, OB-cadherin (osteoblast)
	CLCN3	NM_001829	chloride channel 3
	PDHX	NM_003477	pyruvate dehydrogenase complex, component X
	B4GALT3	NM_003779	UDP-Gal:betaGlcNAc beta 1,4- galactosyltransferase, polypeptide 3
	RNGTT	NM_003800	RNA guanylyltransferase and 5"-phosphatase
	IRS1	NM_005544	insulin receptor substrate 1
	PPIF	NM_005729	peptidylprolyl isomerase F (cyclophilin F)
	RCAN2	NM_005822	regulator of calcineurin 2
	STAG1	NM_005862	stromal antigen 1
	CAPZA1	NM_006135	capping protein (actin filament) muscle Z-line, alpha 1
	CD28	NM_006139	CD28 molecule
	APPBP2	NM_006380	amyloid beta precursor protein (cytoplasmic tail) binding protein 2
	ARFGEF1	NM_006421	ADP-ribosylation factor guanine nucleotide-exchange factor 1(brefeldin A-inhibited)
	PLK2	NM_006622	polo-like kinase 2 (Drosophila)
	PKIA	NM_006823	protein kinase (cAMP-dependent, catalytic) inhibitor alpha
	SFRS1	NM_006924	splicing factor, arginine/serine-rich 1 (splicing factor 2, alternate splicing factor)
	RNF139	NM_007218	ring finger protein 139
	ELL2	NM_012081	elongation factor, RNA polymerase II, 2
	RYBP	NM_012234	RING1 and YY1 binding protein
	ABCA1	NM_005502	ATP-binding cassette, sub-family A (ABC1), member 1
	NR2F6	NM_005234	nuclear receptor subfamily 2, group F, member 6
	NR5A2	NM_003822	nuclear receptor subfamily 5, group A, member 2
	CCNK	NM_003858	cyclin K
	NRP2	NM_003872	neuropilin 2
	STBD1	NM_003943	starch binding domain 1
	CCNG1	NM_004060	cyclin G1
	EYA4	NM_004100	eyes absent homolog 4 (Drosophila)
	MED14	NM_004229	mediator complex subunit 14
	SOCS6	NM_004232	suppressor of cytokine signaling 6
	JMJD1C	NM_004241	jumonji domain containing 1C
	CREB1	NM_004379	cAMP responsive element binding protein 1
	TROVE2	NM_004600	TROVE domain family, member 2
	RPS6KA5	NM_004755	ribosomal protein S6 kinase, 90kDa, polypeptide 5
	HNRNPF	NM_004966	heterogeneous nuclear ribonucleoprotein F
	EGFR	NM_005228	epidermal growth factor receptor (erythroblastic leukemia viral (v-erb-b) oncogene homolog, avian)
	MMD	NM_012329	monocyte to macrophage differentiation-associated
hsa-miR-99a	RAVER2 (validated)	NM_018211	ribonucleoprotein, PTB-binding 2
(5 validated interactions)	mTOR (validated)	NM_004958.3	mechanistic target of rapamycin (serine/threonine kinase)
(2 predicted interactions)	IGF-IR (validated)	NM_000875.3	insulin-like growth factor 1 receptor
	RPTOR (validated)	NM_020761.2	regulatory associated protein of mTOR, complex 1, transcript variant 1
	FGFR3 (validated)	NM_000142.4	fibroblast growth factor receptor 3, transcript variant 1
	C4orf16	NM_018569	chromosome 4 open reading frame 16
	KBTBD8	NM_032505	kelch repeat and BTB (POZ) domain containing 8
hsa-miR-100	mTOR (validated)	NM_004958.3	mechanistic target of rapamycin (serine/threonine kinase)
(5 validated interactions)	IGF-IR (validated)	NM_000875.3	insulin-like growth factor 1 receptor
(4 predicted interactions)	RPTOR (validated)	NM_020761.2	regulatory associated protein of mTOR, complex 1, transcript variant 1
	FGFR3 (validated)	NM_000142.4	fibroblast growth factor receptor 3, transcript variant 1
	PLK1 (validated)	NM_005030.3	polo-like kinase 1
	FRAP1	NM_004958	FK506 binding protein 12-rapamycin associated protein 1
	RAVER2	NM_018211	ribonucleoprotein, PTB-binding 2
	KBTBD8	NM_032505	kelch repeat and BTB (POZ) domain containing 8
	SLC44A1	NM_080546	solute carrier family 44, member 1
hsa-miR-125b	LIN22 (validated)	NM_024674	lin-28 homolog (C. elegans)
(52 validated interactions)	ERBB2 (validated)	NM_004448	v-erb-b2 erythroblastic leukemia viral oncogene homolog 2, neuro/glioblastoma derived oncogene homolog (avian)
(38 predicted interactions)	ERBB3 (validated)	NM_001982	v-erb-b2 erythroblastic leukemia viral oncogene homolog 3 (avian)
	CDK6 (validated)	NM_001259	cyclin-dependent kinase 6
	H3F3B (validated)	NM_005324	H3 histone, family 3B (H3.3B)
	CDC25A (validated)	NM_201567	cell division cycle 25 homolog A (S. pombe)
	BAK1 (validated)	NM_001188	BCL2-antagonist/killer 1
	gag-pol (validated)	NC_001802	Human immunodeficiency virus 1, complete genome
	NTRK3 (validated)	NM_001007156	neurotrophic tyrosine kinase, receptor, type 3
	C10orf104 (validated)	NM_173473	chromosome 10 open reading frame 104
	ADAMTS1 (validated)	NM_006988	ADAM metallopeptidase with thrombospondin type 1 motif, 1
	PERP (validated)	NM_022121	PERP, TP53 apoptosis effector
	B3GALT4 (validated)	NM_003782	UDP-Gal:betaGlcNAc beta 1,3-galactosyltransferase, polypeptide 4
	HOMER2 (validated)	NM_199332	homer homolog 2 (Drosophila)
	GPR160 (validated)	NM_014373	G protein-coupled receptor 160
	CASP7 (validated)	NM_033340	caspase 7, apoptosis-related cysteine peptidase
	CEBPG (validated)	NM_001806	CCAAT/enhancer binding protein (C/EBP), gamma
	CBLN2 (validated)	NM_182511	cerebellin 2 precursor
	HIST1H4A (validated)	NM_003538	histone cluster 1, H4a
	LOC92270 (validated)	NM_001017971	hypothetical protein LOC92270
	CBX7 (validated)	NM_175709	chromobox homolog 7
	UGT2B15 (validated)	NM_001076	UDP glucuronosyltransferase 2 family, polypeptide B15
	UBE2I (validated)	NM_194261	ubiquitin-conjugating enzyme E2I (UBC9 homolog, yeast)
	RBM8A (validated)	NM_005105	RNA binding motif protein 8A
	FLJ41484 (validated)	NM_001039799	?
	IL1RN (validated)	NM_173843	interleukin 1 receptor antagonist
	UGT2B28 (validated)	NM_053039	UDP glucuronosyltransferase 2 family, polypeptide B28
	CASP6 (validated)	NM_032992	caspase 6, apoptosis-related cysteine peptidase
	DIO3 (validated)	NM_001362	deiodinase, iodothyronine, type III
	ID2 (validated)	NM_002166	inhibitor of DNA binding 2, dominant negative helix-loop-helix protein
	PCDHB10 (validated)	NM_018930	protocadherin beta 10
	SGPL1 (validated)	NM_003901	sphingosine-1-phosphate lyase 1
	CYP1A1 (validated)	NM_000499	cytochrome P450, family 1, subfamily A, polypeptide 1
	CLU (validated)	NM_203339	clusterin
	IGFBP3 (validated)	NM_001013398	insulin-like growth factor binding protein 3
	PIGR (validated)	NM_002644	polymeric immunoglobulin receptor
	UGT2B17 (validated)	NM_001077	UDP glucuronosyltransferase 2 family, polypeptide B17
	TSPAN8 (validated)	NM_004616	tetraspanin 8
	MAN1A1 (validated)	NM_005907	mannosidase, alpha, class 1A, member 1
	ODZ2 (validated)	NM_001122679	odz, odd Oz/ten-m homolog 2 (Drosophila)
	JARID2 (validated)	NM_004973	jumonji, AT rich interactive domain 2
	ID3 (validated)	NM_002167	inhibitor of DNA binding 3, dominant negative helix-loop-helix protein
	ID1 (validated)	NM_181353	inhibitor of DNA binding 1, dominant negative helix-loop-helix protein
	FAM19A1 (validated)	NM_213609	family with sequence similarity 19 (chemokine (C-C motif)-like), member A1
	SMO (validated)	NM_005631	smoothened homolog (Drosophila)
	CDKN2A (validated)	NM_058195.3	cyclin-dependent kinase inhibitor 2A (melanoma, p16, inhibits CDK4), transcript variant 4
	ST18 (validated)	NM_014682.2	suppression of tumorigenicity 18 (breast carcinoma) (zinc finger protein)
	DICER1 (validated)	NM_177438.2	dicer 1, ribonuclease type III, transcript variant 1
	BMF (validated)	NM_001003942.1	Bcl2 modifying factor, transcript variant 3
	BMPR1B (validated)	NM_001203.2	bone morphogenetic protein receptor, type IB
	HuR (validated)	NM_001419.2	ELAV (embryonic lethal, abnormal vision, Drosophila)-like 1 (Hu antigen R) (ELAVL1)
	KRT (validated)	NM_002276.3	keratin 19
	BAK1	NM_001188	BCL2-antagonist/killer 1
	SGPL1	NM_003901	sphingosine-1-phosphate lyase 1
	TMEM168	NM_022484	transmembrane protein 168
	SLC4A10	NM_022058	solute carrier family 4, sodium bicarbonate transporter-like, member 10
	ALPK3	NM_020778	alpha-kinase 3
	CGN	NM_020770	cingulin
	ATP10D	NM_020453	ATPase, class V, type 10D
	CCNJ	NM_019084	cyclin J
	SLC39A9	NM_018375	solute carrier family 39 (zinc transporter), member 9
	SMEK1	NM_032560	SMEK homolog 1, suppressor of mek1 (Dictyostelium)
	LACTB	NM_032857	lactamase, beta
	MFN1	NM_033540	mitofusin 1
	STARD13	NM_052851	StAR-related lipid transfer (START) domain containing 13
	ABHD3	NM_138340	abhydrolase domain containing 3
	DIS3L2	NM_152383	DIS3 mitotic control homolog (S. cerevisiae)-like 2
	FAM116A	NM_152678	family with sequence similarity 116, member A
	CBX7	NM_175709	chromobox homolog 7
	TMEM77	NM_178454	transmembrane protein 77
	FAM118A	NM_017911	family with sequence similarity 118, member A
	GALNT7	NM_017423	UDP-N-acetyl-alpha-D-galactosamine:polypeptide N-acetylgalactosaminyltransferase 7 (GalNAc-T7)
	RBM7	NM_016090	RNA binding motif protein 7
	CSNK2A1	NM_001895	casein kinase 2, alpha 1 polypeptide
	FUT4	NM_002033	fucosyltransferase 4 (alpha (1,3) fucosyltransferase, myeloid-specific)
	ITGA9	NM_002207	integrin, alpha 9
	IRF4	NM_002460	interferon regulatory factor 4
	PPAT	NM_002703	phosphoribosyl pyrophosphate amidotransferase
	SUV39H1	NM_003173	suppressor of variegation 3-9 homolog 1 (Drosophila)
	RFXANK	NM_003721	regulatory factor X-associated ankyrin-containing protein
	BAP1	NM_004656	BRCA1 associated protein-1 (ubiquitin carboxy-terminal hydrolase)
	VPS4B	NM_004869	vacuolar protein sorting 4 homolog B (S. cerevisiae)
	SEMA4D	NM_006378	sema domain, immunoglobulin domain (Ig), transmembrane domain (TM) and short cytoplasmic domain, (semaphorin) 4D
	TGOLN2	NM_006464	trans-golgi network protein 2
	ARID3B	NM_006465	AT rich interactive domain 3B (BRIGHT-like)
	CPSF6	NM_007007	cleavage and polyadenylation specific factor 6, 68kDa
	PTPN18	NM_014369	protein tyrosine phosphatase, non-receptor type 18 (brain-derived)
	KIAA0174	NM_014761	KIAA0174
	KLF13	NM_015995	Kruppel-like factor 13
	MCL1	NM_182763	myeloid cell leukemia sequence 1 (BCL2-related)
hsa-miR-130a	TAC1 (validated)	NM_003182	Homo sapiens tachykinin, precursor 1 (TAC1), transcript variant beta
(6 validated interactions)	CSF1 (validated)	NM_000757	colony stimulating factor 1 (macrophage)
(126 predicted interactions)	MAFB (validated)	NM_005461	v-maf musculoaponeurotic fibrosarcoma oncogene homolog B (avian)
	MEOX2 (validated)	NM_005924	mesenchyme homeobox 2
	HOXA5 (validated)	NM_019102	homeobox A5
	CSF1 (validated)	NM_172212	colony stimulating factor 1 (macrophage)
	MEOX2	NM_005924	mesenchyme homeobox 2
	MAFB	NM_005461	v-maf musculoaponeurotic fibrosarcoma oncogene homolog B (avian)
	CSF1	NM_000757	colony stimulating factor 1 (macrophage)
	HOXA5	NM_019102	homeobox A5
	ULK2	NM_014683	unc-51-like kinase 2 (C. elegans)
	GOLT1B	NM_016072	golgi transport 1 homolog B (S. cerevisiae)
	GOLSYN	NM_017786	Golgi-localized protein
	ATG16L1	NM_017974	ATG16 autophagy related 16-like 1 (S. cerevisiae)
	CCDC88A	NM_018084	coiled-coil domain containing 88A
	ASXL2	NM_018263	additional sex combs like 2 (Drosophila)
	ARHGAP12	NM_018287	Rho GTPase activating protein 12
	FSTL5	NM_020116	follistatin-like 5
	PMEPA1	NM_020182	prostate transmembrane protein, androgen induced 1
	SLC24A3	NM_020689	solute carrier family 24 (sodium/potassium/calcium exchanger), member 3
	ARHGAP21	NM_020824	Rho GTPase activating protein 21
	ADCY1	NM_021116	adenylate cyclase 1 (brain)
	ST8SIA3	NM_015879	ST8 alpha-N-acetyl-neuraminide alpha-2,8-sialyltransferase 3
	C1orf144	NM_015609	chromosome 1 open reading frame 144
	ZEB2	NM_014795	zinc finger E-box binding homeobox 2
	KIAA0831	NM_014924	KIAA0831
	BTBD3	NM_014962	BTB (POZ) domain containing 3
	WDR47	NM_014969	WD repeat domain 47
	USP33	NM_015017	ubiquitin specific peptidase 33
	CDC2L6	NM_015076	cell division cycle 2-like 6 (CDK8-like)
	SPG20	NM_015087	spastic paraplegia 20 (Troyer syndrome)
	KIAA0423	NM_015091	KIAA0423
	PHF3	NM_015153	PHD finger protein 3
	FBXO28	NM_015176	F-box protein 28
	CAMTA1	NM_015215	calmodulin binding transcription activator 1
	TRIM2	NM_015271	tripartite motif-containing 2
	LRIG1	NM_015541	leucine-rich repeats and immunoglobulin-like domains 1
	SMOC2	NM_022138	SPARC related modular calcium binding 2
	RNF38	NM_022781	ring finger protein 38
	MPHOSPH9	NM_022782	M-phase phosphoprotein 9
	CCDC126	NM_138771	coiled-coil domain containing 126
	NIPA1	NM_144599	non imprinted in Prader-Willi/Angelman syndrome 1
	RNF145	NM_144726	ring finger protein 145
	FLJ31818	NM_152556	hypothetical protein FLJ31818
	SNF1LK	NM_173354	SNF1-like kinase
	PGM2L1	NM_173582	phosphoglucomutase 2-like 1
	PAN3	NM_175854	PAN3 polyA specific ribonuclease subunit homolog (S. cerevisiae)
	C3orf59	NM_178496	chromosome 3 open reading frame 59
	FAM73A	NM_198549	family with sequence similarity 73, member A
	MDFIC	NM_199072	MyoD family inhibitor domain containing
	ADAMTS18	NM_199355	ADAM metallopeptidase with thrombospondin type 1 motif, 18
	E2F7	NM_203394	E2F transcription factor 7
	MBNL1	NM_207297	muscleblind-like (Drosophila)
	DYNLL2	NM_080677	dynein, light chain, LC8-type 2
	SLC44A1	NM_080546	solute carrier family 44, member 1
	FAM46B	NM_052943	family with sequence similarity 46, member B
	CENPO	NM_024322	centromere protein O
	CHD9	NM_025134	chromodomain helicase DNA binding protein 9
	C16orf70	NM_025187	chromosome 16 open reading frame 70
	DICER1	NM_030621	dicer 1, ribonuclease type III
	HOXA3	NM_030661	homeobox A3
	NRBF2	NM_030759	nuclear receptor binding factor 2
	SNX27	NM_030918	sorting nexin family member 27
	RAB34	NM_031934	RAB34, member RAS oncogene family
	ITFG3	NM_032039	integrin alpha FG-GAP repeat containing 3
	USP48	NM_032236	ubiquitin specific peptidase 48
	KBTBD8	NM_032505	kelch repeat and BTB (POZ) domain containing 8
	FAM104A	NM_032837	family with sequence similarity 104, member A
	CSMD1	NM_033225	CUB and Sushi multiple domains 1
	C10orf140	NM_207371	chromosome 10 open reading frame 140
	ST18	NM_014682	suppression of tumorigenicity 18 (breast carcinoma) (zinc finger protein)
	CLCN5	NM_000084	chloride channel 5 (nephrolithiasis 2, X-linked, Dent disease)
	ATP6V1B2	NM_001693	ATPase, H+ transporting, lysosomal 56/58kDa, V1 subunit B2
	CALM2	NM_001743	calmodulin 2 (phosphorylase kinase, delta)
	CD69	NM_001781	CD69 molecule
	GADD45A	NM_001924	growth arrest and DNA-damage-inducible, alpha
	GAP43	NM_002045	growth associated protein 43
	INHBB	NM_002193	inhibin, beta B
	IRF1	NM_002198	interferon regulatory factor 1
	ITPR1	NM_002222	inositol 1,4,5-triphosphate receptor, type 1
	NEUROD1	NM_002500	neurogenic differentiation 1
	PSD	NM_002779	pleckstrin and Sec7 domain containing
	CLIP1	NM_002956	CAP-GLY domain containing linker protein 1
	SNAP25	NM_003081	synaptosomal-associated protein, 25kDa
	SOX4	NM_003107	SRY (sex determining region Y)-box 4
	FOXF2	NM_001452	forkhead box F2
	EREG	NM_001432	epiregulin
	GJA1	NM_000165	gap junction protein, alpha 1, 43kDa
	ATXN1	NM_000332	ataxin 1
	AMPD3	NM_000480	adenosine monophosphate deaminase (isoform E)
	SMAD5	NM_001001419	SMAD family member 5
	SPOPL	NM_001001664	speckle-type POZ protein-like
	LYCAT	NM_001002257	lysocardiolipin acyltransferase
	BTBD7	NM_001002860	BTB (POZ) domain containing 7
	GPATCH8	NM_001002909	G patch domain containing 8
	C18orf1	NM_001003674	chromosome 18 open reading frame 1
	ACVR1	NM_001105	activin A receptor, type I
	BMPR2	NM_001204	bone morphogenetic protein receptor, type II (serine/threonine kinase)
	DPYSL2	NM_001386	dihydropyrimidinase-like 2
	S1PR1	NM_001400	sphingosine-1-phosphate receptor 1
	UBE2D1	NM_003338	ubiquitin-conjugating enzyme E2D 1 (UBC4/5 homolog, yeast)
	WEE1	NM_003390	WEE1 homolog (S. pombe)
	PTP4A1	NM_003463	protein tyrosine phosphatase type IVA, member 1
	TMEM50B	NM_006134	transmembrane protein 50B
	PRKAA1	NM_006251	protein kinase, AMP-activated, alpha 1 catalytic subunit
	ZNF238	NM_006352	zinc finger protein 238
	TRIM3	NM_006458	tripartite motif-containing 3
	ZNF217	NM_006526	zinc finger protein 217
	HIVEP2	NM_006734	human immunodeficiency virus type I enhancer binding protein 2
	RALBP1	NM_006788	ralA binding protein 1
	RAPGEF4	NM_007023	Rap guanine nucleotide exchange factor (GEF) 4
	EIF2C1	NM_012199	eukaryotic translation initiation factor 2C, 1
	HBP1	NM_012257	HMG-box transcription factor 1
	FBXL11	NM_012308	F-box and leucine-rich repeat protein 11
	NPTN	NM_012428	neuroplastin
	MAT2B	NM_013283	methionine adenosyltransferase II, beta
	PRKD3	NM_005813	protein kinase D3
	NHLH2	NM_005599	nescient helix loop helix 2
	AKAP1	NM_003488	A kinase (PRKA) anchor protein 1
	CHST1	NM_003654	carbohydrate (keratan sulfate Gal-6) sulfotransferase 1
	BTAF1	NM_003972	BTAF1 RNA polymerase II, B-TFIID transcription factor-associated, 170kDa (Mot1 homolog, S. cerevisiae)
	RAB5A	NM_004162	RAB5A, member RAS oncogene family
	GDA	NM_004293	guanine deaminase
	ACSL4	NM_004458	acyl-CoA synthetase long-chain family member 4
	HRB	NM_004504	HIV-1 Rev binding protein
	B4GALT5	NM_004776	UDP-Gal:betaGlcNAc beta 1,4- galactosyltransferase, polypeptide 5
	CLTC	NM_004859	clathrin, heavy chain (Hc)
	DOCK3	NM_004947	dedicator of cytokinesis 3
	MECP2	NM_004992	methyl CpG binding protein 2 (Rett syndrome)
	ELK3	NM_005230	ELK3, ETS-domain protein (SRF accessory protein 2)
	WNT1	NM_005430	wingless-type MMTV integration site family, member 1
	RAB30	NM_014488	RAB30, member RAS oncogene family
hsa-miR-148a	DNMT3B (validated)	NM_175850	DNA (cytosine-5-)-methyltransferase 3 beta
(5 validated interactions)	DNMT3B (validated)	NM_175849	DNA (cytosine-5-)-methyltransferase 3 beta
(76 predicted interactions)	NR1I2 (validated)	NM_033013	nuclear receptor subfamily 1, group I, member 2
	Rps6ka5 (validated)	NM_004755.2	Homo sapiens ribosomal protein S6 kinase, 90kDa, polypeptide 5
	DNMT1 (validated)	NM_001130823.1	Homo sapiens DNA (cytosine-5-)-methyltransferase 1
	E2F7	NM_203394	E2F transcription factor 7
	SLC24A3	NM_020689	solute carrier family 24 (sodium/potassium/calcium exchanger), member 3
	JPH3	NM_020655	junctophilin 3
	TMEM9B	NM_020644	TMEM9 domain family, member B
	MNT	NM_020310	MAX binding protein
	MOSPD1	NM_019556	motile sperm domain containing 1
	ERRFI1	NM_018948	ERBB receptor feedback inhibitor 1
	CAND1	NM_018448	cullin-associated and neddylation-dissociated 1
	ARL8B	NM_018184	ADP-ribosylation factor-like 8B
	CHD7	NM_017780	chromodomain helicase DNA binding protein 7
	INOC1	NM_017553	INO80 complex homolog 1 (S. cerevisiae)
	ST8SIA3	NM_015879	ST8 alpha-N-acetyl-neuraminide alpha-2,8-sialyltransferase 3
	ZDHHC17	NM_015336	zinc finger, DHHC-type containing 17
	SULF1	NM_015170	sulfatase 1
	PHF3	NM_015153	PHD finger protein 3
	TRAK2	NM_015049	trafficking protein, kinesin binding 2
	USP33	NM_015017	ubiquitin specific peptidase 33
	BTBD3	NM_014962	BTB (POZ) domain containing 3
	ARRDC3	NM_020801	arrestin domain containing 3
	KIAA1468	NM_020854	KIAA1468
	OTUD4	NM_199324	OTU domain containing 4
	CABP7	NM_182527	calcium binding protein 7
	TMED7	NM_181836	transmembrane emp24 protein transport domain containing 7
	SESTD1	NM_178123	SEC14 and spectrin domains 1
	CNTN4	NM_175607	contactin 4
	SNF1LK	NM_173354	SNF1-like kinase
	MUM1L1	NM_152423	melanoma associated antigen (mutated) 1-like 1
	MED12L	NM_053002	mediator complex subunit 12-like
	USP48	NM_032236	ubiquitin specific peptidase 48
	RAB34	NM_031934	RAB34, member RAS oncogene family
	RNF38	NM_022781	ring finger protein 38
	OSBPL11	NM_022776	oxysterol binding protein-like 11
	HOXC8	NM_022658	homeobox C8
	XPO4	NM_022459	exportin 4
	CFL2	NM_021914	cofilin 2 (muscle)
	TGIF2	NM_021809	TGFB-induced factor homeobox 2
	OTX2	NM_021728	orthodenticle homeobox 2
	NPTN	NM_012428	neuroplastin
	EIF2C1	NM_012199	eukaryotic translation initiation factor 2C, 1
	SYNJ1	NM_003895	synaptojanin 1
	CDK5R1	NM_003885	cyclin-dependent kinase 5, regulatory subunit 1 (p35)
	NRP1	NM_003873	neuropilin 1
	CUL5	NM_003478	cullin 5
	WNT10B	NM_003394	wingless-type MMTV integration site family, member 10B
	TGFA	NM_003236	transforming growth factor, alpha
	SSR1	NM_003144	signal sequence receptor, alpha (translocon-associated protein alpha)
	PPP1R12A	NM_002480	protein phosphatase 1, regulatory (inhibitor) subunit 12A
	ITGA5	NM_002205	integrin, alpha 5 (fibronectin receptor, alpha polypeptide)
	INHBB	NM_002193	inhibin, beta B
	GADD45A	NM_001924	growth arrest and DNA-damage-inducible, alpha
	ESRRG	NM_001438	estrogen-related receptor gamma
	S1PR1	NM_001400	sphingosine-1-phosphate receptor 1
	ACVR1	NM_001105	activin A receptor, type I
	ITGA11	NM_001004439	integrin, alpha 11
	GPATCH8	NM_001002909	G patch domain containing 8
	MITF	NM_000248	microphthalmia-associated transcription factor
	BTAF1	NM_003972	BTAF1 RNA polymerase II, B-TFIID transcription factor-associated, 170kDa (Mot1 homolog, S. cerevisiae)
	PLAA	NM_004253	phospholipase A2-activating protein
	ARPP-19	NM_006628	cyclic AMP phosphoprotein, 19 kD
	NFAT5	NM_006599	nuclear factor of activated T-cells 5, tonicity-responsive
	SLC2A1	NM_006516	solute carrier family 2 (facilitated glucose transporter), member 1
	ITSN2	NM_006277	intersectin 2
	MTF1	NM_005955	metal-regulatory transcription factor 1
	ATP6AP2	NM_005765	ATPase, H+ transporting, lysosomal accessory protein 2
	DMXL1	NM_005509	Dmx-like 1
	ABCA1	NM_005502	ATP-binding cassette, sub-family A (ABC1), member 1
	MAFB	NM_005461	v-maf musculoaponeurotic fibrosarcoma oncogene homolog B (avian)
	NOG	NM_005450	noggin
	WNT1	NM_005430	wingless-type MMTV integration site family, member 1
	GTF2H1	NM_005316	general transcription factor IIH, polypeptide 1, 62kDa
	PDIA3	NM_005313	protein disulfide isomerase family A, member 3
	GPM6A	NM_005277	glycoprotein M6A
	B4GALT5	NM_004776	UDP-Gal:betaGlcNAc beta 1,4- galactosyltransferase, polypeptide 5
	SFRS11	NM_004768	splicing factor, arginine/serine-rich 11
	ABCB7	NM_004299	ATP-binding cassette, sub-family B (MDR/TAP), member 7
	ESR1	NM_000125	estrogen receptor 1
hsa-miR-181c	NOTCH4 (validated)	NM_004557	Notch homolog 4 (Drosophila)
(5 validated interactions)	KRAS (validated)	NM_033360	v-Ki-ras2 Kirsten rat sarcoma viral oncogene homolog
(151 predicted interactions)	NLK (validated)	NM_016231.4	Homo sapiens nemo-like kinase
	CDX2 (validated)	NM_001265.3	Homo sapiens caudal type homeobox 2
	GATA6 (validated)	NM_005257.3	Homo sapiens GATA binding protein 6
	SENP1	NM_014554	SUMO1/sentrin specific peptidase 1
	PI4K2B	NM_018323	phosphatidylinositol 4-kinase type 2 beta
	CTTNBP2NL	NM_018704	CTTNBP2 N-terminal like
	PCDHAC1	NM_018898	protocadherin alpha subfamily C, 1
	PCDHAC2	NM_018899	protocadherin alpha subfamily C, 2
	PCDHA1	NM_018900	protocadherin alpha 1
	PCDHA12	NM_018903	protocadherin alpha 12
	PCDHA13	NM_018904	protocadherin alpha 13
	PCDHA2	NM_018905	protocadherin alpha 2
	PCDHA3	NM_018906	protocadherin alpha 3
	PCDHA4	NM_018907	protocadherin alpha 4
	PCDHA5	NM_018908	protocadherin alpha 5
	PCDHA7	NM_018910	protocadherin alpha 7
	PCDHA8	NM_018911	protocadherin alpha 8
	SLC38A2	NM_018976	solute carrier family 38, member 2
	CCNJ	NM_019084	cyclin J
	PCNP	NM_020357	PEST proteolytic signal containing nuclear protein
	FLJ20160	NM_017694	FLJ20160 protein
	INOC1	NM_017553	INO80 complex homolog 1 (S. cerevisiae)
	FAM13B1	NM_016603	family with sequence similarity 13, member B1
	KIAA0182	NM_014615	KIAA0182
	TOX	NM_014729	thymocyte selection-associated high mobility group box
	DAZAP2	NM_014764	DAZ associated protein 2
	KIAA0528	NM_014802	KIAA0528
	GLS	NM_014905	glutaminase
	BTBD3	NM_014962	BTB (POZ) domain containing 3
	USP33	NM_015017	ubiquitin specific peptidase 33
	KIAA0423	NM_015091	KIAA0423
	HIC2	NM_015094	hypermethylated in cancer 2
	GPD1L	NM_015141	glycerol-3-phosphate dehydrogenase 1-like
	KANK1	NM_015158	KN motif and ankyrin repeat domains 1
	DNAJC13	NM_015268	DnaJ (Hsp40) homolog, subfamily C, member 13
	CLASP1	NM_015282	cytoplasmic linker associated protein 1
	OSBPL3	NM_015550	oxysterol binding protein-like 3
	GAPVD1	NM_015635	GTPase activating protein and VPS9 domains 1
	HECA	NM_016217	headcase homolog (Drosophila)
	LRRN1	NM_020873	leucine rich repeat neuronal 1
	PKNOX2	NM_022062	PBX/knotted 1 homeobox 2
	MPP5	NM_022474	membrane protein, palmitoylated 5 (MAGUK p55 subfamily member 5)
	RNF145	NM_144726	ring finger protein 145
	RNF182	NM_152737	ring finger protein 182
	C7orf41	NM_152793	chromosome 7 open reading frame 41
	EED	NM_152991	embryonic ectoderm development
	FLJ38973	NM_153689	hypothetical protein FLJ38973
	POM121	NM_172020	POM121 membrane glycoprotein (rat)
	CNTN4	NM_175607	contactin 4
	ANKRD43	NM_175873	ankyrin repeat domain 43
	ZNF800	NM_176814	zinc finger protein 800
	C3orf59	NM_178496	chromosome 3 open reading frame 59
	RSPO2	NM_178565	R-spondin 2 homolog (Xenopus laevis)
	ADAMTS6	NM_197941	ADAM metallopeptidase with thrombospondin type 1 motif, 6
	SS18L1	NM_198935	synovial sarcoma translocation gene on chromosome 18-like 1
	OTUD4	NM_199324	OTU domain containing 4
	ADAMTS18	NM_199355	ADAM metallopeptidase with thrombospondin type 1 motif, 18
	FBXO33	NM_203301	F-box protein 33
	MBOAT2	NM_138799	membrane bound O-acyltransferase domain containing 2
	SLITRK1	NM_052910	SLIT and NTRK-like family, member 1
	CNTNAP3	NM_033655	contactin associated protein-like 3
	HOXC8	NM_022658	homeobox C8
	GPBP1	NM_022913	GC-rich promoter binding protein 1
	C17orf39	NM_024052	chromosome 17 open reading frame 39
	DERL1	NM_024295	Der1-like domain family, member 1
	LIN28	NM_024674	lin-28 homolog (C. elegans)
	RNF34	NM_025126	ring finger protein 34
	CPEB4	NM_030627	cytoplasmic polyadenylation element binding protein 4
	ANKRD13C	NM_030816	ankyrin repeat domain 13C
	C6orf62	NM_030939	chromosome 6 open reading frame 62
	SPRY4	NM_030964	sprouty homolog 4 (Drosophila)
	PPP1R12B	NM_032105	protein phosphatase 1, regulatory (inhibitor) subunit 12B
	FOXP1	NM_032682	forkhead box P1
	ADO	NM_032804	2-aminoethanethiol (cysteamine) dioxygenase
	SYNE1	NM_033071	spectrin repeat containing, nuclear envelope 1
	PURB	NM_033224	purine-rich element binding protein B
	DOCK7	NM_033407	dedicator of cytokinesis 7
	E2F7	NM_203394	E2F transcription factor 7
	RABGEF1	NM_014504	RAB guanine nucleotide exchange factor (GEF) 1
	ESR1	NM_000125	estrogen receptor 1
	ATP2B1	NM_001682	ATPase, Ca++ transporting, plasma membrane 1
	EIF4A2	NM_001967	eukaryotic translation initiation factor 4A, isoform 2
	ETV6	NM_001987	ets variant gene 6 (TEL oncogene)
	ACSL1	NM_001995	acyl-CoA synthetase long-chain family member 1
	HLF	NM_002126	hepatic leukemia factor
	ITGA3	NM_002204	integrin, alpha 3 (antigen CD49C, alpha 3 subunit of VLA-3 receptor)
	ITGB8	NM_002214	integrin, beta 8
	KPNA1	NM_002264	karyopherin alpha 1 (importin alpha 5)
	KPNB1	NM_002265	karyopherin (importin) beta 1
	LBR	NM_002296	lamin B receptor
	MAP2K1	NM_002755	mitogen-activated protein kinase kinase 1
	PTPN9	NM_002833	protein tyrosine phosphatase, non-receptor type 9
	RBBP7	NM_002893	retinoblastoma binding protein 7
	CLIP1	NM_002956	CAP-GLY domain containing linker protein 1
	STC1	NM_003155	stanniocalcin 1
	UBE2B	NM_003337	ubiquitin-conjugating enzyme E2B (RAD6 homolog)
	ATP1B1	NM_001677	ATPase, Na+/K+ transporting, beta 1 polypeptide
	ACVR2A	NM_001616	activin A receptor, type IIA
	CYR61	NM_001554	cysteine-rich, angiogenic inducer, 61
	NR3C1	NM_000176	nuclear receptor subfamily 3, group C, member 1 (glucocorticoid receptor)
	ATXN1	NM_000332	ataxin 1
	TIMP3	NM_000362	TIMP metallopeptidase inhibitor 3 (Sorsby fundus dystrophy, pseudoinflammatory)
	IL1A	NM_000575	interleukin 1, alpha
	PAM	NM_000919	peptidylglycine alpha-amidating monooxygenase
	ATP2B2	NM_001001331	ATPase, Ca++ transporting, plasma membrane 2
	LMO3	NM_001001395	LIM domain only 3 (rhombotin-like 2)
	C16orf87	NM_001001436	chromosome 16 open reading frame 87
	AFTPH	NM_001002243	aftiphilin
	OSBPL8	NM_001003712	oxysterol binding protein-like 8
	LIN28B	NM_001004317	lin-28 homolog B (C. elegans)
	KLF6	NM_001300	Kruppel-like factor 6
	EN1	NM_001426	engrailed homeobox 1
	EN2	NM_001427	engrailed homeobox 2
	NR6A1	NM_001489	nuclear receptor subfamily 6, group A, member 1
	B4GALT1	NM_001497	UDP-Gal:betaGlcNAc beta 1,4- galactosyltransferase, polypeptide 1
	ZIC3	NM_003413	Zic family member 3 heterotaxy 1 (odd-paired homolog, Drosophila)
	CUL3	NM_003590	cullin 3
	CDC42BPA	NM_003607	CDC42 binding protein kinase alpha (DMPK-like)
	MAT2A	NM_005911	methionine adenosyltransferase II, alpha
	DYNC1LI2	NM_006141	dynein, cytoplasmic 1, light intermediate chain 2
	PBX3	NM_006195	pre-B-cell leukemia homeobox 3
	PDGFRA	NM_006206	platelet-derived growth factor receptor, alpha polypeptide
	ARFGEF2	NM_006420	ADP-ribosylation factor guanine nucleotide-exchange factor 2 (brefeldin A-inhibited)
	NFAT5	NM_006599	nuclear factor of activated T-cells 5, tonicity-responsive
	LRBA	NM_006726	LPS-responsive vesicle trafficking, beach and anchor containing
	SOX5	NM_006940	SRY (sex determining region Y)-box 5
	NR4A3	NM_006981	nuclear receptor subfamily 4, group A, member 3
	TARDBP	NM_007375	TAR DNA binding protein
	SIRT1	NM_012238	sirtuin (silent mating type information regulation 2 homolog) 1 (S. cerevisiae)
	G3BP2	NM_012297	GTPase activating protein (SH3 domain) binding protein 2
	YWHAG	NM_012479	tyrosine 3-monooxygenase/tryptophan 5-monooxygenase activation protein, gamma polypeptide
	SSX2IP	NM_014021	synovial sarcoma, X breakpoint 2 interacting protein
	KLF15	NM_014079	Kruppel-like factor 15
	NPTXR	NM_014293	neuronal pentraxin receptor
	MAP1B	NM_005909	microtubule-associated protein 1B
	ST8SIA4	NM_005668	ST8 alpha-N-acetyl-neuraminide alpha-2,8-sialyltransferase 4
	LPP	NM_005578	LIM domain containing preferred translocation partner in lipoma
	PIK3R3	NM_003629	phosphoinositide-3-kinase, regulatory subunit 3 (gamma)
	BHLHB2	NM_003670	basic helix-loop-helix domain containing, class B, 2
	IRS2	NM_003749	insulin receptor substrate 2
	PCAF	NM_003884	p300/CBP-associated factor
	AKAP6	NM_004274	A kinase (PRKA) anchor protein 6
	DUSP5	NM_004419	dual specificity phosphatase 5
	RAB11A	NM_004663	RAB11A, member RAS oncogene family
	NMT2	NM_004808	N-myristoyltransferase 2
	CDYL	NM_004824	chromodomain protein, Y-like
	ATG5	NM_004849	ATG5 autophagy related 5 homolog (S. cerevisiae)
	TBPL1	NM_004865	TBP-like 1
	ZFP36L1	NM_004926	zinc finger protein 36, C3H type-like 1
	SEL1L	NM_005065	sel-1 suppressor of lin-12-like (C. elegans)
	ETS1	NM_005238	v-ets erythroblastosis virus E26 oncogene homolog 1 (avian)
	PRKCE	NM_005400	protein kinase C, epsilon
	LRRC32	NM_005512	leucine rich repeat containing 32
	LEMD3	NM_014319	LEM domain containing 3
miR-181d-5p	N/A	N/A	N/A
(N/A)
hsa-miR-204	ARPC1B (validated)	NM_005720	actin related protein 2/3 complex, subunit 1B, 41kDa
(19 validated interactions)	SPDEF (validated)	NM_012391	SAM pointed domain containing ets transcription factor
(67 predicted interactions)	CTSC (validated)	NM_001814.4	cathepsin C
	MMP3 (validated)	NM_002422.3	matrix metallopeptidase 3
	MMP9 (validated)	NM_004994.2	matrix metallopeptidase 9 (gelatinase B, 92kDa gelatinase, 92kDa type IV collagenase)
	BMP1 (validated)	NM_001199.3	bone morphogenetic protein 1
	CDH11 (validated)	NM_001797.2	cadherin 11, type 2, OB-cadherin (osteoblast)
	ITGB4 (validated)	NM_000213.3	integrin, beta 4
	SHC1 (validated)	NM_183001.4	SHC (Src homology 2 domain containing) transforming protein 1
	EFNB1 (validated)	NM_004429.4	ephrin-B1
	CDC25B (validated)	NM_021873.2	cell division cycle 25 homolog B (S. pombe)
	AURKB (validated)	NM_004217.2	aurora kinase B
	ERF (validated)	NM_006494.2	Ets2 repressor factor
	HOXB7 (validated)	NM_004502.3	homeobox B7
	SOX4 (validated)	NM_003107.2	SRY (sex determining region Y)-box 4
	HMGA2 (validated)	NM_003483.4	high mobility group AT-hook 2
	ATP2B1 (validated)	NM_001682.2	ATPase, Ca++ transporting, plasma membrane 1
	FBN2 (validated)	NM_001999.3	fibrillin 2
	SPARC (validated)	NM_003118.2	secreted protein, acidic, cysteine-rich (osteonectin)
	NCOA7	NM_181782	nuclear receptor coactivator 7
	JPH3	NM_020655	junctophilin 3
	PCDH9	NM_020403	protocadherin 9
	SETD8	NM_020382	SET domain containing (lysine methyltransferase) 8
	SEC61A2	NM_018144	Sec61 alpha 2 subunit (S. cerevisiae)
	RAB10	NM_016131	RAB10, member RAS oncogene family
	GAPVD1	NM_015635	GTPase activating protein and VPS9 domains 1
	CENTD1	NM_015230	centaurin, delta 1
	ZNF423	NM_015069	zinc finger protein 423
	RHOBTB3	NM_014899	Rho-related BTB domain containing 3
	SEC24D	NM_014822	SEC24 related gene family, member D (S. cerevisiae)
	SERP1	NM_014445	stress-associated endoplasmic reticulum protein 1
	CORO1C	NM_014325	coronin, actin binding protein, 1C
	RPS6KC1	NM_012424	ribosomal protein S6 kinase, 52kDa, polypeptide 1
	SIRT1	NM_012238	sirtuin (silent mating type information regulation 2 homolog) 1 (S. cerevisiae)
	RAB22A	NM_020673	RAB22A, member RAS oncogene family
	RAP2C	NM_021183	RAP2C, member of RAS oncogene family
	NDRG3	NM_022477	NDRG family member 3
	DCUN1D3	NM_173475	DCN1, defective in cullin neddylation 1, domain containing 3 (S. cerevisiae)
	PHF13	NM_153812	PHD finger protein 13
	SPRED1	NM_152594	sprouty-related, EVH1 domain containing 1
	EVC2	NM_147127	Ellis van Creveld syndrome 2 (limbin)
	RTKN2	NM_145307	rhotekin 2
	DYRK1A	NM_101395	dual-specificity tyrosine-(Y)-phosphorylation regulated kinase 1A
	C21orf63	NM_058187	chromosome 21 open reading frame 63
	AP1S1	NM_057089	adaptor-related protein complex 1, sigma 1 subunit
	ZFP91	NM_053023	zinc finger protein 91 homolog (mouse)
	ANKRD13A	NM_033121	ankyrin repeat domain 13A
	SGIP1	NM_032291	SH3-domain GRB2-like (endophilin) interacting protein 1
	NRBF2	NM_030759	nuclear receptor binding factor 2
	FRAS1	NM_025074	Fraser syndrome 1
	ELOVL6	NM_024090	ELOVL family member 6, elongation of long chain fatty acids (FEN1/Elo2, SUR4/Elo3-like, yeast)
	PRDM2	NM_012231	PR domain containing 2, with ZNF domain
	ANGPTL2	NM_012098	angiopoietin-like 2
	AP3M1	NM_012095	adaptor-related protein complex 3, mu 1 subunit
	NOVA1	NM_002515	neuro-oncological ventral antigen 1
	MAP3K3	NM_002401	mitogen-activated protein kinase kinase kinase 3
	FBN2	NM_001999	fibrillin 2 (congenital contractural arachnodactyly)
	CDH2	NM_001792	cadherin 2, type 1, N-cadherin (neuronal)
	ATP2B1	NM_001682	ATPase, Ca++ transporting, plasma membrane 1
	ARCN1	NM_001655	archain 1
	ESRRG	NM_001438	estrogen-related receptor gamma
	ELAVL3	NM_001420	ELAV (embryonic lethal, abnormal vision, Drosophila)-like 3 (Hu antigen C)
	EFNB3	NM_001406	ephrin-B3
	LPAR1	NM_001401	lysophosphatidic acid receptor 1
	CCNT2	NM_001241	cyclin T2
	IGF2R	NM_000876	insulin-like growth factor 2 receptor
	GRM1	NM_000838	glutamate receptor, metabotropic 1
	BCL2	NM_000633	B-cell CLL/lymphoma 2
	PLAG1	NM_002655	pleiomorphic adenoma gene 1
	SOX4	NM_003107	SRY (sex determining region Y)-box 4
	TCF12	NM_003205	transcription factor 12 (HTF4, helix-loop-helix transcription factors 4)
	KLF12	NM_007249	Kruppel-like factor 12
	CHP	NM_007236	calcium binding protein P22
	TAF5	NM_006951	TAF5 RNA polymerase II, TATA box binding protein (TBP)-associated factor, 100kDa
	SERINC3	NM_006811	serine incorporator 3
	FARP1	NM_005766	FERM, RhoGEF (ARHGEF) and pleckstrin domain protein 1 (chondrocyte-derived)
	RPS6KA5	NM_004755	ribosomal protein S6 kinase, 90kDa, polypeptide 5
	SLC16A6	NM_004694	solute carrier family 16, member 6 (monocarboxylic acid transporter 7)
	EPHA7	NM_004440	EPH receptor A7
	DVL3	NM_004423	dishevelled, dsh homolog 3 (Drosophila)
	EEF1E1	NM_004280	eukaryotic translation elongation factor 1 epsilon 1
	SOCS6	NM_004232	suppressor of cytokine signaling 6
	ZNF282	NM_003575	zinc finger protein 282
	AKAP1	NM_003488	A kinase (PRKA) anchor protein 1
	WEE1	NM_003390	WEE1 homolog (S. pombe)
	NR3C1	NM_000176	nuclear receptor subfamily 3, group C, member 1 (glucocorticoid receptor)
has-miR-205	ERBB3 (validated)	NM_001982	v-erb-b2 erythroblastic leukemia viral oncogene homolog 3 (avian)
(8 validated interactions)	ZEB1 (validated)	NM_030751	zinc finger E-box binding homeobox 1
(43 predicted interactions)	ZEB2 (validated)	NM_014795	zinc finger E-box binding homeobox 2
	VEGFA (validated)	NM_003376	vascular endothelial growth factor A
	INPPL1 (validated)	NM_001567	inositol polyphosphate phosphatase-like 1
	VEGFA (validated)	NM_001025367	vascular endothelial growth factor A
	PRKCE (validated)	NM_005400	protein kinase C, epsilon
	MED1 (validated)	NM_004774.3	mediator complex subunit 1
	CAMSAP1L1	NM_203459	calmodulin regulated spectrin-associated protein 1-like 1
	MGRN1	NM_015246	mahogunin, ring finger 1
	CDC2L6	NM_015076	cell division cycle 2-like 6 (CDK8-like)
	TRAK2	NM_015049	trafficking protein, kinesin binding 2
	PJA2	NM_014819	praja 2, RING-H2 motif containing
	ZEB2	NM_014795	zinc finger E-box binding homeobox 2
	MMD	NM_012329	monocyte to macrophage differentiation-associated
	KLF12	NM_007249	Kruppel-like factor 12
	NFAT5	NM_006599	nuclear factor of activated T-cells 5, tonicity-responsive
	DMXL2	NM_015263	Dmx-like 2
	HSD17B11	NM_016245	hydroxysteroid (17-beta) dehydrogenase 11
	RBM47	NM_019027	RNA binding motif protein 47
	PLCB1	NM_182734	phospholipase C, beta 1 (phosphoinositide-specific)
	VASN	NM_138440	vasorin
	AMOT	NM_133265	angiomotin
	PPP1R15B	NM_032833	protein phosphatase 1, regulatory (inhibitor) subunit 15B
	SBF2	NM_030962	SET binding factor 2
	TM9SF3	NM_020123	transmembrane 9 superfamily member 3
	CCNJ	NM_019084	cyclin J
	CCDC93	NM_019044	coiled-coil domain containing 93
	TSC22D1	NM_006022	TSC22 domain family, member 1
	CALCRL	NM_005795	calcitonin receptor-like
	LHFPL2	NM_005779	lipoma HMGIC fusion partner-like 2
	FRK	NM_002031	fyn-related kinase
	ACSL1	NM_001995	acyl-CoA synthetase long-chain family member 1
	INPPL1	NM_001567	inositol polyphosphate phosphatase-like 1
	ESRRG	NM_001438	estrogen-related receptor gamma
	DLG2	NM_001364	discs, large homolog 2, chapsyn-110 (Drosophila)
	CALU	NM_001219	calumenin
	RAB11FIP1	NM_001002814	RAB11 family interacting protein 1 (class I)
	PDE3B	NM_000922	phosphodiesterase 3B, cGMP-inhibited
	MARCKS	NM_002356	myristoylated alanine-rich protein kinase C substrate
	SQLE	NM_003129	squalene epoxidase
	UBE2N	NM_003348	ubiquitin-conjugating enzyme E2N (UBC13 homolog, yeast)
	CNIH	NM_005776	cornichon homolog (Drosophila)
	CLDN11	NM_005602	claudin 11 (oligodendrocyte transmembrane protein)
	DMXL1	NM_005509	Dmx-like 1
	YES1	NM_005433	v-yes-1 Yamaguchi sarcoma viral oncogene homolog 1
	CLTC	NM_004859	clathrin, heavy chain (Hc)
	ETF1	NM_004730	eukaryotic translation termination factor 1
	DDX5	NM_004396	DEAD (Asp-Glu-Ala-Asp) box polypeptide 5
	VEGFA	NM_003376	vascular endothelial growth factor A
	NR3C2	NM_000901	nuclear receptor subfamily 3, group C, member 2
miR-374b-5p	N/A	N/A	N/A
(N/A)
miR-574	N/A	N/A	N/A
(N/A)

## Sheet: HE>NP
miRNAs in Healthy gd20 Endometrium > Non-Pregnant Endometrium
miRNA (HE>NP)	Targets (HE<NP)	NCBI RefSeq	Description
hsa-miR-21	PTEN (validated)	NM_000314	phosphatase and tensin homolog (mutated in multiple advanced cancers 1)
(37 validated interactions)	TPM1 (validated)	NM_001018005	tropomyosin 1 (alpha)
(34 predicted interactions)	E2F1 (validated)	NM_005225	E2F transcription factor 1
	TGFBR2 (validated)	NM_003242	transforming growth factor, beta receptor II
	CDK6 (validated)	NM_001259	cyclin-dependent kinase 6
	TIMP3 (validated)	NM_000362	TIMP metallopeptidase inhibitor 3 (Sorsby fundus dystrophy, pseudoinflammatory)
	PDCD4 (validated)	NM_145341	programmed cell death 4 (neoplastic transformation inhibitor)
	SERPINB5 (validated)	NM_002639	serpin peptidase inhibitor, clade B (ovalbumin), member 5
	NFIB (validated)	NM_005596	nuclear factor I/B
	PDCD4 (validated)	NM_014456	programmed cell death 4 (neoplastic transformation inhibitor)
	CDKN1A (validated)	NM_078467	cyclin-dependent kinase inhibitor 1A (p21, Cip1)
	FAS (validated)	NM_152877	Fas (TNF receptor superfamily, member 6)
	FAM3C (validated)	NM_014888	family with sequence similarity 3, member C
	HIPK3 (validated)	NM_005734	homeodomain interacting protein kinase 3
	PRRG4 (validated)	NM_024081	proline rich Gla (G-carboxyglutamic acid) 4 (transmembrane)
	ACTA2 (validated)	NM_001613	actin, alpha 2, smooth muscle, aorta
	BTG2 (validated)	NM_006763	BTG family, member 2
	BMPR2 (validated)	NM_001204	bone morphogenetic protein receptor, type II (serine/threonine kinase)
	SESN1 (validated)	NM_014454	sestrin 1
	IL6R (validated)	NM_181359	interleukin 6 receptor
	SOCS5 (validated)	NM_144949	suppressor of cytokine signaling 5
	GLCCI1 (validated)	NM_138426	glucocorticoid induced transcript 1
	APAF1 (validated)	NM_181869	apoptotic peptidase activating factor 1
	SLC16A10 (validated)	NM_018593	solute carrier family 16, member 10 (aromatic amino acid transporter)
	SGK3 (validated)	NM_170709	serum/glucocorticoid regulated kinase family, member 3
	RP2 (validated)	NM_006915	retinitis pigmentosa 2 (X-linked recessive)
	CFL2 (validated)	NM_138638	cofilin 2 (muscle)
	CDC25A (validated)	NM_201567	cell division cycle 25 homolog A (S. pombe)
	RECK (validated)	NM_021111	reversion-inducing-cysteine-rich protein with kazal motifs
	MTAP (validated)	NM_002451	methylthioadenosine phosphorylase
	SOX5 (validated)	NM_178010	SRY (sex determining region Y)-box 5
	BMPR2 (validated)	NM_001204	bone morphogenetic protein receptor, type II (serine/threonine kinase)
	PDCD4 (validated)	NM_014456.3	programmed cell death 4 (neoplastic transformation inhibitor)
	JAG1 (validated)	NM_000214.2	jagged 1
	MARCKS (validated)	NM_002356.5	myristoylated alanine-rich protein kinase C substrate
	LRRFIP1 (validated)	NM_004735.3	leucine rich repeat (in FLII) interacting protein 1
	BTG2 (validated)	NM_006763.2	BTG family, member 2
	RP2	NM_006915	retinitis pigmentosa 2 (X-linked recessive)
	JAG1	NM_000214	jagged 1 (Alagille syndrome)
	SOX5	NM_006940	SRY (sex determining region Y)-box 5
	LEMD3	NM_014319	LEM domain containing 3
	KIAA1012	NM_014939	KIAA1012
	BAHD1	NM_014952	bromo adjacent homology domain containing 1
	ADNP	NM_015339	activity-dependent neuroprotector homeobox
	ASPN	NM_017680	asporin
	CHD7	NM_017780	chromodomain helicase DNA binding protein 7
	PELI1	NM_020651	pellino homolog 1 (Drosophila)
	C17orf39	NM_024052	chromosome 17 open reading frame 39
	MRPL9	NM_031420	mitochondrial ribosomal protein L9
	GLCCI1	NM_138426	glucocorticoid induced transcript 1
	ARHGEF7	NM_145735	Rho guanine nucleotide exchange factor (GEF) 7
	KBTBD6	NM_152903	kelch repeat and BTB (POZ) domain containing 6
	PAN3	NM_175854	PAN3 polyA specific ribonuclease subunit homolog (S. cerevisiae)
	SSFA2	NM_006751	sperm specific antigen 2
	YAP1	NM_006106	Yes-associated protein 1, 65kDa
	TGFBI	NM_000358	transforming growth factor, beta-induced, 68kDa
	TIMP3	NM_000362	TIMP metallopeptidase inhibitor 3 (Sorsby fundus dystrophy, pseudoinflammatory)
	PLEKHA1	NM_001001974	pleckstrin homology domain containing, family A (phosphoinositide binding specific) member 1
	MATN2	NM_002380	matrilin 2
	NTF3	NM_002527	neurotrophin 3
	PCSK6	NM_002570	proprotein convertase subtilisin/kexin type 6
	PLAG1	NM_002655	pleiomorphic adenoma gene 1
	PPP1R3A	NM_002711	protein phosphatase 1, regulatory (inhibitor) subunit 3A
	SATB1	NM_002971	SATB homeobox 1
	SKI	NM_003036	v-ski sarcoma viral oncogene homolog (avian)
	STAT3	NM_003150	signal transducer and activator of transcription 3 (acute-phase response factor)
	NFIB	NM_005596	nuclear factor I/B
	RASGRP1	NM_005739	RAS guanyl releasing protein 1 (calcium and DAG-regulated)
	SPRY1	NM_005841	sprouty homolog 1, antagonist of FGF signaling (Drosophila)
	SMAD7	NM_005904	SMAD family member 7
	PDZD2	NM_178140	PDZ domain containing 2
miR-22-3p	N/A	N/A	N/A
(N/A)
hsa-miR-29a	CDK6 (validated)	NM_001259	cyclin-dependent kinase 6
(11 validated interactions)	BACE1 (validated)	NM_138973	beta-site APP-cleaving enzyme 1
(97 predicted interactions)	DNMT3A (validated)	NM_022552	DNA (cytosine-5-)-methyltransferase 3 alpha
	DNMT3B (validated)	NM_175848	DNA (cytosine-5-)-methyltransferase 3 beta
	COL3A1 (validated)	NM_000090	collagen, type III, alpha 1 (Ehlers-Danlos syndrome type IV, autosomal dominant)
	SPARC (validated)	NM_003118	secreted protein, acidic, cysteine-rich (osteonectin)
	PIK3R1 (validated)	NM_181524	phosphoinositide-3-kinase, regulatory subunit 1 (alpha)
	CDC42 (validated)	NM_001039802	cell division cycle 42 (GTP binding protein, 25kDa)
	CXXC6 (validated)	NM_030625.2	tet oncogene 1
	CD276 (validated)	NM_025240.2	CD276 molecule
	MCL1 (validated)	NM_021960.3	myeloid cell leukemia sequence 1 (BCL2-related)
	DNMT3A	NM_022552	DNA (cytosine-5-)-methyltransferase 3 alpha
	RLF	NM_012421	rearranged L-myc fusion
	PCDHA13	NM_018904	protocadherin alpha 13
	PCDHA2	NM_018905	protocadherin alpha 2
	PCDHA3	NM_018906	protocadherin alpha 3
	PCDHA4	NM_018907	protocadherin alpha 4
	PCDHA5	NM_018908	protocadherin alpha 5
	PCDHA6	NM_018909	protocadherin alpha 6
	PCDHA8	NM_018911	protocadherin alpha 8
	KCTD5	NM_018992	potassium channel tetramerisation domain containing 5
	EML4	NM_019063	echinoderm microtubule associated protein like 4
	PCDHA10	NM_018901	protocadherin alpha 10
	PCDHAC2	NM_018899	protocadherin alpha subfamily C, 2
	SNX24	NM_014035	sorting nexin 24
	PAN2	NM_014871	PAN2 polyA specific ribonuclease subunit homolog (S. cerevisiae)
	NAV3	NM_014903	neuron navigator 3
	CHSY1	NM_014918	chondroitin sulfate synthase 1
	PPP1R13B	NM_015316	protein phosphatase 1, regulatory (inhibitor) subunit 13B
	RNF19A	NM_015435	ring finger protein 19A
	NKRF	NM_017544	NFKB repressing factor
	FOXJ2	NM_018416	forkhead box J2
	SMPD3	NM_018667	sphingomyelin phosphodiesterase 3, neutral membrane (neutral sphingomyelinase II)
	PCDHAC1	NM_018898	protocadherin alpha subfamily C, 1
	NAV1	NM_020443	neuron navigator 1
	ARRDC3	NM_020801	arrestin domain containing 3
	RAP1GDS1	NM_021159	RAP1, GTP-GDP dissociation stimulator 1
	FAM116A	NM_152678	family with sequence similarity 116, member A
	PDIK1L	NM_152835	PDLIM1 interacting kinase 1 like
	DGKH	NM_152910	diacylglycerol kinase, eta
	BRWD3	NM_153252	bromodomain and WD repeat domain containing 3
	XKR6	NM_173683	XK, Kell blood group complex subunit-related family, member 6
	SESTD1	NM_178123	SEC14 and spectrin domains 1
	OXR1	NM_181354	oxidation resistance 1
	INSIG1	NM_198337	insulin induced gene 1
	SS18L1	NM_198935	synovial sarcoma translocation gene on chromosome 18-like 1
	DCP2	NM_152624	DCP2 decapping enzyme homolog (S. cerevisiae)
	SLC16A14	NM_152527	solute carrier family 16, member 14 (monocarboxylic acid transporter 14)
	CCNYL1	NM_152523	cyclin Y-like 1
	TRIB2	NM_021643	tribbles homolog 2 (Drosophila)
	MLF1	NM_022443	myeloid leukemia factor 1
	RMND5A	NM_022780	required for meiotic nuclear division 5 homolog A (S. cerevisiae)
	BCL11A	NM_022893	B-cell CLL/lymphoma 11A (zinc finger protein)
	ANKRD13C	NM_030816	ankyrin repeat domain 13C
	SUV420H2	NM_032701	suppressor of variegation 4-20 homolog 2 (Drosophila)
	TMEM169	NM_138390	transmembrane protein 169
	TMEM183A	NM_138391	transmembrane protein 183A
	BACE1	NM_138973	beta-site APP-cleaving enzyme 1
	OTUD4	NM_199324	OTU domain containing 4
	HBP1	NM_012257	HMG-box transcription factor 1
	COL1A2	NM_000089	collagen, type I, alpha 2
	BMF	NM_001003940	Bcl2 modifying factor
	TUBB2A	NM_001069	tubulin, beta 2A
	CAMK2G	NM_001222	calcium/calmodulin-dependent protein kinase (CaM kinase) II gamma
	AHR	NM_001621	aryl hydrocarbon receptor
	COL2A1	NM_001844	collagen, type II, alpha 1
	COL4A1	NM_001845	collagen, type IV, alpha 1
	COL4A2	NM_001846	collagen, type IV, alpha 2
	COL9A1	NM_001851	collagen, type IX, alpha 1
	COL11A1	NM_001854	collagen, type XI, alpha 1
	COL19A1	NM_001858	collagen, type XIX, alpha 1
	PPIC	NM_000943	peptidylprolyl isomerase C (cyclophilin C)
	HMGCR	NM_000859	3-hydroxy-3-methylglutaryl-Coenzyme A reductase
	COL3A1	NM_000090	collagen, type III, alpha 1 (Ehlers-Danlos syndrome type IV, autosomal dominant)
	COL4A3	NM_000091	collagen, type IV, alpha 3 (Goodpasture antigen)
	COL4A4	NM_000092	collagen, type IV, alpha 4
	COL7A1	NM_000094	collagen, type VII, alpha 1 (epidermolysis bullosa, dystrophic, dominant and recessive)
	FBN1	NM_000138	fibrillin 1
	PMP22	NM_000304	peripheral myelin protein 22
	PTEN	NM_000314	phosphatase and tensin homolog (mutated in multiple advanced cancers 1)
	COL5A2	NM_000393	collagen, type V, alpha 2
	DCX	NM_000555	doublecortex; lissencephaly, X-linked (doublecortin)
	DIO2	NM_000793	deiodinase, iodothyronine, type II
	ISL1	NM_002202	ISL LIM homeobox 1
	NASP	NM_002482	nuclear autoantigenic sperm protein (histone-binding)
	GPR37	NM_005302	G protein-coupled receptor 37 (endothelin receptor type B-like)
	HAS3	NM_005329	hyaluronan synthase 3
	PRKAB2	NM_005399	protein kinase, AMP-activated, beta 2 non-catalytic subunit
	SGK1	NM_005627	serum/glucocorticoid regulated kinase 1
	SPRY1	NM_005841	sprouty homolog 1, antagonist of FGF signaling (Drosophila)
	MFAP3	NM_005927	microfibrillar-associated protein 3
	IFI30	NM_006332	interferon, gamma-inducible protein 30
	MORF4L1	NM_006791	mortality factor 4 like 1
	ELF2	NM_006874	E74-like factor 2 (ets domain transcription factor)
	DNMT3B	NM_006892	DNA (cytosine-5-)-methyltransferase 3 beta
	ZFP36L1	NM_004926	zinc finger protein 36, C3H type-like 1
	C5orf13	NM_004772	chromosome 5 open reading frame 13
	SMARCC1	NM_003074	SWI/SNF related, matrix associated, actin dependent regulator of chromatin, subfamily c, member 1
	SPTAN1	NM_003127	spectrin, alpha, non-erythrocytic 1 (alpha-fodrin)
	TDG	NM_003211	thymine-DNA glycosylase
	TFAP2C	NM_003222	transcription factor AP-2 gamma (activating enhancer binding protein 2 gamma)
	PTP4A1	NM_003463	protein tyrosine phosphatase type IVA, member 1
	PPM1D	NM_003620	protein phosphatase 1D magnesium-dependent, delta isoform
	SNX4	NM_003794	sorting nexin 4
	IREB2	NM_004136	iron-responsive element binding protein 2
	HMGN3	NM_004242	high mobility group nucleosomal binding domain 3
	COL6A3	NM_004369	collagen, type VI, alpha 3
	TFEB	NM_007162	transcription factor EB
miR-30b-5p	N/A	N/A	N/A
(N/A)
hsa-miR-30d	GNAI2 (validated)	NM_002070.2	guanine nucleotide binding protein (G protein), alpha inhibiting activity polypeptide 2
(1 validated interaction)	MAML1	NM_014757	mastermind-like 1 (Drosophila)
(159 predicted interactions)	MBNL3	NM_018388	muscleblind-like 3 (Drosophila)
	SLC38A2	NM_018976	solute carrier family 38, member 2
	DDIT4	NM_019058	DNA-damage-inducible transcript 4
	EML4	NM_019063	echinoderm microtubule associated protein like 4
	DLL4	NM_019074	delta-like 4 (Drosophila)
	SLC7A10	NM_019849	solute carrier family 7, (neutral amino acid transporter, y+ system) member 10
	EIF5A2	NM_020390	eukaryotic translation initiation factor 5A2
	PHTF2	NM_020432	putative homeodomain transcription factor 2
	DOLPP1	NM_020438	dolichyl pyrophosphate phosphatase 1
	RAB22A	NM_020673	RAB22A, member RAS oncogene family
	SH3RF1	NM_020870	SH3 domain containing ring finger 1
	USP37	NM_020935	ubiquitin specific peptidase 37
	RAP2C	NM_021183	RAP2C, member of RAS oncogene family
	HLX	NM_021958	H2.0-like homeobox
	SNX16	NM_022133	sorting nexin 16
	RAB38	NM_022337	RAB38, member RAS oncogene family
	PER2	NM_022817	period homolog 2 (Drosophila)
	C9orf72	NM_018325	chromosome 9 open reading frame 72
	SLC38A7	NM_018231	solute carrier family 38, member 7
	LMBR1L	NM_018113	limb region 1 homolog (mouse)-like
	LPPR4	NM_014839	plasticity related gene 1
	JOSD1	NM_014876	Josephin domain containing 1
	FRMPD1	NM_014907	FERM and PDZ domain containing 1
	WDR7	NM_015285	WD repeat domain 7
	R3HDM1	NM_015361	R3H domain containing 1
	RIPK5	NM_015375	receptor interacting protein kinase 5
	NECAP1	NM_015509	NECAP endocytosis associated 1
	GLCE	NM_015554	glucuronic acid epimerase
	GIGYF2	NM_015575	GRB10 interacting GYF protein 2
	UBE2J1	NM_016021	ubiquitin-conjugating enzyme E2, J1 (UBC6 homolog, yeast)
	YPEL5	NM_016061	yippee-like 5 (Drosophila)
	FAM152A	NM_016076	family with sequence similarity 152, member A
	ARID4B	NM_016374	AT rich interactive domain 4B (RBP1-like)
	ZNF644	NM_016620	zinc finger protein 644
	ZCCHC2	NM_017742	zinc finger, CCHC domain containing 2
	CHD7	NM_017780	chromodomain helicase DNA binding protein 7
	CDC37L1	NM_017913	cell division cycle 37 homolog (S. cerevisiae)-like 1
	FBXL17	NM_022824	F-box and leucine-rich repeat protein 17
	BCL11B	NM_022898	B-cell CLL/lymphoma 11B (zinc finger protein)
	NADK	NM_023018	NAD kinase
	UBE2F	NM_080678	ubiquitin-conjugating enzyme E2F (putative)
	ZNF280B	NM_080764	zinc finger protein 280B
	STK35	NM_080836	serine/threonine kinase 35
	CCDC43	NM_144609	coiled-coil domain containing 43
	ARL6IP6	NM_152522	ADP-ribosylation-like factor 6 interacting protein 6
	MIER3	NM_152622	mesoderm induction early response 1, family member 3
	YTHDF3	NM_152758	YTH domain family, member 3
	CPNE8	NM_153634	copine VIII
	FAM43A	NM_153690	family with sequence similarity 43, member A
	ATP2A2	NM_170665	ATPase, Ca++ transporting, cardiac muscle, slow twitch 2
	DCUN1D3	NM_173475	DCN1, defective in cullin neddylation 1, domain containing 3 (S. cerevisiae)
	CCDC117	NM_173510	coiled-coil domain containing 117
	RFXDC1	NM_173560	regulatory factor X domain containing 1
	PAPD4	NM_173797	PAP associated domain containing 4
	SCARA5	NM_173833	scavenger receptor class A, member 5 (putative)
	RAB15	NM_198686	RAB15, member RAS onocogene family
	ZRANB2	NM_203350	zinc finger, RAN-binding domain containing 2
	IHPK3	NM_054111	inositol hexaphosphate kinase 3
	SSH2	NM_033389	slingshot homolog 2 (Drosophila)
	ADAM19	NM_033274	ADAM metallopeptidase domain 19 (meltrin beta)
	ANKRA2	NM_023039	ankyrin repeat, family A (RFXANK-like), 2
	LIN28	NM_024674	lin-28 homolog (C. elegans)
	TTLL7	NM_024686	tubulin tyrosine ligase-like family, member 7
	KIF16B	NM_024704	kinesin family member 16B
	C12orf30	NM_024953	chromosome 12 open reading frame 30
	EDEM3	NM_025191	ER degradation enhancer, mannosidase alpha-like 3
	FAM49A	NM_030797	family with sequence similarity 49, member A
	TMEM47	NM_031442	transmembrane protein 47
	B3GNT5	NM_032047	UDP-GlcNAc:betaGal beta-1,3-N-acetylglucosaminyltransferase 5
	SLC41A2	NM_032148	solute carrier family 41, member 2
	ANKRD17	NM_032217	ankyrin repeat domain 17
	MEX3B	NM_032246	mex-3 homolog B (C. elegans)
	ZNRF1	NM_032268	zinc and ring finger 1
	BTBD10	NM_032320	BTB (POZ) domain containing 10
	PCGF5	NM_032373	polycomb group ring finger 5
	PCDH10	NM_032961	protocadherin 10
	EAF1	NM_033083	ELL associated factor 1
	NAALADL2	NM_207015	N-acetylated alpha-linked acidic dipeptidase-like 2
	TNRC6A	NM_014494	trinucleotide repeat containing 6A
	GLDC	NM_000170	glycine dehydrogenase (decarboxylating)
	PNN	NM_002687	pinin, desmosome associated protein
	PSMD7	NM_002811	proteasome (prosome, macropain) 26S subunit, non-ATPase, 7
	RAD23B	NM_002874	RAD23 homolog B (S. cerevisiae)
	ARID4A	NM_002892	AT rich interactive domain 4A (RBP1-like)
	SLC6A6	NM_003043	solute carrier family 6 (neurotransmitter transporter, taurine), member 6
	UBE2I	NM_003345	ubiquitin-conjugating enzyme E2I (UBC9 homolog, yeast)
	UBE2V2	NM_003350	ubiquitin-conjugating enzyme E2 variant 2
	PTP4A1	NM_003463	protein tyrosine phosphatase type IVA, member 1
	SLC4A7	NM_003615	solute carrier family 4, sodium bicarbonate cotransporter, member 7
	CSDA	NM_003651	cold shock domain protein A
	CHST1	NM_003654	carbohydrate (keratan sulfate Gal-6) sulfotransferase 1
	TMEFF1	NM_003692	transmembrane protein with EGF-like and two follistatin-like domains 1
	CADPS	NM_003716	Ca2+-dependent secretion activator
	UNC5C	NM_003728	unc-5 homolog C (C. elegans)
	BECN1	NM_003766	beclin 1, autophagy related
	CCNK	NM_003858	cyclin K
	RHOB	NM_004040	ras homolog gene family, member B
	NT5E	NM_002526	5"-nucleotidase, ecto (CD73)
	IRF4	NM_002460	interferon regulatory factor 4
	GNAI2	NM_002070	guanine nucleotide binding protein (G protein), alpha inhibiting activity polypeptide 2
	SGCB	NM_000232	sarcoglycan, beta (43kDa dystrophin-associated glycoprotein)
	SOX9	NM_000346	SRY (sex determining region Y)-box 9 (campomelic dysplasia, autosomal sex-reversal)
	DCX	NM_000555	doublecortex; lissencephaly, X-linked (doublecortin)
	IL1A	NM_000575	interleukin 1, alpha
	CACNB2	NM_000724	calcium channel, voltage-dependent, beta 2 subunit
	GRM5	NM_000842	glutamate receptor, metabotropic 5
	PPP3R1	NM_000945	protein phosphatase 3 (formerly 2B), regulatory subunit B, alpha isoform
	RARB	NM_000965	retinoic acid receptor, beta
	REEP3	NM_001001330	receptor accessory protein 3
	ATP2B2	NM_001001331	ATPase, Ca++ transporting, plasma membrane 2
	LIN28B	NM_001004317	lin-28 homolog B (C. elegans)
	PRDM1	NM_001198	PR domain containing 1, with ZNF domain
	KLF9	NM_001206	Kruppel-like factor 9
	CCNT2	NM_001241	cyclin T2
	DPYSL2	NM_001386	dihydropyrimidinase-like 2
	ATP2B1	NM_001682	ATPase, Ca++ transporting, plasma membrane 1
	STX2	NM_001980	syntaxin 2
	RRAD	NM_004165	Ras-related associated with diabetes
	SLC1A2	NM_004171	solute carrier family 1 (glial high affinity glutamate transporter), member 2
	SYNGR3	NM_004209	synaptogyrin 3
	NEDD4	NM_006154	neural precursor cell expressed, developmentally down-regulated 4
	NR4A2	NM_006186	nuclear receptor subfamily 4, group A, member 2
	SEC23A	NM_006364	Sec23 homolog A (S. cerevisiae)
	VAT1	NM_006373	vesicle amine transport protein 1 homolog (T. californica)
	ENOX2	NM_006375	ecto-NOX disulfide-thiol exchanger 2
	ERLIN1	NM_006459	ER lipid raft associated 1
	NFAT5	NM_006599	nuclear factor of activated T-cells 5, tonicity-responsive
	MAN1A2	NM_006699	mannosidase, alpha, class 1A, member 2
	SOX12	NM_006943	SRY (sex determining region Y)-box 12
	RAPGEF4	NM_007023	Rap guanine nucleotide exchange factor (GEF) 4
	ELL2	NM_012081	elongation factor, RNA polymerase II, 2
	DDAH1	NM_012137	dimethylarginine dimethylaminohydrolase 1
	CENTB2	NM_012287	centaurin, beta 2
	MMD	NM_012329	monocyte to macrophage differentiation-associated
	TLL2	NM_012465	tolloid-like 2
	STK39	NM_013233	serine threonine kinase 39 (STE20/SPS1 homolog, yeast)
	SSX2IP	NM_014021	synovial sarcoma, X breakpoint 2 interacting protein
	CAPZA1	NM_006135	capping protein (actin filament) muscle Z-line, alpha 1
	SNAI1	NM_005985	snail homolog 1 (Drosophila)
	MAT2A	NM_005911	methionine adenosyltransferase II, alpha
	BNIP3L	NM_004331	BCL2/adenovirus E1B 19kDa interacting protein 3-like
	ERG	NM_004449	v-ets erythroblastosis virus E26 oncogene homolog (avian)
	FAP	NM_004460	fibroblast activation protein, alpha
	GALNT2	NM_004481	UDP-N-acetyl-alpha-D-galactosamine:polypeptide N-acetylgalactosaminyltransferase 2 (GalNAc-T2)
	GALNT3	NM_004482	UDP-N-acetyl-alpha-D-galactosamine:polypeptide N-acetylgalactosaminyltransferase 3 (GalNAc-T3)
	XPR1	NM_004736	xenotropic and polytropic retrovirus receptor
	LARGE	NM_004737	like-glycosyltransferase
	NRXN3	NM_004796	neurexin 3
	ATG5	NM_004849	ATG5 autophagy related 5 homolog (S. cerevisiae)
	CLOCK	NM_004898	clock homolog (mouse)
	ACTC1	NM_005159	actin, alpha, cardiac muscle 1
	FOXG1	NM_005249	forkhead box G1
	GTF2H1	NM_005316	general transcription factor IIH, polypeptide 1, 62kDa
	HOXA1	NM_005522	homeobox A1
	MKRN3	NM_005664	makorin, ring finger protein, 3
	ST8SIA4	NM_005668	ST8 alpha-N-acetyl-neuraminide alpha-2,8-sialyltransferase 4
	ACTR1A	NM_005736	ARP1 actin-related protein 1 homolog A, centractin alpha (yeast)
	AP2A1	NM_014203	adaptor-related protein complex 2, alpha 1 subunit
miR-30e-5p	N/A	N/A	N/A
N/A
has-miR-149	DNAJB12	NM_001002762	DnaJ (Hsp40) homolog, subfamily B, member 12
(16 predicted interactions)	CHKB	NM_152253	choline kinase beta
	CCDC97	NM_052848	coiled-coil domain containing 97
	C9orf5	NM_032012	chromosome 9 open reading frame 5
	ADCY1	NM_021116	adenylate cyclase 1 (brain)
	UBFD1	NM_019116	ubiquitin family domain containing 1
	PI4K2A	NM_018425	phosphatidylinositol 4-kinase type 2 alpha
	SEMA4G	NM_017893	sema domain, immunoglobulin domain (Ig), transmembrane domain (TM) and short cytoplasmic domain, (semaphorin) 4G
	CROP	NM_016424	cisplatin resistance-associated overexpressed protein
	TMEM50B	NM_006134	transmembrane protein 50B
	USP10	NM_005153	ubiquitin specific peptidase 10
	SLC4A4	NM_003759	solute carrier family 4, sodium bicarbonate cotransporter, member 4
	YWHAZ	NM_003406	tyrosine 3-monooxygenase/tryptophan 5-monooxygenase activation protein, zeta polypeptide
	PAK3	NM_002578	p21 protein (Cdc42/Rac)-activated kinase 3
	NDST1	NM_001543	N-deacetylase/N-sulfotransferase (heparan glucosaminyl) 1
	LONRF1	NM_152271	LON peptidase N-terminal domain and ring finger 1
hsa-miR-183	BTRC (validated)	NM_033637.2	beta-transducin repeat containing
(2 validated interactions)	FOXO1 (validated)	NM_002015.3	forkhead box O1
(46 predicted interactions)	MBNL1	NM_207297	muscleblind-like (Drosophila)
	C11orf75	NM_020179	chromosome 11 open reading frame 75
	PLEKHA5	NM_019012	pleckstrin homology domain containing, family A member 5
	YPEL5	NM_016061	yippee-like 5 (Drosophila)
	KIAA0182	NM_014615	KIAA0182
	PDCD4	NM_014456	programmed cell death 4 (neoplastic transformation inhibitor)
	SACS	NM_014363	spastic ataxia of Charlevoix-Saguenay (sacsin)
	KCNJ14	NM_013348	potassium inwardly-rectifying channel, subfamily J, member 14
	ZFPM2	NM_012082	zinc finger protein, multitype 2
	ARPP-19	NM_006628	cyclic AMP phosphoprotein, 19 kD
	SCYL3	NM_020423	SCY1-like 3 (S. cerevisiae)
	ARHGAP21	NM_020824	Rho GTPase activating protein 21
	KCNK10	NM_021161	potassium channel, subfamily K, member 10
	PLCB4	NM_182797	phospholipase C, beta 4
	HECTD2	NM_182765	HECT domain containing 2
	XKR6	NM_173683	XK, Kell blood group complex subunit-related family, member 6
	PHLDB2	NM_145753	pleckstrin homology-like domain, family B, member 2
	MAL2	NM_052886	mal, T-cell differentiation protein 2
	KIAA0157	NM_032182	KIAA0157
	ANKRD13C	NM_030816	ankyrin repeat domain 13C
	SLC22A23	NM_021945	solute carrier family 22, member 23
	CTDSP1	NM_021198	CTD (carboxy-terminal domain, RNA polymerase II, polypeptide A) small phosphatase 1
	IRS1	NM_005544	insulin receptor substrate 1
	MTMR6	NM_004685	myotubularin related protein 6
	ITGB1	NM_002211	integrin, beta 1 (fibronectin receptor, beta polypeptide, antigen CD29 includes MDF2, MSK12)
	IDH2	NM_002168	isocitrate dehydrogenase 2 (NADP+), mitochondrial
	FOXN2	NM_002158	forkhead box N2
	FOXO1	NM_002015	forkhead box O1
	EGR1	NM_001964	early growth response 1
	CLCN3	NM_001829	chloride channel 3
	BTG1	NM_001731	B-cell translocation gene 1, anti-proliferative
	PKP4	NM_001005476	plakophilin 4
	LMO3	NM_001001395	LIM domain only 3 (rhombotin-like 2)
	LRP6	NM_002336	low density lipoprotein receptor-related protein 6
	PFN2	NM_002628	profilin 2
	PLAGL2	NM_002657	pleiomorphic adenoma gene-like 2
	SOCS6	NM_004232	suppressor of cytokine signaling 6
	CDK5R1	NM_003885	cyclin-dependent kinase 5, regulatory subunit 1 (p35)
	ZMYM2	NM_003453	zinc finger, MYM-type 2
	EZR	NM_003379	ezrin
	TCF12	NM_003205	transcription factor 12 (HTF4, helix-loop-helix transcription factors 4)
	STC1	NM_003155	stanniocalcin 1
	SNX1	NM_003099	sorting nexin 1
	RCN2	NM_002902	reticulocalbin 2, EF-hand calcium binding domain
	PEX19	NM_002857	peroxisomal biogenesis factor 19
	PAM	NM_000919	peptidylglycine alpha-amidating monooxygenase
hsa-miR-191
(0 validated interactions)
(0 predicted interactions)
miR-296	N/A	N/A	N/A
(N/A)
miR-323	N/A	N/A	N/A
(N/A)
miR-362	N/A	N/A	N/A
(N/A)
miR-432-3p	N/A	N/A	N/A
(N/A)
hsa-miR-503	CCND1 (validated)	NM_053056.2	cyclin D1
(1 validated interaction)
(0 predicated interactions)
miR-4335	N/A	N/A	N/A
(N/A)
miR-4339	N/A	N/A	N/A
(N/A)

## Sheet: NP>AE
miRNAs in Non-Pregnant Endometrium > Arresting gd20 Endometrium
miRNA (NP>AE)	Targets (NP<AE)	NCBI RefSeq	Description
hsa-miR-27a	SP1 (validated)	NM_138473	sp1 transcription factor
(9 validated interactions)	SP3 (validated)	NM_003111	sp3 transcription factor
(118 predicted interactions)	SP4 (validated)	NM_003112	sp4 transcription factor
	PHB (validated)	NM_002634	prohibitin
	RUNX1 (validated)	NM_001001890	runt-related transcription factor 1 (acute myeloid leukemia 1; aml1 oncogene)
	GCA (validated)	NM_012198	grancalcin, EF-hand calcium binding protein
	PEX7 (validated)	NM_000288.3	peroxisomal biogenesis factor 7
	FOXO1 (validated)	NM_002015.3	forkhead box 01
	FADD (validated)	NM_003824.3	Fas (TNFRSF6)-associated via death domain
	TMCC1	NM_015008	transmembrane and coiled-coil domain family 1
	NXT2	NM_018698	nuclear transport factor 2-like export factor 2
	HOXA10	NM_018951	homeobox A10
	DLL4	NM_019074	delta-like 4 (Drosophila)
	CCNJ	NM_019084	cyclin J
	ANK1	NM_020475	ankyrin 1, erythrocytic
	SEMA6A	NM_020796	sema domain, transmembrane domain (TM), and cytoplasmic domain, (semaphorin) 6A
	GPAM	NM_020918	glycerol-3-phosphate acyltransferase, mitochondrial
	OTX2	NM_021728	orthodenticle homeobox 2
	TEAD1	NM_021961	TEA domain family member 1 (SV40 transcriptional enhancer factor)
	ST14	NM_021978	suppression of tumorigenicity 14 (colon carcinoma)
	NEUROD6	NM_022728	neurogenic differentiation 6
	RMND5A	NM_022780	required for meiotic nuclear division 5 homolog A (S. cerevisiae)
	C17orf85	NM_018553	chromosome 17 open reading frame 85
	JMJD1A	NM_018433	jumonji domain containing 1A
	FBXW7	NM_018315	F-box and WD repeat domain containing 7
	PDS5B	NM_015032	PDS5, regulator of cohesion maintenance, homolog B (S. cerevisiae)
	CAMTA1	NM_015215	calmodulin binding transcription activator 1
	ZDHHC17	NM_015336	zinc finger, DHHC-type containing 17
	ZNF385A	NM_015481	zinc finger protein 385A
	ZZZ3	NM_015534	zinc finger, ZZ-type containing 3
	C10orf137	NM_015608	chromosome 10 open reading frame 137
	C1orf144	NM_015609	chromosome 1 open reading frame 144
	WSB1	NM_015626	WD repeat and SOCS box-containing 1
	RBJ	NM_016544	rab and DnaJ domain containing
	GOLM1	NM_016548	golgi membrane protein 1
	GALNT7	NM_017423	UDP-N-acetyl-alpha-D-galactosamine:polypeptide N-acetylgalactosaminyltransferase 7 (GalNAc-T7)
	UBE2Q1	NM_017582	ubiquitin-conjugating enzyme E2Q family member 1
	RNF38	NM_022781	ring finger protein 38
	USP46	NM_022832	ubiquitin specific peptidase 46
	C1orf108	NM_024595	chromosome 1 open reading frame 108
	MAP3K7IP3	NM_152787	mitogen-activated protein kinase kinase kinase 7 interacting protein 3
	C7orf41	NM_152793	chromosome 7 open reading frame 41
	ST6GALNAC3	NM_152996	ST6 (alpha-N-acetyl-neuraminyl-2,3-beta-galactosyl-1,3)-N-acetylgalactosaminide alpha-2,6-sialyltransferase 3
	TAPT1	NM_153365	transmembrane anterior posterior transformation 1
	C5orf41	NM_153607	chromosome 5 open reading frame 41
	POM121	NM_172020	POM121 membrane glycoprotein (rat)
	AQP11	NM_173039	aquaporin 11
	ANKRD43	NM_175873	ankyrin repeat domain 43
	NCOA7	NM_181782	nuclear receptor coactivator 7
	C1orf52	NM_198077	chromosome 1 open reading frame 52
	NRK	NM_198465	Nik related kinase
	SS18L1	NM_198935	synovial sarcoma translocation gene on chromosome 18-like 1
	DCP2	NM_152624	DCP2 decapping enzyme homolog (S. cerevisiae)
	MIER3	NM_152622	mesoderm induction early response 1, family member 3
	HORMAD2	NM_152510	HORMA domain containing 2
	EDEM3	NM_025191	ER degradation enhancer, mannosidase alpha-like 3
	TMUB1	NM_031434	transmembrane and ubiquitin-like domain containing 1
	ING5	NM_032329	inhibitor of growth family, member 5
	BRSK1	NM_032430	BR serine/threonine kinase 1
	LCOR	NM_032440	ligand dependent nuclear receptor corepressor
	KIAA1737	NM_033426	KIAA1737
	SLITRK1	NM_052910	SLIT and NTRK-like family, member 1
	NARG1	NM_057175	NMDA receptor regulated 1
	FAM105B	NM_138348	family with sequence similarity 105, member B
	SLC39A11	NM_139177	solute carrier family 39 (metal ion transporter), member 11
	SGMS1	NM_147156	sphingomyelin synthase 1
	KTELC1	NM_152305	KTEL (Lys-Tyr-Glu-Leu) containing 1
	C2orf55	NM_207362	chromosome 2 open reading frame 55
	EYA1	NM_000503	eyes absent homolog 1 (Drosophila)
	SDC2	NM_002998	syndecan 2
	MAP2K4	NM_003010	mitogen-activated protein kinase kinase 4
	SFRP1	NM_003012	secreted frizzled-related protein 1
	SNAP25	NM_003081	synaptosomal-associated protein, 25kDa
	UBE2N	NM_003348	ubiquitin-conjugating enzyme E2N (UBC13 homolog, yeast)
	YWHAB	NM_003404	tyrosine 3-monooxygenase/tryptophan 5-monooxygenase activation protein, beta polypeptide
	B4GALT3	NM_003779	UDP-Gal:betaGlcNAc beta 1,4- galactosyltransferase, polypeptide 3
	RNGTT	NM_003800	RNA guanylyltransferase and 5"-phosphatase
	NR5A2	NM_003822	nuclear receptor subfamily 5, group A, member 2
	NRP2	NM_003872	neuropilin 2
	CCNG1	NM_004060	cyclin G1
	EYA4	NM_004100	eyes absent homolog 4 (Drosophila)
	RGS1	NM_002922	regulator of G-protein signaling 1
	PSMA1	NM_002786	proteasome (prosome, macropain) subunit, alpha type, 1
	PPP1CC	NM_002710	protein phosphatase 1, catalytic subunit, gamma isoform
	DCX	NM_000555	doublecortex; lissencephaly, X-linked (doublecortin)
	KITLG	NM_000899	KIT ligand
	PTGER4	NM_000958	prostaglandin E receptor 4 (subtype EP4)
	STX16	NM_001001433	syntaxin 16
	RUNX1	NM_001001890	runt-related transcription factor 1 (acute myeloid leukemia 1; aml1 oncogene)
	CDS1	NM_001263	CDP-diacylglycerol synthase (phosphatidate cytidylyltransferase) 1
	CDH5	NM_001795	cadherin 5, type 2, VE-cadherin (vascular epithelium)
	COL19A1	NM_001858	collagen, type XIX, alpha 1
	HAPLN1	NM_001884	hyaluronan and proteoglycan link protein 1
	GRB2	NM_002086	growth factor receptor-bound protein 2
	LIMK1	NM_002314	LIM domain kinase 1
	MARCKS	NM_002356	myristoylated alanine-rich protein kinase C substrate
	MED14	NM_004229	mediator complex subunit 14
	SOCS6	NM_004232	suppressor of cytokine signaling 6
	JMJD1C	NM_004241	jumonji domain containing 1C
	ARFGEF1	NM_006421	ADP-ribosylation factor guanine nucleotide-exchange factor 1(brefeldin A-inhibited)
	TLK2	NM_006852	tousled-like kinase 2
	SFRS1	NM_006924	splicing factor, arginine/serine-rich 1 (splicing factor 2, alternate splicing factor)
	ELL2	NM_012081	elongation factor, RNA polymerase II, 2
	RYBP	NM_012234	RING1 and YY1 binding protein
	MMD	NM_012329	monocyte to macrophage differentiation-associated
	ATXN10	NM_013236	ataxin 10
	FLRT3	NM_013281	fibronectin leucine rich transmembrane protein 3
	ARMC8	NM_014154	armadillo repeat containing 8
	C1orf9	NM_014283	chromosome 1 open reading frame 9
	NEK6	NM_014397	NIMA (never in mitosis gene a)-related kinase 6
	DKK2	NM_014421	dickkopf homolog 2 (Xenopus laevis)
	NPEPPS	NM_006310	aminopeptidase puromycin sensitive
	NFE2L2	NM_006164	nuclear factor (erythroid-derived 2)-like 2
	NEDD4	NM_006154	neural precursor cell expressed, developmentally down-regulated 4
	CREB1	NM_004379	cAMP responsive element binding protein 1
	RELN	NM_005045	reelin
	GFPT2	NM_005110	glutamine-fructose-6-phosphate transaminase 2
	BMI1	NM_005180	BMI1 polycomb ring finger oncogene
	EGFR	NM_005228	epidermal growth factor receptor (erythroblastic leukemia viral (v-erb-b) oncogene homolog, avian)
	NR2F6	NM_005234	nuclear receptor subfamily 2, group F, member 6
	ABCA1	NM_005502	ATP-binding cassette, sub-family A (ABC1), member 1
	IRS1	NM_005544	insulin receptor substrate 1
	PPIF	NM_005729	peptidylprolyl isomerase F (cyclophilin F)
	RCAN2	NM_005822	regulator of calcineurin 2
	STAG1	NM_005862	stromal antigen 1
	CAPZA1	NM_006135	capping protein (actin filament) muscle Z-line, alpha 1
	FOXP2	NM_014491	forkhead box P2
hsa-miR-92a	BMPRII (validated)	NM_001204.6	bone morphogenetic protein receptor, type II (serine/threonine kinase)
(2 validated interactions)	ITGA5 (validated)	NM_002205.2	integrin, alpha 5 (fibronectin receptor, alpha polypeptide)
(80 predicted interactions)	ADAMTSL3	NM_207517	ADAMTS-like 3
	NELF	NM_015537	nasal embryonic LHRH factor
	NLK	NM_016231	nemo-like kinase
	RAB23	NM_016277	RAB23, member RAS oncogene family
	NOX4	NM_016931	NADPH oxidase 4
	ARID1B	NM_017519	AT rich interactive domain 1B (SWI1-like)
	DUS2L	NM_017803	dihydrouridine synthase 2-like, SMM1 homolog (S. cerevisiae)
	RSBN1	NM_018364	round spermatid basic protein 1
	WRNIP1	NM_020135	Werner helicase interacting protein 1
	TMEM87A	NM_015497	transmembrane protein 87A
	MORC3	NM_015358	MORC family CW-type zinc finger 3
	G3BP2	NM_012297	GTPase activating protein (SH3 domain) binding protein 2
	DNAJB9	NM_012328	DnaJ (Hsp40) homolog, subfamily B, member 9
	NPTN	NM_012428	neuroplastin
	BAZ2B	NM_013450	bromodomain adjacent to zinc finger domain, 2B
	GRHL1	NM_014552	grainyhead-like 1 (Drosophila)
	CPEB3	NM_014912	cytoplasmic polyadenylation element binding protein 3
	MYCBP2	NM_015057	MYC binding protein 2
	DOCK9	NM_015296	dedicator of cytokinesis 9
	SLC12A5	NM_020708	solute carrier family 12, (potassium-chloride transporter) member 5
	ARRDC3	NM_020801	arrestin domain containing 3
	BTBD12	NM_032444	BTB (POZ) domain containing 12
	PCDH11Y	NM_032973	protocadherin 11 Y-linked
	SESN3	NM_144665	sestrin 3
	TMEM188	NM_153261	transmembrane protein 188
	PDZD2	NM_178140	PDZ domain containing 2
	GPR180	NM_180989	G protein-coupled receptor 180
	INSIG1	NM_198337	insulin induced gene 1
	SPRYD4	NM_207344	SPRY domain containing 4
	YIPF4	NM_032312	Yip1 domain family, member 4
	GRAMD3	NM_023927	GRAM domain containing 3
	NEFH	NM_021076	neurofilament, heavy polypeptide 200kDa
	PRDM13	NM_021620	PR domain containing 13
	TEAD1	NM_021961	TEA domain family member 1 (SV40 transcriptional enhancer factor)
	MOAP1	NM_022151	modulator of apoptosis 1
	HERPUD2	NM_022373	HERPUD family member 2
	FNDC3B	NM_022763	fibronectin type III domain containing 3B
	RNF38	NM_022781	ring finger protein 38
	BCL11A	NM_022893	B-cell CLL/lymphoma 11A (zinc finger protein)
	MYO1B	NM_012223	myosin IB
	DUSP10	NM_007207	dual specificity phosphatase 10
	CD69	NM_001781	CD69 molecule
	FMR1	NM_002024	fragile X mental retardation 1
	GAP43	NM_002045	growth associated protein 43
	ITGA5	NM_002205	integrin, alpha 5 (fibronectin receptor, alpha polypeptide)
	ITGAV	NM_002210	integrin, alpha V (vitronectin receptor, alpha polypeptide, antigen CD51)
	ITPR1	NM_002222	inositol 1,4,5-triphosphate receptor, type 1
	MAN2A1	NM_002372	mannosidase, alpha, class 2A, member 1
	PPP1R12A	NM_002480	protein phosphatase 1, regulatory (inhibitor) subunit 12A
	BCAT2	NM_001190	branched chain aminotransferase 2, mitochondrial
	DPP10	NM_001004360	dipeptidyl-peptidase 10
	TSC1	NM_000368	tuberous sclerosis 1
	PAFAH1B1	NM_000430	platelet-activating factor acetylhydrolase, isoform Ib, alpha subunit 45kDa
	ATRX	NM_000489	alpha thalassemia/mental retardation syndrome X-linked (RAD54 homolog, S. cerevisiae)
	GRIA3	NM_000828	glutamate receptor, ionotrophic, AMPA 3
	PTGER4	NM_000958	prostaglandin E receptor 4 (subtype EP4)
	UGP2	NM_001001521	UDP-glucose pyrophosphorylase 2
	PLEKHA1	NM_001001974	pleckstrin homology domain containing, family A (phosphoinositide binding specific) member 1
	NOMO3	NM_001004067	NODAL modulator 3
	REV3L	NM_002912	REV3-like, catalytic subunit of DNA polymerase zeta (yeast)
	RNF4	NM_002938	ring finger protein 4
	DMXL1	NM_005509	Dmx-like 1
	LHFPL2	NM_005779	lipoma HMGIC fusion partner-like 2
	GOLGA3	NM_005895	golgi autoantigen, golgin subfamily a, 3
	SMAD7	NM_005904	SMAD family member 7
	NSF	NM_006178	N-ethylmaleimide-sensitive factor
	RAD21	NM_006265	RAD21 homolog (S. pombe)
	SSFA2	NM_006751	sperm specific antigen 2
	TACC2	NM_006997	transforming, acidic coiled-coil containing protein 2
	NEFM	NM_005382	neurofilament, medium polypeptide 150kDa
	DLGAP2	NM_004745	discs, large (Drosophila) homolog-associated protein 2
	MAP2K4	NM_003010	mitogen-activated protein kinase kinase 4
	SRPR	NM_003139	signal recognition particle receptor ("docking protein")
	TEF	NM_003216	thyrotrophic embryonic factor
	SNN	NM_003498	stannin
	SYNJ1	NM_003895	synaptojanin 1
	KLF4	NM_004235	Kruppel-like factor 4 (gut)
	COL12A1	NM_004370	collagen, type XII, alpha 1
	KIF5B	NM_004521	kinesin family member 5B
	CDKN1C	NM_000076	cyclin-dependent kinase inhibitor 1C (p57, Kip2)
hsa-miR-99a	RAVER2 (validated)	NM_018211	ribonucleoprotein, PTB-binding 2
(5 validated interactions)	mTOR (validated)	NM_004958.3	mechanistic target of rapamycin (serine/threonine kinase)
(2 predicted interactions)	IGF-IR (validated)	NM_000875.3	insulin-like growth factor 1 receptor
	RPTOR (validated)	NM_020761.2	regulatory associated protein of mTOR, complex 1, transcript variant 1
	FGFR3 (validated)	NM_000142.4	fibroblast growth factor receptor 3, transcript variant 1
	C4orf16	NM_018569	chromosome 4 open reading frame 16
	KBTBD8	NM_032505	kelch repeat and BTB (POZ) domain containing 8
hsa-miR-100	mTOR (validated)	NM_004958.3	mechanistic target of rapamycin (serine/threonine kinase)
(5 validated interactions)	IGF-IR (validated)	NM_000875.3	insulin-like growth factor 1 receptor
(4 predicted interactions)	RPTOR (validated)	NM_020761.2	regulatory associated protein of mTOR, complex 1, transcript variant 1
	FGFR3 (validated)	NM_000142.4	fibroblast growth factor receptor 3, transcript variant 1
	PLK1 (validated)	NM_005030.3	polo-like kinase 1
	FRAP1	NM_004958	FK506 binding protein 12-rapamycin associated protein 1
	RAVER2	NM_018211	ribonucleoprotein, PTB-binding 2
	KBTBD8	NM_032505	kelch repeat and BTB (POZ) domain containing 8
	SLC44A1	NM_080546	solute carrier family 44, member 1
hsa-miR-125b	LIN22 (validated)	NM_024674	lin-28 homolog (C. elegans)
(52 validated interactions)	ERBB2 (validated)	NM_004448	v-erb-b2 erythroblastic leukemia viral oncogene homolog 2, neuro/glioblastoma derived oncogene homolog (avian)
(38 predicted interactions)	ERBB3 (validated)	NM_001982	v-erb-b2 erythroblastic leukemia viral oncogene homolog 3 (avian)
	CDK6 (validated)	NM_001259	cyclin-dependent kinase 6
	H3F3B (validated)	NM_005324	H3 histone, family 3B (H3.3B)
	CDC25A (validated)	NM_201567	cell division cycle 25 homolog A (S. pombe)
	BAK1 (validated)	NM_001188	BCL2-antagonist/killer 1
	gag-pol (validated)	NC_001802	Human immunodeficiency virus 1, complete genome
	NTRK3 (validated)	NM_001007156	neurotrophic tyrosine kinase, receptor, type 3
	C10orf104 (validated)	NM_173473	chromosome 10 open reading frame 104
	ADAMTS1 (validated)	NM_006988	ADAM metallopeptidase with thrombospondin type 1 motif, 1
	PERP (validated)	NM_022121	PERP, TP53 apoptosis effector
	B3GALT4 (validated)	NM_003782	UDP-Gal:betaGlcNAc beta 1,3-galactosyltransferase, polypeptide 4
	HOMER2 (validated)	NM_199332	homer homolog 2 (Drosophila)
	GPR160 (validated)	NM_014373	G protein-coupled receptor 160
	CASP7 (validated)	NM_033340	caspase 7, apoptosis-related cysteine peptidase
	CEBPG (validated)	NM_001806	CCAAT/enhancer binding protein (C/EBP), gamma
	CBLN2 (validated)	NM_182511	cerebellin 2 precursor
	HIST1H4A (validated)	NM_003538	histone cluster 1, H4a
	LOC92270 (validated)	NM_001017971	hypothetical protein LOC92270
	CBX7 (validated)	NM_175709	chromobox homolog 7
	UGT2B15 (validated)	NM_001076	UDP glucuronosyltransferase 2 family, polypeptide B15
	UBE2I (validated)	NM_194261	ubiquitin-conjugating enzyme E2I (UBC9 homolog, yeast)
	RBM8A (validated)	NM_005105	RNA binding motif protein 8A
	FLJ41484 (validated)	NM_001039799	?
	IL1RN (validated)	NM_173843	interleukin 1 receptor antagonist
	UGT2B28 (validated)	NM_053039	UDP glucuronosyltransferase 2 family, polypeptide B28
	CASP6 (validated)	NM_032992	caspase 6, apoptosis-related cysteine peptidase
	DIO3 (validated)	NM_001362	deiodinase, iodothyronine, type III
	ID2 (validated)	NM_002166	inhibitor of DNA binding 2, dominant negative helix-loop-helix protein
	PCDHB10 (validated)	NM_018930	protocadherin beta 10
	SGPL1 (validated)	NM_003901	sphingosine-1-phosphate lyase 1
	CYP1A1 (validated)	NM_000499	cytochrome P450, family 1, subfamily A, polypeptide 1
	CLU (validated)	NM_203339	clusterin
	IGFBP3 (validated)	NM_001013398	insulin-like growth factor binding protein 3
	PIGR (validated)	NM_002644	polymeric immunoglobulin receptor
	UGT2B17 (validated)	NM_001077	UDP glucuronosyltransferase 2 family, polypeptide B17
	TSPAN8 (validated)	NM_004616	tetraspanin 8
	MAN1A1 (validated)	NM_005907	mannosidase, alpha, class 1A, member 1
	ODZ2 (validated)	NM_001122679	odz, odd Oz/ten-m homolog 2 (Drosophila)
	JARID2 (validated)	NM_004973	jumonji, AT rich interactive domain 2
	ID3 (validated)	NM_002167	inhibitor of DNA binding 3, dominant negative helix-loop-helix protein
	ID1 (validated)	NM_181353	inhibitor of DNA binding 1, dominant negative helix-loop-helix protein
	FAM19A1 (validated)	NM_213609	family with sequence similarity 19 (chemokine (C-C motif)-like), member A1
	SMO (validated)	NM_005631	smoothened homolog (Drosophila)
	CDKN2A (validated)	NM_058195.3	cyclin-dependent kinase inhibitor 2A (melanoma, p16, inhibits CDK4), transcript variant 4
	ST18 (validated)	NM_014682.2	suppression of tumorigenicity 18 (breast carcinoma) (zinc finger protein)
	DICER1 (validated)	NM_177438.2	dicer 1, ribonuclease type III, transcript variant 1
	BMF (validated)	NM_001003942.1	Bcl2 modifying factor, transcript variant 3
	BMPR1B (validated)	NM_001203.2	bone morphogenetic protein receptor, type IB
	HuR (validated)	NM_001419.2	ELAV (embryonic lethal, abnormal vision, Drosophila)-like 1 (Hu antigen R) (ELAVL1)
	KRT (validated)	NM_002276.3	keratin 19
	BAK1	NM_001188	BCL2-antagonist/killer 1
	SGPL1	NM_003901	sphingosine-1-phosphate lyase 1
	TMEM168	NM_022484	transmembrane protein 168
	SLC4A10	NM_022058	solute carrier family 4, sodium bicarbonate transporter-like, member 10
	ALPK3	NM_020778	alpha-kinase 3
	CGN	NM_020770	cingulin
	ATP10D	NM_020453	ATPase, class V, type 10D
	CCNJ	NM_019084	cyclin J
	SLC39A9	NM_018375	solute carrier family 39 (zinc transporter), member 9
	SMEK1	NM_032560	SMEK homolog 1, suppressor of mek1 (Dictyostelium)
	LACTB	NM_032857	lactamase, beta
	MFN1	NM_033540	mitofusin 1
	STARD13	NM_052851	StAR-related lipid transfer (START) domain containing 13
	ABHD3	NM_138340	abhydrolase domain containing 3
	DIS3L2	NM_152383	DIS3 mitotic control homolog (S. cerevisiae)-like 2
	FAM116A	NM_152678	family with sequence similarity 116, member A
	CBX7	NM_175709	chromobox homolog 7
	TMEM77	NM_178454	transmembrane protein 77
	FAM118A	NM_017911	family with sequence similarity 118, member A
	GALNT7	NM_017423	UDP-N-acetyl-alpha-D-galactosamine:polypeptide N-acetylgalactosaminyltransferase 7 (GalNAc-T7)
	RBM7	NM_016090	RNA binding motif protein 7
	CSNK2A1	NM_001895	casein kinase 2, alpha 1 polypeptide
	FUT4	NM_002033	fucosyltransferase 4 (alpha (1,3) fucosyltransferase, myeloid-specific)
	ITGA9	NM_002207	integrin, alpha 9
	IRF4	NM_002460	interferon regulatory factor 4
	PPAT	NM_002703	phosphoribosyl pyrophosphate amidotransferase
	SUV39H1	NM_003173	suppressor of variegation 3-9 homolog 1 (Drosophila)
	RFXANK	NM_003721	regulatory factor X-associated ankyrin-containing protein
	BAP1	NM_004656	BRCA1 associated protein-1 (ubiquitin carboxy-terminal hydrolase)
	VPS4B	NM_004869	vacuolar protein sorting 4 homolog B (S. cerevisiae)
	SEMA4D	NM_006378	sema domain, immunoglobulin domain (Ig), transmembrane domain (TM) and short cytoplasmic domain, (semaphorin) 4D
	TGOLN2	NM_006464	trans-golgi network protein 2
	ARID3B	NM_006465	AT rich interactive domain 3B (BRIGHT-like)
	CPSF6	NM_007007	cleavage and polyadenylation specific factor 6, 68kDa
	PTPN18	NM_014369	protein tyrosine phosphatase, non-receptor type 18 (brain-derived)
	KIAA0174	NM_014761	KIAA0174
	KLF13	NM_015995	Kruppel-like factor 13
	MCL1	NM_182763	myeloid cell leukemia sequence 1 (BCL2-related)
hsa-miR-130a	TAC1 (validated)	NM_003182	Homo sapiens tachykinin, precursor 1 (TAC1), transcript variant beta
(6 validated interactions)	CSF1 (validated)	NM_000757	colony stimulating factor 1 (macrophage)
(126 predicted interactions)	MAFB (validated)	NM_005461	v-maf musculoaponeurotic fibrosarcoma oncogene homolog B (avian)
	MEOX2 (validated)	NM_005924	mesenchyme homeobox 2
	HOXA5 (validated)	NM_019102	homeobox A5
	CSF1 (validated)	NM_172212	colony stimulating factor 1 (macrophage)
	MEOX2	NM_005924	mesenchyme homeobox 2
	MAFB	NM_005461	v-maf musculoaponeurotic fibrosarcoma oncogene homolog B (avian)
	CSF1	NM_000757	colony stimulating factor 1 (macrophage)
	HOXA5	NM_019102	homeobox A5
	ULK2	NM_014683	unc-51-like kinase 2 (C. elegans)
	GOLT1B	NM_016072	golgi transport 1 homolog B (S. cerevisiae)
	GOLSYN	NM_017786	Golgi-localized protein
	ATG16L1	NM_017974	ATG16 autophagy related 16-like 1 (S. cerevisiae)
	CCDC88A	NM_018084	coiled-coil domain containing 88A
	ASXL2	NM_018263	additional sex combs like 2 (Drosophila)
	ARHGAP12	NM_018287	Rho GTPase activating protein 12
	FSTL5	NM_020116	follistatin-like 5
	PMEPA1	NM_020182	prostate transmembrane protein, androgen induced 1
	SLC24A3	NM_020689	solute carrier family 24 (sodium/potassium/calcium exchanger), member 3
	ARHGAP21	NM_020824	Rho GTPase activating protein 21
	ADCY1	NM_021116	adenylate cyclase 1 (brain)
	ST8SIA3	NM_015879	ST8 alpha-N-acetyl-neuraminide alpha-2,8-sialyltransferase 3
	C1orf144	NM_015609	chromosome 1 open reading frame 144
	ZEB2	NM_014795	zinc finger E-box binding homeobox 2
	KIAA0831	NM_014924	KIAA0831
	BTBD3	NM_014962	BTB (POZ) domain containing 3
	WDR47	NM_014969	WD repeat domain 47
	USP33	NM_015017	ubiquitin specific peptidase 33
	CDC2L6	NM_015076	cell division cycle 2-like 6 (CDK8-like)
	SPG20	NM_015087	spastic paraplegia 20 (Troyer syndrome)
	KIAA0423	NM_015091	KIAA0423
	PHF3	NM_015153	PHD finger protein 3
	FBXO28	NM_015176	F-box protein 28
	CAMTA1	NM_015215	calmodulin binding transcription activator 1
	TRIM2	NM_015271	tripartite motif-containing 2
	LRIG1	NM_015541	leucine-rich repeats and immunoglobulin-like domains 1
	SMOC2	NM_022138	SPARC related modular calcium binding 2
	RNF38	NM_022781	ring finger protein 38
	MPHOSPH9	NM_022782	M-phase phosphoprotein 9
	CCDC126	NM_138771	coiled-coil domain containing 126
	NIPA1	NM_144599	non imprinted in Prader-Willi/Angelman syndrome 1
	RNF145	NM_144726	ring finger protein 145
	FLJ31818	NM_152556	hypothetical protein FLJ31818
	SNF1LK	NM_173354	SNF1-like kinase
	PGM2L1	NM_173582	phosphoglucomutase 2-like 1
	PAN3	NM_175854	PAN3 polyA specific ribonuclease subunit homolog (S. cerevisiae)
	C3orf59	NM_178496	chromosome 3 open reading frame 59
	FAM73A	NM_198549	family with sequence similarity 73, member A
	MDFIC	NM_199072	MyoD family inhibitor domain containing
	ADAMTS18	NM_199355	ADAM metallopeptidase with thrombospondin type 1 motif, 18
	E2F7	NM_203394	E2F transcription factor 7
	MBNL1	NM_207297	muscleblind-like (Drosophila)
	DYNLL2	NM_080677	dynein, light chain, LC8-type 2
	SLC44A1	NM_080546	solute carrier family 44, member 1
	FAM46B	NM_052943	family with sequence similarity 46, member B
	CENPO	NM_024322	centromere protein O
	CHD9	NM_025134	chromodomain helicase DNA binding protein 9
	C16orf70	NM_025187	chromosome 16 open reading frame 70
	DICER1	NM_030621	dicer 1, ribonuclease type III
	HOXA3	NM_030661	homeobox A3
	NRBF2	NM_030759	nuclear receptor binding factor 2
	SNX27	NM_030918	sorting nexin family member 27
	RAB34	NM_031934	RAB34, member RAS oncogene family
	ITFG3	NM_032039	integrin alpha FG-GAP repeat containing 3
	USP48	NM_032236	ubiquitin specific peptidase 48
	KBTBD8	NM_032505	kelch repeat and BTB (POZ) domain containing 8
	FAM104A	NM_032837	family with sequence similarity 104, member A
	CSMD1	NM_033225	CUB and Sushi multiple domains 1
	C10orf140	NM_207371	chromosome 10 open reading frame 140
	ST18	NM_014682	suppression of tumorigenicity 18 (breast carcinoma) (zinc finger protein)
	CLCN5	NM_000084	chloride channel 5 (nephrolithiasis 2, X-linked, Dent disease)
	ATP6V1B2	NM_001693	ATPase, H+ transporting, lysosomal 56/58kDa, V1 subunit B2
	CALM2	NM_001743	calmodulin 2 (phosphorylase kinase, delta)
	CD69	NM_001781	CD69 molecule
	GADD45A	NM_001924	growth arrest and DNA-damage-inducible, alpha
	GAP43	NM_002045	growth associated protein 43
	INHBB	NM_002193	inhibin, beta B
	IRF1	NM_002198	interferon regulatory factor 1
	ITPR1	NM_002222	inositol 1,4,5-triphosphate receptor, type 1
	NEUROD1	NM_002500	neurogenic differentiation 1
	PSD	NM_002779	pleckstrin and Sec7 domain containing
	CLIP1	NM_002956	CAP-GLY domain containing linker protein 1
	SNAP25	NM_003081	synaptosomal-associated protein, 25kDa
	SOX4	NM_003107	SRY (sex determining region Y)-box 4
	FOXF2	NM_001452	forkhead box F2
	EREG	NM_001432	epiregulin
	GJA1	NM_000165	gap junction protein, alpha 1, 43kDa
	ATXN1	NM_000332	ataxin 1
	AMPD3	NM_000480	adenosine monophosphate deaminase (isoform E)
	SMAD5	NM_001001419	SMAD family member 5
	SPOPL	NM_001001664	speckle-type POZ protein-like
	LYCAT	NM_001002257	lysocardiolipin acyltransferase
	BTBD7	NM_001002860	BTB (POZ) domain containing 7
	GPATCH8	NM_001002909	G patch domain containing 8
	C18orf1	NM_001003674	chromosome 18 open reading frame 1
	ACVR1	NM_001105	activin A receptor, type I
	BMPR2	NM_001204	bone morphogenetic protein receptor, type II (serine/threonine kinase)
	DPYSL2	NM_001386	dihydropyrimidinase-like 2
	S1PR1	NM_001400	sphingosine-1-phosphate receptor 1
	UBE2D1	NM_003338	ubiquitin-conjugating enzyme E2D 1 (UBC4/5 homolog, yeast)
	WEE1	NM_003390	WEE1 homolog (S. pombe)
	PTP4A1	NM_003463	protein tyrosine phosphatase type IVA, member 1
	TMEM50B	NM_006134	transmembrane protein 50B
	PRKAA1	NM_006251	protein kinase, AMP-activated, alpha 1 catalytic subunit
	ZNF238	NM_006352	zinc finger protein 238
	TRIM3	NM_006458	tripartite motif-containing 3
	ZNF217	NM_006526	zinc finger protein 217
	HIVEP2	NM_006734	human immunodeficiency virus type I enhancer binding protein 2
	RALBP1	NM_006788	ralA binding protein 1
	RAPGEF4	NM_007023	Rap guanine nucleotide exchange factor (GEF) 4
	EIF2C1	NM_012199	eukaryotic translation initiation factor 2C, 1
	HBP1	NM_012257	HMG-box transcription factor 1
	FBXL11	NM_012308	F-box and leucine-rich repeat protein 11
	NPTN	NM_012428	neuroplastin
	MAT2B	NM_013283	methionine adenosyltransferase II, beta
	PRKD3	NM_005813	protein kinase D3
	NHLH2	NM_005599	nescient helix loop helix 2
	AKAP1	NM_003488	A kinase (PRKA) anchor protein 1
	CHST1	NM_003654	carbohydrate (keratan sulfate Gal-6) sulfotransferase 1
	BTAF1	NM_003972	BTAF1 RNA polymerase II, B-TFIID transcription factor-associated, 170kDa (Mot1 homolog, S. cerevisiae)
	RAB5A	NM_004162	RAB5A, member RAS oncogene family
	GDA	NM_004293	guanine deaminase
	ACSL4	NM_004458	acyl-CoA synthetase long-chain family member 4
	HRB	NM_004504	HIV-1 Rev binding protein
	B4GALT5	NM_004776	UDP-Gal:betaGlcNAc beta 1,4- galactosyltransferase, polypeptide 5
	CLTC	NM_004859	clathrin, heavy chain (Hc)
	DOCK3	NM_004947	dedicator of cytokinesis 3
	MECP2	NM_004992	methyl CpG binding protein 2 (Rett syndrome)
	ELK3	NM_005230	ELK3, ETS-domain protein (SRF accessory protein 2)
	WNT1	NM_005430	wingless-type MMTV integration site family, member 1
	RAB30	NM_014488	RAB30, member RAS oncogene family
hsa-miR-148a	DNMT3B (validated)	NM_175850	DNA (cytosine-5-)-methyltransferase 3 beta
(5 validated interactions)	DNMT3B (validated)	NM_175849	DNA (cytosine-5-)-methyltransferase 3 beta
(76 predicted interactions)	NR1I2 (validated)	NM_033013	nuclear receptor subfamily 1, group I, member 2
	Rps6ka5 (validated)	NM_004755.2	Homo sapiens ribosomal protein S6 kinase, 90kDa, polypeptide 5
	DNMT1 (validated)	NM_001130823.1	Homo sapiens DNA (cytosine-5-)-methyltransferase 1
	E2F7	NM_203394	E2F transcription factor 7
	SLC24A3	NM_020689	solute carrier family 24 (sodium/potassium/calcium exchanger), member 3
	JPH3	NM_020655	junctophilin 3
	TMEM9B	NM_020644	TMEM9 domain family, member B
	MNT	NM_020310	MAX binding protein
	MOSPD1	NM_019556	motile sperm domain containing 1
	ERRFI1	NM_018948	ERBB receptor feedback inhibitor 1
	CAND1	NM_018448	cullin-associated and neddylation-dissociated 1
	ARL8B	NM_018184	ADP-ribosylation factor-like 8B
	CHD7	NM_017780	chromodomain helicase DNA binding protein 7
	INOC1	NM_017553	INO80 complex homolog 1 (S. cerevisiae)
	ST8SIA3	NM_015879	ST8 alpha-N-acetyl-neuraminide alpha-2,8-sialyltransferase 3
	ZDHHC17	NM_015336	zinc finger, DHHC-type containing 17
	SULF1	NM_015170	sulfatase 1
	PHF3	NM_015153	PHD finger protein 3
	TRAK2	NM_015049	trafficking protein, kinesin binding 2
	USP33	NM_015017	ubiquitin specific peptidase 33
	BTBD3	NM_014962	BTB (POZ) domain containing 3
	ARRDC3	NM_020801	arrestin domain containing 3
	KIAA1468	NM_020854	KIAA1468
	OTUD4	NM_199324	OTU domain containing 4
	CABP7	NM_182527	calcium binding protein 7
	TMED7	NM_181836	transmembrane emp24 protein transport domain containing 7
	SESTD1	NM_178123	SEC14 and spectrin domains 1
	CNTN4	NM_175607	contactin 4
	SNF1LK	NM_173354	SNF1-like kinase
	MUM1L1	NM_152423	melanoma associated antigen (mutated) 1-like 1
	MED12L	NM_053002	mediator complex subunit 12-like
	USP48	NM_032236	ubiquitin specific peptidase 48
	RAB34	NM_031934	RAB34, member RAS oncogene family
	RNF38	NM_022781	ring finger protein 38
	OSBPL11	NM_022776	oxysterol binding protein-like 11
	HOXC8	NM_022658	homeobox C8
	XPO4	NM_022459	exportin 4
	CFL2	NM_021914	cofilin 2 (muscle)
	TGIF2	NM_021809	TGFB-induced factor homeobox 2
	OTX2	NM_021728	orthodenticle homeobox 2
	NPTN	NM_012428	neuroplastin
	EIF2C1	NM_012199	eukaryotic translation initiation factor 2C, 1
	SYNJ1	NM_003895	synaptojanin 1
	CDK5R1	NM_003885	cyclin-dependent kinase 5, regulatory subunit 1 (p35)
	NRP1	NM_003873	neuropilin 1
	CUL5	NM_003478	cullin 5
	WNT10B	NM_003394	wingless-type MMTV integration site family, member 10B
	TGFA	NM_003236	transforming growth factor, alpha
	SSR1	NM_003144	signal sequence receptor, alpha (translocon-associated protein alpha)
	PPP1R12A	NM_002480	protein phosphatase 1, regulatory (inhibitor) subunit 12A
	ITGA5	NM_002205	integrin, alpha 5 (fibronectin receptor, alpha polypeptide)
	INHBB	NM_002193	inhibin, beta B
	GADD45A	NM_001924	growth arrest and DNA-damage-inducible, alpha
	ESRRG	NM_001438	estrogen-related receptor gamma
	S1PR1	NM_001400	sphingosine-1-phosphate receptor 1
	ACVR1	NM_001105	activin A receptor, type I
	ITGA11	NM_001004439	integrin, alpha 11
	GPATCH8	NM_001002909	G patch domain containing 8
	MITF	NM_000248	microphthalmia-associated transcription factor
	BTAF1	NM_003972	BTAF1 RNA polymerase II, B-TFIID transcription factor-associated, 170kDa (Mot1 homolog, S. cerevisiae)
	PLAA	NM_004253	phospholipase A2-activating protein
	ARPP-19	NM_006628	cyclic AMP phosphoprotein, 19 kD
	NFAT5	NM_006599	nuclear factor of activated T-cells 5, tonicity-responsive
	SLC2A1	NM_006516	solute carrier family 2 (facilitated glucose transporter), member 1
	ITSN2	NM_006277	intersectin 2
	MTF1	NM_005955	metal-regulatory transcription factor 1
	ATP6AP2	NM_005765	ATPase, H+ transporting, lysosomal accessory protein 2
	DMXL1	NM_005509	Dmx-like 1
	ABCA1	NM_005502	ATP-binding cassette, sub-family A (ABC1), member 1
	MAFB	NM_005461	v-maf musculoaponeurotic fibrosarcoma oncogene homolog B (avian)
	NOG	NM_005450	noggin
	WNT1	NM_005430	wingless-type MMTV integration site family, member 1
	GTF2H1	NM_005316	general transcription factor IIH, polypeptide 1, 62kDa
	PDIA3	NM_005313	protein disulfide isomerase family A, member 3
	GPM6A	NM_005277	glycoprotein M6A
	B4GALT5	NM_004776	UDP-Gal:betaGlcNAc beta 1,4- galactosyltransferase, polypeptide 5
	SFRS11	NM_004768	splicing factor, arginine/serine-rich 11
	ABCB7	NM_004299	ATP-binding cassette, sub-family B (MDR/TAP), member 7
	ESR1	NM_000125	estrogen receptor 1
has-miR-205	ERBB3 (validated)	NM_001982	v-erb-b2 erythroblastic leukemia viral oncogene homolog 3 (avian)
(8 validated interactions)	ZEB1 (validated)	NM_030751	zinc finger E-box binding homeobox 1
(43 predicted interactions)	ZEB2 (validated)	NM_014795	zinc finger E-box binding homeobox 2
	VEGFA (validated)	NM_003376	vascular endothelial growth factor A
	INPPL1 (validated)	NM_001567	inositol polyphosphate phosphatase-like 1
	VEGFA (validated)	NM_001025367	vascular endothelial growth factor A
	PRKCE (validated)	NM_005400	protein kinase C, epsilon
	MED1 (validated)	NM_004774.3	mediator complex subunit 1
	CAMSAP1L1	NM_203459	calmodulin regulated spectrin-associated protein 1-like 1
	MGRN1	NM_015246	mahogunin, ring finger 1
	CDC2L6	NM_015076	cell division cycle 2-like 6 (CDK8-like)
	TRAK2	NM_015049	trafficking protein, kinesin binding 2
	PJA2	NM_014819	praja 2, RING-H2 motif containing
	ZEB2	NM_014795	zinc finger E-box binding homeobox 2
	MMD	NM_012329	monocyte to macrophage differentiation-associated
	KLF12	NM_007249	Kruppel-like factor 12
	NFAT5	NM_006599	nuclear factor of activated T-cells 5, tonicity-responsive
	DMXL2	NM_015263	Dmx-like 2
	HSD17B11	NM_016245	hydroxysteroid (17-beta) dehydrogenase 11
	RBM47	NM_019027	RNA binding motif protein 47
	PLCB1	NM_182734	phospholipase C, beta 1 (phosphoinositide-specific)
	VASN	NM_138440	vasorin
	AMOT	NM_133265	angiomotin
	PPP1R15B	NM_032833	protein phosphatase 1, regulatory (inhibitor) subunit 15B
	SBF2	NM_030962	SET binding factor 2
	TM9SF3	NM_020123	transmembrane 9 superfamily member 3
	CCNJ	NM_019084	cyclin J
	CCDC93	NM_019044	coiled-coil domain containing 93
	TSC22D1	NM_006022	TSC22 domain family, member 1
	CALCRL	NM_005795	calcitonin receptor-like
	LHFPL2	NM_005779	lipoma HMGIC fusion partner-like 2
	FRK	NM_002031	fyn-related kinase
	ACSL1	NM_001995	acyl-CoA synthetase long-chain family member 1
	INPPL1	NM_001567	inositol polyphosphate phosphatase-like 1
	ESRRG	NM_001438	estrogen-related receptor gamma
	DLG2	NM_001364	discs, large homolog 2, chapsyn-110 (Drosophila)
	CALU	NM_001219	calumenin
	RAB11FIP1	NM_001002814	RAB11 family interacting protein 1 (class I)
	PDE3B	NM_000922	phosphodiesterase 3B, cGMP-inhibited
	MARCKS	NM_002356	myristoylated alanine-rich protein kinase C substrate
	SQLE	NM_003129	squalene epoxidase
	UBE2N	NM_003348	ubiquitin-conjugating enzyme E2N (UBC13 homolog, yeast)
	CNIH	NM_005776	cornichon homolog (Drosophila)
	CLDN11	NM_005602	claudin 11 (oligodendrocyte transmembrane protein)
	DMXL1	NM_005509	Dmx-like 1
	YES1	NM_005433	v-yes-1 Yamaguchi sarcoma viral oncogene homolog 1
	CLTC	NM_004859	clathrin, heavy chain (Hc)
	ETF1	NM_004730	eukaryotic translation termination factor 1
	DDX5	NM_004396	DEAD (Asp-Glu-Ala-Asp) box polypeptide 5
	VEGFA	NM_003376	vascular endothelial growth factor A
	NR3C2	NM_000901	nuclear receptor subfamily 3, group C, member 2
hsa-miR-328	ABCG2 (validated)	NM_004827	ATP-binding cassette, sub-family G (WHITE), member 2
(2 validated interactions)	CD44 (validated)	NM_001001390	CD44 molecule (Indian blood group)
(13 predicted interactions)	NR3C1	NM_000176	nuclear receptor subfamily 3, group C, member 1 (glucocorticoid receptor)
	TTYH3	NM_025250	tweety homolog 3 (Drosophila)
	TTC38	NM_017931	tetratricopeptide repeat domain 38
	SNRK	NM_017719	SNF related kinase
	ARID4B	NM_016374	AT rich interactive domain 4B (RBP1-like)
	VSIG4	NM_007268	V-set and immunoglobulin domain containing 4
	TESK2	NM_007170	testis-specific kinase 2
	SLC2A1	NM_006516	solute carrier family 2 (facilitated glucose transporter), member 1
	MECP2	NM_004992	methyl CpG binding protein 2 (Rett syndrome)
	YWHAZ	NM_003406	tyrosine 3-monooxygenase/tryptophan 5-monooxygenase activation protein, zeta polypeptide
	PTPN9	NM_002833	protein tyrosine phosphatase, non-receptor type 9
	MAX	NM_002382	MYC associated factor X
	A2BP1	NM_145893	ataxin 2-binding protein 1
hsa-miR-331-5p	ARHGAP19	NM_032900	Rho GTPase activating protein 19
(0 validated interactions)	ASAM	NM_024769	adipocyte-specific adhesion molecule
*(212 predicted interactions)	THAP9	NM_024672	THAP domain containing 9
	PARP8	NM_024615	poly (ADP-ribose) polymerase family, member 8
*Only predicted by 4 of 11	MCPH1	NM_024596	microcephalin 1
prediction programs	MPZL1	NM_024569	myelin protein zero-like 1
	TMEM43	NM_024334	transmembrane protein 43
	GNPTAB	NM_024312	N-acetylglucosamine-1-phosphate transferase, alpha and beta subunits
	TMEM106C	NM_024056	transmembrane protein 106C
	MIS12	NM_024039	MIS12, MIND kinetochore complex component, homolog (yeast)
	REEP1	NM_022912	receptor accessory protein 1
	MFSD1	NM_022736	major facilitator superfamily domain containing 1
	TM4SF20	NM_024795	transmembrane 4 L six family member 20
	C7orf58	NM_024913	chromosome 7 open reading frame 58
	CBR4	NM_032783	carbonyl reductase 4
	PHYHIPL	NM_032439	phytanoyl-CoA 2-hydroxylase interacting protein-like
	BRMS1L	NM_032352	breast cancer metastasis-suppressor 1-like
	TMEM117	NM_032256	transmembrane protein 117
	PCBD2	NM_032151	pterin-4 alpha-carbinolamine dehydratase/dimerization cofactor of hepatocyte nuclear factor 1 alpha (TCF1) 2
	NUDT12	NM_031438	nudix (nucleoside diphosphate linked moiety X)-type motif 12
	MAP4	NM_030885	microtubule-associated protein 4
	SGPP1	NM_030791	sphingosine-1-phosphate phosphatase 1
	SH3BP5L	NM_030645	SH3-binding domain protein 5-like
	TRIB1	NM_025195	tribbles homolog 1 (Drosophila)
	TRIM45	NM_025188	tripartite motif-containing 45
	C10orf84	NM_022063	chromosome 10 open reading frame 84
	DHX35	NM_021931	DEAH (Asp-Glu-Ala-His) box polypeptide 35
	RAI2	NM_021785	retinoic acid induced 2
	LGR4	NM_018490	leucine-rich repeat-containing G protein-coupled receptor 4
	SOX18	NM_018419	SRY (sex determining region Y)-box 18
	OSBPL1A	NM_018030	oxysterol binding protein-like 1A
	C12orf41	NM_017822	chromosome 12 open reading frame 41
	CHD7	NM_017780	chromodomain helicase DNA binding protein 7
	KIAA1333	NM_017769	KIAA1333
	ST7L	NM_017744	suppression of tumorigenicity 7 like
	ZNF562	NM_017656	zinc finger protein 562
	CDV3	NM_017548	CDV3 homolog (mouse)
	FAM13B1	NM_016603	family with sequence similarity 13, member B1
	NUP62	NM_016553	nucleoporin 62kDa
	ERRFI1	NM_018948	ERBB receptor feedback inhibitor 1
	MRPL50	NM_019051	mitochondrial ribosomal protein L50
	UTP14C	NM_021645	UTP14, U3 small nucleolar ribonucleoprotein, homolog C (yeast)
	RAP2C	NM_021183	RAP2C, member of RAS oncogene family
	RNASEL	NM_021133	ribonuclease L (2",5"-oligoisoadenylate synthetase-dependent)
	HCN1	NM_021072	hyperpolarization activated cyclic nucleotide-gated potassium channel 1
	FGF12	NM_021032	fibroblast growth factor 12
	BCOR	NM_020926	BCL6 co-repressor
	SYT4	NM_020783	synaptotagmin IV
	COG6	NM_020751	component of oligomeric golgi complex 6
	TULP4	NM_020245	tubby like protein 4
	CCDC76	NM_019083	coiled-coil domain containing 76
	GNL3L	NM_019067	guanine nucleotide binding protein-like 3 (nucleolar)-like
	C1RL	NM_016546	complement component 1, r subcomponent-like
	SLC25A24	NM_213651	solute carrier family 25 (mitochondrial carrier; phosphate carrier), member 24
	C1orf88	NM_181643	chromosome 1 open reading frame 88
	STARD13	NM_178007	StAR-related lipid transfer (START) domain containing 13
	STARD13	NM_178006	StAR-related lipid transfer (START) domain containing 13
	C14orf24	NM_173607	chromosome 14 open reading frame 24
	C10orf104	NM_173473	chromosome 10 open reading frame 104
	RELN	NM_173054	reelin
	NUP62	NM_153719	nucleoporin 62kDa
	NUP62	NM_153718	nucleoporin 62kDa
	FAM26E	NM_153711	family with sequence similarity 26, member E
	TIPRL	NM_152902	TIP41, TOR signaling pathway regulator-like (S. cerevisiae)
	PLD5	NM_152666	phospholipase D family, member 5
	MFSD4	NM_181644	major facilitator superfamily domain containing 4
	LYRM7	NM_181705	Lyrm7 homolog (mouse)
	NAALADL2	NM_207015	N-acetylated alpha-linked acidic dipeptidase-like 2
	TBC1D8B	NM_198881	TBC1 domain family, member 8B (with GRAM domain)
	KBTBD3	NM_198439	kelch repeat and BTB (POZ) domain containing 3
	LARP6	NM_197958	La ribonucleoprotein domain family, member 6
	LIN54	NM_194282	lin-54 homolog (C. elegans)
	ZNF605	NM_183238	zinc finger protein 605
	RAB23	NM_183227	RAB23, member RAS oncogene family
	CREB5	NM_182899	cAMP responsive element binding protein 5
	CREB5	NM_182898	cAMP responsive element binding protein 5
	LHFPL5	NM_182548	lipoma HMGIC fusion partner-like 5
	ENOX2	NM_182314	ecto-NOX disulfide-thiol exchanger 2
	SNX31	NM_152628	sorting nexin 31
	ZNF664	NM_152437	zinc finger protein 664
	KBTBD3	NM_152433	kelch repeat and BTB (POZ) domain containing 3
	SLCO1A2	NM_134431	solute carrier organic anion transporter family, member 1A2
	SLC4A5	NM_133478	solute carrier family 4, sodium bicarbonate cotransporter, member 5
	DCBLD2	NM_080927	discoidin, CUB and LCCL domain containing 2
	PABPC5	NM_080832	poly(A) binding protein, cytoplasmic 5
	CBLN4	NM_080617	cerebellin 4 precursor
	OSBPL1A	NM_080597	oxysterol binding protein-like 1A
	BCCIP	NM_078469	BRCA2 and CDKN1A interacting protein
	TRIM6	NM_058166	tripartite motif-containing 6
	SLC2A13	NM_052885	solute carrier family 2 (facilitated glucose transporter), member 13
	STARD13	NM_052851	StAR-related lipid transfer (START) domain containing 13
	C9orf123	NM_033428	chromosome 9 open reading frame 123
	GNPDA2	NM_138335	glucosamine-6-phosphate deaminase 2
	ICA1L	NM_138468	islet cell autoantigen 1,69kDa-like
	CTSC	NM_148170	cathepsin C
	ASB4	NM_145872	ankyrin repeat and SOCS box-containing 4
	C1orf96	NM_145257	chromosome 1 open reading frame 96
	HTRA2	NM_145074	HtrA serine peptidase 2
	ZNF480	NM_144684	zinc finger protein 480
	AKAP12	NM_144497	A kinase (PRKA) anchor protein (gravin) 12
	NAP1L1	NM_139207	nucleosome assembly protein 1-like 1
	ST7L	NM_138728	suppression of tumorigenicity 7 like
	ST7L	NM_138727	suppression of tumorigenicity 7 like
	ZNF655	NM_138494	zinc finger protein 655
	GTPBP8	NM_138485	GTP-binding protein 8 (putative)
	ZCRB1	NM_033114	zinc finger CCHC-type and RNA binding motif 1
	EPHA4	NM_004438	EPH receptor A4
	SRGN	NM_002727	serglycin
	PFKP	NM_002627	phosphofructokinase, platelet
	KPNA3	NM_002267	karyopherin alpha 3 (importin alpha 4)
	ITGA2	NM_002203	integrin, alpha 2 (CD49B, alpha 2 subunit of VLA-2 receptor)
	GYPA	NM_002099	glycophorin A (MNS blood group)
	FHIT	NM_002012	fragile histidine triad gene
	CTPS	NM_001905	CTP synthase
	CDH5	NM_001795	cadherin 5, type 2, VE-cadherin (vascular epithelium)
	BTG1	NM_001731	B-cell translocation gene 1, anti-proliferative
	AQP4	NM_001650	aquaporin 4
	ALCAM	NM_001627	activated leukocyte cell adhesion molecule
	PTPRJ	NM_002843	protein tyrosine phosphatase, receptor type, J
	CCL21	NM_002989	chemokine (C-C motif) ligand 21
	ZNF235	NM_004234	zinc finger protein 235
	SLC1A3	NM_004172	solute carrier family 1 (glial high affinity glutamate transporter), member 3
	FGF12	NM_004113	fibroblast growth factor 12
	AQP4	NM_004028	aquaporin 4
	SYNJ1	NM_003895	synaptojanin 1
	DDEF2	NM_003887	development and differentiation enhancing factor 2
	EIF3J	NM_003758	eukaryotic translation initiation factor 3, subunit J
	PPFIA1	NM_003626	protein tyrosine phosphatase, receptor type, f polypeptide (PTPRF), interacting protein (liprin), alpha 1
	CUL5	NM_003478	cullin 5
	ZNF91	NM_003430	zinc finger protein 91
	TDG	NM_003211	thymine-DNA glycosylase
	ECM2	NM_001393	extracellular matrix protein 2, female organ and adipocyte specific
	CHEK1	NM_001274	CHK1 checkpoint homolog (S. pombe)
	ADCY7	NM_001114	adenylate cyclase 7
	ARFIP1	NM_001025595	ADP-ribosylation factor interacting protein 1 (arfaptin 1)
	ARFIP1	NM_001025593	ADP-ribosylation factor interacting protein 1 (arfaptin 1)
	FAM47C	NM_001013736	family with sequence similarity 47, member C
	ZNF833	NM_001013691	zinc finger protein 833
	ZNF260	NM_001012756	zinc finger protein 260
	CREB5	NM_001011666	cAMP responsive element binding protein 5
	ZNF655	NM_001009960	zinc finger protein 655
	CCDC73	NM_001008391	coiled-coil domain containing 73
	TULP4	NM_001007466	tubby like protein 4
	TRIM6	NM_001003818	tripartite motif-containing 6
	SMAD2	NM_001003652	SMAD family member 2
	SFRS7	NM_001031684	splicing factor, arginine/serine-rich 7, 35kDa
	C12orf40	NM_001031748	chromosome 12 open reading frame 40
	FLJ44379	NM_001080537	similar to S-100 protein, alpha chain
	SHISA3	NM_001080505	shisa homolog 3 (Xenopus laevis)
	FKTN	NM_001079802	fukutin
	C14orf24	NM_001079519	chromosome 14 open reading frame 24
	QSER1	NM_001076786	glutamine and serine rich 1
	NSL1	NM_001042549	NSL1, MIND kinetochore complex component, homolog (S. cerevisiae)
	SLC9A6	NM_001042537	solute carrier family 9 (sodium/hydrogen exchanger), member 6
	C2orf60	NM_001039693	chromosome 2 open reading frame 60
	ZMYM5	NM_001039649	zinc finger, MYM-type 5
	RRM2	NM_001034	ribonucleotide reductase M2 polypeptide
	USP16	NM_001032410	ubiquitin specific peptidase 16
	USP16	NM_001001992	ubiquitin specific peptidase 16
	TRAT1	NM_016388	T cell receptor associated transmembrane adaptor 1
	SLC25A24	NM_013386	solute carrier family 25 (mitochondrial carrier; phosphate carrier), member 24
	TRHDE	NM_013381	thyrotropin-releasing hormone degrading enzyme
	CNOT4	NM_013316	CCR4-NOT transcription complex, subunit 4
	HTRA2	NM_013247	HtrA serine peptidase 2
	IFIT5	NM_012420	interferon-induced protein with tetratricopeptide repeats 5
	SERPINB13	NM_012397	serpin peptidase inhibitor, clade B (ovalbumin), member 13
	NUP62	NM_012346	nucleoporin 62kDa
	MYST4	NM_012330	MYST histone acetyltransferase (monocytic leukemia) 4
	ABCB10	NM_012089	ATP-binding cassette, sub-family B (MDR/TAP), member 10
	USH2A	NM_007123	Usher syndrome 2A (autosomal recessive, mild)
	UBL3	NM_007106	ubiquitin-like 3
	GTPBP8	NM_014170	GTP-binding protein 8 (putative)
	LIMD1	NM_014240	LIM domains containing 1
	CRBN	NM_016302	cereblon
	RAB23	NM_016277	RAB23, member RAS oncogene family
	WDR42A	NM_015726	WD repeat domain 42A
	NSL1	NM_015471	NSL1, MIND kinetochore complex component, homolog (S. cerevisiae)
	TXNDC4	NM_015051	thioredoxin domain containing 4 (endoplasmic reticulum)
	ZNF507	NM_014910	zinc finger protein 507
	RICH2	NM_014859	Rho-type GTPase-activating protein RICH2
	LCMT2	NM_014793	leucine carboxyl methyltransferase 2
	KIAA0408	NM_014702	KIAA0408
	KIAA0256	NM_014701	KIAA0256 gene product
	ARFIP1	NM_014447	ADP-ribosylation factor interacting protein 1 (arfaptin 1)
	DMC1	NM_007068	DMC1 dosage suppressor of mck1 homolog, meiosis-specific homologous recombination (yeast)
	METAP2	NM_006838	methionyl aminopeptidase 2
	SNTB2	NM_006750	syntrophin, beta 2 (dystrophin-associated protein A1, 59kDa, basic component 2)
	RNF103	NM_005667	ring finger protein 103
	CXCL11	NM_005409	chemokine (C-X-C motif) ligand 11
	ABCD2	NM_005164	ATP-binding cassette, sub-family D (ALD), member 2
	AKAP12	NM_005100	A kinase (PRKA) anchor protein (gravin) 12
	RELN	NM_005045	reelin
	CREB5	NM_004904	cAMP responsive element binding protein 5
	SCYE1	NM_004757	small inducible cytokine subfamily E, member 1 (endothelial monocyte-activating)
	DLGAP2	NM_004745	discs, large (Drosophila) homolog-associated protein 2
	DDX21	NM_004728	DEAD (Asp-Glu-Ala-Asp) box polypeptide 21
	MGAM	NM_004668	maltase-glucoamylase (alpha-glucosidase)
	NAP1L1	NM_004537	nucleosome assembly protein 1-like 1
	KLRG1	NM_005810	killer cell lectin-like receptor subfamily G, member 1
	SMAD2	NM_005901	SMAD family member 2
	FKTN	NM_006731	fukutin
	DIAPH2	NM_006729	diaphanous homolog 2 (Drosophila)
	LYVE1	NM_006691	lymphatic vessel endothelial hyaluronan receptor 1
	MAP3K2	NM_006609	mitogen-activated protein kinase kinase kinase 2
	FUT9	NM_006581	fucosyltransferase 9 (alpha (1,3) fucosyltransferase)
	CD226	NM_006566	CD226 molecule
	USP16	NM_006447	ubiquitin specific peptidase 16
	IPO8	NM_006390	importin 8
	ENOX2	NM_006375	ecto-NOX disulfide-thiol exchanger 2
	SLC9A6	NM_006359	solute carrier family 9 (sodium/hydrogen exchanger), member 6
	BPNT1	NM_006085	3"(2"), 5"-bisphosphate nucleotidase 1
	EPS8	NM_004447	epidermal growth factor receptor pathway substrate 8
hsa-miR-339-3p	PTCH1	NM_000264	patched homolog 1 (Drosophila)
(0 validated interactions)	ARX	NM_139058	aristaless related homeobox
*(8 predicted interactions)	ATP6V0A4	NM_130841	ATPase, H+ transporting, lysosomal V0 subunit a4
	CCDC77	NM_032358	coiled-coil domain containing 77
*Only predicted by 4 of 11	KLHL18	NM_025010	kelch-like 18 (Drosophila)
prediction programs	USP25	NM_013396	ubiquitin specific peptidase 25
	NOL3	NM_003946	nucleolar protein 3 (apoptosis repressor with CARD domain)
	FAM19A2	NM_178539	family with sequence similarity 19 (chemokine (C-C motif)-like), member A2
miR-664-5p	N/A	N/A	N/A
(N/A)

## Sheet: AE>NP
miRNAs in Arresting gd20 Endometrium > Non-Pregnant Endometrium
miRNA (AE>NP)	Targets (AE<NP)	NCBI RefSeq	Description
hsa-miR-21	PTEN (validated)	NM_000314	phosphatase and tensin homolog (mutated in multiple advanced cancers 1)
(37 validated interactions)	TPM1 (validated)	NM_001018005	tropomyosin 1 (alpha)
(34 predicted interactions)	E2F1 (validated)	NM_005225	E2F transcription factor 1
	TGFBR2 (validated)	NM_003242	transforming growth factor, beta receptor II
	CDK6 (validated)	NM_001259	cyclin-dependent kinase 6
	TIMP3 (validated)	NM_000362	TIMP metallopeptidase inhibitor 3 (Sorsby fundus dystrophy, pseudoinflammatory)
	PDCD4 (validated)	NM_145341	programmed cell death 4 (neoplastic transformation inhibitor)
	SERPINB5 (validated)	NM_002639	serpin peptidase inhibitor, clade B (ovalbumin), member 5
	NFIB (validated)	NM_005596	nuclear factor I/B
	PDCD4 (validated)	NM_014456	programmed cell death 4 (neoplastic transformation inhibitor)
	CDKN1A (validated)	NM_078467	cyclin-dependent kinase inhibitor 1A (p21, Cip1)
	FAS (validated)	NM_152877	Fas (TNF receptor superfamily, member 6)
	FAM3C (validated)	NM_014888	family with sequence similarity 3, member C
	HIPK3 (validated)	NM_005734	homeodomain interacting protein kinase 3
	PRRG4 (validated)	NM_024081	proline rich Gla (G-carboxyglutamic acid) 4 (transmembrane)
	ACTA2 (validated)	NM_001613	actin, alpha 2, smooth muscle, aorta
	BTG2 (validated)	NM_006763	BTG family, member 2
	BMPR2 (validated)	NM_001204	bone morphogenetic protein receptor, type II (serine/threonine kinase)
	SESN1 (validated)	NM_014454	sestrin 1
	IL6R (validated)	NM_181359	interleukin 6 receptor
	SOCS5 (validated)	NM_144949	suppressor of cytokine signaling 5
	GLCCI1 (validated)	NM_138426	glucocorticoid induced transcript 1
	APAF1 (validated)	NM_181869	apoptotic peptidase activating factor 1
	SLC16A10 (validated)	NM_018593	solute carrier family 16, member 10 (aromatic amino acid transporter)
	SGK3 (validated)	NM_170709	serum/glucocorticoid regulated kinase family, member 3
	RP2 (validated)	NM_006915	retinitis pigmentosa 2 (X-linked recessive)
	CFL2 (validated)	NM_138638	cofilin 2 (muscle)
	CDC25A (validated)	NM_201567	cell division cycle 25 homolog A (S. pombe)
	RECK (validated)	NM_021111	reversion-inducing-cysteine-rich protein with kazal motifs
	MTAP (validated)	NM_002451	methylthioadenosine phosphorylase
	SOX5 (validated)	NM_178010	SRY (sex determining region Y)-box 5
	BMPR2 (validated)	NM_001204	bone morphogenetic protein receptor, type II (serine/threonine kinase)
	PDCD4 (validated)	NM_014456.3	programmed cell death 4 (neoplastic transformation inhibitor)
	JAG1 (validated)	NM_000214.2	jagged 1
	MARCKS (validated)	NM_002356.5	myristoylated alanine-rich protein kinase C substrate
	LRRFIP1 (validated)	NM_004735.3	leucine rich repeat (in FLII) interacting protein 1
	BTG2 (validated)	NM_006763.2	BTG family, member 2
	RP2	NM_006915	retinitis pigmentosa 2 (X-linked recessive)
	JAG1	NM_000214	jagged 1 (Alagille syndrome)
	SOX5	NM_006940	SRY (sex determining region Y)-box 5
	LEMD3	NM_014319	LEM domain containing 3
	KIAA1012	NM_014939	KIAA1012
	BAHD1	NM_014952	bromo adjacent homology domain containing 1
	ADNP	NM_015339	activity-dependent neuroprotector homeobox
	ASPN	NM_017680	asporin
	CHD7	NM_017780	chromodomain helicase DNA binding protein 7
	PELI1	NM_020651	pellino homolog 1 (Drosophila)
	C17orf39	NM_024052	chromosome 17 open reading frame 39
	MRPL9	NM_031420	mitochondrial ribosomal protein L9
	GLCCI1	NM_138426	glucocorticoid induced transcript 1
	ARHGEF7	NM_145735	Rho guanine nucleotide exchange factor (GEF) 7
	KBTBD6	NM_152903	kelch repeat and BTB (POZ) domain containing 6
	PAN3	NM_175854	PAN3 polyA specific ribonuclease subunit homolog (S. cerevisiae)
	SSFA2	NM_006751	sperm specific antigen 2
	YAP1	NM_006106	Yes-associated protein 1, 65kDa
	TGFBI	NM_000358	transforming growth factor, beta-induced, 68kDa
	TIMP3	NM_000362	TIMP metallopeptidase inhibitor 3 (Sorsby fundus dystrophy, pseudoinflammatory)
	PLEKHA1	NM_001001974	pleckstrin homology domain containing, family A (phosphoinositide binding specific) member 1
	MATN2	NM_002380	matrilin 2
	NTF3	NM_002527	neurotrophin 3
	PCSK6	NM_002570	proprotein convertase subtilisin/kexin type 6
	PLAG1	NM_002655	pleiomorphic adenoma gene 1
	PPP1R3A	NM_002711	protein phosphatase 1, regulatory (inhibitor) subunit 3A
	SATB1	NM_002971	SATB homeobox 1
	SKI	NM_003036	v-ski sarcoma viral oncogene homolog (avian)
	STAT3	NM_003150	signal transducer and activator of transcription 3 (acute-phase response factor)
	NFIB	NM_005596	nuclear factor I/B
	RASGRP1	NM_005739	RAS guanyl releasing protein 1 (calcium and DAG-regulated)
	SPRY1	NM_005841	sprouty homolog 1, antagonist of FGF signaling (Drosophila)
	SMAD7	NM_005904	SMAD family member 7
	PDZD2	NM_178140	PDZ domain containing 2
hsa-miR-29a	CDK6 (validated)	NM_001259	cyclin-dependent kinase 6
(11 validated interactions)	BACE1 (validated)	NM_138973	beta-site APP-cleaving enzyme 1
(97 predicted interactions)	DNMT3A (validated)	NM_022552	DNA (cytosine-5-)-methyltransferase 3 alpha
	DNMT3B (validated)	NM_175848	DNA (cytosine-5-)-methyltransferase 3 beta
	COL3A1 (validated)	NM_000090	collagen, type III, alpha 1 (Ehlers-Danlos syndrome type IV, autosomal dominant)
	SPARC (validated)	NM_003118	secreted protein, acidic, cysteine-rich (osteonectin)
	PIK3R1 (validated)	NM_181524	phosphoinositide-3-kinase, regulatory subunit 1 (alpha)
	CDC42 (validated)	NM_001039802	cell division cycle 42 (GTP binding protein, 25kDa)
	CXXC6 (validated)	NM_030625.2	tet oncogene 1
	CD276 (validated)	NM_025240.2	CD276 molecule
	MCL1 (validated)	NM_021960.3	myeloid cell leukemia sequence 1 (BCL2-related)
	DNMT3A	NM_022552	DNA (cytosine-5-)-methyltransferase 3 alpha
	RLF	NM_012421	rearranged L-myc fusion
	PCDHA13	NM_018904	protocadherin alpha 13
	PCDHA2	NM_018905	protocadherin alpha 2
	PCDHA3	NM_018906	protocadherin alpha 3
	PCDHA4	NM_018907	protocadherin alpha 4
	PCDHA5	NM_018908	protocadherin alpha 5
	PCDHA6	NM_018909	protocadherin alpha 6
	PCDHA8	NM_018911	protocadherin alpha 8
	KCTD5	NM_018992	potassium channel tetramerisation domain containing 5
	EML4	NM_019063	echinoderm microtubule associated protein like 4
	PCDHA10	NM_018901	protocadherin alpha 10
	PCDHAC2	NM_018899	protocadherin alpha subfamily C, 2
	SNX24	NM_014035	sorting nexin 24
	PAN2	NM_014871	PAN2 polyA specific ribonuclease subunit homolog (S. cerevisiae)
	NAV3	NM_014903	neuron navigator 3
	CHSY1	NM_014918	chondroitin sulfate synthase 1
	PPP1R13B	NM_015316	protein phosphatase 1, regulatory (inhibitor) subunit 13B
	RNF19A	NM_015435	ring finger protein 19A
	NKRF	NM_017544	NFKB repressing factor
	FOXJ2	NM_018416	forkhead box J2
	SMPD3	NM_018667	sphingomyelin phosphodiesterase 3, neutral membrane (neutral sphingomyelinase II)
	PCDHAC1	NM_018898	protocadherin alpha subfamily C, 1
	NAV1	NM_020443	neuron navigator 1
	ARRDC3	NM_020801	arrestin domain containing 3
	RAP1GDS1	NM_021159	RAP1, GTP-GDP dissociation stimulator 1
	FAM116A	NM_152678	family with sequence similarity 116, member A
	PDIK1L	NM_152835	PDLIM1 interacting kinase 1 like
	DGKH	NM_152910	diacylglycerol kinase, eta
	BRWD3	NM_153252	bromodomain and WD repeat domain containing 3
	XKR6	NM_173683	XK, Kell blood group complex subunit-related family, member 6
	SESTD1	NM_178123	SEC14 and spectrin domains 1
	OXR1	NM_181354	oxidation resistance 1
	INSIG1	NM_198337	insulin induced gene 1
	SS18L1	NM_198935	synovial sarcoma translocation gene on chromosome 18-like 1
	DCP2	NM_152624	DCP2 decapping enzyme homolog (S. cerevisiae)
	SLC16A14	NM_152527	solute carrier family 16, member 14 (monocarboxylic acid transporter 14)
	CCNYL1	NM_152523	cyclin Y-like 1
	TRIB2	NM_021643	tribbles homolog 2 (Drosophila)
	MLF1	NM_022443	myeloid leukemia factor 1
	RMND5A	NM_022780	required for meiotic nuclear division 5 homolog A (S. cerevisiae)
	BCL11A	NM_022893	B-cell CLL/lymphoma 11A (zinc finger protein)
	ANKRD13C	NM_030816	ankyrin repeat domain 13C
	SUV420H2	NM_032701	suppressor of variegation 4-20 homolog 2 (Drosophila)
	TMEM169	NM_138390	transmembrane protein 169
	TMEM183A	NM_138391	transmembrane protein 183A
	BACE1	NM_138973	beta-site APP-cleaving enzyme 1
	OTUD4	NM_199324	OTU domain containing 4
	HBP1	NM_012257	HMG-box transcription factor 1
	COL1A2	NM_000089	collagen, type I, alpha 2
	BMF	NM_001003940	Bcl2 modifying factor
	TUBB2A	NM_001069	tubulin, beta 2A
	CAMK2G	NM_001222	calcium/calmodulin-dependent protein kinase (CaM kinase) II gamma
	AHR	NM_001621	aryl hydrocarbon receptor
	COL2A1	NM_001844	collagen, type II, alpha 1
	COL4A1	NM_001845	collagen, type IV, alpha 1
	COL4A2	NM_001846	collagen, type IV, alpha 2
	COL9A1	NM_001851	collagen, type IX, alpha 1
	COL11A1	NM_001854	collagen, type XI, alpha 1
	COL19A1	NM_001858	collagen, type XIX, alpha 1
	PPIC	NM_000943	peptidylprolyl isomerase C (cyclophilin C)
	HMGCR	NM_000859	3-hydroxy-3-methylglutaryl-Coenzyme A reductase
	COL3A1	NM_000090	collagen, type III, alpha 1 (Ehlers-Danlos syndrome type IV, autosomal dominant)
	COL4A3	NM_000091	collagen, type IV, alpha 3 (Goodpasture antigen)
	COL4A4	NM_000092	collagen, type IV, alpha 4
	COL7A1	NM_000094	collagen, type VII, alpha 1 (epidermolysis bullosa, dystrophic, dominant and recessive)
	FBN1	NM_000138	fibrillin 1
	PMP22	NM_000304	peripheral myelin protein 22
	PTEN	NM_000314	phosphatase and tensin homolog (mutated in multiple advanced cancers 1)
	COL5A2	NM_000393	collagen, type V, alpha 2
	DCX	NM_000555	doublecortex; lissencephaly, X-linked (doublecortin)
	DIO2	NM_000793	deiodinase, iodothyronine, type II
	ISL1	NM_002202	ISL LIM homeobox 1
	NASP	NM_002482	nuclear autoantigenic sperm protein (histone-binding)
	GPR37	NM_005302	G protein-coupled receptor 37 (endothelin receptor type B-like)
	HAS3	NM_005329	hyaluronan synthase 3
	PRKAB2	NM_005399	protein kinase, AMP-activated, beta 2 non-catalytic subunit
	SGK1	NM_005627	serum/glucocorticoid regulated kinase 1
	SPRY1	NM_005841	sprouty homolog 1, antagonist of FGF signaling (Drosophila)
	MFAP3	NM_005927	microfibrillar-associated protein 3
	IFI30	NM_006332	interferon, gamma-inducible protein 30
	MORF4L1	NM_006791	mortality factor 4 like 1
	ELF2	NM_006874	E74-like factor 2 (ets domain transcription factor)
	DNMT3B	NM_006892	DNA (cytosine-5-)-methyltransferase 3 beta
	ZFP36L1	NM_004926	zinc finger protein 36, C3H type-like 1
	C5orf13	NM_004772	chromosome 5 open reading frame 13
	SMARCC1	NM_003074	SWI/SNF related, matrix associated, actin dependent regulator of chromatin, subfamily c, member 1
	SPTAN1	NM_003127	spectrin, alpha, non-erythrocytic 1 (alpha-fodrin)
	TDG	NM_003211	thymine-DNA glycosylase
	TFAP2C	NM_003222	transcription factor AP-2 gamma (activating enhancer binding protein 2 gamma)
	PTP4A1	NM_003463	protein tyrosine phosphatase type IVA, member 1
	PPM1D	NM_003620	protein phosphatase 1D magnesium-dependent, delta isoform
	SNX4	NM_003794	sorting nexin 4
	IREB2	NM_004136	iron-responsive element binding protein 2
	HMGN3	NM_004242	high mobility group nucleosomal binding domain 3
	COL6A3	NM_004369	collagen, type VI, alpha 3
	TFEB	NM_007162	transcription factor EB
hsa-miR-29c	LAMC1 (validated)	NM_002293	laminin, gamma 1 (formerly LAMB2)
(14 validated interactions)	DNMT3A (validated)	NM_022552	DNA (cytosine-5-)-methyltransferase 3 alpha
(113 predicted interactions)	DNMT3B (validated)	NM_175848	DNA (cytosine-5-)-methyltransferase 3 beta
	COL3A1 (validated)	NM_000090	collagen, type III, alpha 1 (Ehlers-Danlos syndrome type IV, autosomal dominant)
	COL4A1 (validated)	NM_001845	collagen, type IV, alpha 1
	COL15A1 (validated)	NM_001855	collagen, type XV, alpha 1
	TDG (validated)	NM_003211	thymine-DNA glycosylase
	FUSIP1 (validated)	NM_054016	FUS interacting protein (serine/arginine-rich) 1
	COL1A1 (validated)	NM_000088	collagen, type I, alpha 1
	COL1A2 (validated)	NM_000089	collagen, type I, alpha 2
	COL4A2 (validated)	NM_001846	collagen, type IV, alpha 2
	FBN1 (validated)	NM_000138	fibrillin 1
	PIK3R1 (validated)	NM_181524	phosphoinositide-3-kinase, regulatory subunit 1 (alpha)
	CDC42 (validated)	NM_001039802	cell division cycle 42 (GTP binding protein, 25kDa)
	COL1A2	NM_000089	collagen, type I, alpha 2
	COL3A1	NM_000090	collagen, type III, alpha 1 (Ehlers-Danlos syndrome type IV, autosomal dominant)
	COL1A1	NM_000088	collagen, type I, alpha 1
	COL4A2	NM_001846	collagen, type IV, alpha 2
	TDG	NM_003211	thymine-DNA glycosylase
	ZDHHC5	NM_015457	zinc finger, DHHC-type containing 5
	PCDHA7	NM_018910	protocadherin alpha 7
	CHSY1	NM_014918	chondroitin sulfate synthase 1
	PCDHA8	NM_018911	protocadherin alpha 8
	AGPAT4	NM_020133	1-acylglycerol-3-phosphate O-acyltransferase 4 (lysophosphatidic acid acyltransferase, delta)
	NAV1	NM_020443	neuron navigator 1
	ARRDC3	NM_020801	arrestin domain containing 3
	CLDN1	NM_021101	claudin 1
	RAP1GDS1	NM_021159	RAP1, GTP-GDP dissociation stimulator 1
	TRIB2	NM_021643	tribbles homolog 2 (Drosophila)
	MLF1	NM_022443	myeloid leukemia factor 1
	HIF3A	NM_022462	hypoxia inducible factor 3, alpha subunit
	PCDHA6	NM_018909	protocadherin alpha 6
	PCDHA3	NM_018906	protocadherin alpha 3
	COL5A3	NM_015719	collagen, type V, alpha 3
	NKRF	NM_017544	NFKB repressing factor
	SUV420H1	NM_017635	suppressor of variegation 4-20 homolog 1 (Drosophila)
	FOXJ2	NM_018416	forkhead box J2
	SMPD3	NM_018667	sphingomyelin phosphodiesterase 3, neutral membrane (neutral sphingomyelinase II)
	PCDHAC1	NM_018898	protocadherin alpha subfamily C, 1
	PCDHAC2	NM_018899	protocadherin alpha subfamily C, 2
	PCDHA1	NM_018900	protocadherin alpha 1
	PCDHA10	NM_018901	protocadherin alpha 10
	RNF19A	NM_015435	ring finger protein 19A
	PCDHA2	NM_018905	protocadherin alpha 2
	PCDHA12	NM_018903	protocadherin alpha 12
	DNMT3A	NM_022552	DNA (cytosine-5-)-methyltransferase 3 alpha
	RMND5A	NM_022780	required for meiotic nuclear division 5 homolog A (S. cerevisiae)
	SLC16A14	NM_152527	solute carrier family 16, member 14 (monocarboxylic acid transporter 14)
	DCP2	NM_152624	DCP2 decapping enzyme homolog (S. cerevisiae)
	FAM116A	NM_152678	family with sequence similarity 116, member A
	PDIK1L	NM_152835	PDLIM1 interacting kinase 1 like
	DGKH	NM_152910	diacylglycerol kinase, eta
	BRWD3	NM_153252	bromodomain and WD repeat domain containing 3
	XKR6	NM_173683	XK, Kell blood group complex subunit-related family, member 6
	SESTD1	NM_178123	SEC14 and spectrin domains 1
	OXR1	NM_181354	oxidation resistance 1
	ADAMTS9	NM_182920	ADAM metallopeptidase with thrombospondin type 1 motif, 9
	INSIG1	NM_198337	insulin induced gene 1
	CCNYL1	NM_152523	cyclin Y-like 1
	ZNF362	NM_152493	zinc finger protein 362
	FAM123B	NM_152424	family with sequence similarity 123B
	BCL11A	NM_022893	B-cell CLL/lymphoma 11A (zinc finger protein)
	NAT11	NM_024771	N-acetyltransferase 11
	TET1	NM_030625	tet oncogene 1
	ANKRD13C	NM_030816	ankyrin repeat domain 13C
	SUV420H2	NM_032701	suppressor of variegation 4-20 homolog 2 (Drosophila)
	FAM136A	NM_032822	family with sequence similarity 136, member A
	N4BP2L1	NM_052818	NEDD4 binding protein 2-like 1
	MED12L	NM_053002	mediator complex subunit 12-like
	TMEM169	NM_138390	transmembrane protein 169
	TMEM183A	NM_138391	transmembrane protein 183A
	C4orf32	NM_152400	chromosome 4 open reading frame 32
	SS18L1	NM_198935	synovial sarcoma translocation gene on chromosome 18-like 1
	COL4A4	NM_000092	collagen, type IV, alpha 4
	COL2A1	NM_001844	collagen, type II, alpha 1
	COL4A1	NM_001845	collagen, type IV, alpha 1
	COL11A1	NM_001854	collagen, type XI, alpha 1
	COL15A1	NM_001855	collagen, type XV, alpha 1
	COL19A1	NM_001858	collagen, type XIX, alpha 1
	DBT	NM_001918	dihydrolipoamide branched chain transacylase E2
	GAB1	NM_002039	GRB2-associated binding protein 1
	HMGCS1	NM_002130	3-hydroxy-3-methylglutaryl-Coenzyme A synthase 1 (soluble)
	ISL1	NM_002202	ISL LIM homeobox 1
	LAMC1	NM_002293	laminin, gamma 1 (formerly LAMB2)
	NASP	NM_002482	nuclear autoantigenic sperm protein (histone-binding)
	AHR	NM_001621	aryl hydrocarbon receptor
	CCNT2	NM_001241	cyclin T2
	CAV2	NM_001233	caveolin 2
	FBN1	NM_000138	fibrillin 1
	LPL	NM_000237	lipoprotein lipase
	PMP22	NM_000304	peripheral myelin protein 22
	PTEN	NM_000314	phosphatase and tensin homolog (mutated in multiple advanced cancers 1)
	BLMH	NM_000386	bleomycin hydrolase
	COL5A2	NM_000393	collagen, type V, alpha 2
	DCX	NM_000555	doublecortex; lissencephaly, X-linked (doublecortin)
	DIO2	NM_000793	deiodinase, iodothyronine, type II
	HMGCR	NM_000859	3-hydroxy-3-methylglutaryl-Coenzyme A reductase
	PPIC	NM_000943	peptidylprolyl isomerase C (cyclophilin C)
	CAMK2G	NM_001222	calcium/calmodulin-dependent protein kinase (CaM kinase) II gamma
	OSBP	NM_002556	oxysterol binding protein
	SMARCC1	NM_003074	SWI/SNF related, matrix associated, actin dependent regulator of chromatin, subfamily c, member 1
	SGK1	NM_005627	serum/glucocorticoid regulated kinase 1
	SPRY1	NM_005841	sprouty homolog 1, antagonist of FGF signaling (Drosophila)
	MFAP3	NM_005927	microfibrillar-associated protein 3
	HDAC4	NM_006037	histone deacetylase 4
	IFI30	NM_006332	interferon, gamma-inducible protein 30
	AKAP13	NM_006738	A kinase (PRKA) anchor protein 13
	MORF4L1	NM_006791	mortality factor 4 like 1
	ELF2	NM_006874	E74-like factor 2 (ets domain transcription factor)
	DNMT3B	NM_006892	DNA (cytosine-5-)-methyltransferase 3 beta
	TFEB	NM_007162	transcription factor EB
	SNX24	NM_014035	sorting nexin 24
	NFIA	NM_005595	nuclear factor I/A
	PRKAB2	NM_005399	protein kinase, AMP-activated, beta 2 non-catalytic subunit
	MYCN	NM_005378	v-myc myelocytomatosis viral related oncogene, neuroblastoma derived (avian)
	TFAP2C	NM_003222	transcription factor AP-2 gamma (activating enhancer binding protein 2 gamma)
	PTP4A1	NM_003463	protein tyrosine phosphatase type IVA, member 1
	ZNF282	NM_003575	zinc finger protein 282
	PPM1D	NM_003620	protein phosphatase 1D magnesium-dependent, delta isoform
	SNX4	NM_003794	sorting nexin 4
	IREB2	NM_004136	iron-responsive element binding protein 2
	COL6A3	NM_004369	collagen, type VI, alpha 3
	C5orf13	NM_004772	chromosome 5 open reading frame 13
	ZFP36L1	NM_004926	zinc finger protein 36, C3H type-like 1
	GPR37	NM_005302	G protein-coupled receptor 37 (endothelin receptor type B-like)
	HAS3	NM_005329	hyaluronan synthase 3
	NAV3	NM_014903	neuron navigator 3
miR-30a-5p	N/A	N/A	N/A
(N/A)
miR-30b-5p	N/A	N/A	N/A
(N/A)
hsa-miR-30d	GNAI2 (validated)	NM_002070.2	guanine nucleotide binding protein (G protein), alpha inhibiting activity polypeptide 2
(1 validated interaction)	MAML1	NM_014757	mastermind-like 1 (Drosophila)
(159 predicted interactions)	MBNL3	NM_018388	muscleblind-like 3 (Drosophila)
	SLC38A2	NM_018976	solute carrier family 38, member 2
	DDIT4	NM_019058	DNA-damage-inducible transcript 4
	EML4	NM_019063	echinoderm microtubule associated protein like 4
	DLL4	NM_019074	delta-like 4 (Drosophila)
	SLC7A10	NM_019849	solute carrier family 7, (neutral amino acid transporter, y+ system) member 10
	EIF5A2	NM_020390	eukaryotic translation initiation factor 5A2
	PHTF2	NM_020432	putative homeodomain transcription factor 2
	DOLPP1	NM_020438	dolichyl pyrophosphate phosphatase 1
	RAB22A	NM_020673	RAB22A, member RAS oncogene family
	SH3RF1	NM_020870	SH3 domain containing ring finger 1
	USP37	NM_020935	ubiquitin specific peptidase 37
	RAP2C	NM_021183	RAP2C, member of RAS oncogene family
	HLX	NM_021958	H2.0-like homeobox
	SNX16	NM_022133	sorting nexin 16
	RAB38	NM_022337	RAB38, member RAS oncogene family
	PER2	NM_022817	period homolog 2 (Drosophila)
	C9orf72	NM_018325	chromosome 9 open reading frame 72
	SLC38A7	NM_018231	solute carrier family 38, member 7
	LMBR1L	NM_018113	limb region 1 homolog (mouse)-like
	LPPR4	NM_014839	plasticity related gene 1
	JOSD1	NM_014876	Josephin domain containing 1
	FRMPD1	NM_014907	FERM and PDZ domain containing 1
	WDR7	NM_015285	WD repeat domain 7
	R3HDM1	NM_015361	R3H domain containing 1
	RIPK5	NM_015375	receptor interacting protein kinase 5
	NECAP1	NM_015509	NECAP endocytosis associated 1
	GLCE	NM_015554	glucuronic acid epimerase
	GIGYF2	NM_015575	GRB10 interacting GYF protein 2
	UBE2J1	NM_016021	ubiquitin-conjugating enzyme E2, J1 (UBC6 homolog, yeast)
	YPEL5	NM_016061	yippee-like 5 (Drosophila)
	FAM152A	NM_016076	family with sequence similarity 152, member A
	ARID4B	NM_016374	AT rich interactive domain 4B (RBP1-like)
	ZNF644	NM_016620	zinc finger protein 644
	ZCCHC2	NM_017742	zinc finger, CCHC domain containing 2
	CHD7	NM_017780	chromodomain helicase DNA binding protein 7
	CDC37L1	NM_017913	cell division cycle 37 homolog (S. cerevisiae)-like 1
	FBXL17	NM_022824	F-box and leucine-rich repeat protein 17
	BCL11B	NM_022898	B-cell CLL/lymphoma 11B (zinc finger protein)
	NADK	NM_023018	NAD kinase
	UBE2F	NM_080678	ubiquitin-conjugating enzyme E2F (putative)
	ZNF280B	NM_080764	zinc finger protein 280B
	STK35	NM_080836	serine/threonine kinase 35
	CCDC43	NM_144609	coiled-coil domain containing 43
	ARL6IP6	NM_152522	ADP-ribosylation-like factor 6 interacting protein 6
	MIER3	NM_152622	mesoderm induction early response 1, family member 3
	YTHDF3	NM_152758	YTH domain family, member 3
	CPNE8	NM_153634	copine VIII
	FAM43A	NM_153690	family with sequence similarity 43, member A
	ATP2A2	NM_170665	ATPase, Ca++ transporting, cardiac muscle, slow twitch 2
	DCUN1D3	NM_173475	DCN1, defective in cullin neddylation 1, domain containing 3 (S. cerevisiae)
	CCDC117	NM_173510	coiled-coil domain containing 117
	RFXDC1	NM_173560	regulatory factor X domain containing 1
	PAPD4	NM_173797	PAP associated domain containing 4
	SCARA5	NM_173833	scavenger receptor class A, member 5 (putative)
	RAB15	NM_198686	RAB15, member RAS onocogene family
	ZRANB2	NM_203350	zinc finger, RAN-binding domain containing 2
	IHPK3	NM_054111	inositol hexaphosphate kinase 3
	SSH2	NM_033389	slingshot homolog 2 (Drosophila)
	ADAM19	NM_033274	ADAM metallopeptidase domain 19 (meltrin beta)
	ANKRA2	NM_023039	ankyrin repeat, family A (RFXANK-like), 2
	LIN28	NM_024674	lin-28 homolog (C. elegans)
	TTLL7	NM_024686	tubulin tyrosine ligase-like family, member 7
	KIF16B	NM_024704	kinesin family member 16B
	C12orf30	NM_024953	chromosome 12 open reading frame 30
	EDEM3	NM_025191	ER degradation enhancer, mannosidase alpha-like 3
	FAM49A	NM_030797	family with sequence similarity 49, member A
	TMEM47	NM_031442	transmembrane protein 47
	B3GNT5	NM_032047	UDP-GlcNAc:betaGal beta-1,3-N-acetylglucosaminyltransferase 5
	SLC41A2	NM_032148	solute carrier family 41, member 2
	ANKRD17	NM_032217	ankyrin repeat domain 17
	MEX3B	NM_032246	mex-3 homolog B (C. elegans)
	ZNRF1	NM_032268	zinc and ring finger 1
	BTBD10	NM_032320	BTB (POZ) domain containing 10
	PCGF5	NM_032373	polycomb group ring finger 5
	PCDH10	NM_032961	protocadherin 10
	EAF1	NM_033083	ELL associated factor 1
	NAALADL2	NM_207015	N-acetylated alpha-linked acidic dipeptidase-like 2
	TNRC6A	NM_014494	trinucleotide repeat containing 6A
	GLDC	NM_000170	glycine dehydrogenase (decarboxylating)
	PNN	NM_002687	pinin, desmosome associated protein
	PSMD7	NM_002811	proteasome (prosome, macropain) 26S subunit, non-ATPase, 7
	RAD23B	NM_002874	RAD23 homolog B (S. cerevisiae)
	ARID4A	NM_002892	AT rich interactive domain 4A (RBP1-like)
	SLC6A6	NM_003043	solute carrier family 6 (neurotransmitter transporter, taurine), member 6
	UBE2I	NM_003345	ubiquitin-conjugating enzyme E2I (UBC9 homolog, yeast)
	UBE2V2	NM_003350	ubiquitin-conjugating enzyme E2 variant 2
	PTP4A1	NM_003463	protein tyrosine phosphatase type IVA, member 1
	SLC4A7	NM_003615	solute carrier family 4, sodium bicarbonate cotransporter, member 7
	CSDA	NM_003651	cold shock domain protein A
	CHST1	NM_003654	carbohydrate (keratan sulfate Gal-6) sulfotransferase 1
	TMEFF1	NM_003692	transmembrane protein with EGF-like and two follistatin-like domains 1
	CADPS	NM_003716	Ca2+-dependent secretion activator
	UNC5C	NM_003728	unc-5 homolog C (C. elegans)
	BECN1	NM_003766	beclin 1, autophagy related
	CCNK	NM_003858	cyclin K
	RHOB	NM_004040	ras homolog gene family, member B
	NT5E	NM_002526	5"-nucleotidase, ecto (CD73)
	IRF4	NM_002460	interferon regulatory factor 4
	GNAI2	NM_002070	guanine nucleotide binding protein (G protein), alpha inhibiting activity polypeptide 2
	SGCB	NM_000232	sarcoglycan, beta (43kDa dystrophin-associated glycoprotein)
	SOX9	NM_000346	SRY (sex determining region Y)-box 9 (campomelic dysplasia, autosomal sex-reversal)
	DCX	NM_000555	doublecortex; lissencephaly, X-linked (doublecortin)
	IL1A	NM_000575	interleukin 1, alpha
	CACNB2	NM_000724	calcium channel, voltage-dependent, beta 2 subunit
	GRM5	NM_000842	glutamate receptor, metabotropic 5
	PPP3R1	NM_000945	protein phosphatase 3 (formerly 2B), regulatory subunit B, alpha isoform
	RARB	NM_000965	retinoic acid receptor, beta
	REEP3	NM_001001330	receptor accessory protein 3
	ATP2B2	NM_001001331	ATPase, Ca++ transporting, plasma membrane 2
	LIN28B	NM_001004317	lin-28 homolog B (C. elegans)
	PRDM1	NM_001198	PR domain containing 1, with ZNF domain
	KLF9	NM_001206	Kruppel-like factor 9
	CCNT2	NM_001241	cyclin T2
	DPYSL2	NM_001386	dihydropyrimidinase-like 2
	ATP2B1	NM_001682	ATPase, Ca++ transporting, plasma membrane 1
	STX2	NM_001980	syntaxin 2
	RRAD	NM_004165	Ras-related associated with diabetes
	SLC1A2	NM_004171	solute carrier family 1 (glial high affinity glutamate transporter), member 2
	SYNGR3	NM_004209	synaptogyrin 3
	NEDD4	NM_006154	neural precursor cell expressed, developmentally down-regulated 4
	NR4A2	NM_006186	nuclear receptor subfamily 4, group A, member 2
	SEC23A	NM_006364	Sec23 homolog A (S. cerevisiae)
	VAT1	NM_006373	vesicle amine transport protein 1 homolog (T. californica)
	ENOX2	NM_006375	ecto-NOX disulfide-thiol exchanger 2
	ERLIN1	NM_006459	ER lipid raft associated 1
	NFAT5	NM_006599	nuclear factor of activated T-cells 5, tonicity-responsive
	MAN1A2	NM_006699	mannosidase, alpha, class 1A, member 2
	SOX12	NM_006943	SRY (sex determining region Y)-box 12
	RAPGEF4	NM_007023	Rap guanine nucleotide exchange factor (GEF) 4
	ELL2	NM_012081	elongation factor, RNA polymerase II, 2
	DDAH1	NM_012137	dimethylarginine dimethylaminohydrolase 1
	CENTB2	NM_012287	centaurin, beta 2
	MMD	NM_012329	monocyte to macrophage differentiation-associated
	TLL2	NM_012465	tolloid-like 2
	STK39	NM_013233	serine threonine kinase 39 (STE20/SPS1 homolog, yeast)
	SSX2IP	NM_014021	synovial sarcoma, X breakpoint 2 interacting protein
	CAPZA1	NM_006135	capping protein (actin filament) muscle Z-line, alpha 1
	SNAI1	NM_005985	snail homolog 1 (Drosophila)
	MAT2A	NM_005911	methionine adenosyltransferase II, alpha
	BNIP3L	NM_004331	BCL2/adenovirus E1B 19kDa interacting protein 3-like
	ERG	NM_004449	v-ets erythroblastosis virus E26 oncogene homolog (avian)
	FAP	NM_004460	fibroblast activation protein, alpha
	GALNT2	NM_004481	UDP-N-acetyl-alpha-D-galactosamine:polypeptide N-acetylgalactosaminyltransferase 2 (GalNAc-T2)
	GALNT3	NM_004482	UDP-N-acetyl-alpha-D-galactosamine:polypeptide N-acetylgalactosaminyltransferase 3 (GalNAc-T3)
	XPR1	NM_004736	xenotropic and polytropic retrovirus receptor
	LARGE	NM_004737	like-glycosyltransferase
	NRXN3	NM_004796	neurexin 3
	ATG5	NM_004849	ATG5 autophagy related 5 homolog (S. cerevisiae)
	CLOCK	NM_004898	clock homolog (mouse)
	ACTC1	NM_005159	actin, alpha, cardiac muscle 1
	FOXG1	NM_005249	forkhead box G1
	GTF2H1	NM_005316	general transcription factor IIH, polypeptide 1, 62kDa
	HOXA1	NM_005522	homeobox A1
	MKRN3	NM_005664	makorin, ring finger protein, 3
	ST8SIA4	NM_005668	ST8 alpha-N-acetyl-neuraminide alpha-2,8-sialyltransferase 4
	ACTR1A	NM_005736	ARP1 actin-related protein 1 homolog A, centractin alpha (yeast)
	AP2A1	NM_014203	adaptor-related protein complex 2, alpha 1 subunit
miR-30e-5p	N/A	N/A	N/A
N/A
hsa-miR-183	BTRC (validated)	NM_033637.2	beta-transducin repeat containing
(2 validated interactions)	FOXO1 (validated)	NM_002015.3	forkhead box O1
(46 predicted interactions)	MBNL1	NM_207297	muscleblind-like (Drosophila)
	C11orf75	NM_020179	chromosome 11 open reading frame 75
	PLEKHA5	NM_019012	pleckstrin homology domain containing, family A member 5
	YPEL5	NM_016061	yippee-like 5 (Drosophila)
	KIAA0182	NM_014615	KIAA0182
	PDCD4	NM_014456	programmed cell death 4 (neoplastic transformation inhibitor)
	SACS	NM_014363	spastic ataxia of Charlevoix-Saguenay (sacsin)
	KCNJ14	NM_013348	potassium inwardly-rectifying channel, subfamily J, member 14
	ZFPM2	NM_012082	zinc finger protein, multitype 2
	ARPP-19	NM_006628	cyclic AMP phosphoprotein, 19 kD
	SCYL3	NM_020423	SCY1-like 3 (S. cerevisiae)
	ARHGAP21	NM_020824	Rho GTPase activating protein 21
	KCNK10	NM_021161	potassium channel, subfamily K, member 10
	PLCB4	NM_182797	phospholipase C, beta 4
	HECTD2	NM_182765	HECT domain containing 2
	XKR6	NM_173683	XK, Kell blood group complex subunit-related family, member 6
	PHLDB2	NM_145753	pleckstrin homology-like domain, family B, member 2
	MAL2	NM_052886	mal, T-cell differentiation protein 2
	KIAA0157	NM_032182	KIAA0157
	ANKRD13C	NM_030816	ankyrin repeat domain 13C
	SLC22A23	NM_021945	solute carrier family 22, member 23
	CTDSP1	NM_021198	CTD (carboxy-terminal domain, RNA polymerase II, polypeptide A) small phosphatase 1
	IRS1	NM_005544	insulin receptor substrate 1
	MTMR6	NM_004685	myotubularin related protein 6
	ITGB1	NM_002211	integrin, beta 1 (fibronectin receptor, beta polypeptide, antigen CD29 includes MDF2, MSK12)
	IDH2	NM_002168	isocitrate dehydrogenase 2 (NADP+), mitochondrial
	FOXN2	NM_002158	forkhead box N2
	FOXO1	NM_002015	forkhead box O1
	EGR1	NM_001964	early growth response 1
	CLCN3	NM_001829	chloride channel 3
	BTG1	NM_001731	B-cell translocation gene 1, anti-proliferative
	PKP4	NM_001005476	plakophilin 4
	LMO3	NM_001001395	LIM domain only 3 (rhombotin-like 2)
	LRP6	NM_002336	low density lipoprotein receptor-related protein 6
	PFN2	NM_002628	profilin 2
	PLAGL2	NM_002657	pleiomorphic adenoma gene-like 2
	SOCS6	NM_004232	suppressor of cytokine signaling 6
	CDK5R1	NM_003885	cyclin-dependent kinase 5, regulatory subunit 1 (p35)
	ZMYM2	NM_003453	zinc finger, MYM-type 2
	EZR	NM_003379	ezrin
	TCF12	NM_003205	transcription factor 12 (HTF4, helix-loop-helix transcription factors 4)
	STC1	NM_003155	stanniocalcin 1
	SNX1	NM_003099	sorting nexin 1
	RCN2	NM_002902	reticulocalbin 2, EF-hand calcium binding domain
	PEX19	NM_002857	peroxisomal biogenesis factor 19
	PAM	NM_000919	peptidylglycine alpha-amidating monooxygenase
hsa-miR-361-3p
(0 validated interactions)
(0 predicated interactions)

## Sheet: HE>HT
miRNAs in Healthy gd20 Endometrium > Healthy gd20 Trophoblast
miRNA (HE>HT)	Targets (HE<HT)	NCBI RefSeq	Description
hsa-let-7a	RAVER2 (validated)	NM_018211	ribonucleoprotein, PTB-binding 2
(20 validated interactions)	LIN28 (validated)	NM_024674	lin-28 homolog (C. elegans)
(65 predicted interactions)	NF2 (validated)	NM_181833	neurofibromin 2 (merlin)
	KRAS (validated)	NM_004985	v-Ki-ras2 Kirsten rat sarcoma viral oncogene homolog
	NRAS (validated)	NM_002524	neuroblastoma RAS viral (v-ras) oncogene homolog
	TRIM71 (validated)	NM_001039111	tripartite motif-containing 71
	LOC561754 (validated)	XM_685160	tripartite motif-containing 71
	HMGA2 (validated)	NM_003483	high mobility group AT-hook 2
	CASP3 (validated)	NM_032991	caspase 3, apoptosis-related cysteine peptidase
	DICER1 (validated)	NM_177438	dicer 1, ribonuclease type III
	PRDM1 (validated)	NM_182907	PR domain containing 1, with ZNF domain
	ITGB3 (validated)	NM_000212	integrin, beta 3 (platelet glycoprotein IIIa, antigen CD61)
	EIF2C4 (validated)	NM_017629.2	eukaryotic translation initiation factor 2C, 4
	SMOX (validated)	NM_175839.1	spermine oxidase
	MED28 (validated)	NM_025205.3	mediator complex subunit 28
	DAD1 (validated)	NM_001344.2	defender against cell death 1
	RTCD1 (validated)	NM_003729.3	RNA terminal phosphate cyclase domain 1
	EIF3S1 (validated)	NM_003758.2	eukaryotic translation initiation factor 3, subunit J
	HRAS (validated)	NM_005343.2	v-Ha-ras Harvey rat sarcoma viral oncogene homolog
	ACP1 (validated)	NM_007099.3	acid phosphatase 1, soluble
	HMGA2	NM_003483	high mobility group AT-hook 2
	ADRB2	NM_000024	adrenergic, beta-2-, receptor, surface
	NRAS	NM_002524	neuroblastoma RAS viral (v-ras) oncogene homolog
	TRIM71	NM_001039111	tripartite motif-containing 71
	LIMD2	NM_030576	LIM domain containing 2
	HOXD1	NM_024501	homeobox D1
	SNX16	NM_022133	sorting nexin 16
	GAN	NM_022041	giant axonal neuropathy (gigaxonin)
	SMARCAD1	NM_020159	SWI/SNF-related, matrix-associated actin-dependent regulator of chromatin, subfamily a, containing DEAD/H box 1
	CCNJ	NM_019084	cyclin J
	BIN3	NM_018688	bridging integrator 3
	LGR4	NM_018490	leucine-rich repeat-containing G protein-coupled receptor 4
	DDX19A	NM_018332	DEAD (Asp-Glu-Ala-As) box polypeptide 19A
	C10orf6	NM_018121	chromosome 10 open reading frame 6
	PRPF38B	NM_018061	PRP38 pre-mRNA processing factor 38 (yeast) domain containing B
	PDPR	NM_017990	pyruvate dehydrogenase phosphatase regulatory subunit
	GCNT4	NM_016591	glucosaminyl (N-acetyl) transferase 4, core 2 (beta-1,6-N-acetylglucosaminyltransferase)
	DUSP16	NM_030640	dual specificity phosphatase 16
	STK40	NM_032017	serine/threonine kinase 40
	C15orf41	NM_032499	chromosome 15 open reading frame 41
	DHX57	NM_198963	DEAH (Asp-Glu-Ala-Asp/His) box polypeptide 57
	NF2	NM_181833	neurofibromin 2 (merlin)
	RSPO2	NM_178565	R-spondin 2 homolog (Xenopus laevis)
	ANKRD43	NM_175873	ankyrin repeat domain 43
	RPUSD3	NM_173659	RNA pseudouridylate synthase domain containing 3
	LRIG3	NM_153377	leucine-rich repeats and immunoglobulin-like domains 3
	UHRF2	NM_152896	ubiquitin-like, containing PHD and RING finger domains, 2
	ZNF583	NM_152478	zinc finger protein 583
	ACVR1C	NM_145259	activin A receptor, type IC
	SOCS4	NM_080867	suppressor of cytokine signaling 4
	MST150	NM_032947	MSTP150
	PPP1R15B	NM_032833	protein phosphatase 1, regulatory (inhibitor) subunit 15B
	USP38	NM_032557	ubiquitin specific peptidase 38
	GOLT1B	NM_016072	golgi transport 1 homolog B (S. cerevisiae)
	ZFYVE26	NM_015346	zinc finger, FYVE domain containing 26
	HIC2	NM_015094	hypermethylated in cancer 2
	SLC25A27	NM_004277	solute carrier family 25, member 27
	DMD	NM_004016	dystrophin (muscular dystrophy, Duchenne and Becker types)
	GAS7	NM_003644	growth arrest-specific 7
	MAP4K3	NM_003618	mitogen-activated protein kinase kinase kinase kinase 3
	MASP1	NM_001879	mannan-binding lectin serine peptidase 1 (C4/C2 activating component of Ra-reactive factor)
	CDC25A	NM_001789	cell division cycle 25 homolog A (S. pombe)
	BACH1	NM_001186	BTB and CNC homology 1, basic leucine zipper transcription factor 1
	LIN28B	NM_001004317	lin-28 homolog B (C. elegans)
	GDF6	NM_001001557	growth differentiation factor 6
	TBX5	NM_000192	T-box 5
	CYP19A1	NM_000103	cytochrome P450, family 19, subfamily A, polypeptide 1
	COL3A1	NM_000090	collagen, type III, alpha 1 (Ehlers-Danlos syndrome type IV, autosomal dominant)
	COL1A1	NM_000088	collagen, type I, alpha 1
	CASP3	NM_004346	caspase 3, apoptosis-related cysteine peptidase
	CDC34	NM_004359	cell division cycle 34 homolog (S. cerevisiae)
	LRIG2	NM_014813	leucine-rich repeats and immunoglobulin-like domains 2
	BZW2	NM_014038	basic leucine zipper and W2 domains 2
	TMEM2	NM_013390	transmembrane protein 2
	SLC35D2	NM_007001	solute carrier family 35, member D2
	DIAPH2	NM_006729	diaphanous homolog 2 (Drosophila)
	IGF2BP3	NM_006547	insulin-like growth factor 2 mRNA binding protein 3
	PBX3	NM_006195	pre-B-cell leukemia homeobox 3
	ABCC5	NM_005688	ATP-binding cassette, sub-family C (CFTR/MRP), member 5
	SLC20A1	NM_005415	solute carrier family 20 (phosphate transporter), member 1
	SCD	NM_005063	stearoyl-CoA desaturase (delta-9-desaturase)
	HAND1	NM_004821	heart and neural crest derivatives expressed 1
	COIL	NM_004645	coilin
	TGFBR1	NM_004612	transforming growth factor, beta receptor I (activin A receptor type II-like kinase, 53kDa)
	ADRB3	NM_000025	adrenergic, beta-3-, receptor
hsa-let-7c	MYC (validated)	NM_002467	v-myc myelocytomatosis viral oncogene homolog (avian)
(7 validated interactions)	TRIM71 (validated)	NM_001039111	tripartite motif-containing 71
(64 predicted intereactions)	HMGA2 (validated)	NM_003483	high mobility group AT-hook 2
	MED28 (validated)	NM_025205.3	mediator complex subunit 28
	RTCD1 (validated)	NM_003729.3	RNA terminal phosphate cyclase domain 1
	EIF3S1 (validated)	NM_003758.2	eukaryotic translation initiation factor 3, subunit J
	TGFBR1 (validated)	NM_004612.2	transforming growth factor, beta receptor 1
	HMGA2	NM_003483	high mobility group AT-hook 2
	TRIM71	NM_001039111	tripartite motif-containing 71
	MYC	NM_002467	v-myc myelocytomatosis viral oncogene homolog (avian)
	HOXD1	NM_024501	homeobox D1
	SNX16	NM_022133	sorting nexin 16
	GAN	NM_022041	giant axonal neuropathy (gigaxonin)
	SMARCAD1	NM_020159	SWI/SNF-related, matrix-associated actin-dependent regulator of chromatin, subfamily a, containing DEAD/H box 1
	CCNJ	NM_019084	cyclin J
	BIN3	NM_018688	bridging integrator 3
	DHX57	NM_198963	DEAH (Asp-Glu-Ala-Asp/His) box polypeptide 57
	LGR4	NM_018490	leucine-rich repeat-containing G protein-coupled receptor 4
	DDX19A	NM_018332	DEAD (Asp-Glu-Ala-As) box polypeptide 19A
	C10orf6	NM_018121	chromosome 10 open reading frame 6
	PRPF38B	NM_018061	PRP38 pre-mRNA processing factor 38 (yeast) domain containing B
	PDPR	NM_017990	pyruvate dehydrogenase phosphatase regulatory subunit
	GCNT4	NM_016591	glucosaminyl (N-acetyl) transferase 4, core 2 (beta-1,6-N-acetylglucosaminyltransferase)
	GOLT1B	NM_016072	golgi transport 1 homolog B (S. cerevisiae)
	LIMD2	NM_030576	LIM domain containing 2
	DUSP16	NM_030640	dual specificity phosphatase 16
	RSPO2	NM_178565	R-spondin 2 homolog (Xenopus laevis)
	ANKRD43	NM_175873	ankyrin repeat domain 43
	RPUSD3	NM_173659	RNA pseudouridylate synthase domain containing 3
	LRIG3	NM_153377	leucine-rich repeats and immunoglobulin-like domains 3
	UHRF2	NM_152896	ubiquitin-like, containing PHD and RING finger domains, 2
	ZNF583	NM_152478	zinc finger protein 583
	ACVR1C	NM_145259	activin A receptor, type IC
	SOCS4	NM_080867	suppressor of cytokine signaling 4
	MST150	NM_032947	MSTP150
	PPP1R15B	NM_032833	protein phosphatase 1, regulatory (inhibitor) subunit 15B
	USP38	NM_032557	ubiquitin specific peptidase 38
	C15orf41	NM_032499	chromosome 15 open reading frame 41
	STK40	NM_032017	serine/threonine kinase 40
	ZFYVE26	NM_015346	zinc finger, FYVE domain containing 26
	HIC2	NM_015094	hypermethylated in cancer 2
	LRIG2	NM_014813	leucine-rich repeats and immunoglobulin-like domains 2
	CASP3	NM_004346	caspase 3, apoptosis-related cysteine peptidase
	SLC25A27	NM_004277	solute carrier family 25, member 27
	DMD	NM_004016	dystrophin (muscular dystrophy, Duchenne and Becker types)
	GAS7	NM_003644	growth arrest-specific 7
	MAP4K3	NM_003618	mitogen-activated protein kinase kinase kinase kinase 3
	NRAS	NM_002524	neuroblastoma RAS viral (v-ras) oncogene homolog
	MASP1	NM_001879	mannan-binding lectin serine peptidase 1 (C4/C2 activating component of Ra-reactive factor)
	CDC25A	NM_001789	cell division cycle 25 homolog A (S. pombe)
	LIN28B	NM_001004317	lin-28 homolog B (C. elegans)
	GDF6	NM_001001557	growth differentiation factor 6
	CYP19A1	NM_000103	cytochrome P450, family 19, subfamily A, polypeptide 1
	COL3A1	NM_000090	collagen, type III, alpha 1 (Ehlers-Danlos syndrome type IV, autosomal dominant)
	COL1A1	NM_000088	collagen, type I, alpha 1
	CDC34	NM_004359	cell division cycle 34 homolog (S. cerevisiae)
	TGFBR1	NM_004612	transforming growth factor, beta receptor I (activin A receptor type II-like kinase, 53kDa)
	BZW2	NM_014038	basic leucine zipper and W2 domains 2
	TMEM2	NM_013390	transmembrane protein 2
	SLC25A24	NM_013386	solute carrier family 25 (mitochondrial carrier; phosphate carrier), member 24
	SLC35D2	NM_007001	solute carrier family 35, member D2
	CLP1	NM_006831	CLP1, cleavage and polyadenylation factor I subunit, homolog (S. cerevisiae)
	DIAPH2	NM_006729	diaphanous homolog 2 (Drosophila)
	IGF2BP3	NM_006547	insulin-like growth factor 2 mRNA binding protein 3
	PBX3	NM_006195	pre-B-cell leukemia homeobox 3
	ABCC5	NM_005688	ATP-binding cassette, sub-family C (CFTR/MRP), member 5
	SLC20A1	NM_005415	solute carrier family 20 (phosphate transporter), member 1
	SCD	NM_005063	stearoyl-CoA desaturase (delta-9-desaturase)
	HAND1	NM_004821	heart and neural crest derivatives expressed 1
	COIL	NM_004645	coilin
	ADRB2	NM_000024	adrenergic, beta-2-, receptor, surface
hsa-let-7e	SMC1A (validated)	NM_006306	structural maintenance of chromosomes 1A
(5 validated interactions)	HMGA2 (validated)	NM_003483	high mobility group AT-hook 2
(58 predicted interactions)	RABGAP1L (validated)	NM_014857.3	RAB GTPase activating protein 1-like
	DAD1 (validated)	NM_001344.2	defender against cell death 1
	WNT1 (validated)	NM_005430.3	wingless-type MMTV integration site family, member 1
	HMGA2	NM_003483	high mobility group AT-hook 2
	SMC1A	NM_006306	structural maintenance of chromosomes 1A
	GAN	NM_022041	giant axonal neuropathy (gigaxonin)
	SMARCAD1	NM_020159	SWI/SNF-related, matrix-associated actin-dependent regulator of chromatin, subfamily a, containing DEAD/H box 1
	CCNJ	NM_019084	cyclin J
	BIN3	NM_018688	bridging integrator 3
	DDX19A	NM_018332	DEAD (Asp-Glu-Ala-As) box polypeptide 19A
	ANKRD43	NM_175873	ankyrin repeat domain 43
	C10orf6	NM_018121	chromosome 10 open reading frame 6
	PRPF38B	NM_018061	PRP38 pre-mRNA processing factor 38 (yeast) domain containing B
	PDPR	NM_017990	pyruvate dehydrogenase phosphatase regulatory subunit
	GCNT4	NM_016591	glucosaminyl (N-acetyl) transferase 4, core 2 (beta-1,6-N-acetylglucosaminyltransferase)
	GOLT1B	NM_016072	golgi transport 1 homolog B (S. cerevisiae)
	ZFYVE26	NM_015346	zinc finger, FYVE domain containing 26
	SNX16	NM_022133	sorting nexin 16
	HOXD1	NM_024501	homeobox D1
	LIMD2	NM_030576	LIM domain containing 2
	RPUSD3	NM_173659	RNA pseudouridylate synthase domain containing 3
	LRIG3	NM_153377	leucine-rich repeats and immunoglobulin-like domains 3
	UHRF2	NM_152896	ubiquitin-like, containing PHD and RING finger domains, 2
	ZNF583	NM_152478	zinc finger protein 583
	ACVR1C	NM_145259	activin A receptor, type IC
	SOCS4	NM_080867	suppressor of cytokine signaling 4
	MST150	NM_032947	MSTP150
	PPP1R15B	NM_032833	protein phosphatase 1, regulatory (inhibitor) subunit 15B
	USP38	NM_032557	ubiquitin specific peptidase 38
	C15orf41	NM_032499	chromosome 15 open reading frame 41
	STK40	NM_032017	serine/threonine kinase 40
	DUSP16	NM_030640	dual specificity phosphatase 16
	HIC2	NM_015094	hypermethylated in cancer 2
	LRIG2	NM_014813	leucine-rich repeats and immunoglobulin-like domains 2
	SLC25A27	NM_004277	solute carrier family 25, member 27
	DMD	NM_004016	dystrophin (muscular dystrophy, Duchenne and Becker types)
	GAS7	NM_003644	growth arrest-specific 7
	MAP4K3	NM_003618	mitogen-activated protein kinase kinase kinase kinase 3
	NRAS	NM_002524	neuroblastoma RAS viral (v-ras) oncogene homolog
	MASP1	NM_001879	mannan-binding lectin serine peptidase 1 (C4/C2 activating component of Ra-reactive factor)
	CDC25A	NM_001789	cell division cycle 25 homolog A (S. pombe)
	LIN28B	NM_001004317	lin-28 homolog B (C. elegans)
	GDF6	NM_001001557	growth differentiation factor 6
	CYP19A1	NM_000103	cytochrome P450, family 19, subfamily A, polypeptide 1
	COL3A1	NM_000090	collagen, type III, alpha 1 (Ehlers-Danlos syndrome type IV, autosomal dominant)
	COL1A1	NM_000088	collagen, type I, alpha 1
	CASP3	NM_004346	caspase 3, apoptosis-related cysteine peptidase
	CDC34	NM_004359	cell division cycle 34 homolog (S. cerevisiae)
	BZW2	NM_014038	basic leucine zipper and W2 domains 2
	TMEM2	NM_013390	transmembrane protein 2
	SLC35D2	NM_007001	solute carrier family 35, member D2
	CLP1	NM_006831	CLP1, cleavage and polyadenylation factor I subunit, homolog (S. cerevisiae)
	DIAPH2	NM_006729	diaphanous homolog 2 (Drosophila)
	IGF2BP3	NM_006547	insulin-like growth factor 2 mRNA binding protein 3
	PBX3	NM_006195	pre-B-cell leukemia homeobox 3
	ABCC5	NM_005688	ATP-binding cassette, sub-family C (CFTR/MRP), member 5
	SLC20A1	NM_005415	solute carrier family 20 (phosphate transporter), member 1
	HAND1	NM_004821	heart and neural crest derivatives expressed 1
	COIL	NM_004645	coilin
	TGFBR1	NM_004612	transforming growth factor, beta receptor I (activin A receptor type II-like kinase, 53kDa)
	ADRB2	NM_000024	adrenergic, beta-2-, receptor, surface
hsa-let-7f	KLK10 (validated)	NM_002776.4	kallikrein-related peptidase 10
(1 validated interaction)	ANKRD43	NM_175873	ankyrin repeat domain 43
(47 predicted interactions)	GAN	NM_022041	giant axonal neuropathy (gigaxonin)
	SMARCAD1	NM_020159	SWI/SNF-related, matrix-associated actin-dependent regulator of chromatin, subfamily a, containing DEAD/H box 1
	CCNJ	NM_019084	cyclin J
	BIN3	NM_018688	bridging integrator 3
	LGR4	NM_018490	leucine-rich repeat-containing G protein-coupled receptor 4
	C10orf6	NM_018121	chromosome 10 open reading frame 6
	PRPF38B	NM_018061	PRP38 pre-mRNA processing factor 38 (yeast) domain containing B
	PDPR	NM_017990	pyruvate dehydrogenase phosphatase regulatory subunit
	GCNT4	NM_016591	glucosaminyl (N-acetyl) transferase 4, core 2 (beta-1,6-N-acetylglucosaminyltransferase)
	SNX16	NM_022133	sorting nexin 16
	HOXD1	NM_024501	homeobox D1
	LIMD2	NM_030576	LIM domain containing 2
	LRIG3	NM_153377	leucine-rich repeats and immunoglobulin-like domains 3
	UHRF2	NM_152896	ubiquitin-like, containing PHD and RING finger domains, 2
	ZNF583	NM_152478	zinc finger protein 583
	ACVR1C	NM_145259	activin A receptor, type IC
	SOCS4	NM_080867	suppressor of cytokine signaling 4
	MST150	NM_032947	MSTP150
	PPP1R15B	NM_032833	protein phosphatase 1, regulatory (inhibitor) subunit 15B
	USP38	NM_032557	ubiquitin specific peptidase 38
	DUSP16	NM_030640	dual specificity phosphatase 16
	ZFYVE26	NM_015346	zinc finger, FYVE domain containing 26
	HIC2	NM_015094	hypermethylated in cancer 2
	LRIG2	NM_014813	leucine-rich repeats and immunoglobulin-like domains 2
	MAP4K3	NM_003618	mitogen-activated protein kinase kinase kinase kinase 3
	HMGA2	NM_003483	high mobility group AT-hook 2
	NRAS	NM_002524	neuroblastoma RAS viral (v-ras) oncogene homolog
	MASP1	NM_001879	mannan-binding lectin serine peptidase 1 (C4/C2 activating component of Ra-reactive factor)
	CDC25A	NM_001789	cell division cycle 25 homolog A (S. pombe)
	LIN28B	NM_001004317	lin-28 homolog B (C. elegans)
	GDF6	NM_001001557	growth differentiation factor 6
	CYP19A1	NM_000103	cytochrome P450, family 19, subfamily A, polypeptide 1
	COL3A1	NM_000090	collagen, type III, alpha 1 (Ehlers-Danlos syndrome type IV, autosomal dominant)
	GAS7	NM_003644	growth arrest-specific 7
	DMD	NM_004016	dystrophin (muscular dystrophy, Duchenne and Becker types)
	CDC34	NM_004359	cell division cycle 34 homolog (S. cerevisiae)
	SLC25A24	NM_013386	solute carrier family 25 (mitochondrial carrier; phosphate carrier), member 24
	SLC35D2	NM_007001	solute carrier family 35, member D2
	DIAPH2	NM_006729	diaphanous homolog 2 (Drosophila)
	IGF2BP3	NM_006547	insulin-like growth factor 2 mRNA binding protein 3
	PBX3	NM_006195	pre-B-cell leukemia homeobox 3
	ABCC5	NM_005688	ATP-binding cassette, sub-family C (CFTR/MRP), member 5
	SLC20A1	NM_005415	solute carrier family 20 (phosphate transporter), member 1
	COIL	NM_004645	coilin
	TGFBR1	NM_004612	transforming growth factor, beta receptor I (activin A receptor type II-like kinase, 53kDa)
	ADRB2	NM_000024	adrenergic, beta-2-, receptor, surface
hsa-let-7g	IGF2BP1 (validated)	NM_006546	insulin-like growth factor 2 mRNA binding protein 1
(4 validated interactions)	HMGA2 (validated)	NM_003483	high mobility group AT-hook 2
(48 predicted interactions)	DAD1 (validated)	NM_001344.2	defender against cell death 1
	EIF4G2 (validated)	NM_001418.3	eukaryotic translation initiation factor 4 gamma, 2
	HMGA2	NM_003483	high mobility group AT-hook 2
	IGF2BP1	NM_006546	insulin-like growth factor 2 mRNA binding protein 1
	DHX57	NM_198963	DEAH (Asp-Glu-Ala-Asp/His) box polypeptide 57
	CCNJ	NM_019084	cyclin J
	BIN3	NM_018688	bridging integrator 3
	LGR4	NM_018490	leucine-rich repeat-containing G protein-coupled receptor 4
	PDPR	NM_017990	pyruvate dehydrogenase phosphatase regulatory subunit
	GCNT4	NM_016591	glucosaminyl (N-acetyl) transferase 4, core 2 (beta-1,6-N-acetylglucosaminyltransferase)
	GOLT1B	NM_016072	golgi transport 1 homolog B (S. cerevisiae)
	ZFYVE26	NM_015346	zinc finger, FYVE domain containing 26
	HIC2	NM_015094	hypermethylated in cancer 2
	LRIG2	NM_014813	leucine-rich repeats and immunoglobulin-like domains 2
	SMARCAD1	NM_020159	SWI/SNF-related, matrix-associated actin-dependent regulator of chromatin, subfamily a, containing DEAD/H box 1
	SNX16	NM_022133	sorting nexin 16
	RSPO2	NM_178565	R-spondin 2 homolog (Xenopus laevis)
	ANKRD43	NM_175873	ankyrin repeat domain 43
	ZNF583	NM_152478	zinc finger protein 583
	ACVR1C	NM_145259	activin A receptor, type IC
	SOCS4	NM_080867	suppressor of cytokine signaling 4
	MST150	NM_032947	MSTP150
	RAB11FIP4	NM_032932	RAB11 family interacting protein 4 (class II)
	STK40	NM_032017	serine/threonine kinase 40
	LIMD2	NM_030576	LIM domain containing 2
	HOXD1	NM_024501	homeobox D1
	BZW2	NM_014038	basic leucine zipper and W2 domains 2
	TMEM2	NM_013390	transmembrane protein 2
	GAS7	NM_003644	growth arrest-specific 7
	MAP4K3	NM_003618	mitogen-activated protein kinase kinase kinase kinase 3
	NRAS	NM_002524	neuroblastoma RAS viral (v-ras) oncogene homolog
	MASP1	NM_001879	mannan-binding lectin serine peptidase 1 (C4/C2 activating component of Ra-reactive factor)
	CDC25A	NM_001789	cell division cycle 25 homolog A (S. pombe)
	LIN28B	NM_001004317	lin-28 homolog B (C. elegans)
	GDF6	NM_001001557	growth differentiation factor 6
	CYP19A1	NM_000103	cytochrome P450, family 19, subfamily A, polypeptide 1
	COL3A1	NM_000090	collagen, type III, alpha 1 (Ehlers-Danlos syndrome type IV, autosomal dominant)
	DMD	NM_004016	dystrophin (muscular dystrophy, Duchenne and Becker types)
	SLC25A27	NM_004277	solute carrier family 25, member 27
	CDC34	NM_004359	cell division cycle 34 homolog (S. cerevisiae)
	SLC25A24	NM_013386	solute carrier family 25 (mitochondrial carrier; phosphate carrier), member 24
	SLC35D2	NM_007001	solute carrier family 35, member D2
	DIAPH2	NM_006729	diaphanous homolog 2 (Drosophila)
	PBX3	NM_006195	pre-B-cell leukemia homeobox 3
	ABCC5	NM_005688	ATP-binding cassette, sub-family C (CFTR/MRP), member 5
	SLC20A1	NM_005415	solute carrier family 20 (phosphate transporter), member 1
	SCD	NM_005063	stearoyl-CoA desaturase (delta-9-desaturase)
	COIL	NM_004645	coilin
	TGFBR1	NM_004612	transforming growth factor, beta receptor I (activin A receptor type II-like kinase, 53kDa)
	COL1A1	NM_000088	collagen, type I, alpha 1
hsa-let-7i	TLR4 (validated)	NM_138554	toll-like receptor 4
(5 validated interactions)	BMP2K (validated)	NM_198892.1	BMP2 inducible kinase
(49 predicted interactions)	FANCD2 (validated)	NM_033084.3	Fanconi anemia, complementation group D2
	DAD1 (validated)	NM_001344.2	defender against cell death 1
	EIF4G2 (validated)	NM_001418.3	eukaryotic translation initiation factor 4 gamma, 2
	RSPO2	NM_178565	R-spondin 2 homolog (Xenopus laevis)
	SMARCAD1	NM_020159	SWI/SNF-related, matrix-associated actin-dependent regulator of chromatin, subfamily a, containing DEAD/H box 1
	CCNJ	NM_019084	cyclin J
	BIN3	NM_018688	bridging integrator 3
	DDX19A	NM_018332	DEAD (Asp-Glu-Ala-As) box polypeptide 19A
	C10orf6	NM_018121	chromosome 10 open reading frame 6
	PRPF38B	NM_018061	PRP38 pre-mRNA processing factor 38 (yeast) domain containing B
	PDPR	NM_017990	pyruvate dehydrogenase phosphatase regulatory subunit
	GCNT4	NM_016591	glucosaminyl (N-acetyl) transferase 4, core 2 (beta-1,6-N-acetylglucosaminyltransferase)
	GOLT1B	NM_016072	golgi transport 1 homolog B (S. cerevisiae)
	ZFYVE26	NM_015346	zinc finger, FYVE domain containing 26
	GAN	NM_022041	giant axonal neuropathy (gigaxonin)
	SNX16	NM_022133	sorting nexin 16
	ANKRD43	NM_175873	ankyrin repeat domain 43
	LRIG3	NM_153377	leucine-rich repeats and immunoglobulin-like domains 3
	TLR4	NM_138554	toll-like receptor 4
	SOCS4	NM_080867	suppressor of cytokine signaling 4
	MST150	NM_032947	MSTP150
	PPP1R15B	NM_032833	protein phosphatase 1, regulatory (inhibitor) subunit 15B
	USP38	NM_032557	ubiquitin specific peptidase 38
	C15orf41	NM_032499	chromosome 15 open reading frame 41
	STK40	NM_032017	serine/threonine kinase 40
	LIMD2	NM_030576	LIM domain containing 2
	HIC2	NM_015094	hypermethylated in cancer 2
	LRIG2	NM_014813	leucine-rich repeats and immunoglobulin-like domains 2
	BZW2	NM_014038	basic leucine zipper and W2 domains 2
	DMD	NM_004016	dystrophin (muscular dystrophy, Duchenne and Becker types)
	MAP4K3	NM_003618	mitogen-activated protein kinase kinase kinase kinase 3
	HMGA2	NM_003483	high mobility group AT-hook 2
	MASP1	NM_001879	mannan-binding lectin serine peptidase 1 (C4/C2 activating component of Ra-reactive factor)
	CDC25A	NM_001789	cell division cycle 25 homolog A (S. pombe)
	LIN28B	NM_001004317	lin-28 homolog B (C. elegans)
	GDF6	NM_001001557	growth differentiation factor 6
	CYP19A1	NM_000103	cytochrome P450, family 19, subfamily A, polypeptide 1
	COL3A1	NM_000090	collagen, type III, alpha 1 (Ehlers-Danlos syndrome type IV, autosomal dominant)
	COL1A1	NM_000088	collagen, type I, alpha 1
	SLC25A27	NM_004277	solute carrier family 25, member 27
	CASP3	NM_004346	caspase 3, apoptosis-related cysteine peptidase
	TMEM2	NM_013390	transmembrane protein 2
	SLC25A24	NM_013386	solute carrier family 25 (mitochondrial carrier; phosphate carrier), member 24
	CLP1	NM_006831	CLP1, cleavage and polyadenylation factor I subunit, homolog (S. cerevisiae)
	IGF2BP3	NM_006547	insulin-like growth factor 2 mRNA binding protein 3
	PBX3	NM_006195	pre-B-cell leukemia homeobox 3
	SLC20A1	NM_005415	solute carrier family 20 (phosphate transporter), member 1
	SCD	NM_005063	stearoyl-CoA desaturase (delta-9-desaturase)
	COIL	NM_004645	coilin
	TGFBR1	NM_004612	transforming growth factor, beta receptor I (activin A receptor type II-like kinase, 53kDa)
	CDC34	NM_004359	cell division cycle 34 homolog (S. cerevisiae)
	ADRB2	NM_000024	adrenergic, beta-2-, receptor, surface
hsa-miR-10a	HOXA1 (validated)	NM_153620	homeobox A1
(2 validated interactions)	USF2 (validated)	NM_207291	upstream transcription factor 2, c-fos interacting
(19 predicted interactions)	TBX5	NM_000192	T-box 5
	NARG1	NM_057175	NMDA receptor regulated 1
	HOXA3	NM_030661	homeobox A3
	USP46	NM_022832	ubiquitin specific peptidase 46
	BACH2	NM_021813	BTB and CNC homology 1, basic leucine zipper transcription factor 2
	RAP2A	NM_021033	RAP2A, member of RAS oncogene family
	SLC38A2	NM_018976	solute carrier family 38, member 2
	ANKFY1	NM_016376	ankyrin repeat and FYVE domain containing 1
	NCOA6	NM_014071	nuclear receptor coactivator 6
	BAZ2B	NM_013450	bromodomain adjacent to zinc finger domain, 2B
	ZMYND11	NM_006624	zinc finger, MYND domain containing 11
	HAS3	NM_005329	hyaluronan synthase 3
	GTF2H1	NM_005316	general transcription factor IIH, polypeptide 1, 62kDa
	ELAVL2	NM_004432	ELAV (embryonic lethal, abnormal vision, Drosophila)-like 2 (Hu antigen B)
	KLF11	NM_003597	Kruppel-like factor 11
	TFAP2C	NM_003222	transcription factor AP-2 gamma (activating enhancer binding protein 2 gamma)
	BDNF	NM_001709	brain-derived neurotrophic factor
	PAFAH1B1	NM_000430	platelet-activating factor acetylhydrolase, isoform Ib, alpha subunit 45kDa
	SON	NM_138927	SON DNA binding protein
hsa-miR-10b	HOXD10 (validated)	NM_002148	homeobox D10
(2 validated interactions)	KLF4 (validated)	NM_004235.4	Kruppel-like factor 4 (gut)
(17 predicted interactions)	TBX5	NM_000192	T-box 5
	USP46	NM_022832	ubiquitin specific peptidase 46
	EBF2	NM_022659	early B-cell factor 2
	BACH2	NM_021813	BTB and CNC homology 1, basic leucine zipper transcription factor 2
	RAP2A	NM_021033	RAP2A, member of RAS oncogene family
	GALNT1	NM_020474	UDP-N-acetyl-alpha-D-galactosamine:polypeptide N-acetylgalactosaminyltransferase 1 (GalNAc-T1)
	SLC38A2	NM_018976	solute carrier family 38, member 2
	ANKFY1	NM_016376	ankyrin repeat and FYVE domain containing 1
	ZMYND11	NM_006624	zinc finger, MYND domain containing 11
	HAS3	NM_005329	hyaluronan synthase 3
	GTF2H1	NM_005316	general transcription factor IIH, polypeptide 1, 62kDa
	ELAVL2	NM_004432	ELAV (embryonic lethal, abnormal vision, Drosophila)-like 2 (Hu antigen B)
	KLF11	NM_003597	Kruppel-like factor 11
	TFAP2C	NM_003222	transcription factor AP-2 gamma (activating enhancer binding protein 2 gamma)
	BDNF	NM_001709	brain-derived neurotrophic factor
	ID4	NM_001546	inhibitor of DNA binding 4, dominant negative helix-loop-helix protein
	NARG1	NM_057175	NMDA receptor regulated 1
hsa-miR-21	PTEN (validated)	NM_000314	phosphatase and tensin homolog (mutated in multiple advanced cancers 1)
(37 validated interactions)	TPM1 (validated)	NM_001018005	tropomyosin 1 (alpha)
(34 predicted interactions)	E2F1 (validated)	NM_005225	E2F transcription factor 1
	TGFBR2 (validated)	NM_003242	transforming growth factor, beta receptor II
	CDK6 (validated)	NM_001259	cyclin-dependent kinase 6
	TIMP3 (validated)	NM_000362	TIMP metallopeptidase inhibitor 3 (Sorsby fundus dystrophy, pseudoinflammatory)
	PDCD4 (validated)	NM_145341	programmed cell death 4 (neoplastic transformation inhibitor)
	SERPINB5 (validated)	NM_002639	serpin peptidase inhibitor, clade B (ovalbumin), member 5
	NFIB (validated)	NM_005596	nuclear factor I/B
	PDCD4 (validated)	NM_014456	programmed cell death 4 (neoplastic transformation inhibitor)
	CDKN1A (validated)	NM_078467	cyclin-dependent kinase inhibitor 1A (p21, Cip1)
	FAS (validated)	NM_152877	Fas (TNF receptor superfamily, member 6)
	FAM3C (validated)	NM_014888	family with sequence similarity 3, member C
	HIPK3 (validated)	NM_005734	homeodomain interacting protein kinase 3
	PRRG4 (validated)	NM_024081	proline rich Gla (G-carboxyglutamic acid) 4 (transmembrane)
	ACTA2 (validated)	NM_001613	actin, alpha 2, smooth muscle, aorta
	BTG2 (validated)	NM_006763	BTG family, member 2
	BMPR2 (validated)	NM_001204	bone morphogenetic protein receptor, type II (serine/threonine kinase)
	SESN1 (validated)	NM_014454	sestrin 1
	IL6R (validated)	NM_181359	interleukin 6 receptor
	SOCS5 (validated)	NM_144949	suppressor of cytokine signaling 5
	GLCCI1 (validated)	NM_138426	glucocorticoid induced transcript 1
	APAF1 (validated)	NM_181869	apoptotic peptidase activating factor 1
	SLC16A10 (validated)	NM_018593	solute carrier family 16, member 10 (aromatic amino acid transporter)
	SGK3 (validated)	NM_170709	serum/glucocorticoid regulated kinase family, member 3
	RP2 (validated)	NM_006915	retinitis pigmentosa 2 (X-linked recessive)
	CFL2 (validated)	NM_138638	cofilin 2 (muscle)
	CDC25A (validated)	NM_201567	cell division cycle 25 homolog A (S. pombe)
	RECK (validated)	NM_021111	reversion-inducing-cysteine-rich protein with kazal motifs
	MTAP (validated)	NM_002451	methylthioadenosine phosphorylase
	SOX5 (validated)	NM_178010	SRY (sex determining region Y)-box 5
	BMPR2 (validated)	NM_001204	bone morphogenetic protein receptor, type II (serine/threonine kinase)
	PDCD4 (validated)	NM_014456.3	programmed cell death 4 (neoplastic transformation inhibitor)
	JAG1 (validated)	NM_000214.2	jagged 1
	MARCKS (validated)	NM_002356.5	myristoylated alanine-rich protein kinase C substrate
	LRRFIP1 (validated)	NM_004735.3	leucine rich repeat (in FLII) interacting protein 1
	BTG2 (validated)	NM_006763.2	BTG family, member 2
	RP2	NM_006915	retinitis pigmentosa 2 (X-linked recessive)
	JAG1	NM_000214	jagged 1 (Alagille syndrome)
	SOX5	NM_006940	SRY (sex determining region Y)-box 5
	LEMD3	NM_014319	LEM domain containing 3
	KIAA1012	NM_014939	KIAA1012
	BAHD1	NM_014952	bromo adjacent homology domain containing 1
	ADNP	NM_015339	activity-dependent neuroprotector homeobox
	ASPN	NM_017680	asporin
	CHD7	NM_017780	chromodomain helicase DNA binding protein 7
	PELI1	NM_020651	pellino homolog 1 (Drosophila)
	C17orf39	NM_024052	chromosome 17 open reading frame 39
	MRPL9	NM_031420	mitochondrial ribosomal protein L9
	GLCCI1	NM_138426	glucocorticoid induced transcript 1
	ARHGEF7	NM_145735	Rho guanine nucleotide exchange factor (GEF) 7
	KBTBD6	NM_152903	kelch repeat and BTB (POZ) domain containing 6
	PAN3	NM_175854	PAN3 polyA specific ribonuclease subunit homolog (S. cerevisiae)
	SSFA2	NM_006751	sperm specific antigen 2
	YAP1	NM_006106	Yes-associated protein 1, 65kDa
	TGFBI	NM_000358	transforming growth factor, beta-induced, 68kDa
	TIMP3	NM_000362	TIMP metallopeptidase inhibitor 3 (Sorsby fundus dystrophy, pseudoinflammatory)
	PLEKHA1	NM_001001974	pleckstrin homology domain containing, family A (phosphoinositide binding specific) member 1
	MATN2	NM_002380	matrilin 2
	NTF3	NM_002527	neurotrophin 3
	PCSK6	NM_002570	proprotein convertase subtilisin/kexin type 6
	PLAG1	NM_002655	pleiomorphic adenoma gene 1
	PPP1R3A	NM_002711	protein phosphatase 1, regulatory (inhibitor) subunit 3A
	SATB1	NM_002971	SATB homeobox 1
	SKI	NM_003036	v-ski sarcoma viral oncogene homolog (avian)
	STAT3	NM_003150	signal transducer and activator of transcription 3 (acute-phase response factor)
	NFIB	NM_005596	nuclear factor I/B
	RASGRP1	NM_005739	RAS guanyl releasing protein 1 (calcium and DAG-regulated)
	SPRY1	NM_005841	sprouty homolog 1, antagonist of FGF signaling (Drosophila)
	SMAD7	NM_005904	SMAD family member 7
	PDZD2	NM_178140	PDZ domain containing 2
hsa-miR-23a	C21orf33 (validated)	NM_198155	chromosome 21 open reading frame 33
(5 validated interactions)	CXCL12 (validated)	NM_199168	chemokine (C-X-C motif) ligand 12 (stromal cell-derived factor 1)
(103 predicted interactions)	POU4F2 (validated)	NM_004575	POU class 4 homeobox 2
	HES1 (validated)	NM_005524	hairy and enhancer of split 1, (Drosophila)
	C6orf134 (validated)	NM_024909	chromosome 6 open reading frame 134
	POU4F2	NM_004575	POU class 4 homeobox 2
	MTSS1	NM_014751	metastasis suppressor 1
	NUFIP2	NM_020772	nuclear fragile X mental retardation protein interacting protein 2
	ARHGAP20	NM_020809	Rho GTPase activating protein 20
	TSHZ3	NM_020856	teashirt zinc finger homeobox 3
	NIN	NM_020921	ninein (GSK3B interacting protein)
	UTX	NM_021140	ubiquitously transcribed tetratricopeptide repeat, X chromosome
	LRRC4	NM_022143	leucine rich repeat containing 4
	PAPOLG	NM_022894	poly(A) polymerase gamma
	BCL11B	NM_022898	B-cell CLL/lymphoma 11B (zinc finger protein)
	C5orf23	NM_024563	chromosome 5 open reading frame 23
	C13orf34	NM_024808	chromosome 13 open reading frame 34
	SETD8	NM_020382	SET domain containing (lysine methyltransferase) 8
	PRDM10	NM_020228	PR domain containing 10
	RAB11FIP2	NM_014904	RAB11 family interacting protein 2 (class I)
	CAMTA1	NM_015215	calmodulin binding transcription activator 1
	SATB2	NM_015265	SATB homeobox 2
	GLCE	NM_015554	glucuronic acid epimerase
	RAI14	NM_015577	retinoic acid induced 14
	CDC40	NM_015891	cell division cycle 40 homolog (S. cerevisiae)
	CAB39	NM_016289	calcium binding protein 39
	AMBRA1	NM_017749	autophagy/beclin-1 regulator 1
	MSL2L1	NM_018133	male-specific lethal 2-like 1 (Drosophila)
	LGR4	NM_018490	leucine-rich repeat-containing G protein-coupled receptor 4
	SEPT 3	NM_019106	septin 3
	GGNBP2	NM_024835	gametogenetin binding protein 2
	TNKS2	NM_025235	tankyrase, TRF1-interacting ankyrin-related ADP-ribose polymerase 2
	BTBD14A	NM_144653	BTB (POZ) domain containing 14A
	DMBX1	NM_147192	diencephalon/mesencephalon homeobox 1
	C12orf23	NM_152261	chromosome 12 open reading frame 23
	MAP3K7IP3	NM_152787	mitogen-activated protein kinase kinase kinase 7 interacting protein 3
	SEMA6D	NM_153619	sema domain, transmembrane domain (TM), and cytoplasmic domain, (semaphorin) 6D
	FLJ38973	NM_153689	hypothetical protein FLJ38973
	NAP1L5	NM_153757	nucleosome assembly protein 1-like 5
	POM121	NM_172020	POM121 membrane glycoprotein (rat)
	STX12	NM_177424	syntaxin 12
	IL6R	NM_181359	interleukin 6 receptor
	TMED7	NM_181836	transmembrane emp24 protein transport domain containing 7
	MCFD2	NM_139279	multiple coagulation factor deficiency 2
	SPSB4	NM_080862	splA/ryanodine receptor domain and SOCS box containing 4
	CPEB4	NM_030627	cytoplasmic polyadenylation element binding protein 4
	ZEB1	NM_030751	zinc finger E-box binding homeobox 1
	SNX27	NM_030918	sorting nexin family member 27
	NUAK2	NM_030952	NUAK family, SNF1-like kinase, 2
	KIAA1804	NM_032435	mixed lineage kinase 4
	TRIM63	NM_032588	tripartite motif-containing 63
	SSH2	NM_033389	slingshot homolog 2 (Drosophila)
	KIAA1737	NM_033426	KIAA1737
	SYS1	NM_033542	SYS1 Golgi-localized integral membrane protein homolog (S. cerevisiae)
	NARG1	NM_057175	NMDA receptor regulated 1
	KIAA1622	NM_058237	KIAA1622
	MBNL1	NM_207297	muscleblind-like (Drosophila)
	FBN1	NM_000138	fibrillin 1
	PPP1R12A	NM_002480	protein phosphatase 1, regulatory (inhibitor) subunit 12A
	PLAU	NM_002658	plasminogen activator, urokinase
	SATB1	NM_002971	SATB homeobox 1
	TGIF1	NM_003244	TGFB-induced factor homeobox 1
	TOP1	NM_003286	topoisomerase (DNA) I
	UBE2D1	NM_003338	ubiquitin-conjugating enzyme E2D 1 (UBC4/5 homolog, yeast)
	ZIC1	NM_003412	Zic family member 1 (odd-paired homolog, Drosophila)
	ZMYM2	NM_003453	zinc finger, MYM-type 2
	CUL3	NM_003590	cullin 3
	SLC4A4	NM_003759	solute carrier family 4, sodium bicarbonate cotransporter, member 4
	LBR	NM_002296	lamin B receptor
	KPNA1	NM_002264	karyopherin alpha 1 (importin alpha 5)
	KCNK3	NM_002246	potassium channel, subfamily K, member 3
	GJA1	NM_000165	gap junction protein, alpha 1, 43kDa
	CXCL12	NM_000609	chemokine (C-X-C motif) ligand 12 (stromal cell-derived factor 1)
	CCK	NM_000729	cholecystokinin
	PTGER4	NM_000958	prostaglandin E receptor 4 (subtype EP4)
	SPOPL	NM_001001664	speckle-type POZ protein-like
	OSBPL8	NM_001003712	oxysterol binding protein-like 8
	PLCXD3	NM_001005473	phosphatidylinositol-specific phospholipase C, X domain containing 3
	CCNT2	NM_001241	cyclin T2
	DHX15	NM_001358	DEAH (Asp-Glu-Ala-His) box polypeptide 15
	DLG2	NM_001364	discs, large homolog 2, chapsyn-110 (Drosophila)
	B3GALT2	NM_003783	UDP-Gal:betaGlcNAc beta 1,3-galactosyltransferase, polypeptide 2
	SYNJ1	NM_003895	synaptojanin 1
	CCNG1	NM_004060	cyclin G1
	CLDN12	NM_012129	claudin 12
	RRAS2	NM_012250	related RAS viral (r-ras) oncogene homolog 2
	TLK1	NM_012290	tousled-like kinase 1
	STAT5B	NM_012448	signal transducer and activator of transcription 5B
	WBP2	NM_012478	WW domain binding protein 2
	YWHAG	NM_012479	tyrosine 3-monooxygenase/tryptophan 5-monooxygenase activation protein, gamma polypeptide
	PPARGC1A	NM_013261	peroxisome proliferator-activated receptor gamma, coactivator 1 alpha
	ASF1A	NM_014034	ASF1 anti-silencing function 1 homolog A (S. cerevisiae)
	C1orf9	NM_014283	chromosome 1 open reading frame 9
	NEK6	NM_014397	NIMA (never in mitosis gene a)-related kinase 6
	TUSC2	NM_007275	tumor suppressor candidate 2
	SLC6A14	NM_007231	solute carrier family 6 (amino acid transporter), member 14
	B3GNT1	NM_006876	UDP-GlcNAc:betaGal beta-1,3-N-acetylglucosaminyltransferase 1
	NRXN1	NM_004801	neurexin 1
	LAMP1	NM_005561	lysosomal-associated membrane protein 1
	PPIF	NM_005729	peptidylprolyl isomerase F (cyclophilin F)
	SPRY2	NM_005842	sprouty homolog 2 (Drosophila)
	IDH1	NM_005896	isocitrate dehydrogenase 1 (NADP+), soluble
	PITPNA	NM_006224	phosphatidylinositol transfer protein, alpha
	PPP2R5E	NM_006246	protein phosphatase 2, regulatory subunit B", epsilon isoform
	ZNF238	NM_006352	zinc finger protein 238
	MAB21L2	NM_006439	mab-21-like 2 (C. elegans)
	BLCAP	NM_006698	bladder cancer associated protein
	TNRC6A	NM_014494	trinucleotide repeat containing 6A
hsa-miR-27a	SP1 (validated)	NM_138473	sp1 transcription factor
(9 validated interactions)	SP3 (validated)	NM_003111	sp3 transcription factor
(118 predicted interactions)	SP4 (validated)	NM_003112	sp4 transcription factor
	PHB (validated)	NM_002634	prohibitin
	RUNX1 (validated)	NM_001001890	runt-related transcription factor 1 (acute myeloid leukemia 1; aml1 oncogene)
	GCA (validated)	NM_012198	grancalcin, EF-hand calcium binding protein
	PEX7 (validated)	NM_000288.3	peroxisomal biogenesis factor 7
	FOXO1 (validated)	NM_002015.3	forkhead box 01
	FADD (validated)	NM_003824.3	Fas (TNFRSF6)-associated via death domain
	TMCC1	NM_015008	transmembrane and coiled-coil domain family 1
	NXT2	NM_018698	nuclear transport factor 2-like export factor 2
	HOXA10	NM_018951	homeobox A10
	DLL4	NM_019074	delta-like 4 (Drosophila)
	CCNJ	NM_019084	cyclin J
	ANK1	NM_020475	ankyrin 1, erythrocytic
	SEMA6A	NM_020796	sema domain, transmembrane domain (TM), and cytoplasmic domain, (semaphorin) 6A
	GPAM	NM_020918	glycerol-3-phosphate acyltransferase, mitochondrial
	OTX2	NM_021728	orthodenticle homeobox 2
	TEAD1	NM_021961	TEA domain family member 1 (SV40 transcriptional enhancer factor)
	ST14	NM_021978	suppression of tumorigenicity 14 (colon carcinoma)
	NEUROD6	NM_022728	neurogenic differentiation 6
	RMND5A	NM_022780	required for meiotic nuclear division 5 homolog A (S. cerevisiae)
	C17orf85	NM_018553	chromosome 17 open reading frame 85
	JMJD1A	NM_018433	jumonji domain containing 1A
	FBXW7	NM_018315	F-box and WD repeat domain containing 7
	PDS5B	NM_015032	PDS5, regulator of cohesion maintenance, homolog B (S. cerevisiae)
	CAMTA1	NM_015215	calmodulin binding transcription activator 1
	ZDHHC17	NM_015336	zinc finger, DHHC-type containing 17
	ZNF385A	NM_015481	zinc finger protein 385A
	ZZZ3	NM_015534	zinc finger, ZZ-type containing 3
	C10orf137	NM_015608	chromosome 10 open reading frame 137
	C1orf144	NM_015609	chromosome 1 open reading frame 144
	WSB1	NM_015626	WD repeat and SOCS box-containing 1
	RBJ	NM_016544	rab and DnaJ domain containing
	GOLM1	NM_016548	golgi membrane protein 1
	GALNT7	NM_017423	UDP-N-acetyl-alpha-D-galactosamine:polypeptide N-acetylgalactosaminyltransferase 7 (GalNAc-T7)
	UBE2Q1	NM_017582	ubiquitin-conjugating enzyme E2Q family member 1
	RNF38	NM_022781	ring finger protein 38
	USP46	NM_022832	ubiquitin specific peptidase 46
	C1orf108	NM_024595	chromosome 1 open reading frame 108
	MAP3K7IP3	NM_152787	mitogen-activated protein kinase kinase kinase 7 interacting protein 3
	C7orf41	NM_152793	chromosome 7 open reading frame 41
	ST6GALNAC3	NM_152996	ST6 (alpha-N-acetyl-neuraminyl-2,3-beta-galactosyl-1,3)-N-acetylgalactosaminide alpha-2,6-sialyltransferase 3
	TAPT1	NM_153365	transmembrane anterior posterior transformation 1
	C5orf41	NM_153607	chromosome 5 open reading frame 41
	POM121	NM_172020	POM121 membrane glycoprotein (rat)
	AQP11	NM_173039	aquaporin 11
	ANKRD43	NM_175873	ankyrin repeat domain 43
	NCOA7	NM_181782	nuclear receptor coactivator 7
	C1orf52	NM_198077	chromosome 1 open reading frame 52
	NRK	NM_198465	Nik related kinase
	SS18L1	NM_198935	synovial sarcoma translocation gene on chromosome 18-like 1
	DCP2	NM_152624	DCP2 decapping enzyme homolog (S. cerevisiae)
	MIER3	NM_152622	mesoderm induction early response 1, family member 3
	HORMAD2	NM_152510	HORMA domain containing 2
	EDEM3	NM_025191	ER degradation enhancer, mannosidase alpha-like 3
	TMUB1	NM_031434	transmembrane and ubiquitin-like domain containing 1
	ING5	NM_032329	inhibitor of growth family, member 5
	BRSK1	NM_032430	BR serine/threonine kinase 1
	LCOR	NM_032440	ligand dependent nuclear receptor corepressor
	KIAA1737	NM_033426	KIAA1737
	SLITRK1	NM_052910	SLIT and NTRK-like family, member 1
	NARG1	NM_057175	NMDA receptor regulated 1
	FAM105B	NM_138348	family with sequence similarity 105, member B
	SLC39A11	NM_139177	solute carrier family 39 (metal ion transporter), member 11
	SGMS1	NM_147156	sphingomyelin synthase 1
	KTELC1	NM_152305	KTEL (Lys-Tyr-Glu-Leu) containing 1
	C2orf55	NM_207362	chromosome 2 open reading frame 55
	EYA1	NM_000503	eyes absent homolog 1 (Drosophila)
	SDC2	NM_002998	syndecan 2
	MAP2K4	NM_003010	mitogen-activated protein kinase kinase 4
	SFRP1	NM_003012	secreted frizzled-related protein 1
	SNAP25	NM_003081	synaptosomal-associated protein, 25kDa
	UBE2N	NM_003348	ubiquitin-conjugating enzyme E2N (UBC13 homolog, yeast)
	YWHAB	NM_003404	tyrosine 3-monooxygenase/tryptophan 5-monooxygenase activation protein, beta polypeptide
	B4GALT3	NM_003779	UDP-Gal:betaGlcNAc beta 1,4- galactosyltransferase, polypeptide 3
	RNGTT	NM_003800	RNA guanylyltransferase and 5"-phosphatase
	NR5A2	NM_003822	nuclear receptor subfamily 5, group A, member 2
	NRP2	NM_003872	neuropilin 2
	CCNG1	NM_004060	cyclin G1
	EYA4	NM_004100	eyes absent homolog 4 (Drosophila)
	RGS1	NM_002922	regulator of G-protein signaling 1
	PSMA1	NM_002786	proteasome (prosome, macropain) subunit, alpha type, 1
	PPP1CC	NM_002710	protein phosphatase 1, catalytic subunit, gamma isoform
	DCX	NM_000555	doublecortex; lissencephaly, X-linked (doublecortin)
	KITLG	NM_000899	KIT ligand
	PTGER4	NM_000958	prostaglandin E receptor 4 (subtype EP4)
	STX16	NM_001001433	syntaxin 16
	RUNX1	NM_001001890	runt-related transcription factor 1 (acute myeloid leukemia 1; aml1 oncogene)
	CDS1	NM_001263	CDP-diacylglycerol synthase (phosphatidate cytidylyltransferase) 1
	CDH5	NM_001795	cadherin 5, type 2, VE-cadherin (vascular epithelium)
	COL19A1	NM_001858	collagen, type XIX, alpha 1
	HAPLN1	NM_001884	hyaluronan and proteoglycan link protein 1
	GRB2	NM_002086	growth factor receptor-bound protein 2
	LIMK1	NM_002314	LIM domain kinase 1
	MARCKS	NM_002356	myristoylated alanine-rich protein kinase C substrate
	MED14	NM_004229	mediator complex subunit 14
	SOCS6	NM_004232	suppressor of cytokine signaling 6
	JMJD1C	NM_004241	jumonji domain containing 1C
	ARFGEF1	NM_006421	ADP-ribosylation factor guanine nucleotide-exchange factor 1(brefeldin A-inhibited)
	TLK2	NM_006852	tousled-like kinase 2
	SFRS1	NM_006924	splicing factor, arginine/serine-rich 1 (splicing factor 2, alternate splicing factor)
	ELL2	NM_012081	elongation factor, RNA polymerase II, 2
	RYBP	NM_012234	RING1 and YY1 binding protein
	MMD	NM_012329	monocyte to macrophage differentiation-associated
	ATXN10	NM_013236	ataxin 10
	FLRT3	NM_013281	fibronectin leucine rich transmembrane protein 3
	ARMC8	NM_014154	armadillo repeat containing 8
	C1orf9	NM_014283	chromosome 1 open reading frame 9
	NEK6	NM_014397	NIMA (never in mitosis gene a)-related kinase 6
	DKK2	NM_014421	dickkopf homolog 2 (Xenopus laevis)
	NPEPPS	NM_006310	aminopeptidase puromycin sensitive
	NFE2L2	NM_006164	nuclear factor (erythroid-derived 2)-like 2
	NEDD4	NM_006154	neural precursor cell expressed, developmentally down-regulated 4
	CREB1	NM_004379	cAMP responsive element binding protein 1
	RELN	NM_005045	reelin
	GFPT2	NM_005110	glutamine-fructose-6-phosphate transaminase 2
	BMI1	NM_005180	BMI1 polycomb ring finger oncogene
	EGFR	NM_005228	epidermal growth factor receptor (erythroblastic leukemia viral (v-erb-b) oncogene homolog, avian)
	NR2F6	NM_005234	nuclear receptor subfamily 2, group F, member 6
	ABCA1	NM_005502	ATP-binding cassette, sub-family A (ABC1), member 1
	IRS1	NM_005544	insulin receptor substrate 1
	PPIF	NM_005729	peptidylprolyl isomerase F (cyclophilin F)
	RCAN2	NM_005822	regulator of calcineurin 2
	STAG1	NM_005862	stromal antigen 1
	CAPZA1	NM_006135	capping protein (actin filament) muscle Z-line, alpha 1
	FOXP2	NM_014491	forkhead box P2
hsa-miR-29a	CDK6 (validated)	NM_001259	cyclin-dependent kinase 6
(11 validated interactions)	BACE1 (validated)	NM_138973	beta-site APP-cleaving enzyme 1
(97 predicted interactions)	DNMT3A (validated)	NM_022552	DNA (cytosine-5-)-methyltransferase 3 alpha
	DNMT3B (validated)	NM_175848	DNA (cytosine-5-)-methyltransferase 3 beta
	COL3A1 (validated)	NM_000090	collagen, type III, alpha 1 (Ehlers-Danlos syndrome type IV, autosomal dominant)
	SPARC (validated)	NM_003118	secreted protein, acidic, cysteine-rich (osteonectin)
	PIK3R1 (validated)	NM_181524	phosphoinositide-3-kinase, regulatory subunit 1 (alpha)
	CDC42 (validated)	NM_001039802	cell division cycle 42 (GTP binding protein, 25kDa)
	CXXC6 (validated)	NM_030625.2	tet oncogene 1
	CD276 (validated)	NM_025240.2	CD276 molecule
	MCL1 (validated)	NM_021960.3	myeloid cell leukemia sequence 1 (BCL2-related)
	DNMT3A	NM_022552	DNA (cytosine-5-)-methyltransferase 3 alpha
	RLF	NM_012421	rearranged L-myc fusion
	PCDHA13	NM_018904	protocadherin alpha 13
	PCDHA2	NM_018905	protocadherin alpha 2
	PCDHA3	NM_018906	protocadherin alpha 3
	PCDHA4	NM_018907	protocadherin alpha 4
	PCDHA5	NM_018908	protocadherin alpha 5
	PCDHA6	NM_018909	protocadherin alpha 6
	PCDHA8	NM_018911	protocadherin alpha 8
	KCTD5	NM_018992	potassium channel tetramerisation domain containing 5
	EML4	NM_019063	echinoderm microtubule associated protein like 4
	PCDHA10	NM_018901	protocadherin alpha 10
	PCDHAC2	NM_018899	protocadherin alpha subfamily C, 2
	SNX24	NM_014035	sorting nexin 24
	PAN2	NM_014871	PAN2 polyA specific ribonuclease subunit homolog (S. cerevisiae)
	NAV3	NM_014903	neuron navigator 3
	CHSY1	NM_014918	chondroitin sulfate synthase 1
	PPP1R13B	NM_015316	protein phosphatase 1, regulatory (inhibitor) subunit 13B
	RNF19A	NM_015435	ring finger protein 19A
	NKRF	NM_017544	NFKB repressing factor
	FOXJ2	NM_018416	forkhead box J2
	SMPD3	NM_018667	sphingomyelin phosphodiesterase 3, neutral membrane (neutral sphingomyelinase II)
	PCDHAC1	NM_018898	protocadherin alpha subfamily C, 1
	NAV1	NM_020443	neuron navigator 1
	ARRDC3	NM_020801	arrestin domain containing 3
	RAP1GDS1	NM_021159	RAP1, GTP-GDP dissociation stimulator 1
	FAM116A	NM_152678	family with sequence similarity 116, member A
	PDIK1L	NM_152835	PDLIM1 interacting kinase 1 like
	DGKH	NM_152910	diacylglycerol kinase, eta
	BRWD3	NM_153252	bromodomain and WD repeat domain containing 3
	XKR6	NM_173683	XK, Kell blood group complex subunit-related family, member 6
	SESTD1	NM_178123	SEC14 and spectrin domains 1
	OXR1	NM_181354	oxidation resistance 1
	INSIG1	NM_198337	insulin induced gene 1
	SS18L1	NM_198935	synovial sarcoma translocation gene on chromosome 18-like 1
	DCP2	NM_152624	DCP2 decapping enzyme homolog (S. cerevisiae)
	SLC16A14	NM_152527	solute carrier family 16, member 14 (monocarboxylic acid transporter 14)
	CCNYL1	NM_152523	cyclin Y-like 1
	TRIB2	NM_021643	tribbles homolog 2 (Drosophila)
	MLF1	NM_022443	myeloid leukemia factor 1
	RMND5A	NM_022780	required for meiotic nuclear division 5 homolog A (S. cerevisiae)
	BCL11A	NM_022893	B-cell CLL/lymphoma 11A (zinc finger protein)
	ANKRD13C	NM_030816	ankyrin repeat domain 13C
	SUV420H2	NM_032701	suppressor of variegation 4-20 homolog 2 (Drosophila)
	TMEM169	NM_138390	transmembrane protein 169
	TMEM183A	NM_138391	transmembrane protein 183A
	BACE1	NM_138973	beta-site APP-cleaving enzyme 1
	OTUD4	NM_199324	OTU domain containing 4
	HBP1	NM_012257	HMG-box transcription factor 1
	COL1A2	NM_000089	collagen, type I, alpha 2
	BMF	NM_001003940	Bcl2 modifying factor
	TUBB2A	NM_001069	tubulin, beta 2A
	CAMK2G	NM_001222	calcium/calmodulin-dependent protein kinase (CaM kinase) II gamma
	AHR	NM_001621	aryl hydrocarbon receptor
	COL2A1	NM_001844	collagen, type II, alpha 1
	COL4A1	NM_001845	collagen, type IV, alpha 1
	COL4A2	NM_001846	collagen, type IV, alpha 2
	COL9A1	NM_001851	collagen, type IX, alpha 1
	COL11A1	NM_001854	collagen, type XI, alpha 1
	COL19A1	NM_001858	collagen, type XIX, alpha 1
	PPIC	NM_000943	peptidylprolyl isomerase C (cyclophilin C)
	HMGCR	NM_000859	3-hydroxy-3-methylglutaryl-Coenzyme A reductase
	COL3A1	NM_000090	collagen, type III, alpha 1 (Ehlers-Danlos syndrome type IV, autosomal dominant)
	COL4A3	NM_000091	collagen, type IV, alpha 3 (Goodpasture antigen)
	COL4A4	NM_000092	collagen, type IV, alpha 4
	COL7A1	NM_000094	collagen, type VII, alpha 1 (epidermolysis bullosa, dystrophic, dominant and recessive)
	FBN1	NM_000138	fibrillin 1
	PMP22	NM_000304	peripheral myelin protein 22
	PTEN	NM_000314	phosphatase and tensin homolog (mutated in multiple advanced cancers 1)
	COL5A2	NM_000393	collagen, type V, alpha 2
	DCX	NM_000555	doublecortex; lissencephaly, X-linked (doublecortin)
	DIO2	NM_000793	deiodinase, iodothyronine, type II
	ISL1	NM_002202	ISL LIM homeobox 1
	NASP	NM_002482	nuclear autoantigenic sperm protein (histone-binding)
	GPR37	NM_005302	G protein-coupled receptor 37 (endothelin receptor type B-like)
	HAS3	NM_005329	hyaluronan synthase 3
	PRKAB2	NM_005399	protein kinase, AMP-activated, beta 2 non-catalytic subunit
	SGK1	NM_005627	serum/glucocorticoid regulated kinase 1
	SPRY1	NM_005841	sprouty homolog 1, antagonist of FGF signaling (Drosophila)
	MFAP3	NM_005927	microfibrillar-associated protein 3
	IFI30	NM_006332	interferon, gamma-inducible protein 30
	MORF4L1	NM_006791	mortality factor 4 like 1
	ELF2	NM_006874	E74-like factor 2 (ets domain transcription factor)
	DNMT3B	NM_006892	DNA (cytosine-5-)-methyltransferase 3 beta
	ZFP36L1	NM_004926	zinc finger protein 36, C3H type-like 1
	C5orf13	NM_004772	chromosome 5 open reading frame 13
	SMARCC1	NM_003074	SWI/SNF related, matrix associated, actin dependent regulator of chromatin, subfamily c, member 1
	SPTAN1	NM_003127	spectrin, alpha, non-erythrocytic 1 (alpha-fodrin)
	TDG	NM_003211	thymine-DNA glycosylase
	TFAP2C	NM_003222	transcription factor AP-2 gamma (activating enhancer binding protein 2 gamma)
	PTP4A1	NM_003463	protein tyrosine phosphatase type IVA, member 1
	PPM1D	NM_003620	protein phosphatase 1D magnesium-dependent, delta isoform
	SNX4	NM_003794	sorting nexin 4
	IREB2	NM_004136	iron-responsive element binding protein 2
	HMGN3	NM_004242	high mobility group nucleosomal binding domain 3
	COL6A3	NM_004369	collagen, type VI, alpha 3
	TFEB	NM_007162	transcription factor EB
hsa-miR-29c	LAMC1 (validated)	NM_002293	laminin, gamma 1 (formerly LAMB2)
(14 validated interactions)	DNMT3A (validated)	NM_022552	DNA (cytosine-5-)-methyltransferase 3 alpha
(113 predicted interactions)	DNMT3B (validated)	NM_175848	DNA (cytosine-5-)-methyltransferase 3 beta
	COL3A1 (validated)	NM_000090	collagen, type III, alpha 1 (Ehlers-Danlos syndrome type IV, autosomal dominant)
	COL4A1 (validated)	NM_001845	collagen, type IV, alpha 1
	COL15A1 (validated)	NM_001855	collagen, type XV, alpha 1
	TDG (validated)	NM_003211	thymine-DNA glycosylase
	FUSIP1 (validated)	NM_054016	FUS interacting protein (serine/arginine-rich) 1
	COL1A1 (validated)	NM_000088	collagen, type I, alpha 1
	COL1A2 (validated)	NM_000089	collagen, type I, alpha 2
	COL4A2 (validated)	NM_001846	collagen, type IV, alpha 2
	FBN1 (validated)	NM_000138	fibrillin 1
	PIK3R1 (validated)	NM_181524	phosphoinositide-3-kinase, regulatory subunit 1 (alpha)
	CDC42 (validated)	NM_001039802	cell division cycle 42 (GTP binding protein, 25kDa)
	COL1A2	NM_000089	collagen, type I, alpha 2
	COL3A1	NM_000090	collagen, type III, alpha 1 (Ehlers-Danlos syndrome type IV, autosomal dominant)
	COL1A1	NM_000088	collagen, type I, alpha 1
	COL4A2	NM_001846	collagen, type IV, alpha 2
	TDG	NM_003211	thymine-DNA glycosylase
	ZDHHC5	NM_015457	zinc finger, DHHC-type containing 5
	PCDHA7	NM_018910	protocadherin alpha 7
	CHSY1	NM_014918	chondroitin sulfate synthase 1
	PCDHA8	NM_018911	protocadherin alpha 8
	AGPAT4	NM_020133	1-acylglycerol-3-phosphate O-acyltransferase 4 (lysophosphatidic acid acyltransferase, delta)
	NAV1	NM_020443	neuron navigator 1
	ARRDC3	NM_020801	arrestin domain containing 3
	CLDN1	NM_021101	claudin 1
	RAP1GDS1	NM_021159	RAP1, GTP-GDP dissociation stimulator 1
	TRIB2	NM_021643	tribbles homolog 2 (Drosophila)
	MLF1	NM_022443	myeloid leukemia factor 1
	HIF3A	NM_022462	hypoxia inducible factor 3, alpha subunit
	PCDHA6	NM_018909	protocadherin alpha 6
	PCDHA3	NM_018906	protocadherin alpha 3
	COL5A3	NM_015719	collagen, type V, alpha 3
	NKRF	NM_017544	NFKB repressing factor
	SUV420H1	NM_017635	suppressor of variegation 4-20 homolog 1 (Drosophila)
	FOXJ2	NM_018416	forkhead box J2
	SMPD3	NM_018667	sphingomyelin phosphodiesterase 3, neutral membrane (neutral sphingomyelinase II)
	PCDHAC1	NM_018898	protocadherin alpha subfamily C, 1
	PCDHAC2	NM_018899	protocadherin alpha subfamily C, 2
	PCDHA1	NM_018900	protocadherin alpha 1
	PCDHA10	NM_018901	protocadherin alpha 10
	RNF19A	NM_015435	ring finger protein 19A
	PCDHA2	NM_018905	protocadherin alpha 2
	PCDHA12	NM_018903	protocadherin alpha 12
	DNMT3A	NM_022552	DNA (cytosine-5-)-methyltransferase 3 alpha
	RMND5A	NM_022780	required for meiotic nuclear division 5 homolog A (S. cerevisiae)
	SLC16A14	NM_152527	solute carrier family 16, member 14 (monocarboxylic acid transporter 14)
	DCP2	NM_152624	DCP2 decapping enzyme homolog (S. cerevisiae)
	FAM116A	NM_152678	family with sequence similarity 116, member A
	PDIK1L	NM_152835	PDLIM1 interacting kinase 1 like
	DGKH	NM_152910	diacylglycerol kinase, eta
	BRWD3	NM_153252	bromodomain and WD repeat domain containing 3
	XKR6	NM_173683	XK, Kell blood group complex subunit-related family, member 6
	SESTD1	NM_178123	SEC14 and spectrin domains 1
	OXR1	NM_181354	oxidation resistance 1
	ADAMTS9	NM_182920	ADAM metallopeptidase with thrombospondin type 1 motif, 9
	INSIG1	NM_198337	insulin induced gene 1
	CCNYL1	NM_152523	cyclin Y-like 1
	ZNF362	NM_152493	zinc finger protein 362
	FAM123B	NM_152424	family with sequence similarity 123B
	BCL11A	NM_022893	B-cell CLL/lymphoma 11A (zinc finger protein)
	NAT11	NM_024771	N-acetyltransferase 11
	TET1	NM_030625	tet oncogene 1
	ANKRD13C	NM_030816	ankyrin repeat domain 13C
	SUV420H2	NM_032701	suppressor of variegation 4-20 homolog 2 (Drosophila)
	FAM136A	NM_032822	family with sequence similarity 136, member A
	N4BP2L1	NM_052818	NEDD4 binding protein 2-like 1
	MED12L	NM_053002	mediator complex subunit 12-like
	TMEM169	NM_138390	transmembrane protein 169
	TMEM183A	NM_138391	transmembrane protein 183A
	C4orf32	NM_152400	chromosome 4 open reading frame 32
	SS18L1	NM_198935	synovial sarcoma translocation gene on chromosome 18-like 1
	COL4A4	NM_000092	collagen, type IV, alpha 4
	COL2A1	NM_001844	collagen, type II, alpha 1
	COL4A1	NM_001845	collagen, type IV, alpha 1
	COL11A1	NM_001854	collagen, type XI, alpha 1
	COL15A1	NM_001855	collagen, type XV, alpha 1
	COL19A1	NM_001858	collagen, type XIX, alpha 1
	DBT	NM_001918	dihydrolipoamide branched chain transacylase E2
	GAB1	NM_002039	GRB2-associated binding protein 1
	HMGCS1	NM_002130	3-hydroxy-3-methylglutaryl-Coenzyme A synthase 1 (soluble)
	ISL1	NM_002202	ISL LIM homeobox 1
	LAMC1	NM_002293	laminin, gamma 1 (formerly LAMB2)
	NASP	NM_002482	nuclear autoantigenic sperm protein (histone-binding)
	AHR	NM_001621	aryl hydrocarbon receptor
	CCNT2	NM_001241	cyclin T2
	CAV2	NM_001233	caveolin 2
	FBN1	NM_000138	fibrillin 1
	LPL	NM_000237	lipoprotein lipase
	PMP22	NM_000304	peripheral myelin protein 22
	PTEN	NM_000314	phosphatase and tensin homolog (mutated in multiple advanced cancers 1)
	BLMH	NM_000386	bleomycin hydrolase
	COL5A2	NM_000393	collagen, type V, alpha 2
	DCX	NM_000555	doublecortex; lissencephaly, X-linked (doublecortin)
	DIO2	NM_000793	deiodinase, iodothyronine, type II
	HMGCR	NM_000859	3-hydroxy-3-methylglutaryl-Coenzyme A reductase
	PPIC	NM_000943	peptidylprolyl isomerase C (cyclophilin C)
	CAMK2G	NM_001222	calcium/calmodulin-dependent protein kinase (CaM kinase) II gamma
	OSBP	NM_002556	oxysterol binding protein
	SMARCC1	NM_003074	SWI/SNF related, matrix associated, actin dependent regulator of chromatin, subfamily c, member 1
	SGK1	NM_005627	serum/glucocorticoid regulated kinase 1
	SPRY1	NM_005841	sprouty homolog 1, antagonist of FGF signaling (Drosophila)
	MFAP3	NM_005927	microfibrillar-associated protein 3
	HDAC4	NM_006037	histone deacetylase 4
	IFI30	NM_006332	interferon, gamma-inducible protein 30
	AKAP13	NM_006738	A kinase (PRKA) anchor protein 13
	MORF4L1	NM_006791	mortality factor 4 like 1
	ELF2	NM_006874	E74-like factor 2 (ets domain transcription factor)
	DNMT3B	NM_006892	DNA (cytosine-5-)-methyltransferase 3 beta
	TFEB	NM_007162	transcription factor EB
	SNX24	NM_014035	sorting nexin 24
	NFIA	NM_005595	nuclear factor I/A
	PRKAB2	NM_005399	protein kinase, AMP-activated, beta 2 non-catalytic subunit
	MYCN	NM_005378	v-myc myelocytomatosis viral related oncogene, neuroblastoma derived (avian)
	TFAP2C	NM_003222	transcription factor AP-2 gamma (activating enhancer binding protein 2 gamma)
	PTP4A1	NM_003463	protein tyrosine phosphatase type IVA, member 1
	ZNF282	NM_003575	zinc finger protein 282
	PPM1D	NM_003620	protein phosphatase 1D magnesium-dependent, delta isoform
	SNX4	NM_003794	sorting nexin 4
	IREB2	NM_004136	iron-responsive element binding protein 2
	COL6A3	NM_004369	collagen, type VI, alpha 3
	C5orf13	NM_004772	chromosome 5 open reading frame 13
	ZFP36L1	NM_004926	zinc finger protein 36, C3H type-like 1
	GPR37	NM_005302	G protein-coupled receptor 37 (endothelin receptor type B-like)
	HAS3	NM_005329	hyaluronan synthase 3
	NAV3	NM_014903	neuron navigator 3
miR-30a-5p	N/A	N/A	N/A
(N/A)
hsa-miR-99a	RAVER2 (validated)	NM_018211	ribonucleoprotein, PTB-binding 2
(5 validated interactions)	mTOR (validated)	NM_004958.3	mechanistic target of rapamycin (serine/threonine kinase)
(2 predicted interactions)	IGF-IR (validated)	NM_000875.3	insulin-like growth factor 1 receptor
	RPTOR (validated)	NM_020761.2	regulatory associated protein of mTOR, complex 1, transcript variant 1
	FGFR3 (validated)	NM_000142.4	fibroblast growth factor receptor 3, transcript variant 1
	C4orf16	NM_018569	chromosome 4 open reading frame 16
	KBTBD8	NM_032505	kelch repeat and BTB (POZ) domain containing 8
miR-125a	N/A	N/A	N/A
(N/A)
hsa-miR-125b	LIN22 (validated)	NM_024674	lin-28 homolog (C. elegans)
(52 validated interactions)	ERBB2 (validated)	NM_004448	v-erb-b2 erythroblastic leukemia viral oncogene homolog 2, neuro/glioblastoma derived oncogene homolog (avian)
(38 predicted interactions)	ERBB3 (validated)	NM_001982	v-erb-b2 erythroblastic leukemia viral oncogene homolog 3 (avian)
	CDK6 (validated)	NM_001259	cyclin-dependent kinase 6
	H3F3B (validated)	NM_005324	H3 histone, family 3B (H3.3B)
	CDC25A (validated)	NM_201567	cell division cycle 25 homolog A (S. pombe)
	BAK1 (validated)	NM_001188	BCL2-antagonist/killer 1
	gag-pol (validated)	NC_001802	Human immunodeficiency virus 1, complete genome
	NTRK3 (validated)	NM_001007156	neurotrophic tyrosine kinase, receptor, type 3
	C10orf104 (validated)	NM_173473	chromosome 10 open reading frame 104
	ADAMTS1 (validated)	NM_006988	ADAM metallopeptidase with thrombospondin type 1 motif, 1
	PERP (validated)	NM_022121	PERP, TP53 apoptosis effector
	B3GALT4 (validated)	NM_003782	UDP-Gal:betaGlcNAc beta 1,3-galactosyltransferase, polypeptide 4
	HOMER2 (validated)	NM_199332	homer homolog 2 (Drosophila)
	GPR160 (validated)	NM_014373	G protein-coupled receptor 160
	CASP7 (validated)	NM_033340	caspase 7, apoptosis-related cysteine peptidase
	CEBPG (validated)	NM_001806	CCAAT/enhancer binding protein (C/EBP), gamma
	CBLN2 (validated)	NM_182511	cerebellin 2 precursor
	HIST1H4A (validated)	NM_003538	histone cluster 1, H4a
	LOC92270 (validated)	NM_001017971	hypothetical protein LOC92270
	CBX7 (validated)	NM_175709	chromobox homolog 7
	UGT2B15 (validated)	NM_001076	UDP glucuronosyltransferase 2 family, polypeptide B15
	UBE2I (validated)	NM_194261	ubiquitin-conjugating enzyme E2I (UBC9 homolog, yeast)
	RBM8A (validated)	NM_005105	RNA binding motif protein 8A
	FLJ41484 (validated)	NM_001039799	?
	IL1RN (validated)	NM_173843	interleukin 1 receptor antagonist
	UGT2B28 (validated)	NM_053039	UDP glucuronosyltransferase 2 family, polypeptide B28
	CASP6 (validated)	NM_032992	caspase 6, apoptosis-related cysteine peptidase
	DIO3 (validated)	NM_001362	deiodinase, iodothyronine, type III
	ID2 (validated)	NM_002166	inhibitor of DNA binding 2, dominant negative helix-loop-helix protein
	PCDHB10 (validated)	NM_018930	protocadherin beta 10
	SGPL1 (validated)	NM_003901	sphingosine-1-phosphate lyase 1
	CYP1A1 (validated)	NM_000499	cytochrome P450, family 1, subfamily A, polypeptide 1
	CLU (validated)	NM_203339	clusterin
	IGFBP3 (validated)	NM_001013398	insulin-like growth factor binding protein 3
	PIGR (validated)	NM_002644	polymeric immunoglobulin receptor
	UGT2B17 (validated)	NM_001077	UDP glucuronosyltransferase 2 family, polypeptide B17
	TSPAN8 (validated)	NM_004616	tetraspanin 8
	MAN1A1 (validated)	NM_005907	mannosidase, alpha, class 1A, member 1
	ODZ2 (validated)	NM_001122679	odz, odd Oz/ten-m homolog 2 (Drosophila)
	JARID2 (validated)	NM_004973	jumonji, AT rich interactive domain 2
	ID3 (validated)	NM_002167	inhibitor of DNA binding 3, dominant negative helix-loop-helix protein
	ID1 (validated)	NM_181353	inhibitor of DNA binding 1, dominant negative helix-loop-helix protein
	FAM19A1 (validated)	NM_213609	family with sequence similarity 19 (chemokine (C-C motif)-like), member A1
	SMO (validated)	NM_005631	smoothened homolog (Drosophila)
	CDKN2A (validated)	NM_058195.3	cyclin-dependent kinase inhibitor 2A (melanoma, p16, inhibits CDK4), transcript variant 4
	ST18 (validated)	NM_014682.2	suppression of tumorigenicity 18 (breast carcinoma) (zinc finger protein)
	DICER1 (validated)	NM_177438.2	dicer 1, ribonuclease type III, transcript variant 1
	BMF (validated)	NM_001003942.1	Bcl2 modifying factor, transcript variant 3
	BMPR1B (validated)	NM_001203.2	bone morphogenetic protein receptor, type IB
	HuR (validated)	NM_001419.2	ELAV (embryonic lethal, abnormal vision, Drosophila)-like 1 (Hu antigen R) (ELAVL1)
	KRT (validated)	NM_002276.3	keratin 19
	BAK1	NM_001188	BCL2-antagonist/killer 1
	SGPL1	NM_003901	sphingosine-1-phosphate lyase 1
	TMEM168	NM_022484	transmembrane protein 168
	SLC4A10	NM_022058	solute carrier family 4, sodium bicarbonate transporter-like, member 10
	ALPK3	NM_020778	alpha-kinase 3
	CGN	NM_020770	cingulin
	ATP10D	NM_020453	ATPase, class V, type 10D
	CCNJ	NM_019084	cyclin J
	SLC39A9	NM_018375	solute carrier family 39 (zinc transporter), member 9
	SMEK1	NM_032560	SMEK homolog 1, suppressor of mek1 (Dictyostelium)
	LACTB	NM_032857	lactamase, beta
	MFN1	NM_033540	mitofusin 1
	STARD13	NM_052851	StAR-related lipid transfer (START) domain containing 13
	ABHD3	NM_138340	abhydrolase domain containing 3
	DIS3L2	NM_152383	DIS3 mitotic control homolog (S. cerevisiae)-like 2
	FAM116A	NM_152678	family with sequence similarity 116, member A
	CBX7	NM_175709	chromobox homolog 7
	TMEM77	NM_178454	transmembrane protein 77
	FAM118A	NM_017911	family with sequence similarity 118, member A
	GALNT7	NM_017423	UDP-N-acetyl-alpha-D-galactosamine:polypeptide N-acetylgalactosaminyltransferase 7 (GalNAc-T7)
	RBM7	NM_016090	RNA binding motif protein 7
	CSNK2A1	NM_001895	casein kinase 2, alpha 1 polypeptide
	FUT4	NM_002033	fucosyltransferase 4 (alpha (1,3) fucosyltransferase, myeloid-specific)
	ITGA9	NM_002207	integrin, alpha 9
	IRF4	NM_002460	interferon regulatory factor 4
	PPAT	NM_002703	phosphoribosyl pyrophosphate amidotransferase
	SUV39H1	NM_003173	suppressor of variegation 3-9 homolog 1 (Drosophila)
	RFXANK	NM_003721	regulatory factor X-associated ankyrin-containing protein
	BAP1	NM_004656	BRCA1 associated protein-1 (ubiquitin carboxy-terminal hydrolase)
	VPS4B	NM_004869	vacuolar protein sorting 4 homolog B (S. cerevisiae)
	SEMA4D	NM_006378	sema domain, immunoglobulin domain (Ig), transmembrane domain (TM) and short cytoplasmic domain, (semaphorin) 4D
	TGOLN2	NM_006464	trans-golgi network protein 2
	ARID3B	NM_006465	AT rich interactive domain 3B (BRIGHT-like)
	CPSF6	NM_007007	cleavage and polyadenylation specific factor 6, 68kDa
	PTPN18	NM_014369	protein tyrosine phosphatase, non-receptor type 18 (brain-derived)
	KIAA0174	NM_014761	KIAA0174
	KLF13	NM_015995	Kruppel-like factor 13
	MCL1	NM_182763	myeloid cell leukemia sequence 1 (BCL2-related)
hsa-miR-195	E2F3 (validated)	NM_001949	E2F transcription factor 3
(3 validated interactions)	CDK6 (validated)	NM_001259	cyclin-dependent kinase 6
(130 predicted interactions)	CCND1 (validated)	NM_053056.2	cyclin D1
	GGA3	NM_014001	golgi associated, gamma adaptin ear containing, ARF binding protein 3
	RNF111	NM_017610	ring finger protein 111
	EIF2C4	NM_017629	eukaryotic translation initiation factor 2C, 4
	KIF21A	NM_017641	kinesin family member 21A
	ZCCHC2	NM_017742	zinc finger, CCHC domain containing 2
	FAM70A	NM_017938	family with sequence similarity 70, member A
	CDCA4	NM_017955	cell division cycle associated 4
	TMEM33	NM_018126	transmembrane protein 33
	RSBN1	NM_018364	round spermatid basic protein 1
	LRP1B	NM_018557	low density lipoprotein-related protein 1B (deleted in tumors)
	ALS2CR2	NM_018571	amyotrophic lateral sclerosis 2 (juvenile) chromosome region, candidate 2
	TMEM55A	NM_018710	transmembrane protein 55A
	CYP26B1	NM_019885	cytochrome P450, family 26, subfamily B, polypeptide 1
	PCDH9	NM_020403	protocadherin 9
	DOLPP1	NM_020438	dolichyl pyrophosphate phosphatase 1
	WBP11	NM_016312	WW domain binding protein 11
	RNF138	NM_016271	ring finger protein 138
	HIGD1A	NM_014056	HIG1 domain family, member 1A
	AP2A1	NM_014203	adaptor-related protein complex 2, alpha 1 subunit
	C1orf9	NM_014283	chromosome 1 open reading frame 9
	PISD	NM_014338	phosphatidylserine decarboxylase
	SESN1	NM_014454	sestrin 1
	LATS2	NM_014572	LATS, large tumor suppressor, homolog 2 (Drosophila)
	RAB11FIP2	NM_014904	RAB11 family interacting protein 2 (class I)
	KIAA0831	NM_014924	KIAA0831
	WAPAL	NM_015045	wings apart-like homolog (Drosophila)
	KIF1B	NM_015074	kinesin family member 1B
	RTF1	NM_015138	Rtf1, Paf1/RNA polymerase II complex component, homolog (S. cerevisiae)
	AHCYL2	NM_015328	S-adenosylhomocysteine hydrolase-like 2
	RAB10	NM_016131	RAB10, member RAS oncogene family
	AKAP11	NM_016248	A kinase (PRKA) anchor protein 11
	SIPA1L2	NM_020808	signal-induced proliferation-associated 1 like 2
	RET	NM_020975	ret proto-oncogene
	RECK	NM_021111	reversion-inducing-cysteine-rich protein with kazal motifs
	FAM116A	NM_152678	family with sequence similarity 116, member A
	NXPH1	NM_152745	neurexophilin 1
	MAP3K7IP3	NM_152787	mitogen-activated protein kinase kinase kinase 7 interacting protein 3
	PDIK1L	NM_152835	PDLIM1 interacting kinase 1 like
	COL24A1	NM_152890	collagen, type XXIV, alpha 1
	N4BP1	NM_153029	NEDD4 binding protein 1
	TMEM20	NM_153226	transmembrane protein 20
	C5orf41	NM_153607	chromosome 5 open reading frame 41
	SEMA6D	NM_153619	sema domain, transmembrane domain (TM), and cytoplasmic domain, (semaphorin) 6D
	C10orf46	NM_153810	chromosome 10 open reading frame 46
	UBR3	NM_172070	ubiquitin protein ligase E3 component n-recognin 3
	TFAP2D	NM_172238	transcription factor AP-2 delta (activating enhancer binding protein 2 delta)
	C3orf23	NM_173826	chromosome 3 open reading frame 23
	CPEB2	NM_182485	cytoplasmic polyadenylation element binding protein 2
	SPRED1	NM_152594	sprouty-related, EVH1 domain containing 1
	RASGEF1B	NM_152545	RasGEF domain family, member 1B
	DMTF1	NM_021145	cyclin D binding myb-like transcription factor 1
	RAP2C	NM_021183	RAP2C, member of RAS oncogene family
	TGIF2	NM_021809	TGFB-induced factor homeobox 2
	C1orf21	NM_030806	chromosome 1 open reading frame 21
	TMEM16C	NM_031418	transmembrane protein 16C
	SETD3	NM_032233	SET domain containing 3
	ARFGAP2	NM_032389	ADP-ribosylation factor GTPase activating protein 2
	RSPO3	NM_032784	R-spondin 3 homolog (Xenopus laevis)
	ABHD13	NM_032859	abhydrolase domain containing 13
	ZCCHC3	NM_033089	zinc finger, CCHC domain containing 3
	FCHSD1	NM_033449	FCH and double SH3 domains 1
	LUZP1	NM_033631	leucine zipper protein 1
	SLC36A1	NM_078483	solute carrier family 36 (proton/amino acid symporter), member 1
	FAM81A	NM_152450	family with sequence similarity 81, member A
	FLJ40142	NM_207435	FLJ40142 protein
	ADRB2	NM_000024	adrenergic, beta-2-, receptor, surface
	ACVR2A	NM_001616	activin A receptor, type IIA
	BDNF	NM_001709	brain-derived neurotrophic factor
	EZH1	NM_001991	enhancer of zeste homolog 1 (Drosophila)
	FGF2	NM_002006	fibroblast growth factor 2 (basic)
	KDSR	NM_002035	3-ketodihydrosphingosine reductase
	ITGA2	NM_002203	integrin, alpha 2 (CD49B, alpha 2 subunit of VLA-2 receptor)
	ITPR1	NM_002222	inositol 1,4,5-triphosphate receptor, type 1
	KCNN4	NM_002250	potassium intermediate/small conductance calcium-activated channel, subfamily N, member 4
	PAPPA	NM_002581	pregnancy-associated plasma protein A, pappalysin 1
	PCTK2	NM_002595	PCTAIRE protein kinase 2
	PLAG1	NM_002655	pleiomorphic adenoma gene 1
	MAP2K1	NM_002755	mitogen-activated protein kinase kinase 1
	RAD23B	NM_002874	RAD23 homolog B (S. cerevisiae)
	WEE1	NM_003390	WEE1 homolog (S. pombe)
	B4GALT1	NM_001497	UDP-Gal:betaGlcNAc beta 1,4- galactosyltransferase, polypeptide 1
	CPD	NM_001304	carboxypeptidase D
	GHR	NM_000163	growth hormone receptor
	PTCH1	NM_000264	patched homolog 1 (Drosophila)
	PTH	NM_000315	parathyroid hormone
	CASR	NM_000388	calcium-sensing receptor (hypocalciuric hypercalcemia 1, severe neonatal hyperparathyroidism)
	PAFAH1B1	NM_000430	platelet-activating factor acetylhydrolase, isoform Ib, alpha subunit 45kDa
	EYA1	NM_000503	eyes absent homolog 1 (Drosophila)
	DRD1	NM_000794	dopamine receptor D1
	HTR4	NM_000870	5-hydroxytryptamine (serotonin) receptor 4
	KCNJ2	NM_000891	potassium inwardly-rectifying channel, subfamily J, member 2
	PLEKHA1	NM_001001974	pleckstrin homology domain containing, family A (phosphoinositide binding specific) member 1
	GPATCH8	NM_001002909	G patch domain containing 8
	EDA	NM_001005609	ectodysplasin A
	SLC12A2	NM_001046	solute carrier family 12 (sodium/potassium/chloride transporters), member 2
	CCNE1	NM_001238	cyclin E1
	ZMYM2	NM_003453	zinc finger, MYM-type 2
	PPM1D	NM_003620	protein phosphatase 1D magnesium-dependent, delta isoform
	SLC4A4	NM_003759	solute carrier family 4, sodium bicarbonate cotransporter, member 4
	CAPZA2	NM_006136	capping protein (actin filament) muscle Z-line, alpha 2
	CD28	NM_006139	CD28 molecule
	PBX3	NM_006195	pre-B-cell leukemia homeobox 3
	USP15	NM_006313	ubiquitin specific peptidase 15
	NEBL	NM_006393	nebulette
	SYPL1	NM_006754	synaptophysin-like 1
	YWHAQ	NM_006826	tyrosine 3-monooxygenase/tryptophan 5-monooxygenase activation protein, theta polypeptide
	FERMT2	NM_006832	fermitin family homolog 2 (Drosophila)
	TAF5	NM_006951	TAF5 RNA polymerase II, TATA box binding protein (TBP)-associated factor, 100kDa
	WWP1	NM_007013	WW domain containing E3 ubiquitin protein ligase 1
	ADAMTS5	NM_007038	ADAM metallopeptidase with thrombospondin type 1 motif, 5 (aggrecanase-2)
	GLUD2	NM_012084	glutamate dehydrogenase 2
	CLDN12	NM_012129	claudin 12
	LPHN2	NM_012302	latrophilin 2
	UBE4B	NM_006048	ubiquitination factor E4B (UFD2 homolog, yeast)
	CD164	NM_006016	CD164 molecule, sialomucin
	BTRC	NM_003939	beta-transducin repeat containing
	SOCS6	NM_004232	suppressor of cytokine signaling 6
	RUNX1T1	NM_004349	runt-related transcription factor 1; translocated to, 1 (cyclin D-related)
	COL12A1	NM_004370	collagen, type XII, alpha 1
	DYNC1I1	NM_004411	dynein, cytoplasmic 1, intermediate chain 1
	AXIN2	NM_004655	axin 2 (conductin, axil)
	DCLK1	NM_004734	doublecortin-like kinase 1
	KIF23	NM_004856	kinesin family member 23
	RELN	NM_005045	reelin
	GLUD1	NM_005271	glutamate dehydrogenase 1
	DLL1	NM_005618	delta-like 1 (Drosophila)
	SGK1	NM_005627	serum/glucocorticoid regulated kinase 1
	RBM6	NM_005777	RNA binding motif protein 6
	SMAD7	NM_005904	SMAD family member 7
	USP25	NM_013396	ubiquitin specific peptidase 25
hsa-miR-328	ABCG2 (validated)	NM_004827	ATP-binding cassette, sub-family G (WHITE), member 2
(2 validated interactions)	CD44 (validated)	NM_001001390	CD44 molecule (Indian blood group)
(13 predicted interactions)	NR3C1	NM_000176	nuclear receptor subfamily 3, group C, member 1 (glucocorticoid receptor)
	TTYH3	NM_025250	tweety homolog 3 (Drosophila)
	TTC38	NM_017931	tetratricopeptide repeat domain 38
	SNRK	NM_017719	SNF related kinase
	ARID4B	NM_016374	AT rich interactive domain 4B (RBP1-like)
	VSIG4	NM_007268	V-set and immunoglobulin domain containing 4
	TESK2	NM_007170	testis-specific kinase 2
	SLC2A1	NM_006516	solute carrier family 2 (facilitated glucose transporter), member 1
	MECP2	NM_004992	methyl CpG binding protein 2 (Rett syndrome)
	YWHAZ	NM_003406	tyrosine 3-monooxygenase/tryptophan 5-monooxygenase activation protein, zeta polypeptide
	PTPN9	NM_002833	protein tyrosine phosphatase, non-receptor type 9
	MAX	NM_002382	MYC associated factor X
	A2BP1	NM_145893	ataxin 2-binding protein 1
miR-4335	N/A	N/A	N/A
(N/A)

## Sheet: HT>HE
miRNAs in Healthy gd20 Trophoblast > Healthy gd20 Endometrium
miRNA (HT>HE)	Targets (HT<HE)	NCBI RefSeq	Description
hsa-miR-15b	BCL2 (validated)	NM_000633	B-cell CLL/lymphoma 2
(4 validated interactions)	RECK (validated)	NM_021111	reversion-inducing-cysteine-rich protein with kazal motifs
(159 predicted interactions)	CCNE1 (validated)	NM_057182	cyclin E1
	MKK4 (validated)	NM_003010.2	mitogen-activated protein kinase kinase 4
	LPHN2	NM_012302	latrophilin 2
	RNF138	NM_016271	ring finger protein 138
	CRIM1	NM_016441	cysteine rich transmembrane BMP regulator 1 (chordin-like)
	APLN	NM_017413	apelin
	RNF111	NM_017610	ring finger protein 111
	EIF2C4	NM_017629	eukaryotic translation initiation factor 2C, 4
	KIF21A	NM_017641	kinesin family member 21A
	ZCCHC2	NM_017742	zinc finger, CCHC domain containing 2
	CDC37L1	NM_017913	cell division cycle 37 homolog (S. cerevisiae)-like 1
	PID1	NM_017933	phosphotyrosine interaction domain containing 1
	FAM70A	NM_017938	family with sequence similarity 70, member A
	CDCA4	NM_017955	cell division cycle associated 4
	LRRN3	NM_018334	leucine rich repeat neuronal 3
	RSBN1	NM_018364	round spermatid basic protein 1
	LRP1B	NM_018557	low density lipoprotein-related protein 1B (deleted in tumors)
	TMEM55A	NM_018710	transmembrane protein 55A
	HOXA10	NM_018951	homeobox A10
	CYP26B1	NM_019885	cytochrome P450, family 26, subfamily B, polypeptide 1
	AKAP11	NM_016248	A kinase (PRKA) anchor protein 11
	RAB10	NM_016131	RAB10, member RAS oncogene family
	G0S2	NM_015714	G0/G1switch 2
	LYPLA3	NM_012320	lysophospholipase 3 (lysosomal phospholipase A2)
	PRDM4	NM_012406	PR domain containing 4
	GGA3	NM_014001	golgi associated, gamma adaptin ear containing, ARF binding protein 3
	AP2A1	NM_014203	adaptor-related protein complex 2, alpha 1 subunit
	ADAMTS3	NM_014243	ADAM metallopeptidase with thrombospondin type 1 motif, 3
	IL1RAPL1	NM_014271	interleukin 1 receptor accessory protein-like 1
	HSPA4L	NM_014278	heat shock 70kDa protein 4-like
	C1orf9	NM_014283	chromosome 1 open reading frame 9
	PISD	NM_014338	phosphatidylserine decarboxylase
	SESN1	NM_014454	sestrin 1
	LATS2	NM_014572	LATS, large tumor suppressor, homolog 2 (Drosophila)
	RAB11FIP2	NM_014904	RAB11 family interacting protein 2 (class I)
	CPEB3	NM_014912	cytoplasmic polyadenylation element binding protein 3
	KIAA0831	NM_014924	KIAA0831
	KIF1B	NM_015074	kinesin family member 1B
	AHCYL2	NM_015328	S-adenosylhomocysteine hydrolase-like 2
	GORASP2	NM_015530	golgi reassembly stacking protein 2, 55kDa
	PCDH9	NM_020403	protocadherin 9
	DOLPP1	NM_020438	dolichyl pyrophosphate phosphatase 1
	SIPA1L2	NM_020808	signal-induced proliferation-associated 1 like 2
	FAM81A	NM_152450	family with sequence similarity 81, member A
	ZNF362	NM_152493	zinc finger protein 362
	RASGEF1B	NM_152545	RasGEF domain family, member 1B
	RNF217	NM_152553	ring finger protein 217
	SPRED1	NM_152594	sprouty-related, EVH1 domain containing 1
	ZBTB9	NM_152735	zinc finger and BTB domain containing 9
	MAP3K7IP3	NM_152787	mitogen-activated protein kinase kinase kinase 7 interacting protein 3
	PDIK1L	NM_152835	PDLIM1 interacting kinase 1 like
	COL24A1	NM_152890	collagen, type XXIV, alpha 1
	N4BP1	NM_153029	NEDD4 binding protein 1
	C5orf41	NM_153607	chromosome 5 open reading frame 41
	SEMA6D	NM_153619	sema domain, transmembrane domain (TM), and cytoplasmic domain, (semaphorin) 6D
	C10orf46	NM_153810	chromosome 10 open reading frame 46
	UBR3	NM_172070	ubiquitin protein ligase E3 component n-recognin 3
	CPEB2	NM_182485	cytoplasmic polyadenylation element binding protein 2
	FLJ36070	NM_182574	likely ortholog of MEF2-activating SAP transcriptional regulator
	RNF144B	NM_182757	ring finger 144B
	SLC36A1	NM_078483	solute carrier family 36 (proton/amino acid symporter), member 1
	FCHSD1	NM_033449	FCH and double SH3 domains 1
	ZNF622	NM_033414	zinc finger protein 622
	RET	NM_020975	ret proto-oncogene
	RECK	NM_021111	reversion-inducing-cysteine-rich protein with kazal motifs
	DMTF1	NM_021145	cyclin D binding myb-like transcription factor 1
	RAP2C	NM_021183	RAP2C, member of RAS oncogene family
	TGIF2	NM_021809	TGFB-induced factor homeobox 2
	SNX16	NM_022133	sorting nexin 16
	PLXNA2	NM_025179	plexin A2
	C1orf21	NM_030806	chromosome 1 open reading frame 21
	STK33	NM_030906	serine/threonine kinase 33
	TMEM16C	NM_031418	transmembrane protein 16C
	SH3BGRL2	NM_031469	SH3 domain binding glutamic acid-rich protein like 2
	SETD3	NM_032233	SET domain containing 3
	WIBG	NM_032345	within bgcn homolog (Drosophila)
	ARFGAP2	NM_032389	ADP-ribosylation factor GTPase activating protein 2
	SCOC	NM_032547	short coiled-coil protein
	SPRYD3	NM_032840	SPRY domain containing 3
	ZCCHC3	NM_033089	zinc finger, CCHC domain containing 3
	FLJ40142	NM_207435	FLJ40142 protein
	TLK1	NM_012290	tousled-like kinase 1
	ADRB2	NM_000024	adrenergic, beta-2-, receptor, surface
	FGF2	NM_002006	fibroblast growth factor 2 (basic)
	ITGA2	NM_002203	integrin, alpha 2 (CD49B, alpha 2 subunit of VLA-2 receptor)
	ITPR1	NM_002222	inositol 1,4,5-triphosphate receptor, type 1
	LRP6	NM_002336	low density lipoprotein receptor-related protein 6
	PAPPA	NM_002581	pregnancy-associated plasma protein A, pappalysin 1
	PDK4	NM_002612	pyruvate dehydrogenase kinase, isozyme 4
	PLAG1	NM_002655	pleiomorphic adenoma gene 1
	PPP6C	NM_002721	protein phosphatase 6, catalytic subunit
	PTPN3	NM_002829	protein tyrosine phosphatase, non-receptor type 3
	SMARCD2	NM_003077	SWI/SNF related, matrix associated, actin dependent regulator of chromatin, subfamily d, member 2
	TGFBR3	NM_003243	transforming growth factor, beta receptor III
	WEE1	NM_003390	WEE1 homolog (S. pombe)
	YWHAH	NM_003405	tyrosine 3-monooxygenase/tryptophan 5-monooxygenase activation protein, eta polypeptide
	ZMYM2	NM_003453	zinc finger, MYM-type 2
	CUL2	NM_003591	cullin 2
	PPAP2A	NM_003711	phosphatidic acid phosphatase type 2A
	EIF3A	NM_003750	eukaryotic translation initiation factor 3, subunit A
	EZH1	NM_001991	enhancer of zeste homolog 1 (Drosophila)
	CDC25A	NM_001789	cell division cycle 25 homolog A (S. pombe)
	ACVR2A	NM_001616	activin A receptor, type IIA
	GHR	NM_000163	growth hormone receptor
	PTCH1	NM_000264	patched homolog 1 (Drosophila)
	PTH	NM_000315	parathyroid hormone
	CASR	NM_000388	calcium-sensing receptor (hypocalciuric hypercalcemia 1, severe neonatal hyperparathyroidism)
	PAFAH1B1	NM_000430	platelet-activating factor acetylhydrolase, isoform Ib, alpha subunit 45kDa
	EYA1	NM_000503	eyes absent homolog 1 (Drosophila)
	DRD1	NM_000794	dopamine receptor D1
	HTR4	NM_000870	5-hydroxytryptamine (serotonin) receptor 4
	PLEKHA1	NM_001001974	pleckstrin homology domain containing, family A (phosphoinositide binding specific) member 1
	GPATCH8	NM_001002909	G patch domain containing 8
	EDA	NM_001005609	ectodysplasin A
	SLC12A2	NM_001046	solute carrier family 12 (sodium/potassium/chloride transporters), member 2
	CCNE1	NM_001238	cyclin E1
	CHEK1	NM_001274	CHK1 checkpoint homolog (S. pombe)
	CPD	NM_001304	carboxypeptidase D
	ESRRG	NM_001438	estrogen-related receptor gamma
	B4GALT1	NM_001497	UDP-Gal:betaGlcNAc beta 1,4- galactosyltransferase, polypeptide 1
	SLC4A4	NM_003759	solute carrier family 4, sodium bicarbonate cotransporter, member 4
	BTRC	NM_003939	beta-transducin repeat containing
	ACOX1	NM_004035	acyl-Coenzyme A oxidase 1, palmitoyl
	UBE4B	NM_006048	ubiquitination factor E4B (UFD2 homolog, yeast)
	CAPZA2	NM_006136	capping protein (actin filament) muscle Z-line, alpha 2
	CD28	NM_006139	CD28 molecule
	DYNC1LI2	NM_006141	dynein, cytoplasmic 1, light intermediate chain 2
	PBX3	NM_006195	pre-B-cell leukemia homeobox 3
	USP15	NM_006313	ubiquitin specific peptidase 15
	VAT1	NM_006373	vesicle amine transport protein 1 homolog (T. californica)
	NEBL	NM_006393	nebulette
	BTG2	NM_006763	BTG family, member 2
	YWHAQ	NM_006826	tyrosine 3-monooxygenase/tryptophan 5-monooxygenase activation protein, theta polypeptide
	RBBP6	NM_006910	retinoblastoma binding protein 6
	TAF5	NM_006951	TAF5 RNA polymerase II, TATA box binding protein (TBP)-associated factor, 100kDa
	ADAMTS5	NM_007038	ADAM metallopeptidase with thrombospondin type 1 motif, 5 (aggrecanase-2)
	SFRS16	NM_007056	splicing factor, arginine/serine-rich 16
	STXBP3	NM_007269	syntaxin binding protein 3
	GLUD2	NM_012084	glutamate dehydrogenase 2
	CHORDC1	NM_012124	cysteine and histidine-rich domain (CHORD)-containing 1
	CD164	NM_006016	CD164 molecule, sialomucin
	SMAD7	NM_005904	SMAD family member 7
	SMAD3	NM_005902	SMAD family member 3
	BCL2L2	NM_004050	BCL2-like 2
	PRKAR2A	NM_004157	protein kinase, cAMP-dependent, regulatory, type II, alpha
	SOCS6	NM_004232	suppressor of cytokine signaling 6
	RUNX1T1	NM_004349	runt-related transcription factor 1; translocated to, 1 (cyclin D-related)
	COL12A1	NM_004370	collagen, type XII, alpha 1
	DYNC1I1	NM_004411	dynein, cytoplasmic 1, intermediate chain 1
	AXIN2	NM_004655	axin 2 (conductin, axil)
	DCLK1	NM_004734	doublecortin-like kinase 1
	KIF23	NM_004856	kinesin family member 23
	TBPL1	NM_004865	TBP-like 1
	KIF5A	NM_004984	kinesin family member 5A
	RELN	NM_005045	reelin
	GLUD1	NM_005271	glutamate dehydrogenase 1
	AKT3	NM_005465	v-akt murine thymoma viral oncogene homolog 3 (protein kinase B, gamma)
	DLL1	NM_005618	delta-like 1 (Drosophila)
	SGK1	NM_005627	serum/glucocorticoid regulated kinase 1
	ABCC5	NM_005688	ATP-binding cassette, sub-family C (CFTR/MRP), member 5
	CLDN12	NM_012129	claudin 12
hsa-miR-16	CCND1 (validated)	NM_053056	cyclin D1
(77 validated interactions)	TPPP3 (validated)	NM_016140	tubulin polymerization-promoting protein family member 3
(151 predicted interactions)	BCL2 (validated)	NM_000633	B-cell CLL/lymphoma 2
	H3F3B (validated)	NM_005324	H3 histone, family 3B (H3.3B)
	PDCD4 (validated)	NM_145341	programmed cell death 4 (neoplastic transformation inhibitor)
	MCL1 (validated)	NM_182763	myeloid cell leukemia sequence 1 (BCL2-related)
	VEGFA (validated)	NM_003376	vascular endothelial growth factor A
	CFL2 (validated)	NM_138638	cofilin 2 (muscle)
	RAB21 (validated)	NM_014999	RAB21, member RAS oncogene family
	CADM1 (validated)	NM_014333	cell adhesion molecule 1
	SKAP2 (validated)	NM_003930	src kinase associated phosphoprotein 2
	WT1 (validated)	NM_024426	Wilms tumor 1
	CRHBP (validated)	NM_001882	corticotropin releasing hormone binding protein
	CSHL1 (validated)	NM_022581	chorionic somatomammotropin hormone-like 1
	BCL2 (validated)	NM_000657	B-cell CLL/lymphoma 2
	RAB9B (validated)	NM_016370	RAB9B, member RAS oncogene family
	ACTR1A (validated)	NM_005736	ARP1 actin-related protein 1 homolog A, centractin alpha (yeast)
	TPI1 (validated)	NM_000365	triosephosphate isomerase 1
	ASXL2 (validated)	NM_018263	additional sex combs like 2 (Drosophila)
	C10orf104 (validated)	NM_173473	chromosome 10 open reading frame 104
	C14orf109 (validated)	NM_015676	chromosome 14 open reading frame 109
	CARD8 (validated)	NM_014959	caspase recruitment domain family, member 8
	CDC14B (validated)	NM_033331	CDC14 cell division cycle 14 homolog B (S. cerevisiae)
	CENPJ (validated)	NM_018451	centromere protein J
	CEP63 (validated)	NM_025180	centrosomal protein 63kDa
	CREBL2 (validated)	NM_001310	cAMP responsive element binding protein-like 2
	ECHDC1 (validated)	NM_018479	enoyl Coenzyme A hydratase domain containing 1
	CCDC76 (validated)	NM_019083	coiled-coil domain containing 76
	NPAL2 (validated)	NM_024759	NIPA-like domain containing 2
	C4orf27 (validated)	NM_017867	chromosome 4 open reading frame 27
	C2orf43 (validated)	NM_021925	chromosome 2 open reading frame 43
	CCDC111 (validated)	NM_152683	coiled-coil domain containing 111
	GOLGA5 (validated)	NM_005113	golgi autoantigen, golgin subfamily a, 5
	GOLPH3L (validated)	NM_018178	golgi phosphoprotein 3-like
	GTF2H1 (validated)	NM_005316	general transcription factor IIH, polypeptide 1, 62kDa
	HACE1 (validated)	NM_020771	HECT domain and ankyrin repeat containing, E3 ubiquitin protein ligase 1
	HDHD2 (validated)	NM_032124	haloacid dehalogenase-like hydrolase domain containing 2
	HERC6 (validated)	NM_017912	hect domain and RLD 6
	C17orf80 (validated)	NM_017941	chromosome 17 open reading frame 80
	HRSP12 (validated)	NM_005836	heat-responsive protein 12
	HSDL2 (validated)	NM_032303	hydroxysteroid dehydrogenase like 2
	HSPA1A (validated)	NM_005345	heat shock 70kDa protein 1A
	JUN (validated)	NM_002228	jun oncogene
	PWWP2A (validated)	NM_052927	PWWP domain containing 2A
	FAM122C (validated)	NM_138819	family with sequence similarity 122C
	LOC339804 (validated)	XM_291016	hypothetical gene supported by AK075484; BC014578
	FAM69A (validated)	NM_001006605	family with sequence similarity 69, member A
	MSH2 (validated)	NM_000251	mutS homolog 2, colon cancer, nonpolyposis type 1 (E. coli)
	NT5DC1 (validated)	NM_152729	5"-nucleotidase domain containing 1
	OMA1 (validated)	NM_145243	OMA1 homolog, zinc metallopeptidase (S. cerevisiae)
	OSGEPL1 (validated)	NM_022353	O-sialoglycoprotein endopeptidase-like 1
	PDCD6IP (validated)	NM_013374	programmed cell death 6 interacting protein
	PHKB (validated)	NM_001031835	phosphorylase kinase, beta
	PMS1 (validated)	NM_001128144	PMS1 postmeiotic segregation increased 1 (S. cerevisiae)
	PNN (validated)	NM_002687	pinin, desmosome associated protein
	PRIM1 (validated)	NM_000946	primase, DNA, polypeptide 1 (49kDa)
	RAD51C (validated)	NM_058216	RAD51 homolog C (S. cerevisiae)
	RHOT1 (validated)	NM_018307	ras homolog gene family, member T1
	RNASEL (validated)	NM_021133	ribonuclease L (2",5"-oligoisoadenylate synthetase-dependent)
	SLC35A1 (validated)	NM_006416	solute carrier family 35 (CMP-sialic acid transporter), member A1
	SLC35B3 (validated)	NM_015948	solute carrier family 35, member B3
	TIA1 (validated)	NM_022173	TIA1 cytotoxic granule-associated RNA binding protein
	HSP90B1 (validated)	NM_003299	heat shock protein 90kDa beta (Grp94), member 1
	UGDH (validated)	NM_003359	UDP-glucose dehydrogenase
	UGP2 (validated)	NM_006759	UDP-glucose pyrophosphorylase 2
	VPS45 (validated)	NM_007259	vacuolar protein sorting 45 homolog (S. cerevisiae)
	WIPF1 (validated)	NM_003387	WAS/WASL interacting protein family, member 1
	ZNF559 (validated)	NM_032497	zinc finger protein 559
	RECK (validated)	NM_021111	reversion-inducing-cysteine-rich protein with kazal motifs
	CDK6 (validated)	NM_001145306	cyclin-dependent kinase 6
	CCNE1 (validated)	NM_057182	cyclin E1
	CCND3 (validated)	NM_001136126	cyclin D3
	BMI1 (validated)	NM_005180	BMI1 polycomb ring finger oncogene
	HMGA1 (validated)	NM_145905	high mobility group AT-hook 1
	CAPRIN1 (validated)	NM_203364	cell cycle associated protein 1
	CCNE1 (validated)	NM_001031358	cyclin E1
	CCNE1 (validated)	NM_001238.1	cyclin E1
	BCL2	NM_000633	B-cell CLL/lymphoma 2
	TPPP3	NM_016140	tubulin polymerization-promoting protein family member 3
	RNF111	NM_017610	ring finger protein 111
	UBE2Q1	NM_017582	ubiquitin-conjugating enzyme E2Q family member 1
	CRIM1	NM_016441	cysteine rich transmembrane BMP regulator 1 (chordin-like)
	HIGD1A	NM_014056	HIG1 domain family, member 1A
	WBP11	NM_016312	WW domain binding protein 11
	RNF138	NM_016271	ring finger protein 138
	AKAP11	NM_016248	A kinase (PRKA) anchor protein 11
	EIF2C4	NM_017629	eukaryotic translation initiation factor 2C, 4
	KIF21A	NM_017641	kinesin family member 21A
	ZCCHC2	NM_017742	zinc finger, CCHC domain containing 2
	CDC37L1	NM_017913	cell division cycle 37 homolog (S. cerevisiae)-like 1
	PID1	NM_017933	phosphotyrosine interaction domain containing 1
	CDCA4	NM_017955	cell division cycle associated 4
	TMEM33	NM_018126	transmembrane protein 33
	LRRN3	NM_018334	leucine rich repeat neuronal 3
	RSBN1	NM_018364	round spermatid basic protein 1
	RAB10	NM_016131	RAB10, member RAS oncogene family
	G0S2	NM_015714	G0/G1switch 2
	GORASP2	NM_015530	golgi reassembly stacking protein 2, 55kDa
	AP2A1	NM_014203	adaptor-related protein complex 2, alpha 1 subunit
	ADAMTS3	NM_014243	ADAM metallopeptidase with thrombospondin type 1 motif, 3
	HSPA4L	NM_014278	heat shock 70kDa protein 4-like
	C1orf9	NM_014283	chromosome 1 open reading frame 9
	PISD	NM_014338	phosphatidylserine decarboxylase
	SESN1	NM_014454	sestrin 1
	LATS2	NM_014572	LATS, large tumor suppressor, homolog 2 (Drosophila)
	RAB11FIP2	NM_014904	RAB11 family interacting protein 2 (class I)
	CPEB3	NM_014912	cytoplasmic polyadenylation element binding protein 3
	WAPAL	NM_015045	wings apart-like homolog (Drosophila)
	KIF1B	NM_015074	kinesin family member 1B
	RTF1	NM_015138	Rtf1, Paf1/RNA polymerase II complex component, homolog (S. cerevisiae)
	ACSBG1	NM_015162	acyl-CoA synthetase bubblegum family member 1
	AHCYL2	NM_015328	S-adenosylhomocysteine hydrolase-like 2
	CCDC28A	NM_015439	coiled-coil domain containing 28A
	KBTBD2	NM_015483	kelch repeat and BTB (POZ) domain containing 2
	LRP1B	NM_018557	low density lipoprotein-related protein 1B (deleted in tumors)
	ALS2CR2	NM_018571	amyotrophic lateral sclerosis 2 (juvenile) chromosome region, candidate 2
	TMEM55A	NM_018710	transmembrane protein 55A
	RSPO3	NM_032784	R-spondin 3 homolog (Xenopus laevis)
	ABHD13	NM_032859	abhydrolase domain containing 13
	ZCCHC3	NM_033089	zinc finger, CCHC domain containing 3
	CDC14B	NM_033331	CDC14 cell division cycle 14 homolog B (S. cerevisiae)
	LUZP1	NM_033631	leucine zipper protein 1
	SLC36A1	NM_078483	solute carrier family 36 (proton/amino acid symporter), member 1
	UBQLNL	NM_145053	ubiquilin-like
	FAM81A	NM_152450	family with sequence similarity 81, member A
	RASGEF1B	NM_152545	RasGEF domain family, member 1B
	SPRED1	NM_152594	sprouty-related, EVH1 domain containing 1
	FAM116A	NM_152678	family with sequence similarity 116, member A
	MAP3K7IP3	NM_152787	mitogen-activated protein kinase kinase kinase 7 interacting protein 3
	PDIK1L	NM_152835	PDLIM1 interacting kinase 1 like
	COL24A1	NM_152890	collagen, type XXIV, alpha 1
	TMEM20	NM_153226	transmembrane protein 20
	FLJ36070	NM_182574	likely ortholog of MEF2-activating SAP transcriptional regulator
	ARFGAP2	NM_032389	ADP-ribosylation factor GTPase activating protein 2
	SETD3	NM_032233	SET domain containing 3
	SH3BGRL2	NM_031469	SH3 domain binding glutamic acid-rich protein like 2
	HOXA10	NM_018951	homeobox A10
	FAM54B	NM_019557	family with sequence similarity 54, member B
	PCDH9	NM_020403	protocadherin 9
	DOLPP1	NM_020438	dolichyl pyrophosphate phosphatase 1
	SIPA1L2	NM_020808	signal-induced proliferation-associated 1 like 2
	ARHGAP20	NM_020809	Rho GTPase activating protein 20
	RET	NM_020975	ret proto-oncogene
	RECK	NM_021111	reversion-inducing-cysteine-rich protein with kazal motifs
	DMTF1	NM_021145	cyclin D binding myb-like transcription factor 1
	RAP2C	NM_021183	RAP2C, member of RAS oncogene family
	TGIF2	NM_021809	TGFB-induced factor homeobox 2
	SNX16	NM_022133	sorting nexin 16
	HOXC8	NM_022658	homeobox C8
	PLXNA2	NM_025179	plexin A2
	C1orf21	NM_030806	chromosome 1 open reading frame 21
	TMEM16C	NM_031418	transmembrane protein 16C
	FLJ40142	NM_207435	FLJ40142 protein
	GHR	NM_000163	growth hormone receptor
	LRP6	NM_002336	low density lipoprotein receptor-related protein 6
	PAPPA	NM_002581	pregnancy-associated plasma protein A, pappalysin 1
	PCTK2	NM_002595	PCTAIRE protein kinase 2
	PDK4	NM_002612	pyruvate dehydrogenase kinase, isozyme 4
	PLAG1	NM_002655	pleiomorphic adenoma gene 1
	MAP2K1	NM_002755	mitogen-activated protein kinase kinase 1
	PTPN3	NM_002829	protein tyrosine phosphatase, non-receptor type 3
	RAD23B	NM_002874	RAD23 homolog B (S. cerevisiae)
	TGFBR3	NM_003243	transforming growth factor, beta receptor III
	VEGFA	NM_003376	vascular endothelial growth factor A
	WEE1	NM_003390	WEE1 homolog (S. pombe)
	YWHAH	NM_003405	tyrosine 3-monooxygenase/tryptophan 5-monooxygenase activation protein, eta polypeptide
	ZMYM2	NM_003453	zinc finger, MYM-type 2
	PPM1D	NM_003620	protein phosphatase 1D magnesium-dependent, delta isoform
	PPAP2A	NM_003711	phosphatidic acid phosphatase type 2A
	EIF3A	NM_003750	eukaryotic translation initiation factor 3, subunit A
	ITGA2	NM_002203	integrin, alpha 2 (CD49B, alpha 2 subunit of VLA-2 receptor)
	KDSR	NM_002035	3-ketodihydrosphingosine reductase
	FGF2	NM_002006	fibroblast growth factor 2 (basic)
	PTH	NM_000315	parathyroid hormone
	CASR	NM_000388	calcium-sensing receptor (hypocalciuric hypercalcemia 1, severe neonatal hyperparathyroidism)
	PAFAH1B1	NM_000430	platelet-activating factor acetylhydrolase, isoform Ib, alpha subunit 45kDa
	EYA1	NM_000503	eyes absent homolog 1 (Drosophila)
	DRD1	NM_000794	dopamine receptor D1
	KCNJ2	NM_000891	potassium inwardly-rectifying channel, subfamily J, member 2
	EDA	NM_001005609	ectodysplasin A
	SLC12A2	NM_001046	solute carrier family 12 (sodium/potassium/chloride transporters), member 2
	CCNE1	NM_001238	cyclin E1
	CCNT2	NM_001241	cyclin T2
	CREBL2	NM_001310	cAMP responsive element binding protein-like 2
	ESRRG	NM_001438	estrogen-related receptor gamma
	B4GALT1	NM_001497	UDP-Gal:betaGlcNAc beta 1,4- galactosyltransferase, polypeptide 1
	ACVR2A	NM_001616	activin A receptor, type IIA
	BDNF	NM_001709	brain-derived neurotrophic factor
	CDC25A	NM_001789	cell division cycle 25 homolog A (S. pombe)
	SLC4A4	NM_003759	solute carrier family 4, sodium bicarbonate cotransporter, member 4
	BTRC	NM_003939	beta-transducin repeat containing
	ACOX1	NM_004035	acyl-Coenzyme A oxidase 1, palmitoyl
	USP15	NM_006313	ubiquitin specific peptidase 15
	NEBL	NM_006393	nebulette
	SLC20A2	NM_006749	solute carrier family 20 (phosphate transporter), member 2
	SYPL1	NM_006754	synaptophysin-like 1
	BTG2	NM_006763	BTG family, member 2
	YWHAQ	NM_006826	tyrosine 3-monooxygenase/tryptophan 5-monooxygenase activation protein, theta polypeptide
	FERMT2	NM_006832	fermitin family homolog 2 (Drosophila)
	RBBP6	NM_006910	retinoblastoma binding protein 6
	WWP1	NM_007013	WW domain containing E3 ubiquitin protein ligase 1
	STXBP3	NM_007269	syntaxin binding protein 3
	CLDN12	NM_012129	claudin 12
	TLK1	NM_012290	tousled-like kinase 1
	LPHN2	NM_012302	latrophilin 2
	LYPLA3	NM_012320	lysophospholipase 3 (lysosomal phospholipase A2)
	PRDM4	NM_012406	PR domain containing 4
	USP25	NM_013396	ubiquitin specific peptidase 25
	PBX3	NM_006195	pre-B-cell leukemia homeobox 3
	DYNC1LI2	NM_006141	dynein, cytoplasmic 1, light intermediate chain 2
	CD28	NM_006139	CD28 molecule
	BCL2L2	NM_004050	BCL2-like 2
	PRKAR2A	NM_004157	protein kinase, cAMP-dependent, regulatory, type II, alpha
	SOCS6	NM_004232	suppressor of cytokine signaling 6
	RUNX1T1	NM_004349	runt-related transcription factor 1; translocated to, 1 (cyclin D-related)
	COL12A1	NM_004370	collagen, type XII, alpha 1
	DCLK1	NM_004734	doublecortin-like kinase 1
	KIF23	NM_004856	kinesin family member 23
	KIF5A	NM_004984	kinesin family member 5A
	GLUD1	NM_005271	glutamate dehydrogenase 1
	PCMT1	NM_005389	protein-L-isoaspartate (D-aspartate) O-methyltransferase
	DLL1	NM_005618	delta-like 1 (Drosophila)
	SGK1	NM_005627	serum/glucocorticoid regulated kinase 1
	PDIA6	NM_005742	protein disulfide isomerase family A, member 6
	CD164	NM_006016	CD164 molecule, sialomucin
	UBE4B	NM_006048	ubiquitination factor E4B (UFD2 homolog, yeast)
	CAPZA2	NM_006136	capping protein (actin filament) muscle Z-line, alpha 2
	GGA3	NM_014001	golgi associated, gamma adaptin ear containing, ARF binding protein 3
miR-17-5p	N/A	N/A	N/A
(N/A)
miR-18	N/A	N/A	N/A
(N/A)
hsa-miR-19a	PTEN (validated)	NM_000314	phosphatase and tensin homolog (mutated in multiple advanced cancers 1)
(9 validated interactions)	THBS1 (validated)	NM_003246	thrombospondin 1
(144 predicted interactions)	CTGF (validated)	NM_001901	connective tissue growth factor
	ESR1 (validated)	NM_000125.3	estrogen receptor 1
	BIM (validated)	NM_138621.3	BCL2-like 11 (apoptosis facilitator)
	CCND1 (validated)	NM_053056.2	cyclin D1
	BMPRII (validated)	NM_001204.6	bone morphogenetic protein receptor, type II (serine/threonine kinase)
	ERBB4 (validated)	NM_005235.2	v-erb-a erythroblastic leukemia viral oncogene homolog 4 (avian)
	NR4A2 (validated)	NM_006186.3	nuclear receptor subfamily 4, group A, member 2
	PTEN	NM_000314	phosphatase and tensin homolog (mutated in multiple advanced cancers 1)
	SNX17	NM_014748	sorting nexin 17
	ATG16L1	NM_017974	ATG16 autophagy related 16-like 1 (S. cerevisiae)
	TMEM16A	NM_018043	transmembrane protein 16A
	CCDC88A	NM_018084	coiled-coil domain containing 88A
	ASXL2	NM_018263	additional sex combs like 2 (Drosophila)
	PCDHA1	NM_018900	protocadherin alpha 1
	PCDHA10	NM_018901	protocadherin alpha 10
	PCDHA2	NM_018905	protocadherin alpha 2
	PCDHA3	NM_018906	protocadherin alpha 3
	PCDHA4	NM_018907	protocadherin alpha 4
	PCDHA5	NM_018908	protocadherin alpha 5
	PCDHA6	NM_018909	protocadherin alpha 6
	KIAA1128	NM_018999	KIAA1128
	WDR45L	NM_019613	WDR45-like
	PAK6	NM_020168	p21 protein (Cdc42/Rac)-activated kinase 6
	PMEPA1	NM_020182	prostate transmembrane protein, androgen induced 1
	C2orf42	NM_017880	chromosome 2 open reading frame 42
	SEMA4C	NM_017789	sema domain, immunoglobulin domain (Ig), transmembrane domain (TM) and short cytoplasmic domain, (semaphorin) 4C
	GOLSYN	NM_017786	Golgi-localized protein
	CEP350	NM_014810	centrosomal protein 350kDa
	KIAA0831	NM_014924	KIAA0831
	WDFY3	NM_014991	WD repeat and FYVE domain containing 3
	USP33	NM_015017	ubiquitin specific peptidase 33
	TRAK2	NM_015049	trafficking protein, kinesin binding 2
	SULF1	NM_015170	sulfatase 1
	CAMSAP1	NM_015447	calmodulin regulated spectrin-associated protein 1
	MEMO1	NM_015955	mediator of cell motility 1
	KLF13	NM_015995	Kruppel-like factor 13
	YTHDF2	NM_016258	YTH domain family, member 2
	GULP1	NM_016315	GULP, engulfment adaptor PTB domain containing 1
	C14orf129	NM_016472	chromosome 14 open reading frame 129
	RAB8B	NM_016530	RAB8B, member RAS oncogene family
	RNF111	NM_017610	ring finger protein 111
	WHSC1L1	NM_017778	Wolf-Hirschhorn syndrome candidate 1-like 1
	CCNL1	NM_020307	cyclin L1
	SLC24A3	NM_020689	solute carrier family 24 (sodium/potassium/calcium exchanger), member 3
	ARRDC3	NM_020801	arrestin domain containing 3
	MBD6	NM_052897	methyl-CpG binding domain protein 6
	STK35	NM_080836	serine/threonine kinase 35
	CCDC126	NM_138771	coiled-coil domain containing 126
	MAPK14	NM_139014	mitogen-activated protein kinase 14
	NIPA1	NM_144599	non imprinted in Prader-Willi/Angelman syndrome 1
	JAKMIP1	NM_144720	janus kinase and microtubule interacting protein 1
	MBNL2	NM_144778	muscleblind-like 2 (Drosophila)
	LONRF1	NM_152271	LON peptidase N-terminal domain and ring finger 1
	VPS37A	NM_152415	vacuolar protein sorting 37 homolog A (S. cerevisiae)
	FAM43A	NM_153690	family with sequence similarity 43, member A
	ELMOD2	NM_153702	ELMO/CED-12 domain containing 2
	PGM2L1	NM_173582	phosphoglucomutase 2-like 1
	ARRDC4	NM_183376	arrestin domain containing 4
	PRICKLE2	NM_198859	prickle homolog 2 (Drosophila)
	QKI	NM_206854	quaking homolog, KH domain RNA binding (mouse)
	CSMD1	NM_033225	CUB and Sushi multiple domains 1
	C5orf30	NM_033211	chromosome 5 open reading frame 30
	PCDH10	NM_032961	protocadherin 10
	TSHZ3	NM_020856	teashirt zinc finger homeobox 3
	RAB18	NM_021252	RAB18, member RAS oncogene family
	ENPP5	NM_021572	ectonucleotide pyrophosphatase/phosphodiesterase 5 (putative function)
	TIA1	NM_022037	TIA1 cytotoxic granule-associated RNA binding protein
	NAPB	NM_022080	N-ethylmaleimide-sensitive factor attachment protein, beta
	SMOC2	NM_022138	SPARC related modular calcium binding 2
	ARL6IP2	NM_022374	ADP-ribosylation factor-like 6 interacting protein 2
	ATP10A	NM_024490	ATPase, class V, type 10A
	E2F8	NM_024680	E2F transcription factor 8
	CLIP4	NM_024692	CAP-GLY domain containing linker protein family, member 4
	C16orf70	NM_025187	chromosome 16 open reading frame 70
	SBF2	NM_030962	SET binding factor 2
	ITFG3	NM_032039	integrin alpha FG-GAP repeat containing 3
	DSEL	NM_032160	dermatan sulfate epimerase-like
	KBTBD8	NM_032505	kelch repeat and BTB (POZ) domain containing 8
	C10orf140	NM_207371	chromosome 10 open reading frame 140
	ATP2C1	NM_014382	ATPase, Ca++ transporting, type 2C, member 1
	ESR1	NM_000125	estrogen receptor 1
	KCNA4	NM_002233	potassium voltage-gated channel, shaker-related subfamily, member 4
	KPNA3	NM_002267	karyopherin alpha 3 (importin alpha 4)
	NPAS2	NM_002518	neuronal PAS domain protein 2
	PTPRG	NM_002841	protein tyrosine phosphatase, receptor type, G
	RAF1	NM_002880	v-raf-1 murine leukemia viral oncogene homolog 1
	RBMS1	NM_002897	RNA binding motif, single stranded interacting protein 1
	CLIP1	NM_002956	CAP-GLY domain containing linker protein 1
	SMARCA2	NM_003070	SWI/SNF related, matrix associated, actin dependent regulator of chromatin, subfamily a, member 2
	SOX4	NM_003107	SRY (sex determining region Y)-box 4
	TAF4	NM_003185	TAF4 RNA polymerase II, TATA box binding protein (TBP)-associated factor, 135kDa
	TGIF1	NM_003244	TGFB-induced factor homeobox 1
	TGM3	NM_003245	transglutaminase 3 (E polypeptide, protein-glutamine-gamma-glutamyltransferase)
	GPR137B	NM_003272	G protein-coupled receptor 137B
	PIK3R3	NM_003629	phosphoinositide-3-kinase, regulatory subunit 3 (gamma)
	CHST1	NM_003654	carbohydrate (keratan sulfate Gal-6) sulfotransferase 1
	ITPR1	NM_002222	inositol 1,4,5-triphosphate receptor, type 1
	FMR1	NM_002024	fragile X mental retardation 1
	CCND2	NM_001759	cyclin D2
	GJA1	NM_000165	gap junction protein, alpha 1, 43kDa
	ATXN1	NM_000332	ataxin 1
	KCNJ2	NM_000891	potassium inwardly-rectifying channel, subfamily J, member 2
	PPARA	NM_001001928	peroxisome proliferator-activated receptor alpha
	AFTPH	NM_001002243	aftiphilin
	BTBD7	NM_001002860	BTB (POZ) domain containing 7
	PDE5A	NM_001083	phosphodiesterase 5A, cGMP-specific
	ABR	NM_001092	active BCR-related gene
	ANXA7	NM_001156	annexin A7
	BMPR2	NM_001204	bone morphogenetic protein receptor, type II (serine/threonine kinase)
	CPD	NM_001304	carboxypeptidase D
	DTNA	NM_001390	dystrobrevin, alpha
	FOXF2	NM_001452	forkhead box F2
	MPPED2	NM_001584	metallophosphoesterase domain containing 2
	ATP6V1B2	NM_001693	ATPase, H+ transporting, lysosomal 56/58kDa, V1 subunit B2
	ST3GAL5	NM_003896	ST3 beta-galactoside alpha-2,3-sialyltransferase 5
	SOCS3	NM_003955	suppressor of cytokine signaling 3
	BTAF1	NM_003972	BTAF1 RNA polymerase II, B-TFIID transcription factor-associated, 170kDa (Mot1 homolog, S. cerevisiae)
	PRKAA1	NM_006251	protein kinase, AMP-activated, alpha 1 catalytic subunit
	ZNF238	NM_006352	zinc finger protein 238
	ARFGEF1	NM_006421	ADP-ribosylation factor guanine nucleotide-exchange factor 1(brefeldin A-inhibited)
	TGOLN2	NM_006464	trans-golgi network protein 2
	IVNS1ABP	NM_006469	influenza virus NS1A binding protein
	ZNF217	NM_006526	zinc finger protein 217
	EXOC5	NM_006544	exocyst complex component 5
	ZMYND11	NM_006624	zinc finger, MYND domain containing 11
	PNRC1	NM_006813	proline-rich nuclear receptor coactivator 1
	RAPGEF4	NM_007023	Rap guanine nucleotide exchange factor (GEF) 4
	KIF3A	NM_007054	kinesin family member 3A
	UBL3	NM_007106	ubiquitin-like 3
	ELL2	NM_012081	elongation factor, RNA polymerase II, 2
	BAMBI	NM_012342	BMP and activin membrane-bound inhibitor homolog (Xenopus laevis)
	TNPO2	NM_013433	transportin 2 (importin 3, karyopherin beta 2b)
	PPP2R5E	NM_006246	protein phosphatase 2, regulatory subunit B", epsilon isoform
	AFF1	NM_005935	AF4/FMR2 family, member 1
	SYT1	NM_005639	synaptotagmin I
	RHOB	NM_004040	ras homolog gene family, member B
	GDA	NM_004293	guanine deaminase
	ABCB7	NM_004299	ATP-binding cassette, sub-family B (MDR/TAP), member 7
	ACSL4	NM_004458	acyl-CoA synthetase long-chain family member 4
	USP6	NM_004505	ubiquitin specific peptidase 6 (Tre-2 oncogene)
	LRP2	NM_004525	low density lipoprotein-related protein 2
	PKNOX1	NM_004571	PBX/knotted 1 homeobox 1
	CLTC	NM_004859	clathrin, heavy chain (Hc)
	VPS4B	NM_004869	vacuolar protein sorting 4 homolog B (S. cerevisiae)
	MECP2	NM_004992	methyl CpG binding protein 2 (Rett syndrome)
	WDR1	NM_005112	WD repeat domain 1
	BCL3	NM_005178	B-cell CLL/lymphoma 3
	ELK3	NM_005230	ELK3, ETS-domain protein (SRF accessory protein 2)
	ABCA1	NM_005502	ATP-binding cassette, sub-family A (ABC1), member 1
	LPP	NM_005578	LIM domain containing preferred translocation partner in lipoma
	RNF11	NM_014372	ring finger protein 11
hsa-miR-19b	CTGF (validated)	NM_001901	connective tissue growth factor
(2 validated interactions)	ESR1 (validated)	NM_000125.3	estrogen receptor 1
(145 predicted interactions)	KIAA0831	NM_014924	KIAA0831
	ATG16L1	NM_017974	ATG16 autophagy related 16-like 1 (S. cerevisiae)
	TMEM16A	NM_018043	transmembrane protein 16A
	ASXL2	NM_018263	additional sex combs like 2 (Drosophila)
	PCDHAC1	NM_018898	protocadherin alpha subfamily C, 1
	PCDHAC2	NM_018899	protocadherin alpha subfamily C, 2
	PCDHA1	NM_018900	protocadherin alpha 1
	PCDHA13	NM_018904	protocadherin alpha 13
	PCDHA2	NM_018905	protocadherin alpha 2
	PCDHA3	NM_018906	protocadherin alpha 3
	PCDHA4	NM_018907	protocadherin alpha 4
	PCDHA5	NM_018908	protocadherin alpha 5
	PCDHA6	NM_018909	protocadherin alpha 6
	PCDHA7	NM_018910	protocadherin alpha 7
	RIN2	NM_018993	Ras and Rab interactor 2
	KIAA1128	NM_018999	KIAA1128
	WDR45L	NM_019613	WDR45-like
	C2orf42	NM_017880	chromosome 2 open reading frame 42
	WHSC1L1	NM_017778	Wolf-Hirschhorn syndrome candidate 1-like 1
	WDFY3	NM_014991	WD repeat and FYVE domain containing 3
	TRAK2	NM_015049	trafficking protein, kinesin binding 2
	RGL1	NM_015149	ral guanine nucleotide dissociation stimulator-like 1
	SULF1	NM_015170	sulfatase 1
	ARC	NM_015193	activity-regulated cytoskeleton-associated protein
	CAMTA1	NM_015215	calmodulin binding transcription activator 1
	ADNP	NM_015339	activity-dependent neuroprotector homeobox
	CAMSAP1	NM_015447	calmodulin regulated spectrin-associated protein 1
	LRIG1	NM_015541	leucine-rich repeats and immunoglobulin-like domains 1
	MEMO1	NM_015955	mediator of cell motility 1
	KLF13	NM_015995	Kruppel-like factor 13
	GULP1	NM_016315	GULP, engulfment adaptor PTB domain containing 1
	C14orf129	NM_016472	chromosome 14 open reading frame 129
	RAB8B	NM_016530	RAB8B, member RAS oncogene family
	RNF111	NM_017610	ring finger protein 111
	RP11-35N6.1	NM_017753	plasticity related gene 3
	PAK6	NM_020168	p21 protein (Cdc42/Rac)-activated kinase 6
	PHTF2	NM_020432	putative homeodomain transcription factor 2
	PCDH10	NM_032961	protocadherin 10
	STK35	NM_080836	serine/threonine kinase 35
	MAPK14	NM_139014	mitogen-activated protein kinase 14
	NIPA1	NM_144599	non imprinted in Prader-Willi/Angelman syndrome 1
	JAKMIP1	NM_144720	janus kinase and microtubule interacting protein 1
	RNF145	NM_144726	ring finger protein 145
	FAM116A	NM_152678	family with sequence similarity 116, member A
	PATL1	NM_152716	protein associated with topoisomerase II homolog 1 (yeast)
	C12orf53	NM_153685	chromosome 12 open reading frame 53
	FAM43A	NM_153690	family with sequence similarity 43, member A
	PHF13	NM_153812	PHD finger protein 13
	PGM2L1	NM_173582	phosphoglucomutase 2-like 1
	CBLN2	NM_182511	cerebellin 2 precursor
	PRICKLE2	NM_198859	prickle homolog 2 (Drosophila)
	ADAMTS18	NM_199355	ADAM metallopeptidase with thrombospondin type 1 motif, 18
	QKI	NM_206854	quaking homolog, KH domain RNA binding (mouse)
	USP32	NM_032582	ubiquitin specific peptidase 32
	KBTBD8	NM_032505	kelch repeat and BTB (POZ) domain containing 8
	SLC24A3	NM_020689	solute carrier family 24 (sodium/potassium/calcium exchanger), member 3
	ARRDC3	NM_020801	arrestin domain containing 3
	TSHZ3	NM_020856	teashirt zinc finger homeobox 3
	ELOVL5	NM_021814	ELOVL family member 5, elongation of long chain fatty acids (FEN1/Elo2, SUR4/Elo3-like, yeast)
	TIA1	NM_022037	TIA1 cytotoxic granule-associated RNA binding protein
	NAPB	NM_022080	N-ethylmaleimide-sensitive factor attachment protein, beta
	SMOC2	NM_022138	SPARC related modular calcium binding 2
	ARL6IP2	NM_022374	ADP-ribosylation factor-like 6 interacting protein 2
	ZBTB10	NM_023929	zinc finger and BTB domain containing 10
	ATP10A	NM_024490	ATPase, class V, type 10A
	E2F8	NM_024680	E2F transcription factor 8
	CLIP4	NM_024692	CAP-GLY domain containing linker protein family, member 4
	SNIP1	NM_024700	Smad nuclear interacting protein 1
	C16orf70	NM_025187	chromosome 16 open reading frame 70
	SBF2	NM_030962	SET binding factor 2
	DSEL	NM_032160	dermatan sulfate epimerase-like
	C10orf140	NM_207371	chromosome 10 open reading frame 140
	SV2A	NM_014849	synaptic vesicle glycoprotein 2A
	ESR1	NM_000125	estrogen receptor 1
	ATP6V1B2	NM_001693	ATPase, H+ transporting, lysosomal 56/58kDa, V1 subunit B2
	CCND2	NM_001759	cyclin D2
	FMR1	NM_002024	fragile X mental retardation 1
	ITPR1	NM_002222	inositol 1,4,5-triphosphate receptor, type 1
	KCNA4	NM_002233	potassium voltage-gated channel, shaker-related subfamily, member 4
	KPNA3	NM_002267	karyopherin alpha 3 (importin alpha 4)
	NEUROD1	NM_002500	neurogenic differentiation 1
	NPAS2	NM_002518	neuronal PAS domain protein 2
	RBMS1	NM_002897	RNA binding motif, single stranded interacting protein 1
	CLIP1	NM_002956	CAP-GLY domain containing linker protein 1
	SMARCA2	NM_003070	SWI/SNF related, matrix associated, actin dependent regulator of chromatin, subfamily a, member 2
	TAF4	NM_003185	TAF4 RNA polymerase II, TATA box binding protein (TBP)-associated factor, 135kDa
	TGM3	NM_003245	transglutaminase 3 (E polypeptide, protein-glutamine-gamma-glutamyltransferase)
	GPR137B	NM_003272	G protein-coupled receptor 137B
	WEE1	NM_003390	WEE1 homolog (S. pombe)
	PIK3R3	NM_003629	phosphoinositide-3-kinase, regulatory subunit 3 (gamma)
	MPPED2	NM_001584	metallophosphoesterase domain containing 2
	DTNA	NM_001390	dystrobrevin, alpha
	GJA1	NM_000165	gap junction protein, alpha 1, 43kDa
	ATXN1	NM_000332	ataxin 1
	IGFBP3	NM_000598	insulin-like growth factor binding protein 3
	CACNA1C	NM_000719	calcium channel, voltage-dependent, L type, alpha 1C subunit
	IGF2R	NM_000876	insulin-like growth factor 2 receptor
	IMPDH1	NM_000883	IMP (inosine monophosphate) dehydrogenase 1
	KCNJ2	NM_000891	potassium inwardly-rectifying channel, subfamily J, member 2
	REEP3	NM_001001330	receptor accessory protein 3
	ATP2B2	NM_001001331	ATPase, Ca++ transporting, plasma membrane 2
	PPARA	NM_001001928	peroxisome proliferator-activated receptor alpha
	AFTPH	NM_001002243	aftiphilin
	BTBD7	NM_001002860	BTB (POZ) domain containing 7
	GRK6	NM_001004106	G protein-coupled receptor kinase 6
	ABR	NM_001092	active BCR-related gene
	ANXA7	NM_001156	annexin A7
	BMPR2	NM_001204	bone morphogenetic protein receptor, type II (serine/threonine kinase)
	CHST1	NM_003654	carbohydrate (keratan sulfate Gal-6) sulfotransferase 1
	ST3GAL5	NM_003896	ST3 beta-galactoside alpha-2,3-sialyltransferase 5
	ARFGEF1	NM_006421	ADP-ribosylation factor guanine nucleotide-exchange factor 1(brefeldin A-inhibited)
	TGOLN2	NM_006464	trans-golgi network protein 2
	ZNF217	NM_006526	zinc finger protein 217
	EXOC5	NM_006544	exocyst complex component 5
	ZMYND11	NM_006624	zinc finger, MYND domain containing 11
	PNRC1	NM_006813	proline-rich nuclear receptor coactivator 1
	RAPGEF4	NM_007023	Rap guanine nucleotide exchange factor (GEF) 4
	KIF3A	NM_007054	kinesin family member 3A
	UBL3	NM_007106	ubiquitin-like 3
	ELL2	NM_012081	elongation factor, RNA polymerase II, 2
	ZFPM2	NM_012082	zinc finger protein, multitype 2
	FBXO8	NM_012180	F-box protein 8
	HBP1	NM_012257	HMG-box transcription factor 1
	CNOT7	NM_013354	CCR4-NOT transcription complex, subunit 7
	RNF11	NM_014372	ring finger protein 11
	ATP2C1	NM_014382	ATPase, Ca++ transporting, type 2C, member 1
	ZNF238	NM_006352	zinc finger protein 238
	AFF1	NM_005935	AF4/FMR2 family, member 1
	BTAF1	NM_003972	BTAF1 RNA polymerase II, B-TFIID transcription factor-associated, 170kDa (Mot1 homolog, S. cerevisiae)
	RHOB	NM_004040	ras homolog gene family, member B
	GDA	NM_004293	guanine deaminase
	ABCB7	NM_004299	ATP-binding cassette, sub-family B (MDR/TAP), member 7
	EPHB3	NM_004443	EPH receptor B3
	ACSL4	NM_004458	acyl-CoA synthetase long-chain family member 4
	BPTF	NM_004459	bromodomain PHD finger transcription factor
	USP6	NM_004505	ubiquitin specific peptidase 6 (Tre-2 oncogene)
	CLTC	NM_004859	clathrin, heavy chain (Hc)
	VPS4B	NM_004869	vacuolar protein sorting 4 homolog B (S. cerevisiae)
	CLOCK	NM_004898	clock homolog (mouse)
	MECP2	NM_004992	methyl CpG binding protein 2 (Rett syndrome)
	WDR1	NM_005112	WD repeat domain 1
	ELK3	NM_005230	ELK3, ETS-domain protein (SRF accessory protein 2)
	ABCA1	NM_005502	ATP-binding cassette, sub-family A (ABC1), member 1
	SGK1	NM_005627	serum/glucocorticoid regulated kinase 1
	CEP350	NM_014810	centrosomal protein 350kDa
miR-20	N/A	N/A	N/A
(N/A)
hsa-miR-92a	BMPRII (validated)	NM_001204.6	bone morphogenetic protein receptor, type II (serine/threonine kinase)
(2 validated interactions)	ITGA5 (validated)	NM_002205.2	integrin, alpha 5 (fibronectin receptor, alpha polypeptide)
(80 predicted interactions)	ADAMTSL3	NM_207517	ADAMTS-like 3
	NELF	NM_015537	nasal embryonic LHRH factor
	NLK	NM_016231	nemo-like kinase
	RAB23	NM_016277	RAB23, member RAS oncogene family
	NOX4	NM_016931	NADPH oxidase 4
	ARID1B	NM_017519	AT rich interactive domain 1B (SWI1-like)
	DUS2L	NM_017803	dihydrouridine synthase 2-like, SMM1 homolog (S. cerevisiae)
	RSBN1	NM_018364	round spermatid basic protein 1
	WRNIP1	NM_020135	Werner helicase interacting protein 1
	TMEM87A	NM_015497	transmembrane protein 87A
	MORC3	NM_015358	MORC family CW-type zinc finger 3
	G3BP2	NM_012297	GTPase activating protein (SH3 domain) binding protein 2
	DNAJB9	NM_012328	DnaJ (Hsp40) homolog, subfamily B, member 9
	NPTN	NM_012428	neuroplastin
	BAZ2B	NM_013450	bromodomain adjacent to zinc finger domain, 2B
	GRHL1	NM_014552	grainyhead-like 1 (Drosophila)
	CPEB3	NM_014912	cytoplasmic polyadenylation element binding protein 3
	MYCBP2	NM_015057	MYC binding protein 2
	DOCK9	NM_015296	dedicator of cytokinesis 9
	SLC12A5	NM_020708	solute carrier family 12, (potassium-chloride transporter) member 5
	ARRDC3	NM_020801	arrestin domain containing 3
	BTBD12	NM_032444	BTB (POZ) domain containing 12
	PCDH11Y	NM_032973	protocadherin 11 Y-linked
	SESN3	NM_144665	sestrin 3
	TMEM188	NM_153261	transmembrane protein 188
	PDZD2	NM_178140	PDZ domain containing 2
	GPR180	NM_180989	G protein-coupled receptor 180
	INSIG1	NM_198337	insulin induced gene 1
	SPRYD4	NM_207344	SPRY domain containing 4
	YIPF4	NM_032312	Yip1 domain family, member 4
	GRAMD3	NM_023927	GRAM domain containing 3
	NEFH	NM_021076	neurofilament, heavy polypeptide 200kDa
	PRDM13	NM_021620	PR domain containing 13
	TEAD1	NM_021961	TEA domain family member 1 (SV40 transcriptional enhancer factor)
	MOAP1	NM_022151	modulator of apoptosis 1
	HERPUD2	NM_022373	HERPUD family member 2
	FNDC3B	NM_022763	fibronectin type III domain containing 3B
	RNF38	NM_022781	ring finger protein 38
	BCL11A	NM_022893	B-cell CLL/lymphoma 11A (zinc finger protein)
	MYO1B	NM_012223	myosin IB
	DUSP10	NM_007207	dual specificity phosphatase 10
	CD69	NM_001781	CD69 molecule
	FMR1	NM_002024	fragile X mental retardation 1
	GAP43	NM_002045	growth associated protein 43
	ITGA5	NM_002205	integrin, alpha 5 (fibronectin receptor, alpha polypeptide)
	ITGAV	NM_002210	integrin, alpha V (vitronectin receptor, alpha polypeptide, antigen CD51)
	ITPR1	NM_002222	inositol 1,4,5-triphosphate receptor, type 1
	MAN2A1	NM_002372	mannosidase, alpha, class 2A, member 1
	PPP1R12A	NM_002480	protein phosphatase 1, regulatory (inhibitor) subunit 12A
	BCAT2	NM_001190	branched chain aminotransferase 2, mitochondrial
	DPP10	NM_001004360	dipeptidyl-peptidase 10
	TSC1	NM_000368	tuberous sclerosis 1
	PAFAH1B1	NM_000430	platelet-activating factor acetylhydrolase, isoform Ib, alpha subunit 45kDa
	ATRX	NM_000489	alpha thalassemia/mental retardation syndrome X-linked (RAD54 homolog, S. cerevisiae)
	GRIA3	NM_000828	glutamate receptor, ionotrophic, AMPA 3
	PTGER4	NM_000958	prostaglandin E receptor 4 (subtype EP4)
	UGP2	NM_001001521	UDP-glucose pyrophosphorylase 2
	PLEKHA1	NM_001001974	pleckstrin homology domain containing, family A (phosphoinositide binding specific) member 1
	NOMO3	NM_001004067	NODAL modulator 3
	REV3L	NM_002912	REV3-like, catalytic subunit of DNA polymerase zeta (yeast)
	RNF4	NM_002938	ring finger protein 4
	DMXL1	NM_005509	Dmx-like 1
	LHFPL2	NM_005779	lipoma HMGIC fusion partner-like 2
	GOLGA3	NM_005895	golgi autoantigen, golgin subfamily a, 3
	SMAD7	NM_005904	SMAD family member 7
	NSF	NM_006178	N-ethylmaleimide-sensitive factor
	RAD21	NM_006265	RAD21 homolog (S. pombe)
	SSFA2	NM_006751	sperm specific antigen 2
	TACC2	NM_006997	transforming, acidic coiled-coil containing protein 2
	NEFM	NM_005382	neurofilament, medium polypeptide 150kDa
	DLGAP2	NM_004745	discs, large (Drosophila) homolog-associated protein 2
	MAP2K4	NM_003010	mitogen-activated protein kinase kinase 4
	SRPR	NM_003139	signal recognition particle receptor ("docking protein")
	TEF	NM_003216	thyrotrophic embryonic factor
	SNN	NM_003498	stannin
	SYNJ1	NM_003895	synaptojanin 1
	KLF4	NM_004235	Kruppel-like factor 4 (gut)
	COL12A1	NM_004370	collagen, type XII, alpha 1
	KIF5B	NM_004521	kinesin family member 5B
	CDKN1C	NM_000076	cyclin-dependent kinase inhibitor 1C (p57, Kip2)
hsa-miR-103	FBXW11 (validated)	NM_033645	F-box and WD repeat domain containing 11
(3 validated interactions)	ICOS (validated)	NM_012092	inducible T-cell co-stimulator
(61 predicted interactions)	SERBP1 (validated)	NM_015640	SERPINE1 mRNA binding protein 1
	OTUD4	NM_199324	OTU domain containing 4
	ARMC1	NM_018120	armadillo repeat containing 1
	SNRK	NM_017719	SNF related kinase
	EIF2C4	NM_017629	eukaryotic translation initiation factor 2C, 4
	PHF20	NM_016436	PHD finger protein 20
	CAB39	NM_016289	calcium binding protein 39
	SUFU	NM_016169	suppressor of fused homolog (Drosophila)
	ST8SIA3	NM_015879	ST8 alpha-N-acetyl-neuraminide alpha-2,8-sialyltransferase 3
	SERBP1	NM_015640	SERPINE1 mRNA binding protein 1
	UNC84B	NM_015374	unc-84 homolog B (C. elegans)
	LPHN3	NM_015236	latrophilin 3
	HISPPD1	NM_015216	histidine acid phosphatase domain containing 1
	HIC2	NM_015094	hypermethylated in cancer 2
	CPEB3	NM_014912	cytoplasmic polyadenylation element binding protein 3
	CHST11	NM_018413	carbohydrate (chondroitin 4) sulfotransferase 11
	ANK1	NM_020475	ankyrin 1, erythrocytic
	MARCH3	NM_178450	membrane-associated ring finger (C3HC4) 3
	TMEM20	NM_153226	transmembrane protein 20
	N4BP1	NM_153029	NEDD4 binding protein 1
	FAM81A	NM_152450	family with sequence similarity 81, member A
	ZNRF2	NM_147128	zinc and ring finger 2
	FBXW11	NM_033645	F-box and WD repeat domain containing 11
	PURB	NM_033224	purine-rich element binding protein B
	RSPO3	NM_032784	R-spondin 3 homolog (Xenopus laevis)
	LCOR	NM_032440	ligand dependent nuclear receptor corepressor
	PHYHIPL	NM_032439	phytanoyl-CoA 2-hydroxylase interacting protein-like
	TMEM166	NM_032181	transmembrane protein 166
	BCL11A	NM_022893	B-cell CLL/lymphoma 11A (zinc finger protein)
	RNF38	NM_022781	ring finger protein 38
	RAB11FIP2	NM_014904	RAB11 family interacting protein 2 (class I)
	JAKMIP2	NM_014790	janus kinase and microtubule interacting protein 2
	SAPS2	NM_014678	SAPS domain family, member 2
	EPHA7	NM_004440	EPH receptor A7
	RUNX1T1	NM_004349	runt-related transcription factor 1; translocated to, 1 (cyclin D-related)
	ZMYM2	NM_003453	zinc finger, MYM-type 2
	YWHAH	NM_003405	tyrosine 3-monooxygenase/tryptophan 5-monooxygenase activation protein, eta polypeptide
	PNN	NM_002687	pinin, desmosome associated protein
	NOVA1	NM_002515	neuro-oncological ventral antigen 1
	FGF2	NM_002006	fibroblast growth factor 2 (basic)
	EIF5	NM_001969	eukaryotic translation initiation factor 5
	BDNF	NM_001709	brain-derived neurotrophic factor
	CELSR2	NM_001408	cadherin, EGF LAG seven-pass G-type receptor 2 (flamingo homolog, Drosophila)
	CDK6	NM_001259	cyclin-dependent kinase 6
	GPATCH8	NM_001002909	G patch domain containing 8
	CACNA2D1	NM_000722	calcium channel, voltage-dependent, alpha 2/delta subunit 1
	FLOT2	NM_004475	flotillin 2
	HRB	NM_004504	HIV-1 Rev binding protein
	LATS2	NM_014572	LATS, large tumor suppressor, homolog 2 (Drosophila)
	BAZ2A	NM_013449	bromodomain adjacent to zinc finger domain, 2A
	PFTK1	NM_012395	PFTAIRE protein kinase 1
	EIF2C1	NM_012199	eukaryotic translation initiation factor 2C, 1
	ZFPM2	NM_012082	zinc finger protein, multitype 2
	BTG2	NM_006763	BTG family, member 2
	DYNC1LI2	NM_006141	dynein, cytoplasmic 1, light intermediate chain 2
	CAPZA2	NM_006136	capping protein (actin filament) muscle Z-line, alpha 2
	GPC6	NM_005708	glypican 6
	GLUD1	NM_005271	glutamate dehydrogenase 1
	KIF5A	NM_004984	kinesin family member 5A
	KIF23	NM_004856	kinesin family member 23
	HERC2	NM_004667	hect domain and RLD 2
	NF1	NM_000267	neurofibromin 1 (neurofibromatosis, von Recklinghausen disease, Watson disease)
hsa-miR-106a	VEGFA (validated)	NM_003376	vascular endothelial growth factor A
(5 validated interactions)	RB1 (validated)	NM_000321	retinoblastoma 1 (including osteosarcoma)
(1 predicted interaction)	RUNX1 (validated)	NM_001754	runt-related transcription factor 1 (acute myeloid leukemia 1; aml1 oncogene)
	APP (validated)	NM_201414	amyloid beta (A4) precursor protein (peptidase nexin-II, Alzheimer disease)
	CDKN1A (validated)	NM_020341.3	p21 protein (Cdc42/Rac)-activated kinase 7
	RB1	NM_000321	retinoblastoma 1 (including osteosarcoma)
hsa-miR-107	PLAG1 (validated)	NM_002655	pleiomorphic adenoma gene 1
(11 validated interactions)	CDK6 (validated)	NM_001259	cyclin-dependent kinase 6
(53 predicted interactions)	BACE1 (validated)	NM_012104	beta-site APP-cleaving enzyme 1
	SERBP1 (validated)	NM_015640	SERPINE1 mRNA binding protein 1
	CRKL (validated)	NM_005207	v-crk sarcoma virus CT10 oncogene homolog (avian)-like
	RAB1B (validated)	NM_030981.2	RAB1B, member RAS oncogene family
	AGO3 (validated)	NM_024852.2	eukaryotic translation initiation factor 2C, 3
	CDCA4 (validated)	NM_017955.3	cell division cycle associated 4
	AGO1 (validated)	NM_012199.2	eukaryotic translation initiation factor 2C, 1
	AGO2 (validated)	NM_012154.3	eukaryotic translation initiation factor 2C, 2
	CCNE1 (validated)	NM_001238.1	cyclin E1
	SYT6	NM_205848	synaptotagmin VI
	RET	NM_020975	ret proto-oncogene
	SNRK	NM_017719	SNF related kinase
	KIF21A	NM_017641	kinesin family member 21A
	PHF20	NM_016436	PHD finger protein 20
	CAB39	NM_016289	calcium binding protein 39
	SUFU	NM_016169	suppressor of fused homolog (Drosophila)
	RAB10	NM_016131	RAB10, member RAS oncogene family
	ST8SIA3	NM_015879	ST8 alpha-N-acetyl-neuraminide alpha-2,8-sialyltransferase 3
	SERBP1	NM_015640	SERPINE1 mRNA binding protein 1
	RAI14	NM_015577	retinoic acid induced 14
	LOC26010	NM_015535	viral DNA polymerase-transactivated protein 6
	RNF38	NM_022781	ring finger protein 38
	BCL11A	NM_022893	B-cell CLL/lymphoma 11A (zinc finger protein)
	OTUD4	NM_199324	OTU domain containing 4
	MARCH3	NM_178450	membrane-associated ring finger (C3HC4) 3
	TMEM20	NM_153226	transmembrane protein 20
	N4BP1	NM_153029	NEDD4 binding protein 1
	RBM24	NM_153020	RNA binding motif protein 24
	ZNRF2	NM_147128	zinc and ring finger 2
	PURB	NM_033224	purine-rich element binding protein B
	RSPO3	NM_032784	R-spondin 3 homolog (Xenopus laevis)
	LCOR	NM_032440	ligand dependent nuclear receptor corepressor
	TMEM166	NM_032181	transmembrane protein 166
	TMEM16C	NM_031418	transmembrane protein 16C
	UNC84B	NM_015374	unc-84 homolog B (C. elegans)
	KIAA1033	NM_015275	KIAA1033
	LPHN3	NM_015236	latrophilin 3
	AXIN2	NM_004655	axin 2 (conductin, axil)
	HRB	NM_004504	HIV-1 Rev binding protein
	EPHA7	NM_004440	EPH receptor A7
	RUNX1T1	NM_004349	runt-related transcription factor 1; translocated to, 1 (cyclin D-related)
	PPP6C	NM_002721	protein phosphatase 6, catalytic subunit
	PNN	NM_002687	pinin, desmosome associated protein
	NOVA1	NM_002515	neuro-oncological ventral antigen 1
	FGF2	NM_002006	fibroblast growth factor 2 (basic)
	CELSR2	NM_001408	cadherin, EGF LAG seven-pass G-type receptor 2 (flamingo homolog, Drosophila)
	CDK6	NM_001259	cyclin-dependent kinase 6
	GPATCH8	NM_001002909	G patch domain containing 8
	HERC2	NM_004667	hect domain and RLD 2
	GPC6	NM_005708	glypican 6
	HISPPD1	NM_015216	histidine acid phosphatase domain containing 1
	CPEB3	NM_014912	cytoplasmic polyadenylation element binding protein 3
	RAB11FIP2	NM_014904	RAB11 family interacting protein 2 (class I)
	JAKMIP2	NM_014790	janus kinase and microtubule interacting protein 2
	SAPS2	NM_014678	SAPS domain family, member 2
	LATS2	NM_014572	LATS, large tumor suppressor, homolog 2 (Drosophila)
	BAZ2A	NM_013449	bromodomain adjacent to zinc finger domain, 2A
	PFTK1	NM_012395	PFTAIRE protein kinase 1
	RYBP	NM_012234	RING1 and YY1 binding protein
	BACE1	NM_012104	beta-site APP-cleaving enzyme 1
	CAPZA2	NM_006136	capping protein (actin filament) muscle Z-line, alpha 2
	CACNA2D1	NM_000722	calcium channel, voltage-dependent, alpha 2/delta subunit 1
miR-127	N/A	N/A	N/A
(N/A)
hsa-miR-128
(0 validated interactions)
(0 predicted interactions)
hsa-miR-130b	KIAA0831	NM_014924	KIAA0831
(0 validated interactions)	ASXL2	NM_018263	additional sex combs like 2 (Drosophila)
(119 predicted interactions)	ARHGAP12	NM_018287	Rho GTPase activating protein 12
	FSTL5	NM_020116	follistatin-like 5
	KIAA1468	NM_020854	KIAA1468
	STIM2	NM_020860	stromal interaction molecule 2
	ADCY1	NM_021116	adenylate cyclase 1 (brain)
	RTN1	NM_021136	reticulon 1
	SMOC2	NM_022138	SPARC related modular calcium binding 2
	RNF38	NM_022781	ring finger protein 38
	MPHOSPH9	NM_022782	M-phase phosphoprotein 9
	NPEPL1	NM_024663	aminopeptidase-like 1
	SNIP1	NM_024700	Smad nuclear interacting protein 1
	WHSC1L1	NM_017778	Wolf-Hirschhorn syndrome candidate 1-like 1
	EIF2C4	NM_017629	eukaryotic translation initiation factor 2C, 4
	INOC1	NM_017553	INO80 complex homolog 1 (S. cerevisiae)
	USP33	NM_015017	ubiquitin specific peptidase 33
	CDC2L6	NM_015076	cell division cycle 2-like 6 (CDK8-like)
	FBXO28	NM_015176	F-box protein 28
	CAMTA1	NM_015215	calmodulin binding transcription activator 1
	TRIM2	NM_015271	tripartite motif-containing 2
	SASH1	NM_015278	SAM and SH3 domain containing 1
	ST8SIA3	NM_015879	ST8 alpha-N-acetyl-neuraminide alpha-2,8-sialyltransferase 3
	MEMO1	NM_015955	mediator of cell motility 1
	GOLT1B	NM_016072	golgi transport 1 homolog B (S. cerevisiae)
	IER3IP1	NM_016097	immediate early response 3 interacting protein 1
	CMPK1	NM_016308	cytidine monophosphate (UMP-CMP) kinase 1, cytosolic
	PEX5L	NM_016559	peroxisomal biogenesis factor 5-like
	CHD9	NM_025134	chromodomain helicase DNA binding protein 9
	C16orf70	NM_025187	chromosome 16 open reading frame 70
	HOXA3	NM_030661	homeobox A3
	JAKMIP1	NM_144720	janus kinase and microtubule interacting protein 1
	VPS37A	NM_152415	vacuolar protein sorting 37 homolog A (S. cerevisiae)
	FLJ31818	NM_152556	hypothetical protein FLJ31818
	SKP1	NM_170679	S-phase kinase-associated protein 1
	SNF1LK	NM_173354	SNF1-like kinase
	PGM2L1	NM_173582	phosphoglucomutase 2-like 1
	PAN3	NM_175854	PAN3 polyA specific ribonuclease subunit homolog (S. cerevisiae)
	C3orf59	NM_178496	chromosome 3 open reading frame 59
	WDR20	NM_181291	WD repeat domain 20
	FAM73A	NM_198549	family with sequence similarity 73, member A
	MDFIC	NM_199072	MyoD family inhibitor domain containing
	E2F7	NM_203394	E2F transcription factor 7
	CCDC126	NM_138771	coiled-coil domain containing 126
	DYNLL2	NM_080677	dynein, light chain, LC8-type 2
	SLC44A1	NM_080546	solute carrier family 44, member 1
	BHLHB3	NM_030762	basic helix-loop-helix domain containing, class B, 3
	SNX27	NM_030918	sorting nexin family member 27
	RAB34	NM_031934	RAB34, member RAS oncogene family
	ITFG3	NM_032039	integrin alpha FG-GAP repeat containing 3
	USP48	NM_032236	ubiquitin specific peptidase 48
	KBTBD8	NM_032505	kelch repeat and BTB (POZ) domain containing 8
	FAM104A	NM_032837	family with sequence similarity 104, member A
	C5orf30	NM_033211	chromosome 5 open reading frame 30
	CSMD1	NM_033225	CUB and Sushi multiple domains 1
	PIK3IP1	NM_052880	phosphoinositide-3-kinase interacting protein 1
	FAM46B	NM_052943	family with sequence similarity 46, member B
	MED12L	NM_053002	mediator complex subunit 12-like
	MBNL1	NM_207297	muscleblind-like (Drosophila)
	ZEB2	NM_014795	zinc finger E-box binding homeobox 2
	CLCN5	NM_000084	chloride channel 5 (nephrolithiasis 2, X-linked, Dent disease)
	CLIP1	NM_002956	CAP-GLY domain containing linker protein 1
	SNAP25	NM_003081	synaptosomal-associated protein, 25kDa
	SOX4	NM_003107	SRY (sex determining region Y)-box 4
	UBE2D1	NM_003338	ubiquitin-conjugating enzyme E2D 1 (UBC4/5 homolog, yeast)
	UBE2D2	NM_003339	ubiquitin-conjugating enzyme E2D 2 (UBC4/5 homolog, yeast)
	UCP3	NM_003356	uncoupling protein 3 (mitochondrial, proton carrier)
	WEE1	NM_003390	WEE1 homolog (S. pombe)
	PTP4A1	NM_003463	protein tyrosine phosphatase type IVA, member 1
	AKAP1	NM_003488	A kinase (PRKA) anchor protein 1
	CHST1	NM_003654	carbohydrate (keratan sulfate Gal-6) sulfotransferase 1
	BTAF1	NM_003972	BTAF1 RNA polymerase II, B-TFIID transcription factor-associated, 170kDa (Mot1 homolog, S. cerevisiae)
	RAB5A	NM_004162	RAB5A, member RAS oncogene family
	PSD	NM_002779	pleckstrin and Sec7 domain containing
	INHBB	NM_002193	inhibin, beta B
	CALM2	NM_001743	calmodulin 2 (phosphorylase kinase, delta)
	ESR1	NM_000125	estrogen receptor 1
	ATXN1	NM_000332	ataxin 1
	AMPD3	NM_000480	adenosine monophosphate deaminase (isoform E)
	LYCAT	NM_001002257	lysocardiolipin acyltransferase
	GPATCH8	NM_001002909	G patch domain containing 8
	C18orf1	NM_001003674	chromosome 18 open reading frame 1
	ACVR1	NM_001105	activin A receptor, type I
	BMPR2	NM_001204	bone morphogenetic protein receptor, type II (serine/threonine kinase)
	DPYSL2	NM_001386	dihydropyrimidinase-like 2
	S1PR1	NM_001400	sphingosine-1-phosphate receptor 1
	FOXF2	NM_001452	forkhead box F2
	ATP6V1B2	NM_001693	ATPase, H+ transporting, lysosomal 56/58kDa, V1 subunit B2
	GDA	NM_004293	guanine deaminase
	ABCB7	NM_004299	ATP-binding cassette, sub-family B (MDR/TAP), member 7
	ACSL4	NM_004458	acyl-CoA synthetase long-chain family member 4
	RAPGEF4	NM_007023	Rap guanine nucleotide exchange factor (GEF) 4
	TARDBP	NM_007375	TAR DNA binding protein
	EIF2C1	NM_012199	eukaryotic translation initiation factor 2C, 1
	HBP1	NM_012257	HMG-box transcription factor 1
	NPTN	NM_012428	neuroplastin
	MAT2B	NM_013283	methionine adenosyltransferase II, beta
	NME7	NM_013330	non-metastatic cells 7, protein expressed in (nucleoside-diphosphate kinase)
	SOCS5	NM_014011	suppressor of cytokine signaling 5
	SNX5	NM_014426	sorting nexin 5
	KLHL20	NM_014458	kelch-like 20 (Drosophila)
	RAB30	NM_014488	RAB30, member RAS oncogene family
	ST18	NM_014682	suppression of tumorigenicity 18 (breast carcinoma) (zinc finger protein)
	HIVEP2	NM_006734	human immunodeficiency virus type I enhancer binding protein 2
	TRIM3	NM_006458	tripartite motif-containing 3
	ZNF238	NM_006352	zinc finger protein 238
	HRB	NM_004504	HIV-1 Rev binding protein
	MYT1	NM_004535	myelin transcription factor 1
	B4GALT5	NM_004776	UDP-Gal:betaGlcNAc beta 1,4- galactosyltransferase, polypeptide 5
	CLTC	NM_004859	clathrin, heavy chain (Hc)
	DOCK3	NM_004947	dedicator of cytokinesis 3
	MECP2	NM_004992	methyl CpG binding protein 2 (Rett syndrome)
	ELK3	NM_005230	ELK3, ETS-domain protein (SRF accessory protein 2)
	MAFB	NM_005461	v-maf musculoaponeurotic fibrosarcoma oncogene homolog B (avian)
	NHLH2	NM_005599	nescient helix loop helix 2
	POU3F2	NM_005604	POU class 3 homeobox 2
	PRKD3	NM_005813	protein kinase D3
	TMEM50B	NM_006134	transmembrane protein 50B
	ULK2	NM_014683	unc-51-like kinase 2 (C. elegans)
hsa-miR-148b	DNMT3B (validated)	NM_175850	DNA (cytosine-5-)-methyltransferase 3 beta
(1 validated interaction)	CDC2L6	NM_015076	cell division cycle 2-like 6 (CDK8-like)
(119 predicted interactions)	MOSPD1	NM_019556	motile sperm domain containing 1
	C1GALT1	NM_020156	core 1 synthase, glycoprotein-N-acetylgalactosamine 3-beta-galactosyltransferase, 1
	MNT	NM_020310	MAX binding protein
	TMEM9B	NM_020644	TMEM9 domain family, member B
	JPH3	NM_020655	junctophilin 3
	SLC24A3	NM_020689	solute carrier family 24 (sodium/potassium/calcium exchanger), member 3
	ARRDC3	NM_020801	arrestin domain containing 3
	ARHGAP21	NM_020824	Rho GTPase activating protein 21
	KIAA1468	NM_020854	KIAA1468
	OTX2	NM_021728	orthodenticle homeobox 2
	TGIF2	NM_021809	TGFB-induced factor homeobox 2
	CFL2	NM_021914	cofilin 2 (muscle)
	ERRFI1	NM_018948	ERBB receptor feedback inhibitor 1
	CAND1	NM_018448	cullin-associated and neddylation-dissociated 1
	ARL8B	NM_018184	ADP-ribosylation factor-like 8B
	PHF3	NM_015153	PHD finger protein 3
	ARL6IP1	NM_015161	ADP-ribosylation factor-like 6 interacting protein 1
	SULF1	NM_015170	sulfatase 1
	GPR116	NM_015234	G protein-coupled receptor 116
	TRIM2	NM_015271	tripartite motif-containing 2
	ZDHHC17	NM_015336	zinc finger, DHHC-type containing 17
	C1orf144	NM_015609	chromosome 1 open reading frame 144
	ST8SIA3	NM_015879	ST8 alpha-N-acetyl-neuraminide alpha-2,8-sialyltransferase 3
	GLRX5	NM_016417	glutaredoxin 5
	INOC1	NM_017553	INO80 complex homolog 1 (S. cerevisiae)
	EIF2C4	NM_017629	eukaryotic translation initiation factor 2C, 4
	CHD7	NM_017780	chromodomain helicase DNA binding protein 7
	XPO4	NM_022459	exportin 4
	HOXC8	NM_022658	homeobox C8
	OSBPL11	NM_022776	oxysterol binding protein-like 11
	SNF1LK	NM_173354	SNF1-like kinase
	CNTN4	NM_175607	contactin 4
	CCKBR	NM_176875	cholecystokinin B receptor
	SESTD1	NM_178123	SEC14 and spectrin domains 1
	TMED7	NM_181836	transmembrane emp24 protein transport domain containing 7
	CABP7	NM_182527	calcium binding protein 7
	PRICKLE2	NM_198859	prickle homolog 2 (Drosophila)
	OTUD4	NM_199324	OTU domain containing 4
	ADAMTS18	NM_199355	ADAM metallopeptidase with thrombospondin type 1 motif, 18
	FBXO33	NM_203301	F-box protein 33
	E2F7	NM_203394	E2F transcription factor 7
	QKI	NM_206854	quaking homolog, KH domain RNA binding (mouse)
	SKP1	NM_170679	S-phase kinase-associated protein 1
	RBM24	NM_153020	RNA binding motif protein 24
	MUM1L1	NM_152423	melanoma associated antigen (mutated) 1-like 1
	RNF38	NM_022781	ring finger protein 38
	NPEPL1	NM_024663	aminopeptidase-like 1
	FBXO11	NM_025133	F-box protein 11
	CHD9	NM_025134	chromodomain helicase DNA binding protein 9
	RAB34	NM_031934	RAB34, member RAS oncogene family
	ITFG3	NM_032039	integrin alpha FG-GAP repeat containing 3
	USP48	NM_032236	ubiquitin specific peptidase 48
	FAM104A	NM_032837	family with sequence similarity 104, member A
	C5orf30	NM_033211	chromosome 5 open reading frame 30
	MED12L	NM_053002	mediator complex subunit 12-like
	NARG1	NM_057175	NMDA receptor regulated 1
	DYNLL2	NM_080677	dynein, light chain, LC8-type 2
	C10orf140	NM_207371	chromosome 10 open reading frame 140
	TRAK2	NM_015049	trafficking protein, kinesin binding 2
	ESR1	NM_000125	estrogen receptor 1
	PPP1R12A	NM_002480	protein phosphatase 1, regulatory (inhibitor) subunit 12A
	ROBO1	NM_002941	roundabout, axon guidance receptor, homolog 1 (Drosophila)
	SSR1	NM_003144	signal sequence receptor, alpha (translocon-associated protein alpha)
	TGFA	NM_003236	transforming growth factor, alpha
	HSP90B1	NM_003299	heat shock protein 90kDa beta (Grp94), member 1
	UBE2D1	NM_003338	ubiquitin-conjugating enzyme E2D 1 (UBC4/5 homolog, yeast)
	WNT10B	NM_003394	wingless-type MMTV integration site family, member 10B
	YWHAB	NM_003404	tyrosine 3-monooxygenase/tryptophan 5-monooxygenase activation protein, beta polypeptide
	CUL5	NM_003478	cullin 5
	AKAP1	NM_003488	A kinase (PRKA) anchor protein 1
	NRP1	NM_003873	neuropilin 1
	CDK5R1	NM_003885	cyclin-dependent kinase 5, regulatory subunit 1 (p35)
	LBR	NM_002296	lamin B receptor
	ITGA5	NM_002205	integrin, alpha 5 (fibronectin receptor, alpha polypeptide)
	INHBB	NM_002193	inhibin, beta B
	MITF	NM_000248	microphthalmia-associated transcription factor
	GPATCH8	NM_001002909	G patch domain containing 8
	ITGA11	NM_001004439	integrin, alpha 11
	FBXL10	NM_001005366	F-box and leucine-rich repeat protein 10
	MARCH2	NM_001005415	membrane-associated ring finger (C3HC4) 2
	ACVR1	NM_001105	activin A receptor, type I
	DNMT1	NM_001379	DNA (cytosine-5-)-methyltransferase 1
	S1PR1	NM_001400	sphingosine-1-phosphate receptor 1
	ESRRG	NM_001438	estrogen-related receptor gamma
	COL2A1	NM_001844	collagen, type II, alpha 1
	GADD45A	NM_001924	growth arrest and DNA-damage-inducible, alpha
	GAP43	NM_002045	growth associated protein 43
	SYNJ1	NM_003895	synaptojanin 1
	BTAF1	NM_003972	BTAF1 RNA polymerase II, B-TFIID transcription factor-associated, 170kDa (Mot1 homolog, S. cerevisiae)
	ABCB7	NM_004299	ATP-binding cassette, sub-family B (MDR/TAP), member 7
	ITSN2	NM_006277	intersectin 2
	ZNF238	NM_006352	zinc finger protein 238
	ERLIN1	NM_006459	ER lipid raft associated 1
	SLC2A1	NM_006516	solute carrier family 2 (facilitated glucose transporter), member 1
	NFAT5	NM_006599	nuclear factor of activated T-cells 5, tonicity-responsive
	ARPP-19	NM_006628	cyclic AMP phosphoprotein, 19 kD
	PNPLA6	NM_006702	patatin-like phospholipase domain containing 6
	EIF2C1	NM_012199	eukaryotic translation initiation factor 2C, 1
	MMD	NM_012329	monocyte to macrophage differentiation-associated
	NPTN	NM_012428	neuroplastin
	TNRC6A	NM_014494	trinucleotide repeat containing 6A
	BTBD3	NM_014962	BTB (POZ) domain containing 3
	MTF1	NM_005955	metal-regulatory transcription factor 1
	MEOX2	NM_005924	mesenchyme homeobox 2
	ATP6AP2	NM_005765	ATPase, H+ transporting, lysosomal accessory protein 2
	SFRS2IP	NM_004719	splicing factor, arginine/serine-rich 2, interacting protein
	RPS6KA5	NM_004755	ribosomal protein S6 kinase, 90kDa, polypeptide 5
	SFRS11	NM_004768	splicing factor, arginine/serine-rich 11
	B4GALT5	NM_004776	UDP-Gal:betaGlcNAc beta 1,4- galactosyltransferase, polypeptide 5
	GPM6A	NM_005277	glycoprotein M6A
	PDIA3	NM_005313	protein disulfide isomerase family A, member 3
	GTF2H1	NM_005316	general transcription factor IIH, polypeptide 1, 62kDa
	WNT1	NM_005430	wingless-type MMTV integration site family, member 1
	NOG	NM_005450	noggin
	MAFB	NM_005461	v-maf musculoaponeurotic fibrosarcoma oncogene homolog B (avian)
	ABCA1	NM_005502	ATP-binding cassette, sub-family A (ABC1), member 1
	DMXL1	NM_005509	Dmx-like 1
	USP33	NM_015017	ubiquitin specific peptidase 33
hsa-miR-184	AKT2 (validated)	NM_001626.3	v-akt murine thymoma viral oncogene homolog 2
(2 validated interactions)	NFAT1 (validated)	NM_012340	nuclear factor of activated T-cells, cytoplasmic, calcineurin-dependent 2
(2 predicted interactions)	EPB41L5	NM_020909	erythrocyte membrane protein band 4.1 like 5
	NUS1	NM_138459	nuclear undecaprenyl pyrophosphate synthase 1 homolog (S. cerevisiae)
hsa-miR-214	PTEN (validated)	NM_000314	phosphatase and tensin homolog (mutated in multiple advanced cancers 1)
(1 validated interaction)	PTER	NM_001001484	phosphotriesterase related
(32 predicted interactions)	SDAD1	NM_018115	SDA1 domain containing 1
	HMG20A	NM_018200	high-mobility group 20A
	RGMA	NM_020211	RGM domain family, member A
	SETD8	NM_020382	SET domain containing (lysine methyltransferase) 8
	ZFAND3	NM_021943	zinc finger, AN1-type domain 3
	FAM134A	NM_024293	family with sequence similarity 134, member A
	CPEB4	NM_030627	cytoplasmic polyadenylation element binding protein 4
	PHF6	NM_032458	PHD finger protein 6
	PURB	NM_033224	purine-rich element binding protein B
	NARG1	NM_057175	NMDA receptor regulated 1
	LSM12	NM_152344	LSM12 homolog (S. cerevisiae)
	MED19	NM_153450	mediator complex subunit 19
	RAB15	NM_198686	RAB15, member RAS onocogene family
	LHX6	NM_199160	LIM homeobox 6
	C7orf42	NM_017994	chromosome 7 open reading frame 42
	PARP16	NM_017851	poly (ADP-ribose) polymerase family, member 16
	PIM1	NM_002648	pim-1 oncogene
	SALL1	NM_002968	sal-like 1 (Drosophila)
	SMARCC1	NM_003074	SWI/SNF related, matrix associated, actin dependent regulator of chromatin, subfamily c, member 1
	TFAP2C	NM_003222	transcription factor AP-2 gamma (activating enhancer binding protein 2 gamma)
	YWHAZ	NM_003406	tyrosine 3-monooxygenase/tryptophan 5-monooxygenase activation protein, zeta polypeptide
	SEC24C	NM_004922	SEC24 related gene family, member C (S. cerevisiae)
	HDLBP	NM_005336	high density lipoprotein binding protein (vigilin)
	LMOD1	NM_012134	leiomodin 1 (smooth muscle)
	ABLIM3	NM_014945	actin binding LIM protein family, member 3
	ZHX3	NM_015035	zinc fingers and homeoboxes 3
	CAMTA1	NM_015215	calmodulin binding transcription activator 1
	DOCK9	NM_015296	dedicator of cytokinesis 9
	RAB14	NM_016322	RAB14, member RAS oncogene family
	GALNT7	NM_017423	UDP-N-acetyl-alpha-D-galactosamine:polypeptide N-acetylgalactosaminyltransferase 7 (GalNAc-T7)
	QKI	NM_206854	quaking homolog, KH domain RNA binding (mouse)
miR-299	N/A	N/A	N/A
(N/A)
miR-320	N/A	N/A	N/A
(N/A)
miR-323	N/A	N/A	N/A
(N/A)
hsa-miR-378	VEGFA (validated)	NM_003376	vascular endothelial growth factor A
(1 validated interaction)
(0 predicted interactions)
hsa-miR-382	gag-pol (validated)	NC_001802	Human immunodeficiency virus 1
(1 validated interaction)
(0 predicted interactions)
hsa-miR-411
(0 validated interactions)
(0 predicted interactions)
miR-432-5p	N/A	N/A	N/A
(N/A)
hsa-miR-505
(0 validated interactions)
(0 predicted interactions)
hsa-miR-532-5p	RUNX3	NM_004350.2	runt-related transcription factor 3
(1 validated interaction)
(0 interactions)
hsa-miR-758
(0 validated interactions)
(0 predicted interactions)

## Sheet: AE>AT
miRNAs in Arresting gd20 Endometrium > Arresting gd20 Trophoblast
miRNA (AE>AT)	Targets (AE<AT)	NCBI RefSeq	Description
hsa-let-7a	RAVER2 (validated)	NM_018211	ribonucleoprotein, PTB-binding 2
(20 validated interactions)	LIN28 (validated)	NM_024674	lin-28 homolog (C. elegans)
(65 predicted interactions)	NF2 (validated)	NM_181833	neurofibromin 2 (merlin)
	KRAS (validated)	NM_004985	v-Ki-ras2 Kirsten rat sarcoma viral oncogene homolog
	NRAS (validated)	NM_002524	neuroblastoma RAS viral (v-ras) oncogene homolog
	TRIM71 (validated)	NM_001039111	tripartite motif-containing 71
	LOC561754 (validated)	XM_685160	tripartite motif-containing 71
	HMGA2 (validated)	NM_003483	high mobility group AT-hook 2
	CASP3 (validated)	NM_032991	caspase 3, apoptosis-related cysteine peptidase
	DICER1 (validated)	NM_177438	dicer 1, ribonuclease type III
	PRDM1 (validated)	NM_182907	PR domain containing 1, with ZNF domain
	ITGB3 (validated)	NM_000212	integrin, beta 3 (platelet glycoprotein IIIa, antigen CD61)
	EIF2C4 (validated)	NM_017629.2	eukaryotic translation initiation factor 2C, 4
	SMOX (validated)	NM_175839.1	spermine oxidase
	MED28 (validated)	NM_025205.3	mediator complex subunit 28
	DAD1 (validated)	NM_001344.2	defender against cell death 1
	RTCD1 (validated)	NM_003729.3	RNA terminal phosphate cyclase domain 1
	EIF3S1 (validated)	NM_003758.2	eukaryotic translation initiation factor 3, subunit J
	HRAS (validated)	NM_005343.2	v-Ha-ras Harvey rat sarcoma viral oncogene homolog
	ACP1 (validated)	NM_007099.3	acid phosphatase 1, soluble
	HMGA2	NM_003483	high mobility group AT-hook 2
	ADRB2	NM_000024	adrenergic, beta-2-, receptor, surface
	NRAS	NM_002524	neuroblastoma RAS viral (v-ras) oncogene homolog
	TRIM71	NM_001039111	tripartite motif-containing 71
	LIMD2	NM_030576	LIM domain containing 2
	HOXD1	NM_024501	homeobox D1
	SNX16	NM_022133	sorting nexin 16
	GAN	NM_022041	giant axonal neuropathy (gigaxonin)
	SMARCAD1	NM_020159	SWI/SNF-related, matrix-associated actin-dependent regulator of chromatin, subfamily a, containing DEAD/H box 1
	CCNJ	NM_019084	cyclin J
	BIN3	NM_018688	bridging integrator 3
	LGR4	NM_018490	leucine-rich repeat-containing G protein-coupled receptor 4
	DDX19A	NM_018332	DEAD (Asp-Glu-Ala-As) box polypeptide 19A
	C10orf6	NM_018121	chromosome 10 open reading frame 6
	PRPF38B	NM_018061	PRP38 pre-mRNA processing factor 38 (yeast) domain containing B
	PDPR	NM_017990	pyruvate dehydrogenase phosphatase regulatory subunit
	GCNT4	NM_016591	glucosaminyl (N-acetyl) transferase 4, core 2 (beta-1,6-N-acetylglucosaminyltransferase)
	DUSP16	NM_030640	dual specificity phosphatase 16
	STK40	NM_032017	serine/threonine kinase 40
	C15orf41	NM_032499	chromosome 15 open reading frame 41
	DHX57	NM_198963	DEAH (Asp-Glu-Ala-Asp/His) box polypeptide 57
	NF2	NM_181833	neurofibromin 2 (merlin)
	RSPO2	NM_178565	R-spondin 2 homolog (Xenopus laevis)
	ANKRD43	NM_175873	ankyrin repeat domain 43
	RPUSD3	NM_173659	RNA pseudouridylate synthase domain containing 3
	LRIG3	NM_153377	leucine-rich repeats and immunoglobulin-like domains 3
	UHRF2	NM_152896	ubiquitin-like, containing PHD and RING finger domains, 2
	ZNF583	NM_152478	zinc finger protein 583
	ACVR1C	NM_145259	activin A receptor, type IC
	SOCS4	NM_080867	suppressor of cytokine signaling 4
	MST150	NM_032947	MSTP150
	PPP1R15B	NM_032833	protein phosphatase 1, regulatory (inhibitor) subunit 15B
	USP38	NM_032557	ubiquitin specific peptidase 38
	GOLT1B	NM_016072	golgi transport 1 homolog B (S. cerevisiae)
	ZFYVE26	NM_015346	zinc finger, FYVE domain containing 26
	HIC2	NM_015094	hypermethylated in cancer 2
	SLC25A27	NM_004277	solute carrier family 25, member 27
	DMD	NM_004016	dystrophin (muscular dystrophy, Duchenne and Becker types)
	GAS7	NM_003644	growth arrest-specific 7
	MAP4K3	NM_003618	mitogen-activated protein kinase kinase kinase kinase 3
	MASP1	NM_001879	mannan-binding lectin serine peptidase 1 (C4/C2 activating component of Ra-reactive factor)
	CDC25A	NM_001789	cell division cycle 25 homolog A (S. pombe)
	BACH1	NM_001186	BTB and CNC homology 1, basic leucine zipper transcription factor 1
	LIN28B	NM_001004317	lin-28 homolog B (C. elegans)
	GDF6	NM_001001557	growth differentiation factor 6
	TBX5	NM_000192	T-box 5
	CYP19A1	NM_000103	cytochrome P450, family 19, subfamily A, polypeptide 1
	COL3A1	NM_000090	collagen, type III, alpha 1 (Ehlers-Danlos syndrome type IV, autosomal dominant)
	COL1A1	NM_000088	collagen, type I, alpha 1
	CASP3	NM_004346	caspase 3, apoptosis-related cysteine peptidase
	CDC34	NM_004359	cell division cycle 34 homolog (S. cerevisiae)
	LRIG2	NM_014813	leucine-rich repeats and immunoglobulin-like domains 2
	BZW2	NM_014038	basic leucine zipper and W2 domains 2
	TMEM2	NM_013390	transmembrane protein 2
	SLC35D2	NM_007001	solute carrier family 35, member D2
	DIAPH2	NM_006729	diaphanous homolog 2 (Drosophila)
	IGF2BP3	NM_006547	insulin-like growth factor 2 mRNA binding protein 3
	PBX3	NM_006195	pre-B-cell leukemia homeobox 3
	ABCC5	NM_005688	ATP-binding cassette, sub-family C (CFTR/MRP), member 5
	SLC20A1	NM_005415	solute carrier family 20 (phosphate transporter), member 1
	SCD	NM_005063	stearoyl-CoA desaturase (delta-9-desaturase)
	HAND1	NM_004821	heart and neural crest derivatives expressed 1
	COIL	NM_004645	coilin
	TGFBR1	NM_004612	transforming growth factor, beta receptor I (activin A receptor type II-like kinase, 53kDa)
	ADRB3	NM_000025	adrenergic, beta-3-, receptor
hsa-let-7c	MYC (validated)	NM_002467	v-myc myelocytomatosis viral oncogene homolog (avian)
(7 validated interactions)	TRIM71 (validated)	NM_001039111	tripartite motif-containing 71
(64 predicted intereactions)	HMGA2 (validated)	NM_003483	high mobility group AT-hook 2
	MED28 (validated)	NM_025205.3	mediator complex subunit 28
	RTCD1 (validated)	NM_003729.3	RNA terminal phosphate cyclase domain 1
	EIF3S1 (validated)	NM_003758.2	eukaryotic translation initiation factor 3, subunit J
	TGFBR1 (validated)	NM_004612.2	transforming growth factor, beta receptor 1
	HMGA2	NM_003483	high mobility group AT-hook 2
	TRIM71	NM_001039111	tripartite motif-containing 71
	MYC	NM_002467	v-myc myelocytomatosis viral oncogene homolog (avian)
	HOXD1	NM_024501	homeobox D1
	SNX16	NM_022133	sorting nexin 16
	GAN	NM_022041	giant axonal neuropathy (gigaxonin)
	SMARCAD1	NM_020159	SWI/SNF-related, matrix-associated actin-dependent regulator of chromatin, subfamily a, containing DEAD/H box 1
	CCNJ	NM_019084	cyclin J
	BIN3	NM_018688	bridging integrator 3
	DHX57	NM_198963	DEAH (Asp-Glu-Ala-Asp/His) box polypeptide 57
	LGR4	NM_018490	leucine-rich repeat-containing G protein-coupled receptor 4
	DDX19A	NM_018332	DEAD (Asp-Glu-Ala-As) box polypeptide 19A
	C10orf6	NM_018121	chromosome 10 open reading frame 6
	PRPF38B	NM_018061	PRP38 pre-mRNA processing factor 38 (yeast) domain containing B
	PDPR	NM_017990	pyruvate dehydrogenase phosphatase regulatory subunit
	GCNT4	NM_016591	glucosaminyl (N-acetyl) transferase 4, core 2 (beta-1,6-N-acetylglucosaminyltransferase)
	GOLT1B	NM_016072	golgi transport 1 homolog B (S. cerevisiae)
	LIMD2	NM_030576	LIM domain containing 2
	DUSP16	NM_030640	dual specificity phosphatase 16
	RSPO2	NM_178565	R-spondin 2 homolog (Xenopus laevis)
	ANKRD43	NM_175873	ankyrin repeat domain 43
	RPUSD3	NM_173659	RNA pseudouridylate synthase domain containing 3
	LRIG3	NM_153377	leucine-rich repeats and immunoglobulin-like domains 3
	UHRF2	NM_152896	ubiquitin-like, containing PHD and RING finger domains, 2
	ZNF583	NM_152478	zinc finger protein 583
	ACVR1C	NM_145259	activin A receptor, type IC
	SOCS4	NM_080867	suppressor of cytokine signaling 4
	MST150	NM_032947	MSTP150
	PPP1R15B	NM_032833	protein phosphatase 1, regulatory (inhibitor) subunit 15B
	USP38	NM_032557	ubiquitin specific peptidase 38
	C15orf41	NM_032499	chromosome 15 open reading frame 41
	STK40	NM_032017	serine/threonine kinase 40
	ZFYVE26	NM_015346	zinc finger, FYVE domain containing 26
	HIC2	NM_015094	hypermethylated in cancer 2
	LRIG2	NM_014813	leucine-rich repeats and immunoglobulin-like domains 2
	CASP3	NM_004346	caspase 3, apoptosis-related cysteine peptidase
	SLC25A27	NM_004277	solute carrier family 25, member 27
	DMD	NM_004016	dystrophin (muscular dystrophy, Duchenne and Becker types)
	GAS7	NM_003644	growth arrest-specific 7
	MAP4K3	NM_003618	mitogen-activated protein kinase kinase kinase kinase 3
	NRAS	NM_002524	neuroblastoma RAS viral (v-ras) oncogene homolog
	MASP1	NM_001879	mannan-binding lectin serine peptidase 1 (C4/C2 activating component of Ra-reactive factor)
	CDC25A	NM_001789	cell division cycle 25 homolog A (S. pombe)
	LIN28B	NM_001004317	lin-28 homolog B (C. elegans)
	GDF6	NM_001001557	growth differentiation factor 6
	CYP19A1	NM_000103	cytochrome P450, family 19, subfamily A, polypeptide 1
	COL3A1	NM_000090	collagen, type III, alpha 1 (Ehlers-Danlos syndrome type IV, autosomal dominant)
	COL1A1	NM_000088	collagen, type I, alpha 1
	CDC34	NM_004359	cell division cycle 34 homolog (S. cerevisiae)
	TGFBR1	NM_004612	transforming growth factor, beta receptor I (activin A receptor type II-like kinase, 53kDa)
	BZW2	NM_014038	basic leucine zipper and W2 domains 2
	TMEM2	NM_013390	transmembrane protein 2
	SLC25A24	NM_013386	solute carrier family 25 (mitochondrial carrier; phosphate carrier), member 24
	SLC35D2	NM_007001	solute carrier family 35, member D2
	CLP1	NM_006831	CLP1, cleavage and polyadenylation factor I subunit, homolog (S. cerevisiae)
	DIAPH2	NM_006729	diaphanous homolog 2 (Drosophila)
	IGF2BP3	NM_006547	insulin-like growth factor 2 mRNA binding protein 3
	PBX3	NM_006195	pre-B-cell leukemia homeobox 3
	ABCC5	NM_005688	ATP-binding cassette, sub-family C (CFTR/MRP), member 5
	SLC20A1	NM_005415	solute carrier family 20 (phosphate transporter), member 1
	SCD	NM_005063	stearoyl-CoA desaturase (delta-9-desaturase)
	HAND1	NM_004821	heart and neural crest derivatives expressed 1
	COIL	NM_004645	coilin
	ADRB2	NM_000024	adrenergic, beta-2-, receptor, surface
hsa-let-7e	SMC1A (validated)	NM_006306	structural maintenance of chromosomes 1A
(5 validated interactions)	HMGA2 (validated)	NM_003483	high mobility group AT-hook 2
(58 predicted interactions)	RABGAP1L (validated)	NM_014857.3	RAB GTPase activating protein 1-like
	DAD1 (validated)	NM_001344.2	defender against cell death 1
	WNT1 (validated)	NM_005430.3	wingless-type MMTV integration site family, member 1
	HMGA2	NM_003483	high mobility group AT-hook 2
	SMC1A	NM_006306	structural maintenance of chromosomes 1A
	GAN	NM_022041	giant axonal neuropathy (gigaxonin)
	SMARCAD1	NM_020159	SWI/SNF-related, matrix-associated actin-dependent regulator of chromatin, subfamily a, containing DEAD/H box 1
	CCNJ	NM_019084	cyclin J
	BIN3	NM_018688	bridging integrator 3
	DDX19A	NM_018332	DEAD (Asp-Glu-Ala-As) box polypeptide 19A
	ANKRD43	NM_175873	ankyrin repeat domain 43
	C10orf6	NM_018121	chromosome 10 open reading frame 6
	PRPF38B	NM_018061	PRP38 pre-mRNA processing factor 38 (yeast) domain containing B
	PDPR	NM_017990	pyruvate dehydrogenase phosphatase regulatory subunit
	GCNT4	NM_016591	glucosaminyl (N-acetyl) transferase 4, core 2 (beta-1,6-N-acetylglucosaminyltransferase)
	GOLT1B	NM_016072	golgi transport 1 homolog B (S. cerevisiae)
	ZFYVE26	NM_015346	zinc finger, FYVE domain containing 26
	SNX16	NM_022133	sorting nexin 16
	HOXD1	NM_024501	homeobox D1
	LIMD2	NM_030576	LIM domain containing 2
	RPUSD3	NM_173659	RNA pseudouridylate synthase domain containing 3
	LRIG3	NM_153377	leucine-rich repeats and immunoglobulin-like domains 3
	UHRF2	NM_152896	ubiquitin-like, containing PHD and RING finger domains, 2
	ZNF583	NM_152478	zinc finger protein 583
	ACVR1C	NM_145259	activin A receptor, type IC
	SOCS4	NM_080867	suppressor of cytokine signaling 4
	MST150	NM_032947	MSTP150
	PPP1R15B	NM_032833	protein phosphatase 1, regulatory (inhibitor) subunit 15B
	USP38	NM_032557	ubiquitin specific peptidase 38
	C15orf41	NM_032499	chromosome 15 open reading frame 41
	STK40	NM_032017	serine/threonine kinase 40
	DUSP16	NM_030640	dual specificity phosphatase 16
	HIC2	NM_015094	hypermethylated in cancer 2
	LRIG2	NM_014813	leucine-rich repeats and immunoglobulin-like domains 2
	SLC25A27	NM_004277	solute carrier family 25, member 27
	DMD	NM_004016	dystrophin (muscular dystrophy, Duchenne and Becker types)
	GAS7	NM_003644	growth arrest-specific 7
	MAP4K3	NM_003618	mitogen-activated protein kinase kinase kinase kinase 3
	NRAS	NM_002524	neuroblastoma RAS viral (v-ras) oncogene homolog
	MASP1	NM_001879	mannan-binding lectin serine peptidase 1 (C4/C2 activating component of Ra-reactive factor)
	CDC25A	NM_001789	cell division cycle 25 homolog A (S. pombe)
	LIN28B	NM_001004317	lin-28 homolog B (C. elegans)
	GDF6	NM_001001557	growth differentiation factor 6
	CYP19A1	NM_000103	cytochrome P450, family 19, subfamily A, polypeptide 1
	COL3A1	NM_000090	collagen, type III, alpha 1 (Ehlers-Danlos syndrome type IV, autosomal dominant)
	COL1A1	NM_000088	collagen, type I, alpha 1
	CASP3	NM_004346	caspase 3, apoptosis-related cysteine peptidase
	CDC34	NM_004359	cell division cycle 34 homolog (S. cerevisiae)
	BZW2	NM_014038	basic leucine zipper and W2 domains 2
	TMEM2	NM_013390	transmembrane protein 2
	SLC35D2	NM_007001	solute carrier family 35, member D2
	CLP1	NM_006831	CLP1, cleavage and polyadenylation factor I subunit, homolog (S. cerevisiae)
	DIAPH2	NM_006729	diaphanous homolog 2 (Drosophila)
	IGF2BP3	NM_006547	insulin-like growth factor 2 mRNA binding protein 3
	PBX3	NM_006195	pre-B-cell leukemia homeobox 3
	ABCC5	NM_005688	ATP-binding cassette, sub-family C (CFTR/MRP), member 5
	SLC20A1	NM_005415	solute carrier family 20 (phosphate transporter), member 1
	HAND1	NM_004821	heart and neural crest derivatives expressed 1
	COIL	NM_004645	coilin
	TGFBR1	NM_004612	transforming growth factor, beta receptor I (activin A receptor type II-like kinase, 53kDa)
	ADRB2	NM_000024	adrenergic, beta-2-, receptor, surface
hsa-let-7f	KLK10 (validated)	NM_002776.4	kallikrein-related peptidase 10
(1 validated interaction)	ANKRD43	NM_175873	ankyrin repeat domain 43
(47 predicted interactions)	GAN	NM_022041	giant axonal neuropathy (gigaxonin)
	SMARCAD1	NM_020159	SWI/SNF-related, matrix-associated actin-dependent regulator of chromatin, subfamily a, containing DEAD/H box 1
	CCNJ	NM_019084	cyclin J
	BIN3	NM_018688	bridging integrator 3
	LGR4	NM_018490	leucine-rich repeat-containing G protein-coupled receptor 4
	C10orf6	NM_018121	chromosome 10 open reading frame 6
	PRPF38B	NM_018061	PRP38 pre-mRNA processing factor 38 (yeast) domain containing B
	PDPR	NM_017990	pyruvate dehydrogenase phosphatase regulatory subunit
	GCNT4	NM_016591	glucosaminyl (N-acetyl) transferase 4, core 2 (beta-1,6-N-acetylglucosaminyltransferase)
	SNX16	NM_022133	sorting nexin 16
	HOXD1	NM_024501	homeobox D1
	LIMD2	NM_030576	LIM domain containing 2
	LRIG3	NM_153377	leucine-rich repeats and immunoglobulin-like domains 3
	UHRF2	NM_152896	ubiquitin-like, containing PHD and RING finger domains, 2
	ZNF583	NM_152478	zinc finger protein 583
	ACVR1C	NM_145259	activin A receptor, type IC
	SOCS4	NM_080867	suppressor of cytokine signaling 4
	MST150	NM_032947	MSTP150
	PPP1R15B	NM_032833	protein phosphatase 1, regulatory (inhibitor) subunit 15B
	USP38	NM_032557	ubiquitin specific peptidase 38
	DUSP16	NM_030640	dual specificity phosphatase 16
	ZFYVE26	NM_015346	zinc finger, FYVE domain containing 26
	HIC2	NM_015094	hypermethylated in cancer 2
	LRIG2	NM_014813	leucine-rich repeats and immunoglobulin-like domains 2
	MAP4K3	NM_003618	mitogen-activated protein kinase kinase kinase kinase 3
	HMGA2	NM_003483	high mobility group AT-hook 2
	NRAS	NM_002524	neuroblastoma RAS viral (v-ras) oncogene homolog
	MASP1	NM_001879	mannan-binding lectin serine peptidase 1 (C4/C2 activating component of Ra-reactive factor)
	CDC25A	NM_001789	cell division cycle 25 homolog A (S. pombe)
	LIN28B	NM_001004317	lin-28 homolog B (C. elegans)
	GDF6	NM_001001557	growth differentiation factor 6
	CYP19A1	NM_000103	cytochrome P450, family 19, subfamily A, polypeptide 1
	COL3A1	NM_000090	collagen, type III, alpha 1 (Ehlers-Danlos syndrome type IV, autosomal dominant)
	GAS7	NM_003644	growth arrest-specific 7
	DMD	NM_004016	dystrophin (muscular dystrophy, Duchenne and Becker types)
	CDC34	NM_004359	cell division cycle 34 homolog (S. cerevisiae)
	SLC25A24	NM_013386	solute carrier family 25 (mitochondrial carrier; phosphate carrier), member 24
	SLC35D2	NM_007001	solute carrier family 35, member D2
	DIAPH2	NM_006729	diaphanous homolog 2 (Drosophila)
	IGF2BP3	NM_006547	insulin-like growth factor 2 mRNA binding protein 3
	PBX3	NM_006195	pre-B-cell leukemia homeobox 3
	ABCC5	NM_005688	ATP-binding cassette, sub-family C (CFTR/MRP), member 5
	SLC20A1	NM_005415	solute carrier family 20 (phosphate transporter), member 1
	COIL	NM_004645	coilin
	TGFBR1	NM_004612	transforming growth factor, beta receptor I (activin A receptor type II-like kinase, 53kDa)
	ADRB2	NM_000024	adrenergic, beta-2-, receptor, surface
hsa-let-7g	IGF2BP1 (validated)	NM_006546	insulin-like growth factor 2 mRNA binding protein 1
(4 validated interactions)	HMGA2 (validated)	NM_003483	high mobility group AT-hook 2
(48 predicted interactions)	DAD1 (validated)	NM_001344.2	defender against cell death 1
	EIF4G2 (validated)	NM_001418.3	eukaryotic translation initiation factor 4 gamma, 2
	HMGA2	NM_003483	high mobility group AT-hook 2
	IGF2BP1	NM_006546	insulin-like growth factor 2 mRNA binding protein 1
	DHX57	NM_198963	DEAH (Asp-Glu-Ala-Asp/His) box polypeptide 57
	CCNJ	NM_019084	cyclin J
	BIN3	NM_018688	bridging integrator 3
	LGR4	NM_018490	leucine-rich repeat-containing G protein-coupled receptor 4
	PDPR	NM_017990	pyruvate dehydrogenase phosphatase regulatory subunit
	GCNT4	NM_016591	glucosaminyl (N-acetyl) transferase 4, core 2 (beta-1,6-N-acetylglucosaminyltransferase)
	GOLT1B	NM_016072	golgi transport 1 homolog B (S. cerevisiae)
	ZFYVE26	NM_015346	zinc finger, FYVE domain containing 26
	HIC2	NM_015094	hypermethylated in cancer 2
	LRIG2	NM_014813	leucine-rich repeats and immunoglobulin-like domains 2
	SMARCAD1	NM_020159	SWI/SNF-related, matrix-associated actin-dependent regulator of chromatin, subfamily a, containing DEAD/H box 1
	SNX16	NM_022133	sorting nexin 16
	RSPO2	NM_178565	R-spondin 2 homolog (Xenopus laevis)
	ANKRD43	NM_175873	ankyrin repeat domain 43
	ZNF583	NM_152478	zinc finger protein 583
	ACVR1C	NM_145259	activin A receptor, type IC
	SOCS4	NM_080867	suppressor of cytokine signaling 4
	MST150	NM_032947	MSTP150
	RAB11FIP4	NM_032932	RAB11 family interacting protein 4 (class II)
	STK40	NM_032017	serine/threonine kinase 40
	LIMD2	NM_030576	LIM domain containing 2
	HOXD1	NM_024501	homeobox D1
	BZW2	NM_014038	basic leucine zipper and W2 domains 2
	TMEM2	NM_013390	transmembrane protein 2
	GAS7	NM_003644	growth arrest-specific 7
	MAP4K3	NM_003618	mitogen-activated protein kinase kinase kinase kinase 3
	NRAS	NM_002524	neuroblastoma RAS viral (v-ras) oncogene homolog
	MASP1	NM_001879	mannan-binding lectin serine peptidase 1 (C4/C2 activating component of Ra-reactive factor)
	CDC25A	NM_001789	cell division cycle 25 homolog A (S. pombe)
	LIN28B	NM_001004317	lin-28 homolog B (C. elegans)
	GDF6	NM_001001557	growth differentiation factor 6
	CYP19A1	NM_000103	cytochrome P450, family 19, subfamily A, polypeptide 1
	COL3A1	NM_000090	collagen, type III, alpha 1 (Ehlers-Danlos syndrome type IV, autosomal dominant)
	DMD	NM_004016	dystrophin (muscular dystrophy, Duchenne and Becker types)
	SLC25A27	NM_004277	solute carrier family 25, member 27
	CDC34	NM_004359	cell division cycle 34 homolog (S. cerevisiae)
	SLC25A24	NM_013386	solute carrier family 25 (mitochondrial carrier; phosphate carrier), member 24
	SLC35D2	NM_007001	solute carrier family 35, member D2
	DIAPH2	NM_006729	diaphanous homolog 2 (Drosophila)
	PBX3	NM_006195	pre-B-cell leukemia homeobox 3
	ABCC5	NM_005688	ATP-binding cassette, sub-family C (CFTR/MRP), member 5
	SLC20A1	NM_005415	solute carrier family 20 (phosphate transporter), member 1
	SCD	NM_005063	stearoyl-CoA desaturase (delta-9-desaturase)
	COIL	NM_004645	coilin
	TGFBR1	NM_004612	transforming growth factor, beta receptor I (activin A receptor type II-like kinase, 53kDa)
	COL1A1	NM_000088	collagen, type I, alpha 1
hsa-let-7i	TLR4 (validated)	NM_138554	toll-like receptor 4
(5 validated interactions)	BMP2K (validated)	NM_198892.1	BMP2 inducible kinase
(49 predicted interactions)	FANCD2 (validated)	NM_033084.3	Fanconi anemia, complementation group D2
	DAD1 (validated)	NM_001344.2	defender against cell death 1
	EIF4G2 (validated)	NM_001418.3	eukaryotic translation initiation factor 4 gamma, 2
	RSPO2	NM_178565	R-spondin 2 homolog (Xenopus laevis)
	SMARCAD1	NM_020159	SWI/SNF-related, matrix-associated actin-dependent regulator of chromatin, subfamily a, containing DEAD/H box 1
	CCNJ	NM_019084	cyclin J
	BIN3	NM_018688	bridging integrator 3
	DDX19A	NM_018332	DEAD (Asp-Glu-Ala-As) box polypeptide 19A
	C10orf6	NM_018121	chromosome 10 open reading frame 6
	PRPF38B	NM_018061	PRP38 pre-mRNA processing factor 38 (yeast) domain containing B
	PDPR	NM_017990	pyruvate dehydrogenase phosphatase regulatory subunit
	GCNT4	NM_016591	glucosaminyl (N-acetyl) transferase 4, core 2 (beta-1,6-N-acetylglucosaminyltransferase)
	GOLT1B	NM_016072	golgi transport 1 homolog B (S. cerevisiae)
	ZFYVE26	NM_015346	zinc finger, FYVE domain containing 26
	GAN	NM_022041	giant axonal neuropathy (gigaxonin)
	SNX16	NM_022133	sorting nexin 16
	ANKRD43	NM_175873	ankyrin repeat domain 43
	LRIG3	NM_153377	leucine-rich repeats and immunoglobulin-like domains 3
	TLR4	NM_138554	toll-like receptor 4
	SOCS4	NM_080867	suppressor of cytokine signaling 4
	MST150	NM_032947	MSTP150
	PPP1R15B	NM_032833	protein phosphatase 1, regulatory (inhibitor) subunit 15B
	USP38	NM_032557	ubiquitin specific peptidase 38
	C15orf41	NM_032499	chromosome 15 open reading frame 41
	STK40	NM_032017	serine/threonine kinase 40
	LIMD2	NM_030576	LIM domain containing 2
	HIC2	NM_015094	hypermethylated in cancer 2
	LRIG2	NM_014813	leucine-rich repeats and immunoglobulin-like domains 2
	BZW2	NM_014038	basic leucine zipper and W2 domains 2
	DMD	NM_004016	dystrophin (muscular dystrophy, Duchenne and Becker types)
	MAP4K3	NM_003618	mitogen-activated protein kinase kinase kinase kinase 3
	HMGA2	NM_003483	high mobility group AT-hook 2
	MASP1	NM_001879	mannan-binding lectin serine peptidase 1 (C4/C2 activating component of Ra-reactive factor)
	CDC25A	NM_001789	cell division cycle 25 homolog A (S. pombe)
	LIN28B	NM_001004317	lin-28 homolog B (C. elegans)
	GDF6	NM_001001557	growth differentiation factor 6
	CYP19A1	NM_000103	cytochrome P450, family 19, subfamily A, polypeptide 1
	COL3A1	NM_000090	collagen, type III, alpha 1 (Ehlers-Danlos syndrome type IV, autosomal dominant)
	COL1A1	NM_000088	collagen, type I, alpha 1
	SLC25A27	NM_004277	solute carrier family 25, member 27
	CASP3	NM_004346	caspase 3, apoptosis-related cysteine peptidase
	TMEM2	NM_013390	transmembrane protein 2
	SLC25A24	NM_013386	solute carrier family 25 (mitochondrial carrier; phosphate carrier), member 24
	CLP1	NM_006831	CLP1, cleavage and polyadenylation factor I subunit, homolog (S. cerevisiae)
	IGF2BP3	NM_006547	insulin-like growth factor 2 mRNA binding protein 3
	PBX3	NM_006195	pre-B-cell leukemia homeobox 3
	SLC20A1	NM_005415	solute carrier family 20 (phosphate transporter), member 1
	SCD	NM_005063	stearoyl-CoA desaturase (delta-9-desaturase)
	COIL	NM_004645	coilin
	TGFBR1	NM_004612	transforming growth factor, beta receptor I (activin A receptor type II-like kinase, 53kDa)
	CDC34	NM_004359	cell division cycle 34 homolog (S. cerevisiae)
	ADRB2	NM_000024	adrenergic, beta-2-, receptor, surface
hsa-miR-27a	SP1 (validated)	NM_138473	sp1 transcription factor
(9 validated interactions)	SP3 (validated)	NM_003111	sp3 transcription factor
(118 predicted interactions)	SP4 (validated)	NM_003112	sp4 transcription factor
	PHB (validated)	NM_002634	prohibitin
	RUNX1 (validated)	NM_001001890	runt-related transcription factor 1 (acute myeloid leukemia 1; aml1 oncogene)
	GCA (validated)	NM_012198	grancalcin, EF-hand calcium binding protein
	PEX7 (validated)	NM_000288.3	peroxisomal biogenesis factor 7
	FOXO1 (validated)	NM_002015.3	forkhead box 01
	FADD (validated)	NM_003824.3	Fas (TNFRSF6)-associated via death domain
	TMCC1	NM_015008	transmembrane and coiled-coil domain family 1
	NXT2	NM_018698	nuclear transport factor 2-like export factor 2
	HOXA10	NM_018951	homeobox A10
	DLL4	NM_019074	delta-like 4 (Drosophila)
	CCNJ	NM_019084	cyclin J
	ANK1	NM_020475	ankyrin 1, erythrocytic
	SEMA6A	NM_020796	sema domain, transmembrane domain (TM), and cytoplasmic domain, (semaphorin) 6A
	GPAM	NM_020918	glycerol-3-phosphate acyltransferase, mitochondrial
	OTX2	NM_021728	orthodenticle homeobox 2
	TEAD1	NM_021961	TEA domain family member 1 (SV40 transcriptional enhancer factor)
	ST14	NM_021978	suppression of tumorigenicity 14 (colon carcinoma)
	NEUROD6	NM_022728	neurogenic differentiation 6
	RMND5A	NM_022780	required for meiotic nuclear division 5 homolog A (S. cerevisiae)
	C17orf85	NM_018553	chromosome 17 open reading frame 85
	JMJD1A	NM_018433	jumonji domain containing 1A
	FBXW7	NM_018315	F-box and WD repeat domain containing 7
	PDS5B	NM_015032	PDS5, regulator of cohesion maintenance, homolog B (S. cerevisiae)
	CAMTA1	NM_015215	calmodulin binding transcription activator 1
	ZDHHC17	NM_015336	zinc finger, DHHC-type containing 17
	ZNF385A	NM_015481	zinc finger protein 385A
	ZZZ3	NM_015534	zinc finger, ZZ-type containing 3
	C10orf137	NM_015608	chromosome 10 open reading frame 137
	C1orf144	NM_015609	chromosome 1 open reading frame 144
	WSB1	NM_015626	WD repeat and SOCS box-containing 1
	RBJ	NM_016544	rab and DnaJ domain containing
	GOLM1	NM_016548	golgi membrane protein 1
	GALNT7	NM_017423	UDP-N-acetyl-alpha-D-galactosamine:polypeptide N-acetylgalactosaminyltransferase 7 (GalNAc-T7)
	UBE2Q1	NM_017582	ubiquitin-conjugating enzyme E2Q family member 1
	RNF38	NM_022781	ring finger protein 38
	USP46	NM_022832	ubiquitin specific peptidase 46
	C1orf108	NM_024595	chromosome 1 open reading frame 108
	MAP3K7IP3	NM_152787	mitogen-activated protein kinase kinase kinase 7 interacting protein 3
	C7orf41	NM_152793	chromosome 7 open reading frame 41
	ST6GALNAC3	NM_152996	ST6 (alpha-N-acetyl-neuraminyl-2,3-beta-galactosyl-1,3)-N-acetylgalactosaminide alpha-2,6-sialyltransferase 3
	TAPT1	NM_153365	transmembrane anterior posterior transformation 1
	C5orf41	NM_153607	chromosome 5 open reading frame 41
	POM121	NM_172020	POM121 membrane glycoprotein (rat)
	AQP11	NM_173039	aquaporin 11
	ANKRD43	NM_175873	ankyrin repeat domain 43
	NCOA7	NM_181782	nuclear receptor coactivator 7
	C1orf52	NM_198077	chromosome 1 open reading frame 52
	NRK	NM_198465	Nik related kinase
	SS18L1	NM_198935	synovial sarcoma translocation gene on chromosome 18-like 1
	DCP2	NM_152624	DCP2 decapping enzyme homolog (S. cerevisiae)
	MIER3	NM_152622	mesoderm induction early response 1, family member 3
	HORMAD2	NM_152510	HORMA domain containing 2
	EDEM3	NM_025191	ER degradation enhancer, mannosidase alpha-like 3
	TMUB1	NM_031434	transmembrane and ubiquitin-like domain containing 1
	ING5	NM_032329	inhibitor of growth family, member 5
	BRSK1	NM_032430	BR serine/threonine kinase 1
	LCOR	NM_032440	ligand dependent nuclear receptor corepressor
	KIAA1737	NM_033426	KIAA1737
	SLITRK1	NM_052910	SLIT and NTRK-like family, member 1
	NARG1	NM_057175	NMDA receptor regulated 1
	FAM105B	NM_138348	family with sequence similarity 105, member B
	SLC39A11	NM_139177	solute carrier family 39 (metal ion transporter), member 11
	SGMS1	NM_147156	sphingomyelin synthase 1
	KTELC1	NM_152305	KTEL (Lys-Tyr-Glu-Leu) containing 1
	C2orf55	NM_207362	chromosome 2 open reading frame 55
	EYA1	NM_000503	eyes absent homolog 1 (Drosophila)
	SDC2	NM_002998	syndecan 2
	MAP2K4	NM_003010	mitogen-activated protein kinase kinase 4
	SFRP1	NM_003012	secreted frizzled-related protein 1
	SNAP25	NM_003081	synaptosomal-associated protein, 25kDa
	UBE2N	NM_003348	ubiquitin-conjugating enzyme E2N (UBC13 homolog, yeast)
	YWHAB	NM_003404	tyrosine 3-monooxygenase/tryptophan 5-monooxygenase activation protein, beta polypeptide
	B4GALT3	NM_003779	UDP-Gal:betaGlcNAc beta 1,4- galactosyltransferase, polypeptide 3
	RNGTT	NM_003800	RNA guanylyltransferase and 5"-phosphatase
	NR5A2	NM_003822	nuclear receptor subfamily 5, group A, member 2
	NRP2	NM_003872	neuropilin 2
	CCNG1	NM_004060	cyclin G1
	EYA4	NM_004100	eyes absent homolog 4 (Drosophila)
	RGS1	NM_002922	regulator of G-protein signaling 1
	PSMA1	NM_002786	proteasome (prosome, macropain) subunit, alpha type, 1
	PPP1CC	NM_002710	protein phosphatase 1, catalytic subunit, gamma isoform
	DCX	NM_000555	doublecortex; lissencephaly, X-linked (doublecortin)
	KITLG	NM_000899	KIT ligand
	PTGER4	NM_000958	prostaglandin E receptor 4 (subtype EP4)
	STX16	NM_001001433	syntaxin 16
	RUNX1	NM_001001890	runt-related transcription factor 1 (acute myeloid leukemia 1; aml1 oncogene)
	CDS1	NM_001263	CDP-diacylglycerol synthase (phosphatidate cytidylyltransferase) 1
	CDH5	NM_001795	cadherin 5, type 2, VE-cadherin (vascular epithelium)
	COL19A1	NM_001858	collagen, type XIX, alpha 1
	HAPLN1	NM_001884	hyaluronan and proteoglycan link protein 1
	GRB2	NM_002086	growth factor receptor-bound protein 2
	LIMK1	NM_002314	LIM domain kinase 1
	MARCKS	NM_002356	myristoylated alanine-rich protein kinase C substrate
	MED14	NM_004229	mediator complex subunit 14
	SOCS6	NM_004232	suppressor of cytokine signaling 6
	JMJD1C	NM_004241	jumonji domain containing 1C
	ARFGEF1	NM_006421	ADP-ribosylation factor guanine nucleotide-exchange factor 1(brefeldin A-inhibited)
	TLK2	NM_006852	tousled-like kinase 2
	SFRS1	NM_006924	splicing factor, arginine/serine-rich 1 (splicing factor 2, alternate splicing factor)
	ELL2	NM_012081	elongation factor, RNA polymerase II, 2
	RYBP	NM_012234	RING1 and YY1 binding protein
	MMD	NM_012329	monocyte to macrophage differentiation-associated
	ATXN10	NM_013236	ataxin 10
	FLRT3	NM_013281	fibronectin leucine rich transmembrane protein 3
	ARMC8	NM_014154	armadillo repeat containing 8
	C1orf9	NM_014283	chromosome 1 open reading frame 9
	NEK6	NM_014397	NIMA (never in mitosis gene a)-related kinase 6
	DKK2	NM_014421	dickkopf homolog 2 (Xenopus laevis)
	NPEPPS	NM_006310	aminopeptidase puromycin sensitive
	NFE2L2	NM_006164	nuclear factor (erythroid-derived 2)-like 2
	NEDD4	NM_006154	neural precursor cell expressed, developmentally down-regulated 4
	CREB1	NM_004379	cAMP responsive element binding protein 1
	RELN	NM_005045	reelin
	GFPT2	NM_005110	glutamine-fructose-6-phosphate transaminase 2
	BMI1	NM_005180	BMI1 polycomb ring finger oncogene
	EGFR	NM_005228	epidermal growth factor receptor (erythroblastic leukemia viral (v-erb-b) oncogene homolog, avian)
	NR2F6	NM_005234	nuclear receptor subfamily 2, group F, member 6
	ABCA1	NM_005502	ATP-binding cassette, sub-family A (ABC1), member 1
	IRS1	NM_005544	insulin receptor substrate 1
	PPIF	NM_005729	peptidylprolyl isomerase F (cyclophilin F)
	RCAN2	NM_005822	regulator of calcineurin 2
	STAG1	NM_005862	stromal antigen 1
	CAPZA1	NM_006135	capping protein (actin filament) muscle Z-line, alpha 1
	FOXP2	NM_014491	forkhead box P2
hsa-miR-29a	CDK6 (validated)	NM_001259	cyclin-dependent kinase 6
(11 validated interactions)	BACE1 (validated)	NM_138973	beta-site APP-cleaving enzyme 1
(97 predicted interactions)	DNMT3A (validated)	NM_022552	DNA (cytosine-5-)-methyltransferase 3 alpha
	DNMT3B (validated)	NM_175848	DNA (cytosine-5-)-methyltransferase 3 beta
	COL3A1 (validated)	NM_000090	collagen, type III, alpha 1 (Ehlers-Danlos syndrome type IV, autosomal dominant)
	SPARC (validated)	NM_003118	secreted protein, acidic, cysteine-rich (osteonectin)
	PIK3R1 (validated)	NM_181524	phosphoinositide-3-kinase, regulatory subunit 1 (alpha)
	CDC42 (validated)	NM_001039802	cell division cycle 42 (GTP binding protein, 25kDa)
	CXXC6 (validated)	NM_030625.2	tet oncogene 1
	CD276 (validated)	NM_025240.2	CD276 molecule
	MCL1 (validated)	NM_021960.3	myeloid cell leukemia sequence 1 (BCL2-related)
	DNMT3A	NM_022552	DNA (cytosine-5-)-methyltransferase 3 alpha
	RLF	NM_012421	rearranged L-myc fusion
	PCDHA13	NM_018904	protocadherin alpha 13
	PCDHA2	NM_018905	protocadherin alpha 2
	PCDHA3	NM_018906	protocadherin alpha 3
	PCDHA4	NM_018907	protocadherin alpha 4
	PCDHA5	NM_018908	protocadherin alpha 5
	PCDHA6	NM_018909	protocadherin alpha 6
	PCDHA8	NM_018911	protocadherin alpha 8
	KCTD5	NM_018992	potassium channel tetramerisation domain containing 5
	EML4	NM_019063	echinoderm microtubule associated protein like 4
	PCDHA10	NM_018901	protocadherin alpha 10
	PCDHAC2	NM_018899	protocadherin alpha subfamily C, 2
	SNX24	NM_014035	sorting nexin 24
	PAN2	NM_014871	PAN2 polyA specific ribonuclease subunit homolog (S. cerevisiae)
	NAV3	NM_014903	neuron navigator 3
	CHSY1	NM_014918	chondroitin sulfate synthase 1
	PPP1R13B	NM_015316	protein phosphatase 1, regulatory (inhibitor) subunit 13B
	RNF19A	NM_015435	ring finger protein 19A
	NKRF	NM_017544	NFKB repressing factor
	FOXJ2	NM_018416	forkhead box J2
	SMPD3	NM_018667	sphingomyelin phosphodiesterase 3, neutral membrane (neutral sphingomyelinase II)
	PCDHAC1	NM_018898	protocadherin alpha subfamily C, 1
	NAV1	NM_020443	neuron navigator 1
	ARRDC3	NM_020801	arrestin domain containing 3
	RAP1GDS1	NM_021159	RAP1, GTP-GDP dissociation stimulator 1
	FAM116A	NM_152678	family with sequence similarity 116, member A
	PDIK1L	NM_152835	PDLIM1 interacting kinase 1 like
	DGKH	NM_152910	diacylglycerol kinase, eta
	BRWD3	NM_153252	bromodomain and WD repeat domain containing 3
	XKR6	NM_173683	XK, Kell blood group complex subunit-related family, member 6
	SESTD1	NM_178123	SEC14 and spectrin domains 1
	OXR1	NM_181354	oxidation resistance 1
	INSIG1	NM_198337	insulin induced gene 1
	SS18L1	NM_198935	synovial sarcoma translocation gene on chromosome 18-like 1
	DCP2	NM_152624	DCP2 decapping enzyme homolog (S. cerevisiae)
	SLC16A14	NM_152527	solute carrier family 16, member 14 (monocarboxylic acid transporter 14)
	CCNYL1	NM_152523	cyclin Y-like 1
	TRIB2	NM_021643	tribbles homolog 2 (Drosophila)
	MLF1	NM_022443	myeloid leukemia factor 1
	RMND5A	NM_022780	required for meiotic nuclear division 5 homolog A (S. cerevisiae)
	BCL11A	NM_022893	B-cell CLL/lymphoma 11A (zinc finger protein)
	ANKRD13C	NM_030816	ankyrin repeat domain 13C
	SUV420H2	NM_032701	suppressor of variegation 4-20 homolog 2 (Drosophila)
	TMEM169	NM_138390	transmembrane protein 169
	TMEM183A	NM_138391	transmembrane protein 183A
	BACE1	NM_138973	beta-site APP-cleaving enzyme 1
	OTUD4	NM_199324	OTU domain containing 4
	HBP1	NM_012257	HMG-box transcription factor 1
	COL1A2	NM_000089	collagen, type I, alpha 2
	BMF	NM_001003940	Bcl2 modifying factor
	TUBB2A	NM_001069	tubulin, beta 2A
	CAMK2G	NM_001222	calcium/calmodulin-dependent protein kinase (CaM kinase) II gamma
	AHR	NM_001621	aryl hydrocarbon receptor
	COL2A1	NM_001844	collagen, type II, alpha 1
	COL4A1	NM_001845	collagen, type IV, alpha 1
	COL4A2	NM_001846	collagen, type IV, alpha 2
	COL9A1	NM_001851	collagen, type IX, alpha 1
	COL11A1	NM_001854	collagen, type XI, alpha 1
	COL19A1	NM_001858	collagen, type XIX, alpha 1
	PPIC	NM_000943	peptidylprolyl isomerase C (cyclophilin C)
	HMGCR	NM_000859	3-hydroxy-3-methylglutaryl-Coenzyme A reductase
	COL3A1	NM_000090	collagen, type III, alpha 1 (Ehlers-Danlos syndrome type IV, autosomal dominant)
	COL4A3	NM_000091	collagen, type IV, alpha 3 (Goodpasture antigen)
	COL4A4	NM_000092	collagen, type IV, alpha 4
	COL7A1	NM_000094	collagen, type VII, alpha 1 (epidermolysis bullosa, dystrophic, dominant and recessive)
	FBN1	NM_000138	fibrillin 1
	PMP22	NM_000304	peripheral myelin protein 22
	PTEN	NM_000314	phosphatase and tensin homolog (mutated in multiple advanced cancers 1)
	COL5A2	NM_000393	collagen, type V, alpha 2
	DCX	NM_000555	doublecortex; lissencephaly, X-linked (doublecortin)
	DIO2	NM_000793	deiodinase, iodothyronine, type II
	ISL1	NM_002202	ISL LIM homeobox 1
	NASP	NM_002482	nuclear autoantigenic sperm protein (histone-binding)
	GPR37	NM_005302	G protein-coupled receptor 37 (endothelin receptor type B-like)
	HAS3	NM_005329	hyaluronan synthase 3
	PRKAB2	NM_005399	protein kinase, AMP-activated, beta 2 non-catalytic subunit
	SGK1	NM_005627	serum/glucocorticoid regulated kinase 1
	SPRY1	NM_005841	sprouty homolog 1, antagonist of FGF signaling (Drosophila)
	MFAP3	NM_005927	microfibrillar-associated protein 3
	IFI30	NM_006332	interferon, gamma-inducible protein 30
	MORF4L1	NM_006791	mortality factor 4 like 1
	ELF2	NM_006874	E74-like factor 2 (ets domain transcription factor)
	DNMT3B	NM_006892	DNA (cytosine-5-)-methyltransferase 3 beta
	ZFP36L1	NM_004926	zinc finger protein 36, C3H type-like 1
	C5orf13	NM_004772	chromosome 5 open reading frame 13
	SMARCC1	NM_003074	SWI/SNF related, matrix associated, actin dependent regulator of chromatin, subfamily c, member 1
	SPTAN1	NM_003127	spectrin, alpha, non-erythrocytic 1 (alpha-fodrin)
	TDG	NM_003211	thymine-DNA glycosylase
	TFAP2C	NM_003222	transcription factor AP-2 gamma (activating enhancer binding protein 2 gamma)
	PTP4A1	NM_003463	protein tyrosine phosphatase type IVA, member 1
	PPM1D	NM_003620	protein phosphatase 1D magnesium-dependent, delta isoform
	SNX4	NM_003794	sorting nexin 4
	IREB2	NM_004136	iron-responsive element binding protein 2
	HMGN3	NM_004242	high mobility group nucleosomal binding domain 3
	COL6A3	NM_004369	collagen, type VI, alpha 3
	TFEB	NM_007162	transcription factor EB
hsa-miR-29c	LAMC1 (validated)	NM_002293	laminin, gamma 1 (formerly LAMB2)
(14 validated interactions)	DNMT3A (validated)	NM_022552	DNA (cytosine-5-)-methyltransferase 3 alpha
(113 predicted interactions)	DNMT3B (validated)	NM_175848	DNA (cytosine-5-)-methyltransferase 3 beta
	COL3A1 (validated)	NM_000090	collagen, type III, alpha 1 (Ehlers-Danlos syndrome type IV, autosomal dominant)
	COL4A1 (validated)	NM_001845	collagen, type IV, alpha 1
	COL15A1 (validated)	NM_001855	collagen, type XV, alpha 1
	TDG (validated)	NM_003211	thymine-DNA glycosylase
	FUSIP1 (validated)	NM_054016	FUS interacting protein (serine/arginine-rich) 1
	COL1A1 (validated)	NM_000088	collagen, type I, alpha 1
	COL1A2 (validated)	NM_000089	collagen, type I, alpha 2
	COL4A2 (validated)	NM_001846	collagen, type IV, alpha 2
	FBN1 (validated)	NM_000138	fibrillin 1
	PIK3R1 (validated)	NM_181524	phosphoinositide-3-kinase, regulatory subunit 1 (alpha)
	CDC42 (validated)	NM_001039802	cell division cycle 42 (GTP binding protein, 25kDa)
	COL1A2	NM_000089	collagen, type I, alpha 2
	COL3A1	NM_000090	collagen, type III, alpha 1 (Ehlers-Danlos syndrome type IV, autosomal dominant)
	COL1A1	NM_000088	collagen, type I, alpha 1
	COL4A2	NM_001846	collagen, type IV, alpha 2
	TDG	NM_003211	thymine-DNA glycosylase
	ZDHHC5	NM_015457	zinc finger, DHHC-type containing 5
	PCDHA7	NM_018910	protocadherin alpha 7
	CHSY1	NM_014918	chondroitin sulfate synthase 1
	PCDHA8	NM_018911	protocadherin alpha 8
	AGPAT4	NM_020133	1-acylglycerol-3-phosphate O-acyltransferase 4 (lysophosphatidic acid acyltransferase, delta)
	NAV1	NM_020443	neuron navigator 1
	ARRDC3	NM_020801	arrestin domain containing 3
	CLDN1	NM_021101	claudin 1
	RAP1GDS1	NM_021159	RAP1, GTP-GDP dissociation stimulator 1
	TRIB2	NM_021643	tribbles homolog 2 (Drosophila)
	MLF1	NM_022443	myeloid leukemia factor 1
	HIF3A	NM_022462	hypoxia inducible factor 3, alpha subunit
	PCDHA6	NM_018909	protocadherin alpha 6
	PCDHA3	NM_018906	protocadherin alpha 3
	COL5A3	NM_015719	collagen, type V, alpha 3
	NKRF	NM_017544	NFKB repressing factor
	SUV420H1	NM_017635	suppressor of variegation 4-20 homolog 1 (Drosophila)
	FOXJ2	NM_018416	forkhead box J2
	SMPD3	NM_018667	sphingomyelin phosphodiesterase 3, neutral membrane (neutral sphingomyelinase II)
	PCDHAC1	NM_018898	protocadherin alpha subfamily C, 1
	PCDHAC2	NM_018899	protocadherin alpha subfamily C, 2
	PCDHA1	NM_018900	protocadherin alpha 1
	PCDHA10	NM_018901	protocadherin alpha 10
	RNF19A	NM_015435	ring finger protein 19A
	PCDHA2	NM_018905	protocadherin alpha 2
	PCDHA12	NM_018903	protocadherin alpha 12
	DNMT3A	NM_022552	DNA (cytosine-5-)-methyltransferase 3 alpha
	RMND5A	NM_022780	required for meiotic nuclear division 5 homolog A (S. cerevisiae)
	SLC16A14	NM_152527	solute carrier family 16, member 14 (monocarboxylic acid transporter 14)
	DCP2	NM_152624	DCP2 decapping enzyme homolog (S. cerevisiae)
	FAM116A	NM_152678	family with sequence similarity 116, member A
	PDIK1L	NM_152835	PDLIM1 interacting kinase 1 like
	DGKH	NM_152910	diacylglycerol kinase, eta
	BRWD3	NM_153252	bromodomain and WD repeat domain containing 3
	XKR6	NM_173683	XK, Kell blood group complex subunit-related family, member 6
	SESTD1	NM_178123	SEC14 and spectrin domains 1
	OXR1	NM_181354	oxidation resistance 1
	ADAMTS9	NM_182920	ADAM metallopeptidase with thrombospondin type 1 motif, 9
	INSIG1	NM_198337	insulin induced gene 1
	CCNYL1	NM_152523	cyclin Y-like 1
	ZNF362	NM_152493	zinc finger protein 362
	FAM123B	NM_152424	family with sequence similarity 123B
	BCL11A	NM_022893	B-cell CLL/lymphoma 11A (zinc finger protein)
	NAT11	NM_024771	N-acetyltransferase 11
	TET1	NM_030625	tet oncogene 1
	ANKRD13C	NM_030816	ankyrin repeat domain 13C
	SUV420H2	NM_032701	suppressor of variegation 4-20 homolog 2 (Drosophila)
	FAM136A	NM_032822	family with sequence similarity 136, member A
	N4BP2L1	NM_052818	NEDD4 binding protein 2-like 1
	MED12L	NM_053002	mediator complex subunit 12-like
	TMEM169	NM_138390	transmembrane protein 169
	TMEM183A	NM_138391	transmembrane protein 183A
	C4orf32	NM_152400	chromosome 4 open reading frame 32
	SS18L1	NM_198935	synovial sarcoma translocation gene on chromosome 18-like 1
	COL4A4	NM_000092	collagen, type IV, alpha 4
	COL2A1	NM_001844	collagen, type II, alpha 1
	COL4A1	NM_001845	collagen, type IV, alpha 1
	COL11A1	NM_001854	collagen, type XI, alpha 1
	COL15A1	NM_001855	collagen, type XV, alpha 1
	COL19A1	NM_001858	collagen, type XIX, alpha 1
	DBT	NM_001918	dihydrolipoamide branched chain transacylase E2
	GAB1	NM_002039	GRB2-associated binding protein 1
	HMGCS1	NM_002130	3-hydroxy-3-methylglutaryl-Coenzyme A synthase 1 (soluble)
	ISL1	NM_002202	ISL LIM homeobox 1
	LAMC1	NM_002293	laminin, gamma 1 (formerly LAMB2)
	NASP	NM_002482	nuclear autoantigenic sperm protein (histone-binding)
	AHR	NM_001621	aryl hydrocarbon receptor
	CCNT2	NM_001241	cyclin T2
	CAV2	NM_001233	caveolin 2
	FBN1	NM_000138	fibrillin 1
	LPL	NM_000237	lipoprotein lipase
	PMP22	NM_000304	peripheral myelin protein 22
	PTEN	NM_000314	phosphatase and tensin homolog (mutated in multiple advanced cancers 1)
	BLMH	NM_000386	bleomycin hydrolase
	COL5A2	NM_000393	collagen, type V, alpha 2
	DCX	NM_000555	doublecortex; lissencephaly, X-linked (doublecortin)
	DIO2	NM_000793	deiodinase, iodothyronine, type II
	HMGCR	NM_000859	3-hydroxy-3-methylglutaryl-Coenzyme A reductase
	PPIC	NM_000943	peptidylprolyl isomerase C (cyclophilin C)
	CAMK2G	NM_001222	calcium/calmodulin-dependent protein kinase (CaM kinase) II gamma
	OSBP	NM_002556	oxysterol binding protein
	SMARCC1	NM_003074	SWI/SNF related, matrix associated, actin dependent regulator of chromatin, subfamily c, member 1
	SGK1	NM_005627	serum/glucocorticoid regulated kinase 1
	SPRY1	NM_005841	sprouty homolog 1, antagonist of FGF signaling (Drosophila)
	MFAP3	NM_005927	microfibrillar-associated protein 3
	HDAC4	NM_006037	histone deacetylase 4
	IFI30	NM_006332	interferon, gamma-inducible protein 30
	AKAP13	NM_006738	A kinase (PRKA) anchor protein 13
	MORF4L1	NM_006791	mortality factor 4 like 1
	ELF2	NM_006874	E74-like factor 2 (ets domain transcription factor)
	DNMT3B	NM_006892	DNA (cytosine-5-)-methyltransferase 3 beta
	TFEB	NM_007162	transcription factor EB
	SNX24	NM_014035	sorting nexin 24
	NFIA	NM_005595	nuclear factor I/A
	PRKAB2	NM_005399	protein kinase, AMP-activated, beta 2 non-catalytic subunit
	MYCN	NM_005378	v-myc myelocytomatosis viral related oncogene, neuroblastoma derived (avian)
	TFAP2C	NM_003222	transcription factor AP-2 gamma (activating enhancer binding protein 2 gamma)
	PTP4A1	NM_003463	protein tyrosine phosphatase type IVA, member 1
	ZNF282	NM_003575	zinc finger protein 282
	PPM1D	NM_003620	protein phosphatase 1D magnesium-dependent, delta isoform
	SNX4	NM_003794	sorting nexin 4
	IREB2	NM_004136	iron-responsive element binding protein 2
	COL6A3	NM_004369	collagen, type VI, alpha 3
	C5orf13	NM_004772	chromosome 5 open reading frame 13
	ZFP36L1	NM_004926	zinc finger protein 36, C3H type-like 1
	GPR37	NM_005302	G protein-coupled receptor 37 (endothelin receptor type B-like)
	HAS3	NM_005329	hyaluronan synthase 3
	NAV3	NM_014903	neuron navigator 3
miR-30a-3p	N/A	N/A	N/A
(N/A)
miR-30a-5p	N/A	N/A	N/A
(N/A)
miR-30e-3p	N/A	N/A	N/A
(N/A)
hsa-miR-98	HMGA2 (validated)	NM_003483	high mobility group AT-hook 2
(2 validated interactions)	FUS1 (validated)	NM_007275.1	TUSC2 tumor suppressor candidate 2
(44 predicted interactions)	RSPO2	NM_178565	R-spondin 2 homolog (Xenopus laevis)
	CCNJ	NM_019084	cyclin J
	LGR4	NM_018490	leucine-rich repeat-containing G protein-coupled receptor 4
	DDX19A	NM_018332	DEAD (Asp-Glu-Ala-As) box polypeptide 19A
	PRPF38B	NM_018061	PRP38 pre-mRNA processing factor 38 (yeast) domain containing B
	PDPR	NM_017990	pyruvate dehydrogenase phosphatase regulatory subunit
	GCNT4	NM_016591	glucosaminyl (N-acetyl) transferase 4, core 2 (beta-1,6-N-acetylglucosaminyltransferase)
	GOLT1B	NM_016072	golgi transport 1 homolog B (S. cerevisiae)
	ZFYVE26	NM_015346	zinc finger, FYVE domain containing 26
	HIC2	NM_015094	hypermethylated in cancer 2
	SMARCAD1	NM_020159	SWI/SNF-related, matrix-associated actin-dependent regulator of chromatin, subfamily a, containing DEAD/H box 1
	GAN	NM_022041	giant axonal neuropathy (gigaxonin)
	RDH10	NM_172037	retinol dehydrogenase 10 (all-trans)
	LRIG3	NM_153377	leucine-rich repeats and immunoglobulin-like domains 3
	UHRF2	NM_152896	ubiquitin-like, containing PHD and RING finger domains, 2
	ZNF583	NM_152478	zinc finger protein 583
	ACVR1C	NM_145259	activin A receptor, type IC
	RAB11FIP4	NM_032932	RAB11 family interacting protein 4 (class II)
	USP38	NM_032557	ubiquitin specific peptidase 38
	C15orf41	NM_032499	chromosome 15 open reading frame 41
	STK40	NM_032017	serine/threonine kinase 40
	LRIG2	NM_014813	leucine-rich repeats and immunoglobulin-like domains 2
	BZW2	NM_014038	basic leucine zipper and W2 domains 2
	MAP4K3	NM_003618	mitogen-activated protein kinase kinase kinase kinase 3
	NRAS	NM_002524	neuroblastoma RAS viral (v-ras) oncogene homolog
	MASP1	NM_001879	mannan-binding lectin serine peptidase 1 (C4/C2 activating component of Ra-reactive factor)
	CDC25A	NM_001789	cell division cycle 25 homolog A (S. pombe)
	BACH1	NM_001186	BTB and CNC homology 1, basic leucine zipper transcription factor 1
	LIN28B	NM_001004317	lin-28 homolog B (C. elegans)
	GDF6	NM_001001557	growth differentiation factor 6
	CYP19A1	NM_000103	cytochrome P450, family 19, subfamily A, polypeptide 1
	COL3A1	NM_000090	collagen, type III, alpha 1 (Ehlers-Danlos syndrome type IV, autosomal dominant)
	RIOK3	NM_003831	RIO kinase 3 (yeast)
	SLC25A27	NM_004277	solute carrier family 25, member 27
	DIAPH2	NM_006729	diaphanous homolog 2 (Drosophila)
	IGF2BP3	NM_006547	insulin-like growth factor 2 mRNA binding protein 3
	PBX3	NM_006195	pre-B-cell leukemia homeobox 3
	ABCC5	NM_005688	ATP-binding cassette, sub-family C (CFTR/MRP), member 5
	SLC20A1	NM_005415	solute carrier family 20 (phosphate transporter), member 1
	COIL	NM_004645	coilin
	TGFBR1	NM_004612	transforming growth factor, beta receptor I (activin A receptor type II-like kinase, 53kDa)
	CDC34	NM_004359	cell division cycle 34 homolog (S. cerevisiae)
	CASP3	NM_004346	caspase 3, apoptosis-related cysteine peptidase
	ADRB2	NM_000024	adrenergic, beta-2-, receptor, surface
hsa-miR-99a	RAVER2 (validated)	NM_018211	ribonucleoprotein, PTB-binding 2
(5 validated interactions)	mTOR (validated)	NM_004958.3	mechanistic target of rapamycin (serine/threonine kinase)
(2 predicted interactions)	IGF-IR (validated)	NM_000875.3	insulin-like growth factor 1 receptor
	RPTOR (validated)	NM_020761.2	regulatory associated protein of mTOR, complex 1, transcript variant 1
	FGFR3 (validated)	NM_000142.4	fibroblast growth factor receptor 3, transcript variant 1
	C4orf16	NM_018569	chromosome 4 open reading frame 16
	KBTBD8	NM_032505	kelch repeat and BTB (POZ) domain containing 8
hsa-miR-145	PARP8 (validated)	NM_024615	poly (ADP-ribose) polymerase family, member 8
(19 validated interactions)	IRS1 (validated)	NM_005544	insulin receptor substrate 1
(55 predicted interactions)	MYC (validated)	NM_002467	v-myc myelocytomatosis viral oncogene homolog (avian)
	FSCN1 (validated)	NM_003088.2	Homo sapiens fascin homolog 1, actin-bundling protein (Strongylocentrotus purpuratus)
	CCNA2 (validated)	NM_001237.3	cyclin A2
	MUC1 (validated)	NM_002456.4	mucin 1, cell surface associated
	CLINT1 (validated)	NM_014666.2	clathrin interactor 1
	CBFB (validated)	NM_022845.2	core-binding factor, beta subunit
	PPP3CA (validated)	NM_000944.4	protein phosphatase 3, catalytic subunit, alpha isozyme
	FBXO28 (validated)	NM_015176.2	F-box protein 28
	ACBD3 (validated)	NM_022735.3	acyl-CoA binding domain containing 3
	USP46 (validated)	NM_022832.3	ubiquitin specific peptidase 46
	RASA1 (validated)	NM_002890.1	RAS p21 protein activator (GTPase activating protein) 1
	CCDC25 (validated)	NM_018246.2	coiled-coil domain containing 25
	C11orf58 (validated)	NM_014267.5	chromosome 11 open reading frame 58
	IGF-IR (validated)	NM_000875.3	insulin-like growth factor 1 receptor
	KRT7 (validated)	NM_005556.3	keratin 7
	RTKN (validated)	NM_033046.2	rhotekin
	SOX9 (validated)	NM_000346.3	SRY (sex determining region Y)-box 9
	MDFIC	NM_199072	MyoD family inhibitor domain containing
	CACHD1	NM_020925	cache domain containing 1
	EPB41L5	NM_020909	erythrocyte membrane protein band 4.1 like 5
	SEMA6A	NM_020796	sema domain, transmembrane domain (TM), and cytoplasmic domain, (semaphorin) 6A
	NUFIP2	NM_020772	nuclear fragile X mental retardation protein interacting protein 2
	SRGAP1	NM_020762	SLIT-ROBO Rho GTPase activating protein 1
	RIN2	NM_018993	Ras and Rab interactor 2
	CDC37L1	NM_017913	cell division cycle 37 homolog (S. cerevisiae)-like 1
	KIF21A	NM_017641	kinesin family member 21A
	INOC1	NM_017553	INO80 complex homolog 1 (S. cerevisiae)
	RAB14	NM_016322	RAB14, member RAS oncogene family
	YTHDF2	NM_016258	YTH domain family, member 2
	BACH2	NM_021813	BTB and CNC homology 1, basic leucine zipper transcription factor 2
	ACBD3	NM_022735	acyl-Coenzyme A binding domain containing 3
	ZBTB10	NM_023929	zinc finger and BTB domain containing 10
	PAPD4	NM_173797	PAP associated domain containing 4
	TMEM178	NM_152390	transmembrane protein 178
	VASN	NM_138440	vasorin
	SPSB4	NM_080862	splA/ryanodine receptor domain and SOCS box containing 4
	LENG8	NM_052925	leukocyte receptor cluster (LRC) member 8
	SELI	NM_033505	selenoprotein I
	SSH2	NM_033389	slingshot homolog 2 (Drosophila)
	SLITRK6	NM_032229	SLIT and NTRK-like family, member 6
	ADPGK	NM_031284	ADP-dependent glucokinase
	SNX27	NM_030918	sorting nexin family member 27
	UXS1	NM_025076	UDP-glucuronate decarboxylase 1
	TRIM2	NM_015271	tripartite motif-containing 2
	PLCL2	NM_015184	phospholipase C-like 2
	NUAK1	NM_014840	NUAK family, SNF1-like kinase, 1
	RGS7	NM_002924	regulator of G-protein signaling 7
	REV3L	NM_002912	REV3-like, catalytic subunit of DNA polymerase zeta (yeast)
	PXN	NM_002859	paxillin
	LOX	NM_002317	lysyl oxidase
	DUSP6	NM_001946	dual specificity phosphatase 6
	CBFB	NM_001755	core-binding factor, beta subunit
	ACTG1	NM_001614	actin, gamma 1
	FLNB	NM_001457	filamin B, beta (actin binding protein 278)
	ANGPT2	NM_001147	angiopoietin 2
	PPP3CA	NM_000944	protein phosphatase 3 (formerly 2B), catalytic subunit, alpha isoform
	SOX9	NM_000346	SRY (sex determining region Y)-box 9 (campomelic dysplasia, autosomal sex-reversal)
	SLC1A2	NM_004171	solute carrier family 1 (glial high affinity glutamate transporter), member 2
	ERG	NM_004449	v-ets erythroblastosis virus E26 oncogene homolog (avian)
	AKAP12	NM_005100	A kinase (PRKA) anchor protein (gravin) 12
	CLINT1	NM_014666	clathrin interactor 1
	PDCD4	NM_014456	programmed cell death 4 (neoplastic transformation inhibitor)
	IVNS1ABP	NM_006469	influenza virus NS1A binding protein
	NEDD9	NM_006403	neural precursor cell expressed, developmentally down-regulated 9
	SEMA3A	NM_006080	sema domain, immunoglobulin domain (Ig), short basic domain, secreted, (semaphorin) 3A
	CITED2	NM_006079	Cbp/p300-interacting transactivator, with Glu/Asp-rich carboxy-terminal domain, 2
	MPZL2	NM_005797	myelin protein zero-like 2
	SCAMP3	NM_005698	secretory carrier membrane protein 3
	IRS1	NM_005544	insulin receptor substrate 1
	ABCA1	NM_005502	ATP-binding cassette, sub-family A (ABC1), member 1
	YES1	NM_005433	v-yes-1 Yamaguchi sarcoma viral oncogene homolog 1
	MYO5A	NM_000259	myosin VA (heavy chain 12, myoxin)
miR-146b	N/A	N/A	N/A
(N/A)
hsa-miR-195	E2F3 (validated)	NM_001949	E2F transcription factor 3
(3 validated interactions)	CDK6 (validated)	NM_001259	cyclin-dependent kinase 6
(130 predicted interactions)	CCND1 (validated)	NM_053056.2	cyclin D1
	GGA3	NM_014001	golgi associated, gamma adaptin ear containing, ARF binding protein 3
	RNF111	NM_017610	ring finger protein 111
	EIF2C4	NM_017629	eukaryotic translation initiation factor 2C, 4
	KIF21A	NM_017641	kinesin family member 21A
	ZCCHC2	NM_017742	zinc finger, CCHC domain containing 2
	FAM70A	NM_017938	family with sequence similarity 70, member A
	CDCA4	NM_017955	cell division cycle associated 4
	TMEM33	NM_018126	transmembrane protein 33
	RSBN1	NM_018364	round spermatid basic protein 1
	LRP1B	NM_018557	low density lipoprotein-related protein 1B (deleted in tumors)
	ALS2CR2	NM_018571	amyotrophic lateral sclerosis 2 (juvenile) chromosome region, candidate 2
	TMEM55A	NM_018710	transmembrane protein 55A
	CYP26B1	NM_019885	cytochrome P450, family 26, subfamily B, polypeptide 1
	PCDH9	NM_020403	protocadherin 9
	DOLPP1	NM_020438	dolichyl pyrophosphate phosphatase 1
	WBP11	NM_016312	WW domain binding protein 11
	RNF138	NM_016271	ring finger protein 138
	HIGD1A	NM_014056	HIG1 domain family, member 1A
	AP2A1	NM_014203	adaptor-related protein complex 2, alpha 1 subunit
	C1orf9	NM_014283	chromosome 1 open reading frame 9
	PISD	NM_014338	phosphatidylserine decarboxylase
	SESN1	NM_014454	sestrin 1
	LATS2	NM_014572	LATS, large tumor suppressor, homolog 2 (Drosophila)
	RAB11FIP2	NM_014904	RAB11 family interacting protein 2 (class I)
	KIAA0831	NM_014924	KIAA0831
	WAPAL	NM_015045	wings apart-like homolog (Drosophila)
	KIF1B	NM_015074	kinesin family member 1B
	RTF1	NM_015138	Rtf1, Paf1/RNA polymerase II complex component, homolog (S. cerevisiae)
	AHCYL2	NM_015328	S-adenosylhomocysteine hydrolase-like 2
	RAB10	NM_016131	RAB10, member RAS oncogene family
	AKAP11	NM_016248	A kinase (PRKA) anchor protein 11
	SIPA1L2	NM_020808	signal-induced proliferation-associated 1 like 2
	RET	NM_020975	ret proto-oncogene
	RECK	NM_021111	reversion-inducing-cysteine-rich protein with kazal motifs
	FAM116A	NM_152678	family with sequence similarity 116, member A
	NXPH1	NM_152745	neurexophilin 1
	MAP3K7IP3	NM_152787	mitogen-activated protein kinase kinase kinase 7 interacting protein 3
	PDIK1L	NM_152835	PDLIM1 interacting kinase 1 like
	COL24A1	NM_152890	collagen, type XXIV, alpha 1
	N4BP1	NM_153029	NEDD4 binding protein 1
	TMEM20	NM_153226	transmembrane protein 20
	C5orf41	NM_153607	chromosome 5 open reading frame 41
	SEMA6D	NM_153619	sema domain, transmembrane domain (TM), and cytoplasmic domain, (semaphorin) 6D
	C10orf46	NM_153810	chromosome 10 open reading frame 46
	UBR3	NM_172070	ubiquitin protein ligase E3 component n-recognin 3
	TFAP2D	NM_172238	transcription factor AP-2 delta (activating enhancer binding protein 2 delta)
	C3orf23	NM_173826	chromosome 3 open reading frame 23
	CPEB2	NM_182485	cytoplasmic polyadenylation element binding protein 2
	SPRED1	NM_152594	sprouty-related, EVH1 domain containing 1
	RASGEF1B	NM_152545	RasGEF domain family, member 1B
	DMTF1	NM_021145	cyclin D binding myb-like transcription factor 1
	RAP2C	NM_021183	RAP2C, member of RAS oncogene family
	TGIF2	NM_021809	TGFB-induced factor homeobox 2
	C1orf21	NM_030806	chromosome 1 open reading frame 21
	TMEM16C	NM_031418	transmembrane protein 16C
	SETD3	NM_032233	SET domain containing 3
	ARFGAP2	NM_032389	ADP-ribosylation factor GTPase activating protein 2
	RSPO3	NM_032784	R-spondin 3 homolog (Xenopus laevis)
	ABHD13	NM_032859	abhydrolase domain containing 13
	ZCCHC3	NM_033089	zinc finger, CCHC domain containing 3
	FCHSD1	NM_033449	FCH and double SH3 domains 1
	LUZP1	NM_033631	leucine zipper protein 1
	SLC36A1	NM_078483	solute carrier family 36 (proton/amino acid symporter), member 1
	FAM81A	NM_152450	family with sequence similarity 81, member A
	FLJ40142	NM_207435	FLJ40142 protein
	ADRB2	NM_000024	adrenergic, beta-2-, receptor, surface
	ACVR2A	NM_001616	activin A receptor, type IIA
	BDNF	NM_001709	brain-derived neurotrophic factor
	EZH1	NM_001991	enhancer of zeste homolog 1 (Drosophila)
	FGF2	NM_002006	fibroblast growth factor 2 (basic)
	KDSR	NM_002035	3-ketodihydrosphingosine reductase
	ITGA2	NM_002203	integrin, alpha 2 (CD49B, alpha 2 subunit of VLA-2 receptor)
	ITPR1	NM_002222	inositol 1,4,5-triphosphate receptor, type 1
	KCNN4	NM_002250	potassium intermediate/small conductance calcium-activated channel, subfamily N, member 4
	PAPPA	NM_002581	pregnancy-associated plasma protein A, pappalysin 1
	PCTK2	NM_002595	PCTAIRE protein kinase 2
	PLAG1	NM_002655	pleiomorphic adenoma gene 1
	MAP2K1	NM_002755	mitogen-activated protein kinase kinase 1
	RAD23B	NM_002874	RAD23 homolog B (S. cerevisiae)
	WEE1	NM_003390	WEE1 homolog (S. pombe)
	B4GALT1	NM_001497	UDP-Gal:betaGlcNAc beta 1,4- galactosyltransferase, polypeptide 1
	CPD	NM_001304	carboxypeptidase D
	GHR	NM_000163	growth hormone receptor
	PTCH1	NM_000264	patched homolog 1 (Drosophila)
	PTH	NM_000315	parathyroid hormone
	CASR	NM_000388	calcium-sensing receptor (hypocalciuric hypercalcemia 1, severe neonatal hyperparathyroidism)
	PAFAH1B1	NM_000430	platelet-activating factor acetylhydrolase, isoform Ib, alpha subunit 45kDa
	EYA1	NM_000503	eyes absent homolog 1 (Drosophila)
	DRD1	NM_000794	dopamine receptor D1
	HTR4	NM_000870	5-hydroxytryptamine (serotonin) receptor 4
	KCNJ2	NM_000891	potassium inwardly-rectifying channel, subfamily J, member 2
	PLEKHA1	NM_001001974	pleckstrin homology domain containing, family A (phosphoinositide binding specific) member 1
	GPATCH8	NM_001002909	G patch domain containing 8
	EDA	NM_001005609	ectodysplasin A
	SLC12A2	NM_001046	solute carrier family 12 (sodium/potassium/chloride transporters), member 2
	CCNE1	NM_001238	cyclin E1
	ZMYM2	NM_003453	zinc finger, MYM-type 2
	PPM1D	NM_003620	protein phosphatase 1D magnesium-dependent, delta isoform
	SLC4A4	NM_003759	solute carrier family 4, sodium bicarbonate cotransporter, member 4
	CAPZA2	NM_006136	capping protein (actin filament) muscle Z-line, alpha 2
	CD28	NM_006139	CD28 molecule
	PBX3	NM_006195	pre-B-cell leukemia homeobox 3
	USP15	NM_006313	ubiquitin specific peptidase 15
	NEBL	NM_006393	nebulette
	SYPL1	NM_006754	synaptophysin-like 1
	YWHAQ	NM_006826	tyrosine 3-monooxygenase/tryptophan 5-monooxygenase activation protein, theta polypeptide
	FERMT2	NM_006832	fermitin family homolog 2 (Drosophila)
	TAF5	NM_006951	TAF5 RNA polymerase II, TATA box binding protein (TBP)-associated factor, 100kDa
	WWP1	NM_007013	WW domain containing E3 ubiquitin protein ligase 1
	ADAMTS5	NM_007038	ADAM metallopeptidase with thrombospondin type 1 motif, 5 (aggrecanase-2)
	GLUD2	NM_012084	glutamate dehydrogenase 2
	CLDN12	NM_012129	claudin 12
	LPHN2	NM_012302	latrophilin 2
	UBE4B	NM_006048	ubiquitination factor E4B (UFD2 homolog, yeast)
	CD164	NM_006016	CD164 molecule, sialomucin
	BTRC	NM_003939	beta-transducin repeat containing
	SOCS6	NM_004232	suppressor of cytokine signaling 6
	RUNX1T1	NM_004349	runt-related transcription factor 1; translocated to, 1 (cyclin D-related)
	COL12A1	NM_004370	collagen, type XII, alpha 1
	DYNC1I1	NM_004411	dynein, cytoplasmic 1, intermediate chain 1
	AXIN2	NM_004655	axin 2 (conductin, axil)
	DCLK1	NM_004734	doublecortin-like kinase 1
	KIF23	NM_004856	kinesin family member 23
	RELN	NM_005045	reelin
	GLUD1	NM_005271	glutamate dehydrogenase 1
	DLL1	NM_005618	delta-like 1 (Drosophila)
	SGK1	NM_005627	serum/glucocorticoid regulated kinase 1
	RBM6	NM_005777	RNA binding motif protein 6
	SMAD7	NM_005904	SMAD family member 7
	USP25	NM_013396	ubiquitin specific peptidase 25
hsa-miR-221	KIT (validated)	NM_000222	v-kit Hardy-Zuckerman 4 feline sarcoma viral oncogene homolog
(16 validated interactions)	CDKN1B (validated)	NM_004064	cyclin-dependent kinase inhibitor 1B (p27, Kip1)
(36 predicted interactions)	CDKN1C (validated)	NM_001122631	cyclin-dependent kinase inhibitor 1C (p57, Kip2)
	ESR1 (validated)	NM_001122742	estrogen receptor 1
	FOS (validated)	NM_005252.3	FBJ murine osteosarcoma viral oncogene homolog
	DDIT4 (validated)	NM_019058.2	DNA-damage-inducible transcript 4
	BNIP3L (validated)	NM_004331.2	BCL2/adenovirus E1B 19kDa interacting protein 3-like
	TBK1 (validated)	NM_013254.2	TANK-binding kinase 1
	ICAM1 (validated)	NM_000201.2	intercellular adhesion molecule 1
	BMF (validated)	NM_033503.3	Bcl2 modifying factor
	BIM (validated)	NM_138621.3	BCL2-like 11 (apoptosis facilitator)
	PIK3R1 (validated)	NM_181523.2	phosphoinositide-3-kinase, regulatory subunit 1 (alpha)
	PTEN (validated)	NM_000314.4	phosphatase and tensin homolog
	TIMP3 (validated)	NM_000362	TIMP metallopeptidase inhibitor 3 (Sorsby fundus dystrophy, pseudoinflammatory)
	BBC3 (validated)	NM_014417.3	BCL2 binding component 3
	p27 (validated)	NM_002813.4	proteasome (prosome, macropain) 26S subunit, non-ATPase
	CDKN1B	NM_004064	cyclin-dependent kinase inhibitor 1B (p27, Kip1)
	ATXN1	NM_000332	ataxin 1
	TMCC1	NM_015008	transmembrane and coiled-coil domain family 1
	NSMCE4A	NM_017615	non-SMC element 4 homolog A (S. cerevisiae)
	GOLSYN	NM_017786	Golgi-localized protein
	EIF5A2	NM_020390	eukaryotic translation initiation factor 5A2
	DCUN1D1	NM_020640	DCN1, defective in cullin neddylation 1, domain containing 1 (S. cerevisiae)
	DMRT3	NM_021240	doublesex and mab-3 related transcription factor 3
	C12orf30	NM_024953	chromosome 12 open reading frame 30
	MIER3	NM_152622	mesoderm induction early response 1, family member 3
	RBM24	NM_153020	RNA binding motif protein 24
	NAP1L5	NM_153757	nucleosome assembly protein 1-like 5
	HECTD2	NM_182765	HECT domain containing 2
	GARNL1	NM_194301	GTPase activating Rap/RanGAP domain-like 1
	ASB7	NM_198243	ankyrin repeat and SOCS box-containing 7
	INSIG1	NM_198337	insulin induced gene 1
	NRK	NM_198465	Nik related kinase
	ZEB2	NM_014795	zinc finger E-box binding homeobox 2
	RIMS3	NM_014747	regulating synaptic membrane exocytosis 3
	TOX	NM_014729	thymocyte selection-associated high mobility group box
	PPP3R1	NM_000945	protein phosphatase 3 (formerly 2B), regulatory subunit B, alpha isoform
	BMF	NM_001003940	Bcl2 modifying factor
	ARF4	NM_001660	ADP-ribosylation factor 4
	NTF3	NM_002527	neurotrophin 3
	TCF12	NM_003205	transcription factor 12 (HTF4, helix-loop-helix transcription factors 4)
	EIF3J	NM_003758	eukaryotic translation initiation factor 3, subunit J
	HRB	NM_004504	HIV-1 Rev binding protein
	FOS	NM_005252	v-fos FBJ murine osteosarcoma viral oncogene homolog
	PHF2	NM_005392	PHD finger protein 2
	ARID1A	NM_006015	AT rich interactive domain 1A (SWI-like)
	FERMT2	NM_006832	fermitin family homolog 2 (Drosophila)
	ZFPM2	NM_012082	zinc finger protein, multitype 2
	PPARGC1A	NM_013261	peroxisome proliferator-activated receptor gamma, coactivator 1 alpha
	MYLIP	NM_013262	myosin regulatory light chain interacting protein
	VGLL4	NM_014667	vestigial like 4 (Drosophila)
	CCDC64	NM_207311	coiled-coil domain containing 64
hsa-miR-374a	N/A	N/A	N/A
(0 validated)
(0 predicted)
hsa-miR-497	N/A	N/A	N/A
(0 validated)
(0 predicted)
miR-664-3p	N/A	N/A	N/A
(N/A)

## Sheet: AT>AE
miRNAs in Arresting gd20 Trophoblast > Arresting gd20 EndometriumTrophoblast
miRNA (AT>AE)	Targets (AT<AE)	NCBI RefSeq	Description
miR-17-5p	N/A	N/A	N/A
(N/A)
miR-18	N/A	N/A	N/A
(N/A)
hsa-miR-92a	BMPRII (validated)	NM_001204.6	bone morphogenetic protein receptor, type II (serine/threonine kinase)
(2 validated interactions)	ITGA5 (validated)	NM_002205.2	integrin, alpha 5 (fibronectin receptor, alpha polypeptide)
(80 predicted interactions)	ADAMTSL3	NM_207517	ADAMTS-like 3
	NELF	NM_015537	nasal embryonic LHRH factor
	NLK	NM_016231	nemo-like kinase
	RAB23	NM_016277	RAB23, member RAS oncogene family
	NOX4	NM_016931	NADPH oxidase 4
	ARID1B	NM_017519	AT rich interactive domain 1B (SWI1-like)
	DUS2L	NM_017803	dihydrouridine synthase 2-like, SMM1 homolog (S. cerevisiae)
	RSBN1	NM_018364	round spermatid basic protein 1
	WRNIP1	NM_020135	Werner helicase interacting protein 1
	TMEM87A	NM_015497	transmembrane protein 87A
	MORC3	NM_015358	MORC family CW-type zinc finger 3
	G3BP2	NM_012297	GTPase activating protein (SH3 domain) binding protein 2
	DNAJB9	NM_012328	DnaJ (Hsp40) homolog, subfamily B, member 9
	NPTN	NM_012428	neuroplastin
	BAZ2B	NM_013450	bromodomain adjacent to zinc finger domain, 2B
	GRHL1	NM_014552	grainyhead-like 1 (Drosophila)
	CPEB3	NM_014912	cytoplasmic polyadenylation element binding protein 3
	MYCBP2	NM_015057	MYC binding protein 2
	DOCK9	NM_015296	dedicator of cytokinesis 9
	SLC12A5	NM_020708	solute carrier family 12, (potassium-chloride transporter) member 5
	ARRDC3	NM_020801	arrestin domain containing 3
	BTBD12	NM_032444	BTB (POZ) domain containing 12
	PCDH11Y	NM_032973	protocadherin 11 Y-linked
	SESN3	NM_144665	sestrin 3
	TMEM188	NM_153261	transmembrane protein 188
	PDZD2	NM_178140	PDZ domain containing 2
	GPR180	NM_180989	G protein-coupled receptor 180
	INSIG1	NM_198337	insulin induced gene 1
	SPRYD4	NM_207344	SPRY domain containing 4
	YIPF4	NM_032312	Yip1 domain family, member 4
	GRAMD3	NM_023927	GRAM domain containing 3
	NEFH	NM_021076	neurofilament, heavy polypeptide 200kDa
	PRDM13	NM_021620	PR domain containing 13
	TEAD1	NM_021961	TEA domain family member 1 (SV40 transcriptional enhancer factor)
	MOAP1	NM_022151	modulator of apoptosis 1
	HERPUD2	NM_022373	HERPUD family member 2
	FNDC3B	NM_022763	fibronectin type III domain containing 3B
	RNF38	NM_022781	ring finger protein 38
	BCL11A	NM_022893	B-cell CLL/lymphoma 11A (zinc finger protein)
	MYO1B	NM_012223	myosin IB
	DUSP10	NM_007207	dual specificity phosphatase 10
	CD69	NM_001781	CD69 molecule
	FMR1	NM_002024	fragile X mental retardation 1
	GAP43	NM_002045	growth associated protein 43
	ITGA5	NM_002205	integrin, alpha 5 (fibronectin receptor, alpha polypeptide)
	ITGAV	NM_002210	integrin, alpha V (vitronectin receptor, alpha polypeptide, antigen CD51)
	ITPR1	NM_002222	inositol 1,4,5-triphosphate receptor, type 1
	MAN2A1	NM_002372	mannosidase, alpha, class 2A, member 1
	PPP1R12A	NM_002480	protein phosphatase 1, regulatory (inhibitor) subunit 12A
	BCAT2	NM_001190	branched chain aminotransferase 2, mitochondrial
	DPP10	NM_001004360	dipeptidyl-peptidase 10
	TSC1	NM_000368	tuberous sclerosis 1
	PAFAH1B1	NM_000430	platelet-activating factor acetylhydrolase, isoform Ib, alpha subunit 45kDa
	ATRX	NM_000489	alpha thalassemia/mental retardation syndrome X-linked (RAD54 homolog, S. cerevisiae)
	GRIA3	NM_000828	glutamate receptor, ionotrophic, AMPA 3
	PTGER4	NM_000958	prostaglandin E receptor 4 (subtype EP4)
	UGP2	NM_001001521	UDP-glucose pyrophosphorylase 2
	PLEKHA1	NM_001001974	pleckstrin homology domain containing, family A (phosphoinositide binding specific) member 1
	NOMO3	NM_001004067	NODAL modulator 3
	REV3L	NM_002912	REV3-like, catalytic subunit of DNA polymerase zeta (yeast)
	RNF4	NM_002938	ring finger protein 4
	DMXL1	NM_005509	Dmx-like 1
	LHFPL2	NM_005779	lipoma HMGIC fusion partner-like 2
	GOLGA3	NM_005895	golgi autoantigen, golgin subfamily a, 3
	SMAD7	NM_005904	SMAD family member 7
	NSF	NM_006178	N-ethylmaleimide-sensitive factor
	RAD21	NM_006265	RAD21 homolog (S. pombe)
	SSFA2	NM_006751	sperm specific antigen 2
	TACC2	NM_006997	transforming, acidic coiled-coil containing protein 2
	NEFM	NM_005382	neurofilament, medium polypeptide 150kDa
	DLGAP2	NM_004745	discs, large (Drosophila) homolog-associated protein 2
	MAP2K4	NM_003010	mitogen-activated protein kinase kinase 4
	SRPR	NM_003139	signal recognition particle receptor ("docking protein")
	TEF	NM_003216	thyrotrophic embryonic factor
	SNN	NM_003498	stannin
	SYNJ1	NM_003895	synaptojanin 1
	KLF4	NM_004235	Kruppel-like factor 4 (gut)
	COL12A1	NM_004370	collagen, type XII, alpha 1
	KIF5B	NM_004521	kinesin family member 5B
	CDKN1C	NM_000076	cyclin-dependent kinase inhibitor 1C (p57, Kip2)
miR-92b-3p	N/A	N/A	N/A
(N/A)
hsa-miR-103	FBXW11 (validated)	NM_033645	F-box and WD repeat domain containing 11
(3 validated interactions)	ICOS (validated)	NM_012092	inducible T-cell co-stimulator
(61 predicted interactions)	SERBP1 (validated)	NM_015640	SERPINE1 mRNA binding protein 1
	OTUD4	NM_199324	OTU domain containing 4
	ARMC1	NM_018120	armadillo repeat containing 1
	SNRK	NM_017719	SNF related kinase
	EIF2C4	NM_017629	eukaryotic translation initiation factor 2C, 4
	PHF20	NM_016436	PHD finger protein 20
	CAB39	NM_016289	calcium binding protein 39
	SUFU	NM_016169	suppressor of fused homolog (Drosophila)
	ST8SIA3	NM_015879	ST8 alpha-N-acetyl-neuraminide alpha-2,8-sialyltransferase 3
	SERBP1	NM_015640	SERPINE1 mRNA binding protein 1
	UNC84B	NM_015374	unc-84 homolog B (C. elegans)
	LPHN3	NM_015236	latrophilin 3
	HISPPD1	NM_015216	histidine acid phosphatase domain containing 1
	HIC2	NM_015094	hypermethylated in cancer 2
	CPEB3	NM_014912	cytoplasmic polyadenylation element binding protein 3
	CHST11	NM_018413	carbohydrate (chondroitin 4) sulfotransferase 11
	ANK1	NM_020475	ankyrin 1, erythrocytic
	MARCH3	NM_178450	membrane-associated ring finger (C3HC4) 3
	TMEM20	NM_153226	transmembrane protein 20
	N4BP1	NM_153029	NEDD4 binding protein 1
	FAM81A	NM_152450	family with sequence similarity 81, member A
	ZNRF2	NM_147128	zinc and ring finger 2
	FBXW11	NM_033645	F-box and WD repeat domain containing 11
	PURB	NM_033224	purine-rich element binding protein B
	RSPO3	NM_032784	R-spondin 3 homolog (Xenopus laevis)
	LCOR	NM_032440	ligand dependent nuclear receptor corepressor
	PHYHIPL	NM_032439	phytanoyl-CoA 2-hydroxylase interacting protein-like
	TMEM166	NM_032181	transmembrane protein 166
	BCL11A	NM_022893	B-cell CLL/lymphoma 11A (zinc finger protein)
	RNF38	NM_022781	ring finger protein 38
	RAB11FIP2	NM_014904	RAB11 family interacting protein 2 (class I)
	JAKMIP2	NM_014790	janus kinase and microtubule interacting protein 2
	SAPS2	NM_014678	SAPS domain family, member 2
	EPHA7	NM_004440	EPH receptor A7
	RUNX1T1	NM_004349	runt-related transcription factor 1; translocated to, 1 (cyclin D-related)
	ZMYM2	NM_003453	zinc finger, MYM-type 2
	YWHAH	NM_003405	tyrosine 3-monooxygenase/tryptophan 5-monooxygenase activation protein, eta polypeptide
	PNN	NM_002687	pinin, desmosome associated protein
	NOVA1	NM_002515	neuro-oncological ventral antigen 1
	FGF2	NM_002006	fibroblast growth factor 2 (basic)
	EIF5	NM_001969	eukaryotic translation initiation factor 5
	BDNF	NM_001709	brain-derived neurotrophic factor
	CELSR2	NM_001408	cadherin, EGF LAG seven-pass G-type receptor 2 (flamingo homolog, Drosophila)
	CDK6	NM_001259	cyclin-dependent kinase 6
	GPATCH8	NM_001002909	G patch domain containing 8
	CACNA2D1	NM_000722	calcium channel, voltage-dependent, alpha 2/delta subunit 1
	FLOT2	NM_004475	flotillin 2
	HRB	NM_004504	HIV-1 Rev binding protein
	LATS2	NM_014572	LATS, large tumor suppressor, homolog 2 (Drosophila)
	BAZ2A	NM_013449	bromodomain adjacent to zinc finger domain, 2A
	PFTK1	NM_012395	PFTAIRE protein kinase 1
	EIF2C1	NM_012199	eukaryotic translation initiation factor 2C, 1
	ZFPM2	NM_012082	zinc finger protein, multitype 2
	BTG2	NM_006763	BTG family, member 2
	DYNC1LI2	NM_006141	dynein, cytoplasmic 1, light intermediate chain 2
	CAPZA2	NM_006136	capping protein (actin filament) muscle Z-line, alpha 2
	GPC6	NM_005708	glypican 6
	GLUD1	NM_005271	glutamate dehydrogenase 1
	KIF5A	NM_004984	kinesin family member 5A
	KIF23	NM_004856	kinesin family member 23
	HERC2	NM_004667	hect domain and RLD 2
	NF1	NM_000267	neurofibromin 1 (neurofibromatosis, von Recklinghausen disease, Watson disease)
hsa-miR-106a	VEGFA (validated)	NM_003376	vascular endothelial growth factor A
(5 validated interactions)	RB1 (validated)	NM_000321	retinoblastoma 1 (including osteosarcoma)
(1 predicted interaction)	RUNX1 (validated)	NM_001754	runt-related transcription factor 1 (acute myeloid leukemia 1; aml1 oncogene)
	APP (validated)	NM_201414	amyloid beta (A4) precursor protein (peptidase nexin-II, Alzheimer disease)
	CDKN1A (validated)	NM_020341.3	p21 protein (Cdc42/Rac)-activated kinase 7
	RB1	NM_000321	retinoblastoma 1 (including osteosarcoma)
hsa-miR-107	PLAG1 (validated)	NM_002655	pleiomorphic adenoma gene 1
(11 validated interactions)	CDK6 (validated)	NM_001259	cyclin-dependent kinase 6
(53 predicted interactions)	BACE1 (validated)	NM_012104	beta-site APP-cleaving enzyme 1
	SERBP1 (validated)	NM_015640	SERPINE1 mRNA binding protein 1
	CRKL (validated)	NM_005207	v-crk sarcoma virus CT10 oncogene homolog (avian)-like
	RAB1B (validated)	NM_030981.2	RAB1B, member RAS oncogene family
	AGO3 (validated)	NM_024852.2	eukaryotic translation initiation factor 2C, 3
	CDCA4 (validated)	NM_017955.3	cell division cycle associated 4
	AGO1 (validated)	NM_012199.2	eukaryotic translation initiation factor 2C, 1
	AGO2 (validated)	NM_012154.3	eukaryotic translation initiation factor 2C, 2
	CCNE1 (validated)	NM_001238.1	cyclin E1
	SYT6	NM_205848	synaptotagmin VI
	RET	NM_020975	ret proto-oncogene
	SNRK	NM_017719	SNF related kinase
	KIF21A	NM_017641	kinesin family member 21A
	PHF20	NM_016436	PHD finger protein 20
	CAB39	NM_016289	calcium binding protein 39
	SUFU	NM_016169	suppressor of fused homolog (Drosophila)
	RAB10	NM_016131	RAB10, member RAS oncogene family
	ST8SIA3	NM_015879	ST8 alpha-N-acetyl-neuraminide alpha-2,8-sialyltransferase 3
	SERBP1	NM_015640	SERPINE1 mRNA binding protein 1
	RAI14	NM_015577	retinoic acid induced 14
	LOC26010	NM_015535	viral DNA polymerase-transactivated protein 6
	RNF38	NM_022781	ring finger protein 38
	BCL11A	NM_022893	B-cell CLL/lymphoma 11A (zinc finger protein)
	OTUD4	NM_199324	OTU domain containing 4
	MARCH3	NM_178450	membrane-associated ring finger (C3HC4) 3
	TMEM20	NM_153226	transmembrane protein 20
	N4BP1	NM_153029	NEDD4 binding protein 1
	RBM24	NM_153020	RNA binding motif protein 24
	ZNRF2	NM_147128	zinc and ring finger 2
	PURB	NM_033224	purine-rich element binding protein B
	RSPO3	NM_032784	R-spondin 3 homolog (Xenopus laevis)
	LCOR	NM_032440	ligand dependent nuclear receptor corepressor
	TMEM166	NM_032181	transmembrane protein 166
	TMEM16C	NM_031418	transmembrane protein 16C
	UNC84B	NM_015374	unc-84 homolog B (C. elegans)
	KIAA1033	NM_015275	KIAA1033
	LPHN3	NM_015236	latrophilin 3
	AXIN2	NM_004655	axin 2 (conductin, axil)
	HRB	NM_004504	HIV-1 Rev binding protein
	EPHA7	NM_004440	EPH receptor A7
	RUNX1T1	NM_004349	runt-related transcription factor 1; translocated to, 1 (cyclin D-related)
	PPP6C	NM_002721	protein phosphatase 6, catalytic subunit
	PNN	NM_002687	pinin, desmosome associated protein
	NOVA1	NM_002515	neuro-oncological ventral antigen 1
	FGF2	NM_002006	fibroblast growth factor 2 (basic)
	CELSR2	NM_001408	cadherin, EGF LAG seven-pass G-type receptor 2 (flamingo homolog, Drosophila)
	CDK6	NM_001259	cyclin-dependent kinase 6
	GPATCH8	NM_001002909	G patch domain containing 8
	HERC2	NM_004667	hect domain and RLD 2
	GPC6	NM_005708	glypican 6
	HISPPD1	NM_015216	histidine acid phosphatase domain containing 1
	CPEB3	NM_014912	cytoplasmic polyadenylation element binding protein 3
	RAB11FIP2	NM_014904	RAB11 family interacting protein 2 (class I)
	JAKMIP2	NM_014790	janus kinase and microtubule interacting protein 2
	SAPS2	NM_014678	SAPS domain family, member 2
	LATS2	NM_014572	LATS, large tumor suppressor, homolog 2 (Drosophila)
	BAZ2A	NM_013449	bromodomain adjacent to zinc finger domain, 2A
	PFTK1	NM_012395	PFTAIRE protein kinase 1
	RYBP	NM_012234	RING1 and YY1 binding protein
	BACE1	NM_012104	beta-site APP-cleaving enzyme 1
	CAPZA2	NM_006136	capping protein (actin filament) muscle Z-line, alpha 2
	CACNA2D1	NM_000722	calcium channel, voltage-dependent, alpha 2/delta subunit 1
hsa-miR-128
(0 validated interactions)
(0 predicted interactions)
hsa-miR-130b	KIAA0831	NM_014924	KIAA0831
(0 validated interactions)	ASXL2	NM_018263	additional sex combs like 2 (Drosophila)
(119 predicted interactions)	ARHGAP12	NM_018287	Rho GTPase activating protein 12
	FSTL5	NM_020116	follistatin-like 5
	KIAA1468	NM_020854	KIAA1468
	STIM2	NM_020860	stromal interaction molecule 2
	ADCY1	NM_021116	adenylate cyclase 1 (brain)
	RTN1	NM_021136	reticulon 1
	SMOC2	NM_022138	SPARC related modular calcium binding 2
	RNF38	NM_022781	ring finger protein 38
	MPHOSPH9	NM_022782	M-phase phosphoprotein 9
	NPEPL1	NM_024663	aminopeptidase-like 1
	SNIP1	NM_024700	Smad nuclear interacting protein 1
	WHSC1L1	NM_017778	Wolf-Hirschhorn syndrome candidate 1-like 1
	EIF2C4	NM_017629	eukaryotic translation initiation factor 2C, 4
	INOC1	NM_017553	INO80 complex homolog 1 (S. cerevisiae)
	USP33	NM_015017	ubiquitin specific peptidase 33
	CDC2L6	NM_015076	cell division cycle 2-like 6 (CDK8-like)
	FBXO28	NM_015176	F-box protein 28
	CAMTA1	NM_015215	calmodulin binding transcription activator 1
	TRIM2	NM_015271	tripartite motif-containing 2
	SASH1	NM_015278	SAM and SH3 domain containing 1
	ST8SIA3	NM_015879	ST8 alpha-N-acetyl-neuraminide alpha-2,8-sialyltransferase 3
	MEMO1	NM_015955	mediator of cell motility 1
	GOLT1B	NM_016072	golgi transport 1 homolog B (S. cerevisiae)
	IER3IP1	NM_016097	immediate early response 3 interacting protein 1
	CMPK1	NM_016308	cytidine monophosphate (UMP-CMP) kinase 1, cytosolic
	PEX5L	NM_016559	peroxisomal biogenesis factor 5-like
	CHD9	NM_025134	chromodomain helicase DNA binding protein 9
	C16orf70	NM_025187	chromosome 16 open reading frame 70
	HOXA3	NM_030661	homeobox A3
	JAKMIP1	NM_144720	janus kinase and microtubule interacting protein 1
	VPS37A	NM_152415	vacuolar protein sorting 37 homolog A (S. cerevisiae)
	FLJ31818	NM_152556	hypothetical protein FLJ31818
	SKP1	NM_170679	S-phase kinase-associated protein 1
	SNF1LK	NM_173354	SNF1-like kinase
	PGM2L1	NM_173582	phosphoglucomutase 2-like 1
	PAN3	NM_175854	PAN3 polyA specific ribonuclease subunit homolog (S. cerevisiae)
	C3orf59	NM_178496	chromosome 3 open reading frame 59
	WDR20	NM_181291	WD repeat domain 20
	FAM73A	NM_198549	family with sequence similarity 73, member A
	MDFIC	NM_199072	MyoD family inhibitor domain containing
	E2F7	NM_203394	E2F transcription factor 7
	CCDC126	NM_138771	coiled-coil domain containing 126
	DYNLL2	NM_080677	dynein, light chain, LC8-type 2
	SLC44A1	NM_080546	solute carrier family 44, member 1
	BHLHB3	NM_030762	basic helix-loop-helix domain containing, class B, 3
	SNX27	NM_030918	sorting nexin family member 27
	RAB34	NM_031934	RAB34, member RAS oncogene family
	ITFG3	NM_032039	integrin alpha FG-GAP repeat containing 3
	USP48	NM_032236	ubiquitin specific peptidase 48
	KBTBD8	NM_032505	kelch repeat and BTB (POZ) domain containing 8
	FAM104A	NM_032837	family with sequence similarity 104, member A
	C5orf30	NM_033211	chromosome 5 open reading frame 30
	CSMD1	NM_033225	CUB and Sushi multiple domains 1
	PIK3IP1	NM_052880	phosphoinositide-3-kinase interacting protein 1
	FAM46B	NM_052943	family with sequence similarity 46, member B
	MED12L	NM_053002	mediator complex subunit 12-like
	MBNL1	NM_207297	muscleblind-like (Drosophila)
	ZEB2	NM_014795	zinc finger E-box binding homeobox 2
	CLCN5	NM_000084	chloride channel 5 (nephrolithiasis 2, X-linked, Dent disease)
	CLIP1	NM_002956	CAP-GLY domain containing linker protein 1
	SNAP25	NM_003081	synaptosomal-associated protein, 25kDa
	SOX4	NM_003107	SRY (sex determining region Y)-box 4
	UBE2D1	NM_003338	ubiquitin-conjugating enzyme E2D 1 (UBC4/5 homolog, yeast)
	UBE2D2	NM_003339	ubiquitin-conjugating enzyme E2D 2 (UBC4/5 homolog, yeast)
	UCP3	NM_003356	uncoupling protein 3 (mitochondrial, proton carrier)
	WEE1	NM_003390	WEE1 homolog (S. pombe)
	PTP4A1	NM_003463	protein tyrosine phosphatase type IVA, member 1
	AKAP1	NM_003488	A kinase (PRKA) anchor protein 1
	CHST1	NM_003654	carbohydrate (keratan sulfate Gal-6) sulfotransferase 1
	BTAF1	NM_003972	BTAF1 RNA polymerase II, B-TFIID transcription factor-associated, 170kDa (Mot1 homolog, S. cerevisiae)
	RAB5A	NM_004162	RAB5A, member RAS oncogene family
	PSD	NM_002779	pleckstrin and Sec7 domain containing
	INHBB	NM_002193	inhibin, beta B
	CALM2	NM_001743	calmodulin 2 (phosphorylase kinase, delta)
	ESR1	NM_000125	estrogen receptor 1
	ATXN1	NM_000332	ataxin 1
	AMPD3	NM_000480	adenosine monophosphate deaminase (isoform E)
	LYCAT	NM_001002257	lysocardiolipin acyltransferase
	GPATCH8	NM_001002909	G patch domain containing 8
	C18orf1	NM_001003674	chromosome 18 open reading frame 1
	ACVR1	NM_001105	activin A receptor, type I
	BMPR2	NM_001204	bone morphogenetic protein receptor, type II (serine/threonine kinase)
	DPYSL2	NM_001386	dihydropyrimidinase-like 2
	S1PR1	NM_001400	sphingosine-1-phosphate receptor 1
	FOXF2	NM_001452	forkhead box F2
	ATP6V1B2	NM_001693	ATPase, H+ transporting, lysosomal 56/58kDa, V1 subunit B2
	GDA	NM_004293	guanine deaminase
	ABCB7	NM_004299	ATP-binding cassette, sub-family B (MDR/TAP), member 7
	ACSL4	NM_004458	acyl-CoA synthetase long-chain family member 4
	RAPGEF4	NM_007023	Rap guanine nucleotide exchange factor (GEF) 4
	TARDBP	NM_007375	TAR DNA binding protein
	EIF2C1	NM_012199	eukaryotic translation initiation factor 2C, 1
	HBP1	NM_012257	HMG-box transcription factor 1
	NPTN	NM_012428	neuroplastin
	MAT2B	NM_013283	methionine adenosyltransferase II, beta
	NME7	NM_013330	non-metastatic cells 7, protein expressed in (nucleoside-diphosphate kinase)
	SOCS5	NM_014011	suppressor of cytokine signaling 5
	SNX5	NM_014426	sorting nexin 5
	KLHL20	NM_014458	kelch-like 20 (Drosophila)
	RAB30	NM_014488	RAB30, member RAS oncogene family
	ST18	NM_014682	suppression of tumorigenicity 18 (breast carcinoma) (zinc finger protein)
	HIVEP2	NM_006734	human immunodeficiency virus type I enhancer binding protein 2
	TRIM3	NM_006458	tripartite motif-containing 3
	ZNF238	NM_006352	zinc finger protein 238
	HRB	NM_004504	HIV-1 Rev binding protein
	MYT1	NM_004535	myelin transcription factor 1
	B4GALT5	NM_004776	UDP-Gal:betaGlcNAc beta 1,4- galactosyltransferase, polypeptide 5
	CLTC	NM_004859	clathrin, heavy chain (Hc)
	DOCK3	NM_004947	dedicator of cytokinesis 3
	MECP2	NM_004992	methyl CpG binding protein 2 (Rett syndrome)
	ELK3	NM_005230	ELK3, ETS-domain protein (SRF accessory protein 2)
	MAFB	NM_005461	v-maf musculoaponeurotic fibrosarcoma oncogene homolog B (avian)
	NHLH2	NM_005599	nescient helix loop helix 2
	POU3F2	NM_005604	POU class 3 homeobox 2
	PRKD3	NM_005813	protein kinase D3
	TMEM50B	NM_006134	transmembrane protein 50B
	ULK2	NM_014683	unc-51-like kinase 2 (C. elegans)
hsa-miR-214	PTEN (validated)	NM_000314	phosphatase and tensin homolog (mutated in multiple advanced cancers 1)
(1 validated interaction)	PTER	NM_001001484	phosphotriesterase related
(32 predicted interactions)	SDAD1	NM_018115	SDA1 domain containing 1
	HMG20A	NM_018200	high-mobility group 20A
	RGMA	NM_020211	RGM domain family, member A
	SETD8	NM_020382	SET domain containing (lysine methyltransferase) 8
	ZFAND3	NM_021943	zinc finger, AN1-type domain 3
	FAM134A	NM_024293	family with sequence similarity 134, member A
	CPEB4	NM_030627	cytoplasmic polyadenylation element binding protein 4
	PHF6	NM_032458	PHD finger protein 6
	PURB	NM_033224	purine-rich element binding protein B
	NARG1	NM_057175	NMDA receptor regulated 1
	LSM12	NM_152344	LSM12 homolog (S. cerevisiae)
	MED19	NM_153450	mediator complex subunit 19
	RAB15	NM_198686	RAB15, member RAS onocogene family
	LHX6	NM_199160	LIM homeobox 6
	C7orf42	NM_017994	chromosome 7 open reading frame 42
	PARP16	NM_017851	poly (ADP-ribose) polymerase family, member 16
	PIM1	NM_002648	pim-1 oncogene
	SALL1	NM_002968	sal-like 1 (Drosophila)
	SMARCC1	NM_003074	SWI/SNF related, matrix associated, actin dependent regulator of chromatin, subfamily c, member 1
	TFAP2C	NM_003222	transcription factor AP-2 gamma (activating enhancer binding protein 2 gamma)
	YWHAZ	NM_003406	tyrosine 3-monooxygenase/tryptophan 5-monooxygenase activation protein, zeta polypeptide
	SEC24C	NM_004922	SEC24 related gene family, member C (S. cerevisiae)
	HDLBP	NM_005336	high density lipoprotein binding protein (vigilin)
	LMOD1	NM_012134	leiomodin 1 (smooth muscle)
	ABLIM3	NM_014945	actin binding LIM protein family, member 3
	ZHX3	NM_015035	zinc fingers and homeoboxes 3
	CAMTA1	NM_015215	calmodulin binding transcription activator 1
	DOCK9	NM_015296	dedicator of cytokinesis 9
	RAB14	NM_016322	RAB14, member RAS oncogene family
	GALNT7	NM_017423	UDP-N-acetyl-alpha-D-galactosamine:polypeptide N-acetylgalactosaminyltransferase 7 (GalNAc-T7)
	QKI	NM_206854	quaking homolog, KH domain RNA binding (mouse)
miR-323	N/A	N/A	N/A
(N/A)
hsa-miR-378	VEGFA (validated)	NM_003376	vascular endothelial growth factor A
(1 validated interaction)
(0 predicted interactions)
hsa-miR-382	gag-pol (validated)	NC_001802	Human immunodeficiency virus 1
(1 validated interaction)
(0 predicted interactions)
miR-432-5p	N/A	N/A	N/A
(N/A)
miR-455	N/A	N/A	N/A
(N/A)
hsa-miR-505
(0 validated interactions)
(0 predicted interactions)
hsa-miR-758
(0 validated interactions)
(0 predicted interactions)
hsa-miR-21	PTEN (validated)	NM_000314	phosphatase and tensin homolog (mutated in multiple advanced cancers 1)
(37 validated interactions)	TPM1 (validated)	NM_001018005	tropomyosin 1 (alpha)
(34 predicted interactions)	E2F1 (validated)	NM_005225	E2F transcription factor 1
	TGFBR2 (validated)	NM_003242	transforming growth factor, beta receptor II
	CDK6 (validated)	NM_001259	cyclin-dependent kinase 6
	TIMP3 (validated)	NM_000362	TIMP metallopeptidase inhibitor 3 (Sorsby fundus dystrophy, pseudoinflammatory)
	PDCD4 (validated)	NM_145341	programmed cell death 4 (neoplastic transformation inhibitor)
	SERPINB5 (validated)	NM_002639	serpin peptidase inhibitor, clade B (ovalbumin), member 5
	NFIB (validated)	NM_005596	nuclear factor I/B
	PDCD4 (validated)	NM_014456	programmed cell death 4 (neoplastic transformation inhibitor)
	CDKN1A (validated)	NM_078467	cyclin-dependent kinase inhibitor 1A (p21, Cip1)
	FAS (validated)	NM_152877	Fas (TNF receptor superfamily, member 6)
	FAM3C (validated)	NM_014888	family with sequence similarity 3, member C
	HIPK3 (validated)	NM_005734	homeodomain interacting protein kinase 3
	PRRG4 (validated)	NM_024081	proline rich Gla (G-carboxyglutamic acid) 4 (transmembrane)
	ACTA2 (validated)	NM_001613	actin, alpha 2, smooth muscle, aorta
	BTG2 (validated)	NM_006763	BTG family, member 2
	BMPR2 (validated)	NM_001204	bone morphogenetic protein receptor, type II (serine/threonine kinase)
	SESN1 (validated)	NM_014454	sestrin 1
	IL6R (validated)	NM_181359	interleukin 6 receptor
	SOCS5 (validated)	NM_144949	suppressor of cytokine signaling 5
	GLCCI1 (validated)	NM_138426	glucocorticoid induced transcript 1
	APAF1 (validated)	NM_181869	apoptotic peptidase activating factor 1
	SLC16A10 (validated)	NM_018593	solute carrier family 16, member 10 (aromatic amino acid transporter)
	SGK3 (validated)	NM_170709	serum/glucocorticoid regulated kinase family, member 3
	RP2 (validated)	NM_006915	retinitis pigmentosa 2 (X-linked recessive)
	CFL2 (validated)	NM_138638	cofilin 2 (muscle)
	CDC25A (validated)	NM_201567	cell division cycle 25 homolog A (S. pombe)
	RECK (validated)	NM_021111	reversion-inducing-cysteine-rich protein with kazal motifs
	MTAP (validated)	NM_002451	methylthioadenosine phosphorylase
	SOX5 (validated)	NM_178010	SRY (sex determining region Y)-box 5
	BMPR2 (validated)	NM_001204	bone morphogenetic protein receptor, type II (serine/threonine kinase)
	PDCD4 (validated)	NM_014456.3	programmed cell death 4 (neoplastic transformation inhibitor)
	JAG1 (validated)	NM_000214.2	jagged 1
	MARCKS (validated)	NM_002356.5	myristoylated alanine-rich protein kinase C substrate
	LRRFIP1 (validated)	NM_004735.3	leucine rich repeat (in FLII) interacting protein 1
	BTG2 (validated)	NM_006763.2	BTG family, member 2
	RP2	NM_006915	retinitis pigmentosa 2 (X-linked recessive)
	JAG1	NM_000214	jagged 1 (Alagille syndrome)
	SOX5	NM_006940	SRY (sex determining region Y)-box 5
	LEMD3	NM_014319	LEM domain containing 3
	KIAA1012	NM_014939	KIAA1012
	BAHD1	NM_014952	bromo adjacent homology domain containing 1
	ADNP	NM_015339	activity-dependent neuroprotector homeobox
	ASPN	NM_017680	asporin
	CHD7	NM_017780	chromodomain helicase DNA binding protein 7
	PELI1	NM_020651	pellino homolog 1 (Drosophila)
	C17orf39	NM_024052	chromosome 17 open reading frame 39
	MRPL9	NM_031420	mitochondrial ribosomal protein L9
	GLCCI1	NM_138426	glucocorticoid induced transcript 1
	ARHGEF7	NM_145735	Rho guanine nucleotide exchange factor (GEF) 7
	KBTBD6	NM_152903	kelch repeat and BTB (POZ) domain containing 6
	PAN3	NM_175854	PAN3 polyA specific ribonuclease subunit homolog (S. cerevisiae)
	SSFA2	NM_006751	sperm specific antigen 2
	YAP1	NM_006106	Yes-associated protein 1, 65kDa
	TGFBI	NM_000358	transforming growth factor, beta-induced, 68kDa
	TIMP3	NM_000362	TIMP metallopeptidase inhibitor 3 (Sorsby fundus dystrophy, pseudoinflammatory)
	PLEKHA1	NM_001001974	pleckstrin homology domain containing, family A (phosphoinositide binding specific) member 1
	MATN2	NM_002380	matrilin 2
	NTF3	NM_002527	neurotrophin 3
	PCSK6	NM_002570	proprotein convertase subtilisin/kexin type 6
	PLAG1	NM_002655	pleiomorphic adenoma gene 1
	PPP1R3A	NM_002711	protein phosphatase 1, regulatory (inhibitor) subunit 3A
	SATB1	NM_002971	SATB homeobox 1
	SKI	NM_003036	v-ski sarcoma viral oncogene homolog (avian)
	STAT3	NM_003150	signal transducer and activator of transcription 3 (acute-phase response factor)
	NFIB	NM_005596	nuclear factor I/B
	RASGRP1	NM_005739	RAS guanyl releasing protein 1 (calcium and DAG-regulated)
	SPRY1	NM_005841	sprouty homolog 1, antagonist of FGF signaling (Drosophila)
	SMAD7	NM_005904	SMAD family member 7
	PDZD2	NM_178140	PDZ domain containing 2
hsa-miR-23a	C21orf33 (validated)	NM_198155	chromosome 21 open reading frame 33
(5 validated interactions)	CXCL12 (validated)	NM_199168	chemokine (C-X-C motif) ligand 12 (stromal cell-derived factor 1)
(103 predicted interactions)	POU4F2 (validated)	NM_004575	POU class 4 homeobox 2
	HES1 (validated)	NM_005524	hairy and enhancer of split 1, (Drosophila)
	C6orf134 (validated)	NM_024909	chromosome 6 open reading frame 134
	POU4F2	NM_004575	POU class 4 homeobox 2
	MTSS1	NM_014751	metastasis suppressor 1
	NUFIP2	NM_020772	nuclear fragile X mental retardation protein interacting protein 2
	ARHGAP20	NM_020809	Rho GTPase activating protein 20
	TSHZ3	NM_020856	teashirt zinc finger homeobox 3
	NIN	NM_020921	ninein (GSK3B interacting protein)
	UTX	NM_021140	ubiquitously transcribed tetratricopeptide repeat, X chromosome
	LRRC4	NM_022143	leucine rich repeat containing 4
	PAPOLG	NM_022894	poly(A) polymerase gamma
	BCL11B	NM_022898	B-cell CLL/lymphoma 11B (zinc finger protein)
	C5orf23	NM_024563	chromosome 5 open reading frame 23
	C13orf34	NM_024808	chromosome 13 open reading frame 34
	SETD8	NM_020382	SET domain containing (lysine methyltransferase) 8
	PRDM10	NM_020228	PR domain containing 10
	RAB11FIP2	NM_014904	RAB11 family interacting protein 2 (class I)
	CAMTA1	NM_015215	calmodulin binding transcription activator 1
	SATB2	NM_015265	SATB homeobox 2
	GLCE	NM_015554	glucuronic acid epimerase
	RAI14	NM_015577	retinoic acid induced 14
	CDC40	NM_015891	cell division cycle 40 homolog (S. cerevisiae)
	CAB39	NM_016289	calcium binding protein 39
	AMBRA1	NM_017749	autophagy/beclin-1 regulator 1
	MSL2L1	NM_018133	male-specific lethal 2-like 1 (Drosophila)
	LGR4	NM_018490	leucine-rich repeat-containing G protein-coupled receptor 4
	SEPT 3	NM_019106	septin 3
	GGNBP2	NM_024835	gametogenetin binding protein 2
	TNKS2	NM_025235	tankyrase, TRF1-interacting ankyrin-related ADP-ribose polymerase 2
	BTBD14A	NM_144653	BTB (POZ) domain containing 14A
	DMBX1	NM_147192	diencephalon/mesencephalon homeobox 1
	C12orf23	NM_152261	chromosome 12 open reading frame 23
	MAP3K7IP3	NM_152787	mitogen-activated protein kinase kinase kinase 7 interacting protein 3
	SEMA6D	NM_153619	sema domain, transmembrane domain (TM), and cytoplasmic domain, (semaphorin) 6D
	FLJ38973	NM_153689	hypothetical protein FLJ38973
	NAP1L5	NM_153757	nucleosome assembly protein 1-like 5
	POM121	NM_172020	POM121 membrane glycoprotein (rat)
	STX12	NM_177424	syntaxin 12
	IL6R	NM_181359	interleukin 6 receptor
	TMED7	NM_181836	transmembrane emp24 protein transport domain containing 7
	MCFD2	NM_139279	multiple coagulation factor deficiency 2
	SPSB4	NM_080862	splA/ryanodine receptor domain and SOCS box containing 4
	CPEB4	NM_030627	cytoplasmic polyadenylation element binding protein 4
	ZEB1	NM_030751	zinc finger E-box binding homeobox 1
	SNX27	NM_030918	sorting nexin family member 27
	NUAK2	NM_030952	NUAK family, SNF1-like kinase, 2
	KIAA1804	NM_032435	mixed lineage kinase 4
	TRIM63	NM_032588	tripartite motif-containing 63
	SSH2	NM_033389	slingshot homolog 2 (Drosophila)
	KIAA1737	NM_033426	KIAA1737
	SYS1	NM_033542	SYS1 Golgi-localized integral membrane protein homolog (S. cerevisiae)
	NARG1	NM_057175	NMDA receptor regulated 1
	KIAA1622	NM_058237	KIAA1622
	MBNL1	NM_207297	muscleblind-like (Drosophila)
	FBN1	NM_000138	fibrillin 1
	PPP1R12A	NM_002480	protein phosphatase 1, regulatory (inhibitor) subunit 12A
	PLAU	NM_002658	plasminogen activator, urokinase
	SATB1	NM_002971	SATB homeobox 1
	TGIF1	NM_003244	TGFB-induced factor homeobox 1
	TOP1	NM_003286	topoisomerase (DNA) I
	UBE2D1	NM_003338	ubiquitin-conjugating enzyme E2D 1 (UBC4/5 homolog, yeast)
	ZIC1	NM_003412	Zic family member 1 (odd-paired homolog, Drosophila)
	ZMYM2	NM_003453	zinc finger, MYM-type 2
	CUL3	NM_003590	cullin 3
	SLC4A4	NM_003759	solute carrier family 4, sodium bicarbonate cotransporter, member 4
	LBR	NM_002296	lamin B receptor
	KPNA1	NM_002264	karyopherin alpha 1 (importin alpha 5)
	KCNK3	NM_002246	potassium channel, subfamily K, member 3
	GJA1	NM_000165	gap junction protein, alpha 1, 43kDa
	CXCL12	NM_000609	chemokine (C-X-C motif) ligand 12 (stromal cell-derived factor 1)
	CCK	NM_000729	cholecystokinin
	PTGER4	NM_000958	prostaglandin E receptor 4 (subtype EP4)
	SPOPL	NM_001001664	speckle-type POZ protein-like
	OSBPL8	NM_001003712	oxysterol binding protein-like 8
	PLCXD3	NM_001005473	phosphatidylinositol-specific phospholipase C, X domain containing 3
	CCNT2	NM_001241	cyclin T2
	DHX15	NM_001358	DEAH (Asp-Glu-Ala-His) box polypeptide 15
	DLG2	NM_001364	discs, large homolog 2, chapsyn-110 (Drosophila)
	B3GALT2	NM_003783	UDP-Gal:betaGlcNAc beta 1,3-galactosyltransferase, polypeptide 2
	SYNJ1	NM_003895	synaptojanin 1
	CCNG1	NM_004060	cyclin G1
	CLDN12	NM_012129	claudin 12
	RRAS2	NM_012250	related RAS viral (r-ras) oncogene homolog 2
	TLK1	NM_012290	tousled-like kinase 1
	STAT5B	NM_012448	signal transducer and activator of transcription 5B
	WBP2	NM_012478	WW domain binding protein 2
	YWHAG	NM_012479	tyrosine 3-monooxygenase/tryptophan 5-monooxygenase activation protein, gamma polypeptide
	PPARGC1A	NM_013261	peroxisome proliferator-activated receptor gamma, coactivator 1 alpha
	ASF1A	NM_014034	ASF1 anti-silencing function 1 homolog A (S. cerevisiae)
	C1orf9	NM_014283	chromosome 1 open reading frame 9
	NEK6	NM_014397	NIMA (never in mitosis gene a)-related kinase 6
	TUSC2	NM_007275	tumor suppressor candidate 2
	SLC6A14	NM_007231	solute carrier family 6 (amino acid transporter), member 14
	B3GNT1	NM_006876	UDP-GlcNAc:betaGal beta-1,3-N-acetylglucosaminyltransferase 1
	NRXN1	NM_004801	neurexin 1
	LAMP1	NM_005561	lysosomal-associated membrane protein 1
	PPIF	NM_005729	peptidylprolyl isomerase F (cyclophilin F)
	SPRY2	NM_005842	sprouty homolog 2 (Drosophila)
	IDH1	NM_005896	isocitrate dehydrogenase 1 (NADP+), soluble
	PITPNA	NM_006224	phosphatidylinositol transfer protein, alpha
	PPP2R5E	NM_006246	protein phosphatase 2, regulatory subunit B", epsilon isoform
	ZNF238	NM_006352	zinc finger protein 238
	MAB21L2	NM_006439	mab-21-like 2 (C. elegans)
	BLCAP	NM_006698	bladder cancer associated protein
	TNRC6A	NM_014494	trinucleotide repeat containing 6A
hsa-miR-27a	SP1 (validated)	NM_138473	sp1 transcription factor
(9 validated interactions)	SP3 (validated)	NM_003111	sp3 transcription factor
(118 predicted interactions)	SP4 (validated)	NM_003112	sp4 transcription factor
	PHB (validated)	NM_002634	prohibitin
	RUNX1 (validated)	NM_001001890	runt-related transcription factor 1 (acute myeloid leukemia 1; aml1 oncogene)
	GCA (validated)	NM_012198	grancalcin, EF-hand calcium binding protein
	PEX7 (validated)	NM_000288.3	peroxisomal biogenesis factor 7
	FOXO1 (validated)	NM_002015.3	forkhead box 01
	FADD (validated)	NM_003824.3	Fas (TNFRSF6)-associated via death domain
	TMCC1	NM_015008	transmembrane and coiled-coil domain family 1
	NXT2	NM_018698	nuclear transport factor 2-like export factor 2
	HOXA10	NM_018951	homeobox A10
	DLL4	NM_019074	delta-like 4 (Drosophila)
	CCNJ	NM_019084	cyclin J
	ANK1	NM_020475	ankyrin 1, erythrocytic
	SEMA6A	NM_020796	sema domain, transmembrane domain (TM), and cytoplasmic domain, (semaphorin) 6A
	GPAM	NM_020918	glycerol-3-phosphate acyltransferase, mitochondrial
	OTX2	NM_021728	orthodenticle homeobox 2
	TEAD1	NM_021961	TEA domain family member 1 (SV40 transcriptional enhancer factor)
	ST14	NM_021978	suppression of tumorigenicity 14 (colon carcinoma)
	NEUROD6	NM_022728	neurogenic differentiation 6
	RMND5A	NM_022780	required for meiotic nuclear division 5 homolog A (S. cerevisiae)
	C17orf85	NM_018553	chromosome 17 open reading frame 85
	JMJD1A	NM_018433	jumonji domain containing 1A
	FBXW7	NM_018315	F-box and WD repeat domain containing 7
	PDS5B	NM_015032	PDS5, regulator of cohesion maintenance, homolog B (S. cerevisiae)
	CAMTA1	NM_015215	calmodulin binding transcription activator 1
	ZDHHC17	NM_015336	zinc finger, DHHC-type containing 17
	ZNF385A	NM_015481	zinc finger protein 385A
	ZZZ3	NM_015534	zinc finger, ZZ-type containing 3
	C10orf137	NM_015608	chromosome 10 open reading frame 137
	C1orf144	NM_015609	chromosome 1 open reading frame 144
	WSB1	NM_015626	WD repeat and SOCS box-containing 1
	RBJ	NM_016544	rab and DnaJ domain containing
	GOLM1	NM_016548	golgi membrane protein 1
	GALNT7	NM_017423	UDP-N-acetyl-alpha-D-galactosamine:polypeptide N-acetylgalactosaminyltransferase 7 (GalNAc-T7)
	UBE2Q1	NM_017582	ubiquitin-conjugating enzyme E2Q family member 1
	RNF38	NM_022781	ring finger protein 38
	USP46	NM_022832	ubiquitin specific peptidase 46
	C1orf108	NM_024595	chromosome 1 open reading frame 108
	MAP3K7IP3	NM_152787	mitogen-activated protein kinase kinase kinase 7 interacting protein 3
	C7orf41	NM_152793	chromosome 7 open reading frame 41
	ST6GALNAC3	NM_152996	ST6 (alpha-N-acetyl-neuraminyl-2,3-beta-galactosyl-1,3)-N-acetylgalactosaminide alpha-2,6-sialyltransferase 3
	TAPT1	NM_153365	transmembrane anterior posterior transformation 1
	C5orf41	NM_153607	chromosome 5 open reading frame 41
	POM121	NM_172020	POM121 membrane glycoprotein (rat)
	AQP11	NM_173039	aquaporin 11
	ANKRD43	NM_175873	ankyrin repeat domain 43
	NCOA7	NM_181782	nuclear receptor coactivator 7
	C1orf52	NM_198077	chromosome 1 open reading frame 52
	NRK	NM_198465	Nik related kinase
	SS18L1	NM_198935	synovial sarcoma translocation gene on chromosome 18-like 1
	DCP2	NM_152624	DCP2 decapping enzyme homolog (S. cerevisiae)
	MIER3	NM_152622	mesoderm induction early response 1, family member 3
	HORMAD2	NM_152510	HORMA domain containing 2
	EDEM3	NM_025191	ER degradation enhancer, mannosidase alpha-like 3
	TMUB1	NM_031434	transmembrane and ubiquitin-like domain containing 1
	ING5	NM_032329	inhibitor of growth family, member 5
	BRSK1	NM_032430	BR serine/threonine kinase 1
	LCOR	NM_032440	ligand dependent nuclear receptor corepressor
	KIAA1737	NM_033426	KIAA1737
	SLITRK1	NM_052910	SLIT and NTRK-like family, member 1
[truncated: 551 more rows]

## Sheet: HE>AE
miRNAs in Healthy gd20 Endometrium > Arresting gd20 Endometrium
[truncated: 443 more rows]

[truncated: 3 more sheets: AE>HE, HT>AT, AT>HT]
