# Supplementary material for: The MicroRNAome of Pregnancy: Deciphering miRNA Networks at the Maternal-Fetal Interface
Source: PLoS One. 2013 Nov 22;8(11):e72264. doi: 10.1371/journal.pone.0072264 (PMC3838410; doi:10.1371/journal.pone.0072264)
Supplement: Material S3 — Functional Annotation Clusters of Target mRNAs. Lists of putative mRNA target genes clustered by function and listed by enrichment score over the human genome as a background. AE: arresting endometrium, AT: arresting trophoblast, HE: healthy endometrium, HT: healthy trophoblast, NP: non-pregnant endometrium. (XLS) [file pone.0072264.s003.xls]

## Sheet: NP>HE
Functional Annotation Clustering
miRNAs in Non-Pregnant Endometrium > Healthy gd20 Endometrium
Targets in Non-Pregnant Endometrium < Healthy gd20 Endometrium
	Target Gene Functional Groups
Annotation Cluster 1	Enrichment Score: 7.495968400930018
Category	Term	Count	%	PValue	Genes	List Total	Pop Hits	Pop Total	Fold Enrichment	Bonferroni	Benjamini	FDR
SP_PIR_KEYWORDS	transcription regulation	123	19.6486	8.38771e-12	NM_000901, NM_000503, NM_002198, NM_006526, NM_006940, NM_001489, NM_006195, NM_057175, NM_022728, NM_002500, NM_006734, NM_018448, NM_015094, NM_006022, NM_000176, NM_032440, NM_012257, NM_007249, NM_053002, NM_017780, NM_015215, NM_018263, NM_004973, NM_014491, NM_005924, NM_138473, NM_000248, NM_003858, NM_001806, NM_004992, NM_152622, NM_002893, NM_152991, NM_019102, NM_004229, NM_000964, NM_…	626	2026	19235	1.86545	3.46413e-09	1.73207e-09	1.17537e-08
GOTERM_MF_FAT	GO:0030528~transcription regulator activity	107	17.0927	2.12052e-11	NM_000901, NM_002198, NM_006526, NM_006940, NM_001489, NM_006195, NM_004865, NM_022728, NM_002500, NM_018448, NM_006022, NM_000176, NM_032440, NM_012257, NM_007249, NM_053002, NM_015215, NM_004973, NM_014491, NM_005924, NM_138473, NM_022062, NM_000248, NM_001806, NM_004992, NM_002893, NM_152991, NM_019102, NM_004229, NM_000964, NM_175849, NM_005461, NM_022658, NM_001987, NM_012231, NM_012234, NM_…	479	1512	12983	1.9181	1.45679e-08	1.45679e-08	3.18984e-08
SP_PIR_KEYWORDS	Transcription	120	19.1693	3.17997e-10	NM_000901, NM_000503, NM_002198, NM_006526, NM_006940, NM_001489, NM_006195, NM_057175, NM_022728, NM_002500, NM_006734, NM_018448, NM_015094, NM_006022, NM_000176, NM_032440, NM_012257, NM_007249, NM_053002, NM_017780, NM_015215, NM_018263, NM_004973, NM_014491, NM_138473, NM_000248, NM_003858, NM_001806, NM_004992, NM_152622, NM_002893, NM_152991, NM_019102, NM_004229, NM_000964, NM_005461, NM_…	626	2071	19235	1.78041	1.31333e-07	3.28332e-08	4.45608e-07
GOTERM_BP_FAT	GO:0045449~regulation of transcription	153	24.4409	5.93451e-10	NM_000901, NM_000503, NM_002198, NM_006526, NM_006940, NM_001489, NM_006195, NM_004865, NM_057175, NM_022728, NM_002500, NM_006734, NM_018448, NM_003348, NM_015094, NM_006022, NM_000176, NM_032440, NM_007249, NM_012257, NM_053002, NM_017780, NM_015215, NM_018263, NM_004973, NM_014491, NM_005924, NM_138473, NM_022062, NM_000248, NM_001004317, NM_003858, NM_001806, NM_004992, NM_152622, NM_002893, …	500	2601	13528	1.59153	1.59757e-06	5.32523e-07	1.05572e-06
GOTERM_MF_FAT	GO:0003700~transcription factor activity	74	11.8211	3.32636e-09	NM_000901, NM_017617, NM_003205, NM_002198, NM_006526, NM_021961, NM_012391, NM_006940, NM_001001419, NM_001300, NM_015265, NM_003107, NM_001489, NM_006195, NM_018951, NM_003822, NM_006981, NM_005955, NM_003112, NM_004926, NM_002500, NM_000125, NM_006022, NM_000176, NM_032440, NM_007249, NM_002460, NM_001438, NM_033013, NM_005238, NM_020310, NM_006164, NM_001001890, NM_014491, NM_014682, NM_00592…	479	975	12983	2.05715	2.2852e-06	1.1426e-06	5.00376e-06
SP_PIR_KEYWORDS	nucleus	199	31.7891	2.12355e-08	NM_000503, NM_002296, NM_002198, NM_006195, NM_003538, NM_057175, NM_022728, NM_014554, NM_006734, NM_032440, NM_053002, NM_018263, NM_003337, NM_014021, NM_024322, NM_000248, NM_001004317, NM_022459, NM_032430, NM_001806, NM_002893, NM_152991, NM_019102, NM_004229, NM_000964, NM_032236, NM_175849, NM_005461, NM_022658, NM_022913, NM_032329, NM_003670, NM_000633, NM_002786, NM_152594, NM_004241, …	626	4283	19235	1.42765	8.77022e-06	1.25289e-06	2.97572e-05
GOTERM_BP_FAT	GO:0006350~transcription	123	19.6486	8.71067e-08	NM_000901, NM_000503, NM_002198, NM_006526, NM_006940, NM_001489, NM_006195, NM_004865, NM_057175, NM_022728, NM_002500, NM_006734, NM_018448, NM_015094, NM_006022, NM_000176, NM_032440, NM_012257, NM_007249, NM_053002, NM_017780, NM_015215, NM_018263, NM_004973, NM_014491, NM_138473, NM_000248, NM_003858, NM_001806, NM_004992, NM_152622, NM_002893, NM_152991, NM_019102, NM_004229, NM_000964, NM_…	500	2101	13528	1.58395	0.000234464	1.80376e-05	0.000154958
GOTERM_BP_FAT	GO:0051252~regulation of RNA metabolic process	108	17.2524	3.20046e-07	NM_000901, NM_002198, NM_006940, NM_001489, NM_006195, NM_004966, NM_004865, NM_057175, NM_002500, NM_006734, NM_018448, NM_015094, NM_006022, NM_000176, NM_032440, NM_007249, NM_053002, NM_207297, NM_004973, NM_014491, NM_005924, NM_138473, NM_022062, NM_001004317, NM_000248, NM_001806, NM_004992, NM_002893, NM_019102, NM_004229, NM_000964, NM_175849, NM_005461, NM_022658, NM_001987, NM_012231, …	500	1813	13528	1.61172	0.000861192	4.53444e-05	0.000569343
GOTERM_BP_FAT	GO:0006355~regulation of transcription, DNA-dependent	105	16.7732	6.63415e-07	NM_000901, NM_002198, NM_006940, NM_001489, NM_006195, NM_004865, NM_057175, NM_002500, NM_006734, NM_018448, NM_015094, NM_006022, NM_000176, NM_032440, NM_007249, NM_053002, NM_004973, NM_014491, NM_005924, NM_138473, NM_022062, NM_001004317, NM_000248, NM_001806, NM_004992, NM_002893, NM_019102, NM_004229, NM_000964, NM_175849, NM_005461, NM_022658, NM_001987, NM_012231, NM_012234, NM_003670, …	500	1773	13528	1.6023	0.00178432	7.1434e-05	0.00118017
GOTERM_MF_FAT	GO:0043565~sequence-specific DNA binding	47	7.50799	2.57702e-06	NM_022062, NM_000901, NM_000522, NM_001426, NM_003205, NM_017617, NM_002198, NM_000248, NM_030751, NM_012391, NM_001806, NM_005234, NM_015265, NM_001427, NM_004379, NM_001489, NM_005230, NM_006195, NM_032682, NM_018951, NM_006981, NM_003822, NM_019102, NM_000964, NM_005461, NM_175849, NM_002500, NM_022658, NM_000125, NM_001987, NM_153607, NM_000176, NM_030661, NM_001438, NM_021809, NM_002126, NM_…	479	607	12983	2.09869	0.00176885	0.000442506	0.00387649
SP_PIR_KEYWORDS	dna-binding	97	15.4952	3.83411e-06	NM_000901, NM_002296, NM_002198, NM_006526, NM_014729, NM_006940, NM_001489, NM_006195, NM_003538, NM_004865, NM_022728, NM_002500, NM_006734, NM_015094, NM_000176, NM_032440, NM_012257, NM_007249, NM_017780, NM_014491, NM_005924, NM_138473, NM_022062, NM_000248, NM_001806, NM_004992, NM_019102, NM_000964, NM_175849, NM_005461, NM_022658, NM_001987, NM_012231, NM_022913, NM_012234, NM_003670, NM_…	626	1868	19235	1.59556	0.00158224	0.000175928	0.00537259
GOTERM_MF_FAT	GO:0003677~DNA binding	111	17.7316	0.00258002	NM_000901, NM_002296, NM_002198, NM_006526, NM_006940, NM_014729, NM_001489, NM_006195, NM_003538, NM_004865, NM_022728, NM_002500, NM_006734, NM_015094, NM_006022, NM_000176, NM_032440, NM_012257, NM_007249, NM_017780, NM_004973, NM_014491, NM_005924, NM_138473, NM_022062, NM_001004317, NM_000248, NM_001806, NM_004992, NM_152622, NM_019102, NM_000964, NM_175849, NM_005461, NM_022658, NM_001987, …	479	2331	12983	1.29068	0.830477	0.119063	3.81155
Annotation Cluster 2	Enrichment Score: 7.422673125631609
Category	Term	Count	%	PValue	Genes	List Total	Pop Hits	Pop Total	Fold Enrichment	Bonferroni	Benjamini	FDR
SP_PIR_KEYWORDS	activator	49	7.82748	8.0488e-11	NM_000503, NM_003069, NM_017617, NM_002198, NM_181782, NM_021961, NM_012391, NM_006940, NM_001300, NM_003107, NM_006195, NM_003111, NM_003112, NM_005955, NM_022728, NM_002500, NM_005578, NM_032440, NM_002460, NM_001438, NM_053002, NM_015215, NM_033013, NM_006164, NM_138473, NM_000248, NM_002655, NM_030751, NM_004557, NM_001806, NM_018433, NM_004379, NM_005230, NM_199072, NM_004229, NM_005461, NM_…	626	520	19235	2.89541	3.32416e-08	1.10805e-08	1.12788e-07
GOTERM_BP_FAT	GO:0010604~positive regulation of macromolecule metabolic process	70	11.1821	5.40192e-10	NM_000165, NM_000503, NM_003069, NM_005544, NM_017617, NM_002198, NM_021961, NM_001616, NM_006940, NM_001001419, NM_001300, NM_015265, NM_003107, NM_000575, NM_006981, NM_003822, NM_172212, NM_006154, NM_005955, NM_057175, NM_002500, NM_018448, NM_003348, NM_000125, NM_033407, NM_004423, NM_003749, NM_000332, NM_001432, NM_007249, NM_002460, NM_001438, NM_005238, NM_000757, NM_004396, NM_006164, …	500	857	13528	2.20994	1.45419e-06	7.27098e-07	9.60972e-07
GOTERM_BP_FAT	GO:0009891~positive regulation of biosynthetic process	60	9.58466	1.53986e-09	NM_003069, NM_005544, NM_017617, NM_002198, NM_021961, NM_005502, NM_006940, NM_001001419, NM_001300, NM_015265, NM_003107, NM_000575, NM_003822, NM_006981, NM_005955, NM_057175, NM_002500, NM_018448, NM_004423, NM_003749, NM_000332, NM_001432, NM_007249, NM_002460, NM_001438, NM_005238, NM_006164, NM_004396, NM_000899, NM_001001890, NM_006628, NM_138473, NM_000522, NM_000248, NM_030751, NM_00543…	500	695	13528	2.33577	4.14531e-06	1.03633e-06	2.73934e-06
GOTERM_BP_FAT	GO:0031328~positive regulation of cellular biosynthetic process	59	9.42492	2.36068e-09	NM_003069, NM_005544, NM_017617, NM_002198, NM_021961, NM_005502, NM_006940, NM_001001419, NM_001300, NM_015265, NM_003107, NM_000575, NM_003822, NM_006981, NM_005955, NM_057175, NM_002500, NM_018448, NM_004423, NM_003749, NM_000332, NM_001432, NM_007249, NM_002460, NM_001438, NM_005238, NM_006164, NM_004396, NM_000899, NM_001001890, NM_006628, NM_138473, NM_000522, NM_000248, NM_005430, NM_03075…	500	685	13528	2.33037	6.35494e-06	1.27099e-06	4.19953e-06
GOTERM_BP_FAT	GO:0045935~positive regulation of nucleobase, nucleoside, nucleotide and nucleic acid metabolic process	55	8.78594	4.14025e-09	NM_000503, NM_003069, NM_017617, NM_002198, NM_021961, NM_005502, NM_006940, NM_001001419, NM_001300, NM_015265, NM_003107, NM_003822, NM_006981, NM_005955, NM_057175, NM_002500, NM_018448, NM_003348, NM_004423, NM_000332, NM_001432, NM_007249, NM_002460, NM_001438, NM_005238, NM_006164, NM_004396, NM_000899, NM_001001890, NM_138473, NM_000522, NM_000248, NM_005430, NM_030751, NM_003376, NM_00455…	500	624	13528	2.38474	1.11455e-05	1.59222e-06	7.36529e-06
GOTERM_BP_FAT	GO:0051173~positive regulation of nitrogen compound metabolic process	56	8.94569	4.7042e-09	NM_000503, NM_003069, NM_017617, NM_002198, NM_021961, NM_005502, NM_006940, NM_001001419, NM_001300, NM_015265, NM_003107, NM_003822, NM_006981, NM_005955, NM_057175, NM_002500, NM_018448, NM_003348, NM_004423, NM_000332, NM_001432, NM_007249, NM_002460, NM_001438, NM_005238, NM_006164, NM_004396, NM_000899, NM_001001890, NM_138473, NM_000522, NM_000248, NM_005430, NM_030751, NM_003376, NM_00455…	500	644	13528	2.3527	1.26636e-05	1.58296e-06	8.36852e-06
GOTERM_BP_FAT	GO:0010557~positive regulation of macromolecule biosynthetic process	55	8.78594	2.10161e-08	NM_003069, NM_005544, NM_017617, NM_002198, NM_021961, NM_006940, NM_001001419, NM_001300, NM_015265, NM_003107, NM_000575, NM_003822, NM_006981, NM_005955, NM_057175, NM_002500, NM_018448, NM_004423, NM_003749, NM_000332, NM_001432, NM_007249, NM_002460, NM_001438, NM_005238, NM_006164, NM_004396, NM_000899, NM_001001890, NM_138473, NM_000522, NM_000248, NM_005430, NM_030751, NM_003376, NM_00455…	500	654	13528	2.27535	5.65737e-05	6.28613e-06	3.73865e-05
GOTERM_BP_FAT	GO:0010628~positive regulation of gene expression	49	7.82748	1.32915e-07	NM_003069, NM_017617, NM_002198, NM_021961, NM_006940, NM_001001419, NM_001300, NM_015265, NM_003107, NM_003822, NM_006981, NM_172212, NM_005955, NM_057175, NM_002500, NM_018448, NM_000125, NM_004423, NM_000332, NM_007249, NM_002460, NM_001438, NM_005238, NM_000757, NM_006164, NM_004396, NM_001001890, NM_138473, NM_000522, NM_000248, NM_005430, NM_030751, NM_003376, NM_004557, NM_018433, NM_00437…	500	581	13528	2.28183	0.000357743	2.55573e-05	0.000236449
GOTERM_BP_FAT	GO:0051254~positive regulation of RNA metabolic process	42	6.70927	5.07875e-07	NM_000522, NM_003069, NM_017617, NM_000248, NM_002198, NM_005430, NM_030751, NM_003376, NM_021961, NM_004557, NM_006940, NM_001001419, NM_002755, NM_001300, NM_015265, NM_003107, NM_004379, NM_006981, NM_199072, NM_003822, NM_005955, NM_057175, NM_004229, NM_005461, NM_002500, NM_018448, NM_004423, NM_000332, NM_007249, NM_014079, NM_002460, NM_001025367, NM_001438, NM_006599, NM_003413, NM_00145…	500	481	13528	2.36248	0.00136627	6.21435e-05	0.000903479
GOTERM_BP_FAT	GO:0006357~regulation of transcription from RNA polymerase II promoter	55	8.78594	6.6114e-07	NM_015049, NM_017617, NM_003205, NM_002198, NM_021961, NM_006940, NM_001001419, NM_001300, NM_015265, NM_001489, NM_003822, NM_006981, NM_006154, NM_005955, NM_003112, NM_002166, NM_002500, NM_018448, NM_000332, NM_006823, NM_032440, NM_007249, NM_002460, NM_173354, NM_053002, NM_005238, NM_004973, NM_001001890, NM_014491, NM_014682, NM_138473, NM_022062, NM_000522, NM_000248, NM_030751, NM_00337…	500	727	13528	2.04688	0.00177821	7.41552e-05	0.00117613
GOTERM_BP_FAT	GO:0045941~positive regulation of transcription	46	7.34824	8.89342e-07	NM_000522, NM_003069, NM_017617, NM_000248, NM_002198, NM_005430, NM_030751, NM_003376, NM_021961, NM_004557, NM_006940, NM_001001419, NM_001300, NM_015265, NM_018433, NM_003107, NM_004379, NM_006981, NM_199072, NM_003822, NM_005955, NM_057175, NM_004229, NM_005461, NM_002500, NM_018448, NM_004423, NM_032329, NM_000332, NM_007249, NM_014079, NM_002460, NM_001025367, NM_001438, NM_006599, NM_00341…	500	564	13528	2.2067	0.00239125	8.86668e-05	0.00158208
GOTERM_BP_FAT	GO:0045893~positive regulation of transcription, DNA-dependent	41	6.54952	1.06616e-06	NM_000522, NM_003069, NM_017617, NM_000248, NM_002198, NM_005430, NM_030751, NM_003376, NM_021961, NM_004557, NM_006940, NM_001001419, NM_001300, NM_015265, NM_003107, NM_004379, NM_006981, NM_199072, NM_003822, NM_005955, NM_057175, NM_004229, NM_005461, NM_002500, NM_018448, NM_004423, NM_000332, NM_007249, NM_014079, NM_002460, NM_001025367, NM_001438, NM_006599, NM_003413, NM_001452, NM_00523…	500	477	13528	2.32557	0.00286598	9.8964e-05	0.00189662
GOTERM_BP_FAT	GO:0045944~positive regulation of transcription from RNA polymerase II promoter	30	4.79233	0.000116915	NM_000522, NM_017617, NM_002198, NM_000248, NM_030751, NM_003376, NM_021961, NM_001001419, NM_006940, NM_001300, NM_015265, NM_004379, NM_006981, NM_003822, NM_005955, NM_004229, NM_002500, NM_005461, NM_018448, NM_000332, NM_007249, NM_002460, NM_001025367, NM_006599, NM_003413, NM_005238, NM_015995, NM_001400, NM_005316, NM_001001890, NM_138473	500	371	13528	2.18782	0.270032	0.00461804	0.207782
Annotation Cluster 3	Enrichment Score: 5.3878344157610405
Category	Term	Count	%	PValue	Genes	List Total	Pop Hits	Pop Total	Fold Enrichment	Bonferroni	Benjamini	FDR
GOTERM_BP_FAT	GO:0048514~blood vessel morphogenesis	25	3.99361	9.52081e-07	NM_017617, NM_004557, NM_003376, NM_019074, NM_003873, NM_005230, NM_003872, NM_003901, NM_030621, NM_004849, NM_004926, NM_057175, NM_005631, NM_001432, NM_181353, NM_001188, NM_001025367, NM_030661, NM_003236, NM_001792, NM_001105, NM_133265, NM_001400, NM_001497, NM_001554, NM_005924	500	211	13528	3.20569	0.00255972	9.15316e-05	0.00169369
GOTERM_BP_FAT	GO:0001568~blood vessel development	27	4.3131	1.28426e-06	NM_017617, NM_004557, NM_003376, NM_001795, NM_019074, NM_003873, NM_005230, NM_003872, NM_003901, NM_030621, NM_004849, NM_004926, NM_057175, NM_005631, NM_001432, NM_181353, NM_001188, NM_001025367, NM_030661, NM_017780, NM_003236, NM_001792, NM_001105, NM_133265, NM_001400, NM_001497, NM_001554, NM_005924	500	245	13528	2.98168	0.00345125	0.000111517	0.0022846
GOTERM_BP_FAT	GO:0001944~vasculature development	27	4.3131	2.02688e-06	NM_017617, NM_004557, NM_003376, NM_001795, NM_019074, NM_003873, NM_005230, NM_003872, NM_003901, NM_030621, NM_004849, NM_004926, NM_057175, NM_005631, NM_001432, NM_181353, NM_001188, NM_001025367, NM_030661, NM_017780, NM_003236, NM_001792, NM_001105, NM_133265, NM_001400, NM_001497, NM_001554, NM_005924	500	251	13528	2.91041	0.00544151	0.000160469	0.00360565
GOTERM_BP_FAT	GO:0001525~angiogenesis	17	2.71565	0.000113373	NM_001432, NM_017617, NM_181353, NM_001025367, NM_003376, NM_004557, NM_019074, NM_003873, NM_003236, NM_003872, NM_005230, NM_001105, NM_030621, NM_001400, NM_001497, NM_057175, NM_001554, NM_005924	500	148	13528	3.10778	0.263036	0.00454511	0.201492
Annotation Cluster 4	Enrichment Score: 5.310871655177044
Category	Term	Count	%	PValue	Genes	List Total	Pop Hits	Pop Total	Fold Enrichment	Bonferroni	Benjamini	FDR
GOTERM_BP_FAT	GO:0030182~neuron differentiation	47	7.50799	1.3479e-10	NM_000165, NM_001426, NM_003069, NM_017617, NM_032430, NM_005430, NM_003376, NM_006940, NM_002755, NM_005234, NM_002779, NM_001427, NM_003873, NM_004379, NM_003872, NM_006195, NM_002045, NM_020796, NM_006154, NM_002507, NM_001001331, NM_005228, NM_001007156, NM_001982, NM_005631, NM_022658, NM_004440, NM_033407, NM_002167, NM_000633, NM_001025367, NM_000555, NM_080677, NM_004448, NM_053023, NM_01…	500	438	13528	2.90327	3.62853e-07	3.62853e-07	2.39783e-07
GOTERM_BP_FAT	GO:0048666~neuron development	38	6.07029	3.29118e-09	NM_000165, NM_001426, NM_017617, NM_003376, NM_002755, NM_005234, NM_001427, NM_003873, NM_004379, NM_003872, NM_006195, NM_002045, NM_020796, NM_006154, NM_002507, NM_001001331, NM_005228, NM_001982, NM_005631, NM_004440, NM_033407, NM_000633, NM_001025367, NM_000555, NM_080677, NM_004448, NM_053023, NM_013236, NM_175607, NM_003885, NM_021728, NM_005909, NM_005045, NM_052910, NM_198935, NM_01468…	500	339	13528	3.03283	8.85981e-06	1.47664e-06	5.85483e-06
GOTERM_BP_FAT	GO:0032989~cellular component morphogenesis	40	6.38978	2.35599e-08	NM_000165, NM_017617, NM_005450, NM_032430, NM_005430, NM_004557, NM_002755, NM_015282, NM_003873, NM_004379, NM_003872, NM_002045, NM_020796, NM_002507, NM_001001331, NM_005228, NM_004865, NM_033540, NM_001982, NM_005631, NM_004440, NM_033407, NM_020475, NM_000633, NM_001188, NM_000555, NM_004448, NM_175607, NM_003885, NM_021728, NM_003590, NM_005909, NM_005045, NM_052910, NM_004504, NM_014683, …	500	397	13528	2.72605	6.34212e-05	6.3423e-06	4.19118e-05
GOTERM_BP_FAT	GO:0031175~neuron projection development	30	4.79233	7.65633e-08	NM_000165, NM_017617, NM_002755, NM_003873, NM_004379, NM_003872, NM_002045, NM_020796, NM_006154, NM_002507, NM_005228, NM_001982, NM_005631, NM_004440, NM_033407, NM_000633, NM_000555, NM_004448, NM_175607, NM_013236, NM_003885, NM_021728, NM_005909, NM_005045, NM_052910, NM_198935, NM_014683, NM_003081, NM_001406, NM_203339	500	256	13528	3.17062	0.000206087	1.8737e-05	0.000136202
GOTERM_BP_FAT	GO:0048812~neuron projection morphogenesis	27	4.3131	8.16751e-08	NM_000165, NM_017617, NM_002755, NM_003873, NM_003872, NM_004379, NM_002045, NM_020796, NM_002507, NM_005228, NM_001982, NM_005631, NM_004440, NM_033407, NM_000633, NM_000555, NM_004448, NM_175607, NM_003885, NM_021728, NM_005909, NM_005045, NM_052910, NM_014683, NM_003081, NM_001406, NM_203339	500	213	13528	3.42963	0.000219845	1.83223e-05	0.000145296
GOTERM_BP_FAT	GO:0032990~cell part morphogenesis	29	4.63259	2.68768e-07	NM_000165, NM_017617, NM_002755, NM_003873, NM_004379, NM_003872, NM_002045, NM_020796, NM_002507, NM_005228, NM_033540, NM_001982, NM_005631, NM_004440, NM_033407, NM_000633, NM_001188, NM_000555, NM_004448, NM_175607, NM_003885, NM_021728, NM_005909, NM_005045, NM_052910, NM_014683, NM_003081, NM_001406, NM_203339	500	256	13528	3.06494	0.000723263	4.0195e-05	0.000478124
GOTERM_BP_FAT	GO:0000902~cell morphogenesis	35	5.59105	3.74171e-07	NM_000165, NM_017617, NM_005450, NM_032430, NM_005430, NM_004557, NM_002755, NM_015282, NM_003873, NM_004379, NM_003872, NM_002045, NM_020796, NM_002507, NM_001001331, NM_005228, NM_001982, NM_005631, NM_004440, NM_033407, NM_020475, NM_000633, NM_000555, NM_004448, NM_175607, NM_003885, NM_021728, NM_003590, NM_005909, NM_005045, NM_052910, NM_014683, NM_003081, NM_001406, NM_203339	500	356	13528	2.66	0.00100676	5.03622e-05	0.000665628
GOTERM_BP_FAT	GO:0030030~cell projection organization	35	5.59105	8.06262e-07	NM_000165, NM_017617, NM_002755, NM_003873, NM_004379, NM_003872, NM_002045, NM_020796, NM_006154, NM_002507, NM_001001331, NM_005228, NM_001982, NM_018084, NM_005631, NM_004440, NM_033407, NM_000633, NM_000555, NM_004448, NM_175607, NM_013236, NM_003885, NM_004958, NM_021728, NM_001401, NM_005909, NM_005045, NM_052910, NM_198935, NM_014683, NM_003081, NM_001406, NM_003337, NM_203339	500	368	13528	2.57326	0.0021681	8.34756e-05	0.00143429
GOTERM_BP_FAT	GO:0048858~cell projection morphogenesis	27	4.3131	1.28426e-06	NM_000165, NM_017617, NM_002755, NM_003873, NM_003872, NM_004379, NM_002045, NM_020796, NM_002507, NM_005228, NM_001982, NM_005631, NM_004440, NM_033407, NM_000633, NM_000555, NM_004448, NM_175607, NM_003885, NM_021728, NM_005909, NM_005045, NM_052910, NM_014683, NM_003081, NM_001406, NM_203339	500	245	13528	2.98168	0.00345125	0.000111517	0.0022846
GOTERM_BP_FAT	GO:0000904~cell morphogenesis involved in differentiation	26	4.15335	3.8816e-06	NM_017617, NM_005450, NM_004557, NM_003873, NM_003872, NM_004379, NM_002045, NM_020796, NM_002507, NM_001001331, NM_001982, NM_004440, NM_033407, NM_000633, NM_000555, NM_004448, NM_175607, NM_003885, NM_021728, NM_003590, NM_005909, NM_005045, NM_052910, NM_014683, NM_003081, NM_001406	500	244	13528	2.88302	0.0103949	0.000274944	0.00690494
GOTERM_BP_FAT	GO:0007409~axonogenesis	22	3.51438	9.13169e-06	NM_017617, NM_000633, NM_000555, NM_004448, NM_175607, NM_003873, NM_004379, NM_003885, NM_003872, NM_021728, NM_002045, NM_020796, NM_005909, NM_002507, NM_005045, NM_052910, NM_014683, NM_001982, NM_003081, NM_001406, NM_004440, NM_033407	500	193	13528	3.0841	0.0242829	0.000571526	0.0162436
GOTERM_BP_FAT	GO:0048667~cell morphogenesis involved in neuron differentiation	23	3.67412	9.5825e-06	NM_017617, NM_000633, NM_000555, NM_004448, NM_175607, NM_003873, NM_004379, NM_003885, NM_003872, NM_021728, NM_002045, NM_020796, NM_005909, NM_002507, NM_001001331, NM_005045, NM_052910, NM_014683, NM_001982, NM_003081, NM_001406, NM_004440, NM_033407	500	209	13528	2.97745	0.0254663	0.000586106	0.0170454
GOTERM_CC_FAT	GO:0030424~axon	15	2.39617	0.000870105	NM_004162, NM_000838, NM_003182, NM_053023, NM_175607, NM_002755, NM_003873, NM_003885, NM_003872, NM_002045, NM_020796, NM_005909, NM_001386, NM_000125, NM_033407	427	159	12782	2.824	0.291575	0.0558327	1.20506
GOTERM_CC_FAT	GO:0043005~neuron projection	24	3.83387	0.00111257	NM_025187, NM_004162, NM_000838, NM_003182, NM_053023, NM_002755, NM_175607, NM_013236, NM_173039, NM_003873, NM_003885, NM_003872, NM_004958, NM_021728, NM_002045, NM_020796, NM_005909, NM_001001331, NM_005045, NM_003081, NM_001386, NM_004440, NM_033407, NM_000125	427	342	12782	2.10066	0.356492	0.0478	1.53845
GOTERM_BP_FAT	GO:0007411~axon guidance	12	1.91693	0.00195668	NM_021728, NM_002045, NM_020796, NM_002507, NM_005045, NM_004448, NM_175607, NM_001406, NM_003873, NM_004440, NM_003872, NM_003885	500	107	13528	3.03432	0.994869	0.0476474	3.42425
GOTERM_CC_FAT	GO:0043025~cell soma	14	2.23642	0.00411192	NM_004162, NM_003182, NM_053023, NM_013236, NM_002755, NM_003885, NM_004958, NM_005909, NM_001001331, NM_004504, NM_001386, NM_005631, NM_004440, NM_000125	427	168	12782	2.49454	0.804399	0.0783446	5.57719
GOTERM_CC_FAT	GO:0030425~dendrite	13	2.07668	0.00841742	NM_004162, NM_025187, NM_000838, NM_013236, NM_002755, NM_173039, NM_003885, NM_004958, NM_005909, NM_005045, NM_001001331, NM_001386, NM_004440	427	163	12782	2.38741	0.964825	0.116601	11.1065
GOTERM_CC_FAT	GO:0042995~cell projection	35	5.59105	0.0167402	NM_001259, NM_004162, NM_003182, NM_002755, NM_173039, NM_003873, NM_002205, NM_003872, NM_002045, NM_020796, NM_001001331, NM_001386, NM_031934, NM_018084, NM_005631, NM_004440, NM_033407, NM_000125, NM_025187, NM_000838, NM_004448, NM_053023, NM_175607, NM_013236, NM_003885, NM_004958, NM_021728, NM_001792, NM_133265, NM_005909, NM_005045, NM_001497, NM_004504, NM_003081, NM_030964	427	697	12782	1.50316	0.998751	0.173873	20.9528
Annotation Cluster 5	Enrichment Score: 4.424248526467525
Category	Term	Count	%	PValue	Genes	List Total	Pop Hits	Pop Total	Fold Enrichment	Bonferroni	Benjamini	FDR
GOTERM_BP_FAT	GO:0007389~pattern specification process	29	4.63259	6.37977e-07	NM_001426, NM_000503, NM_017617, NM_005450, NM_030751, NM_005430, NM_003376, NM_004557, NM_001616, NM_001001419, NM_015265, NM_003873, NM_006195, NM_018951, NM_019102, NM_002500, NM_005461, NM_005631, NM_022658, NM_001025367, NM_003012, NM_030661, NM_003413, NM_014795, NM_001105, NM_001204, NM_005045, NM_005180, NM_001554, NM_005924	500	267	13528	2.93867	0.00171596	7.46683e-05	0.00113492
GOTERM_BP_FAT	GO:0003002~regionalization	20	3.19489	0.000125974	NM_001426, NM_017617, NM_005450, NM_003012, NM_030661, NM_005430, NM_003413, NM_001616, NM_014795, NM_006195, NM_018951, NM_001204, NM_019102, NM_005045, NM_005180, NM_005924, NM_005461, NM_002500, NM_022658, NM_005631	500	197	13528	2.7468	0.28762	0.00483319	0.223864
GOTERM_BP_FAT	GO:0009952~anterior/posterior pattern formation	15	2.39617	0.000664001	NM_001426, NM_017617, NM_003012, NM_030661, NM_005430, NM_003413, NM_001616, NM_014795, NM_006195, NM_018951, NM_001204, NM_019102, NM_005924, NM_002500, NM_022658	500	140	13528	2.89886	0.83272	0.0208166	1.17466
Annotation Cluster 6	Enrichment Score: 4.395566845120035
Category	Term	Count	%	PValue	Genes	List Total	Pop Hits	Pop Total	Fold Enrichment	Bonferroni	Benjamini	FDR
UP_SEQ_FEATURE	repeat:PXXP 5	8	1.27796	4.26071e-09	NM_018904, NM_018905, NM_018903, NM_018900, NM_018899, NM_018898, NM_018910, NM_018911, NM_018908, NM_018906, NM_018907	626	10	19113	24.4256	8.2274e-06	8.2274e-06	7.2955e-06
UP_SEQ_FEATURE	repeat:PXXP 4	8	1.27796	4.26071e-09	NM_018904, NM_018905, NM_018903, NM_018900, NM_018899, NM_018898, NM_018910, NM_018911, NM_018908, NM_018906, NM_018907	626	10	19113	24.4256	8.2274e-06	8.2274e-06	7.2955e-06
UP_SEQ_FEATURE	repeat:PXXP 1	8	1.27796	4.26071e-09	NM_018904, NM_018905, NM_018903, NM_018900, NM_018899, NM_018898, NM_018910, NM_018911, NM_018908, NM_018906, NM_018907	626	10	19113	24.4256	8.2274e-06	8.2274e-06	7.2955e-06
UP_SEQ_FEATURE	repeat:PXXP 3	8	1.27796	4.26071e-09	NM_018904, NM_018905, NM_018903, NM_018900, NM_018899, NM_018898, NM_018910, NM_018911, NM_018908, NM_018906, NM_018907	626	10	19113	24.4256	8.2274e-06	8.2274e-06	7.2955e-06
UP_SEQ_FEATURE	repeat:PXXP 2	8	1.27796	4.26071e-09	NM_018904, NM_018905, NM_018903, NM_018900, NM_018899, NM_018898, NM_018910, NM_018911, NM_018908, NM_018906, NM_018907	626	10	19113	24.4256	8.2274e-06	8.2274e-06	7.2955e-06
UP_SEQ_FEATURE	region of interest:5 X 4 AA repeats of P-X-X-P	6	0.958466	7.31874e-07	NM_018905, NM_018903, NM_018900, NM_018910, NM_018911, NM_018908, NM_018907	626	7	19113	26.1702	0.00141225	0.000470972	0.00125316
UP_SEQ_FEATURE	domain:Cadherin 5	13	2.07668	6.17498e-05	NM_001795, NM_001797, NM_020403, NM_018904, NM_001792, NM_018905, NM_018903, NM_018900, NM_018899, NM_018898, NM_018910, NM_018911, NM_018930, NM_018908, NM_018906, NM_018907	626	95	19113	4.17806	0.112407	0.0168904	0.10568
UP_SEQ_FEATURE	domain:Cadherin 4	13	2.07668	0.000124038	NM_001795, NM_001797, NM_020403, NM_018904, NM_001792, NM_018905, NM_018903, NM_018900, NM_018899, NM_018898, NM_018910, NM_018911, NM_018930, NM_018908, NM_018906, NM_018907	626	102	19113	3.89133	0.213005	0.0236687	0.212175
UP_SEQ_FEATURE	domain:Cadherin 3	13	2.07668	0.000124038	NM_001795, NM_001797, NM_020403, NM_018904, NM_001792, NM_018905, NM_018903, NM_018900, NM_018899, NM_018898, NM_018910, NM_018911, NM_018930, NM_018908, NM_018906, NM_018907	626	102	19113	3.89133	0.213005	0.0236687	0.212175
UP_SEQ_FEATURE	domain:Cadherin 2	13	2.07668	0.000163962	NM_001795, NM_001797, NM_020403, NM_018904, NM_001792, NM_018905, NM_018903, NM_018900, NM_018899, NM_018898, NM_018910, NM_018911, NM_018930, NM_018908, NM_018906, NM_018907	626	105	19113	3.78015	0.271404	0.0283747	0.280376
UP_SEQ_FEATURE	domain:Cadherin 1	13	2.07668	0.000163962	NM_001795, NM_001797, NM_020403, NM_018904, NM_001792, NM_018905, NM_018903, NM_018900, NM_018899, NM_018898, NM_018910, NM_018911, NM_018930, NM_018908, NM_018906, NM_018907	626	105	19113	3.78015	0.271404	0.0283747	0.280376
INTERPRO	IPR013164:Cadherin, N-terminal	10	1.59744	0.000172648	NM_020403, NM_018904, NM_018905, NM_018903, NM_018899, NM_018900, NM_018910, NM_018898, NM_018911, NM_018930, NM_018908, NM_018906, NM_018907	585	58	16659	4.90981	0.154063	0.0274999	0.271339
SP_PIR_KEYWORDS	cell adhesion	29	4.63259	0.00030444	NM_001795, NM_001004439, NM_001797, NM_002207, NM_002204, NM_002205, NM_018904, NM_020403, NM_018905, NM_018903, NM_018899, NM_018900, NM_018898, NM_018930, NM_018908, NM_005578, NM_018906, NM_001567, NM_018907, NM_033655, NM_002214, NM_175607, NM_001792, NM_018910, NM_018911, NM_005045, NM_000899, NM_001858, NM_013281, NM_001554, NM_022121, NM_014021	626	422	19235	2.11156	0.118167	0.00659672	0.425767
INTERPRO	IPR002126:Cadherin	13	2.07668	0.000399978	NM_001795, NM_001797, NM_020403, NM_018904, NM_001792, NM_018905, NM_018903, NM_018900, NM_018899, NM_018898, NM_018910, NM_018911, NM_018930, NM_018908, NM_018906, NM_018907	585	108	16659	3.42778	0.321355	0.0473018	0.627566
UP_SEQ_FEATURE	domain:Cadherin 6	10	1.59744	0.000606355	NM_020403, NM_018904, NM_018905, NM_018903, NM_018899, NM_018900, NM_018910, NM_018898, NM_018911, NM_018930, NM_018908, NM_018906, NM_018907	626	73	19113	4.18246	0.690013	0.0802552	1.03318
GOTERM_BP_FAT	GO:0007156~homophilic cell adhesion	14	2.23642	0.0010983	NM_001795, NM_001797, NM_012428, NM_020403, NM_018904, NM_001792, NM_018905, NM_018903, NM_018899, NM_018900, NM_018898, NM_018910, NM_018911, NM_018930, NM_018908, NM_018906, NM_018907	500	131	13528	2.89148	0.94809	0.0297351	1.9359
UP_SEQ_FEATURE	compositionally biased region:Poly-Lys	17	2.71565	0.00119404	NM_006988, NM_001002814, NM_001001419, NM_006788, NM_018904, NM_018905, NM_018903, NM_018899, NM_018900, NM_018898, NM_018910, NM_018911, NM_006951, NM_004768, NM_020778, NM_004808, NM_018908, NM_002500, NM_018906, NM_018907	626	205	19113	2.53192	0.900447	0.14256	2.02496
GOTERM_BP_FAT	GO:0016337~cell-cell adhesion	21	3.35463	0.00317258	NM_000633, NM_175607, NM_001795, NM_001797, NM_002205, NM_003885, NM_018904, NM_012428, NM_020403, NM_018905, NM_001792, NM_018903, NM_018899, NM_018900, NM_018898, NM_018910, NM_018911, NM_005228, NM_018930, NM_001858, NM_018908, NM_018906, NM_005602, NM_018907	500	276	13528	2.05861	0.999807	0.0651374	5.49603
SMART	SM00112:CA	13	2.07668	0.00330146	NM_001795, NM_001797, NM_020403, NM_018904, NM_001792, NM_018905, NM_018903, NM_018900, NM_018899, NM_018898, NM_018910, NM_018911, NM_018930, NM_018908, NM_018906, NM_018907	410	108	9079	2.66547	0.526386	0.220514	4.13961
UP_SEQ_FEATURE	region of interest:6 X 4 AA repeats of P-X-X-P	3	0.479233	0.00613087	NM_018904, NM_018900, NM_018899, NM_018898, NM_018906, NM_018907	626	4	19113	22.899	0.999993	0.390306	9.99458
UP_SEQ_FEATURE	repeat:PXXP 6	3	0.479233	0.00613087	NM_018904, NM_018900, NM_018899, NM_018898, NM_018906, NM_018907	626	4	19113	22.899	0.999993	0.390306	9.99458
GOTERM_BP_FAT	GO:0022610~biological adhesion	40	6.38978	0.00673395	NM_001795, NM_001004439, NM_001797, NM_002207, NM_002204, NM_003873, NM_003872, NM_002205, NM_020403, NM_018904, NM_018905, NM_018903, NM_018900, NM_018899, NM_018898, NM_018930, NM_005228, NM_001884, NM_018908, NM_018906, NM_005578, NM_018907, NM_005602, NM_001567, NM_033655, NM_000633, NM_002214, NM_175607, NM_003885, NM_012428, NM_001792, NM_018910, NM_018911, NM_005045, NM_000899, NM_001400, …	500	701	13528	1.54385	1	0.112783	11.3256
GOTERM_BP_FAT	GO:0007155~cell adhesion	40	6.38978	0.00685936	NM_001795, NM_001004439, NM_001797, NM_002207, NM_002204, NM_003873, NM_003872, NM_002205, NM_020403, NM_018904, NM_018905, NM_018903, NM_018900, NM_018899, NM_018898, NM_018930, NM_005228, NM_001884, NM_018908, NM_018906, NM_005578, NM_018907, NM_005602, NM_001567, NM_033655, NM_000633, NM_002214, NM_175607, NM_003885, NM_012428, NM_001792, NM_018910, NM_018911, NM_005045, NM_000899, NM_001400, …	500	700	13528	1.54606	1	0.113362	11.5245
Annotation Cluster 7	Enrichment Score: 4.165778273847331
Category	Term	Count	%	PValue	Genes	List Total	Pop Hits	Pop Total	Fold Enrichment	Bonferroni	Benjamini	FDR
GOTERM_BP_FAT	GO:0010629~negative regulation of gene expression	42	6.70927	1.69281e-06	NM_002634, NM_024674, NM_001004317, NM_030751, NM_003404, NM_004992, NM_015265, NM_001489, NM_005230, NM_032682, NM_002893, NM_030621, NM_006154, NM_152991, NM_002166, NM_175849, NM_022658, NM_015094, NM_002167, NM_012234, NM_000332, NM_001432, NM_006823, NM_181353, NM_032440, NM_007249, NM_003670, NM_012238, NM_173354, NM_012199, NM_194261, NM_033224, NM_001452, NM_014795, NM_033013, NM_015069, …	500	504	13528	2.25467	0.00454669	0.000142398	0.00301138
GOTERM_MF_FAT	GO:0016564~transcription repressor activity	31	4.95208	1.98062e-06	NM_002634, NM_030751, NM_003575, NM_003404, NM_004992, NM_005230, NM_032682, NM_002893, NM_003111, NM_152991, NM_002166, NM_203394, NM_175849, NM_022658, NM_002167, NM_012234, NM_000332, NM_181353, NM_007249, NM_003670, NM_012238, NM_173354, NM_194261, NM_033224, NM_033013, NM_015069, NM_020310, NM_004973, NM_175850, NM_014491, NM_014682, NM_020382	479	316	12983	2.65897	0.00135976	0.000453459	0.00297935
GOTERM_BP_FAT	GO:0016481~negative regulation of transcription	38	6.07029	6.8165e-06	NM_002634, NM_030751, NM_003404, NM_004992, NM_015265, NM_001489, NM_005230, NM_032682, NM_002893, NM_006154, NM_152991, NM_002166, NM_175849, NM_022658, NM_015094, NM_002167, NM_012234, NM_000332, NM_001432, NM_006823, NM_181353, NM_032440, NM_007249, NM_003670, NM_012238, NM_173354, NM_194261, NM_033224, NM_001452, NM_014795, NM_033013, NM_015069, NM_004973, NM_175850, NM_003972, NM_014491, NM_…	500	459	13528	2.23993	0.0181827	0.000458647	0.0121255
GOTERM_BP_FAT	GO:0031327~negative regulation of cellular biosynthetic process	41	6.54952	4.99479e-05	NM_002193, NM_002634, NM_030751, NM_003404, NM_004992, NM_015265, NM_001489, NM_005230, NM_032682, NM_002893, NM_006154, NM_152991, NM_002166, NM_175849, NM_022658, NM_015094, NM_002167, NM_012234, NM_000332, NM_001432, NM_006823, NM_181353, NM_032440, NM_007249, NM_003670, NM_012238, NM_173354, NM_194261, NM_012199, NM_033224, NM_001452, NM_014795, NM_033013, NM_015069, NM_006251, NM_004973, NM_…	500	561	13528	1.97735	0.125815	0.00248696	0.0888174
GOTERM_BP_FAT	GO:0010558~negative regulation of macromolecule biosynthetic process	40	6.38978	6.35142e-05	NM_002193, NM_002634, NM_030751, NM_003404, NM_004992, NM_015265, NM_001489, NM_005230, NM_032682, NM_002893, NM_006154, NM_152991, NM_002166, NM_175849, NM_022658, NM_015094, NM_002167, NM_012234, NM_000332, NM_001432, NM_006823, NM_181353, NM_032440, NM_007249, NM_003670, NM_012238, NM_173354, NM_194261, NM_012199, NM_033224, NM_001452, NM_014795, NM_033013, NM_015069, NM_004973, NM_175850, NM_…	500	547	13528	1.9785	0.157166	0.00299525	0.112928
GOTERM_BP_FAT	GO:0045934~negative regulation of nucleobase, nucleoside, nucleotide and nucleic acid metabolic process	38	6.07029	7.32099e-05	NM_002634, NM_030751, NM_003404, NM_004992, NM_015265, NM_001489, NM_005230, NM_032682, NM_002893, NM_006154, NM_152991, NM_002166, NM_175849, NM_022658, NM_015094, NM_002167, NM_012234, NM_000332, NM_001432, NM_006823, NM_181353, NM_032440, NM_007249, NM_003670, NM_012238, NM_173354, NM_194261, NM_033224, NM_001452, NM_014795, NM_033013, NM_015069, NM_004973, NM_175850, NM_003972, NM_014491, NM_…	500	512	13528	2.00806	0.178882	0.00322574	0.130157
GOTERM_BP_FAT	GO:0010605~negative regulation of macromolecule metabolic process	49	7.82748	7.84284e-05	NM_002193, NM_002634, NM_003404, NM_015265, NM_001489, NM_006154, NM_002166, NM_015094, NM_001432, NM_000332, NM_006823, NM_032440, NM_007249, NM_173354, NM_012199, NM_033013, NM_004973, NM_014491, NM_014682, NM_003338, NM_024674, NM_001004317, NM_001013398, NM_030751, NM_004992, NM_005230, NM_032682, NM_002893, NM_030621, NM_152991, NM_004849, NM_175849, NM_022658, NM_002167, NM_012234, NM_18135…	500	734	13528	1.80619	0.190337	0.00339965	0.139428
GOTERM_BP_FAT	GO:0009890~negative regulation of biosynthetic process	41	6.54952	8.03127e-05	NM_002193, NM_002634, NM_030751, NM_003404, NM_004992, NM_015265, NM_001489, NM_005230, NM_032682, NM_002893, NM_006154, NM_152991, NM_002166, NM_175849, NM_022658, NM_015094, NM_002167, NM_012234, NM_000332, NM_001432, NM_006823, NM_181353, NM_032440, NM_007249, NM_003670, NM_012238, NM_173354, NM_194261, NM_012199, NM_033224, NM_001452, NM_014795, NM_033013, NM_015069, NM_006251, NM_004973, NM_…	500	573	13528	1.93594	0.194434	0.00337259	0.142776
GOTERM_BP_FAT	GO:0051172~negative regulation of nitrogen compound metabolic process	38	6.07029	9.71201e-05	NM_002634, NM_030751, NM_003404, NM_004992, NM_015265, NM_001489, NM_005230, NM_032682, NM_002893, NM_006154, NM_152991, NM_002166, NM_175849, NM_022658, NM_015094, NM_002167, NM_012234, NM_000332, NM_001432, NM_006823, NM_181353, NM_032440, NM_007249, NM_003670, NM_012238, NM_173354, NM_194261, NM_033224, NM_001452, NM_014795, NM_033013, NM_015069, NM_004973, NM_175850, NM_003972, NM_014491, NM_…	500	519	13528	1.98098	0.230073	0.00395368	0.172631
GOTERM_BP_FAT	GO:0045892~negative regulation of transcription, DNA-dependent	27	4.3131	0.000729192	NM_030751, NM_004992, NM_015265, NM_001489, NM_032682, NM_002893, NM_006154, NM_002166, NM_175849, NM_022658, NM_015094, NM_002167, NM_012234, NM_006823, NM_181353, NM_032440, NM_007249, NM_003670, NM_173354, NM_012238, NM_194261, NM_033224, NM_001452, NM_004973, NM_175850, NM_014491, NM_014682, NM_006352	500	356	13528	2.052	0.859662	0.0220676	1.28928
GOTERM_BP_FAT	GO:0051253~negative regulation of RNA metabolic process	27	4.3131	0.000937269	NM_030751, NM_004992, NM_015265, NM_001489, NM_032682, NM_002893, NM_006154, NM_002166, NM_175849, NM_022658, NM_015094, NM_002167, NM_012234, NM_006823, NM_181353, NM_032440, NM_007249, NM_003670, NM_173354, NM_012238, NM_194261, NM_033224, NM_001452, NM_004973, NM_175850, NM_014491, NM_014682, NM_006352	500	362	13528	2.01799	0.919886	0.0267781	1.6543
GOTERM_BP_FAT	GO:0000122~negative regulation of transcription from RNA polymerase II promoter	20	3.19489	0.00461806	NM_002167, NM_012234, NM_006823, NM_181353, NM_032440, NM_007249, NM_173354, NM_030751, NM_004992, NM_015265, NM_001489, NM_032682, NM_002893, NM_004973, NM_006154, NM_002166, NM_014491, NM_014682, NM_006352, NM_022658	500	266	13528	2.03429	0.999996	0.0881691	7.90441
Annotation Cluster 8	Enrichment Score: 3.567964961932045
Category	Term	Count	%	PValue	Genes	List Total	Pop Hits	Pop Total	Fold Enrichment	Bonferroni	Benjamini	FDR
GOTERM_BP_FAT	GO:0035295~tube development	22	3.51438	6.53509e-05	NM_006206, NM_000503, NM_017617, NM_000633, NM_005450, NM_001025367, NM_003376, NM_004557, NM_003413, NM_003873, NM_014795, NM_032682, NM_001105, NM_006981, NM_030621, NM_001204, NM_003111, NM_019102, NM_001497, NM_014491, NM_001554, NM_016217, NM_138473	500	220	13528	2.7056	0.161324	0.00302868	0.116192
GOTERM_BP_FAT	GO:0001763~morphogenesis of a branching structure	12	1.91693	7.85535e-05	NM_000503, NM_017617, NM_000633, NM_001025367, NM_004557, NM_003376, NM_003873, NM_001105, NM_030621, NM_019102, NM_001497, NM_001554, NM_004440	500	74	13528	4.38746	0.19061	0.00335111	0.13965
GOTERM_BP_FAT	GO:0001525~angiogenesis	17	2.71565	0.000113373	NM_001432, NM_017617, NM_181353, NM_001025367, NM_003376, NM_004557, NM_019074, NM_003873, NM_003236, NM_003872, NM_005230, NM_001105, NM_030621, NM_001400, NM_001497, NM_057175, NM_001554, NM_005924	500	148	13528	3.10778	0.263036	0.00454511	0.201492
GOTERM_BP_FAT	GO:0048754~branching morphogenesis of a tube	11	1.75719	0.000123084	NM_000503, NM_001105, NM_017617, NM_030621, NM_000633, NM_001025367, NM_019102, NM_001497, NM_003376, NM_004557, NM_001554, NM_003873	500	65	13528	4.57871	0.282054	0.00479083	0.218733
GOTERM_BP_FAT	GO:0035239~tube morphogenesis	14	2.23642	0.000821865	NM_000503, NM_017617, NM_000633, NM_001025367, NM_004557, NM_003376, NM_003413, NM_014795, NM_003873, NM_001105, NM_006981, NM_030621, NM_019102, NM_001497, NM_001554	500	127	13528	2.98255	0.890668	0.0245626	1.45201
GOTERM_BP_FAT	GO:0001569~patterning of blood vessels	5	0.798722	0.00664178	NM_001105, NM_001025367, NM_003376, NM_004557, NM_001554, NM_003873	500	21	13528	6.4419	1	0.112018	11.1791
Annotation Cluster 9	Enrichment Score: 3.561517376397987
Category	Term	Count	%	PValue	Genes	List Total	Pop Hits	Pop Total	Fold Enrichment	Bonferroni	Benjamini	FDR
GOTERM_CC_FAT	GO:0005769~early endosome	12	1.91693	0.000114687	NM_000165, NM_014504, NM_030918, NM_006458, NM_004162, NM_018569, NM_001829, NM_020673, NM_012424, NM_004869, NM_031934, NM_003463	427	85	12782	4.22604	0.0444027	0.0224534	0.159614
GOTERM_CC_FAT	GO:0005768~endosome	24	3.83387	0.000362287	NM_000165, NM_002956, NM_004162, NM_020673, NM_004663, NM_001002814, NM_012329, NM_003463, NM_014504, NM_030918, NM_006458, NM_018184, NM_000084, NM_000876, NM_002507, NM_018569, NM_001829, NM_005228, NM_003081, NM_004869, NM_012424, NM_031934, NM_015635, NM_001362	427	315	12782	2.28072	0.133672	0.0352371	0.503401
SP_PIR_KEYWORDS	endosome	18	2.8754	0.000497601	NM_015049, NM_004162, NM_144599, NM_020673, NM_004663, NM_001002814, NM_012329, NM_003463, NM_014504, NM_030918, NM_006458, NM_000084, NM_018184, NM_018569, NM_001829, NM_004869, NM_015635, NM_001362	626	209	19235	2.64633	0.185809	0.00930014	0.695033
Annotation Cluster 10	Enrichment Score: 3.4822649610457446
Category	Term	Count	%	PValue	Genes	List Total	Pop Hits	Pop Total	Fold Enrichment	Bonferroni	Benjamini	FDR
GOTERM_BP_FAT	GO:0042325~regulation of phosphorylation	42	6.70927	2.19401e-07	NM_005544, NM_001924, NM_001241, NM_001013398, NM_005813, NM_004060, NM_001616, NM_003858, NM_002755, NM_002045, NM_199072, NM_172212, NM_012479, NM_005228, NM_033360, NM_018084, NM_033407, NM_001432, NM_006823, NM_000332, NM_201567, NM_000633, NM_000838, NM_001188, NM_152594, NM_007023, NM_004448, NM_053023, NM_005400, NM_003236, NM_014795, NM_000676, NM_003885, NM_004958, NM_021116, NM_001401, …	500	466	13528	2.43852	0.000590454	3.69136e-05	0.000390302
GOTERM_BP_FAT	GO:0019220~regulation of phosphate metabolic process	43	6.86901	2.39105e-07	NM_005544, NM_001924, NM_001241, NM_001013398, NM_005813, NM_004060, NM_003404, NM_001616, NM_003858, NM_002755, NM_002045, NM_199072, NM_172212, NM_012479, NM_005228, NM_033360, NM_018084, NM_033407, NM_001432, NM_006823, NM_000332, NM_201567, NM_000633, NM_000838, NM_001188, NM_152594, NM_007023, NM_004448, NM_053023, NM_005400, NM_003236, NM_014795, NM_000676, NM_003885, NM_004958, NM_021116, …	500	485	13528	2.39878	0.000643463	3.78622e-05	0.000425354
GOTERM_BP_FAT	GO:0051174~regulation of phosphorus metabolic process	43	6.86901	2.39105e-07	NM_005544, NM_001924, NM_001241, NM_001013398, NM_005813, NM_004060, NM_003404, NM_001616, NM_003858, NM_002755, NM_002045, NM_199072, NM_172212, NM_012479, NM_005228, NM_033360, NM_018084, NM_033407, NM_001432, NM_006823, NM_000332, NM_201567, NM_000633, NM_000838, NM_001188, NM_152594, NM_007023, NM_004448, NM_053023, NM_005400, NM_003236, NM_014795, NM_000676, NM_003885, NM_004958, NM_021116, …	500	485	13528	2.39878	0.000643463	3.78622e-05	0.000425354
GOTERM_BP_FAT	GO:0043549~regulation of kinase activity	32	5.11182	8.92812e-06	NM_005544, NM_001924, NM_001241, NM_005813, NM_004060, NM_003858, NM_002755, NM_002045, NM_199072, NM_172212, NM_012479, NM_005228, NM_033360, NM_018084, NM_001432, NM_006823, NM_201567, NM_000838, NM_152594, NM_004448, NM_014795, NM_003236, NM_000676, NM_003885, NM_004958, NM_021116, NM_001401, NM_006251, NM_000757, NM_005045, NM_000899, NM_005316, NM_030964	500	357	13528	2.42519	0.0237481	0.000572089	0.0158815
GOTERM_BP_FAT	GO:0045859~regulation of protein kinase activity	31	4.95208	1.21788e-05	NM_001924, NM_001241, NM_005813, NM_004060, NM_003858, NM_002755, NM_002045, NM_199072, NM_172212, NM_012479, NM_005228, NM_018084, NM_033360, NM_001432, NM_006823, NM_201567, NM_000838, NM_152594, NM_004448, NM_014795, NM_003236, NM_000676, NM_003885, NM_004958, NM_021116, NM_001401, NM_006251, NM_000757, NM_005045, NM_000899, NM_005316, NM_030964	500	345	13528	2.43112	0.0322538	0.000728299	0.0216632
GOTERM_BP_FAT	GO:0051338~regulation of transferase activity	32	5.11182	2.02435e-05	NM_005544, NM_001924, NM_001241, NM_005813, NM_004060, NM_003858, NM_002755, NM_002045, NM_199072, NM_172212, NM_012479, NM_005228, NM_033360, NM_018084, NM_001432, NM_006823, NM_201567, NM_000838, NM_152594, NM_004448, NM_014795, NM_003236, NM_000676, NM_003885, NM_004958, NM_021116, NM_001401, NM_006251, NM_000757, NM_005045, NM_000899, NM_005316, NM_030964	500	372	13528	2.3274	0.0530378	0.001184	0.036006
GOTERM_BP_FAT	GO:0033674~positive regulation of kinase activity	20	3.19489	0.000938453	NM_001432, NM_005544, NM_000838, NM_005813, NM_004448, NM_002755, NM_014795, NM_003236, NM_000676, NM_002045, NM_001401, NM_021116, NM_199072, NM_006251, NM_000757, NM_172212, NM_005045, NM_000899, NM_005228, NM_018084, NM_033360	500	231	13528	2.34251	0.920142	0.0265301	1.65637
GOTERM_BP_FAT	GO:0043406~positive regulation of MAP kinase activity	12	1.91693	0.00132625	NM_001401, NM_199072, NM_006251, NM_000838, NM_000899, NM_005228, NM_004448, NM_002755, NM_033360, NM_003236, NM_014795, NM_000676	500	102	13528	3.18306	0.971918	0.0350956	2.33324
GOTERM_BP_FAT	GO:0051347~positive regulation of transferase activity	20	3.19489	0.00146514	NM_001432, NM_005544, NM_000838, NM_005813, NM_004448, NM_002755, NM_014795, NM_003236, NM_000676, NM_002045, NM_001401, NM_021116, NM_199072, NM_006251, NM_000757, NM_172212, NM_005045, NM_000899, NM_005228, NM_018084, NM_033360	500	240	13528	2.25467	0.980688	0.0379574	2.57459
GOTERM_BP_FAT	GO:0045860~positive regulation of protein kinase activity	19	3.03514	0.00156339	NM_001432, NM_000838, NM_005813, NM_004448, NM_002755, NM_014795, NM_003236, NM_000676, NM_002045, NM_001401, NM_021116, NM_199072, NM_006251, NM_000757, NM_172212, NM_005045, NM_000899, NM_005228, NM_018084, NM_033360	500	223	13528	2.30522	0.985182	0.0396902	2.74498
GOTERM_BP_FAT	GO:0043405~regulation of MAP kinase activity	14	2.23642	0.00214367	NM_000838, NM_152594, NM_004448, NM_002755, NM_014795, NM_003236, NM_000676, NM_001401, NM_006251, NM_199072, NM_000899, NM_005228, NM_033360, NM_030964	500	141	13528	2.68641	0.996902	0.0502724	3.74562
GOTERM_BP_FAT	GO:0044093~positive regulation of molecular function	33	5.27157	0.0173213	NM_005544, NM_005813, NM_003404, NM_002755, NM_001806, NM_006788, NM_002045, NM_199072, NM_172212, NM_005228, NM_018084, NM_033360, NM_003348, NM_033407, NM_001432, NM_002460, NM_000633, NM_000838, NM_001188, NM_002786, NM_004448, NM_005795, NM_001743, NM_014795, NM_003236, NM_000676, NM_021116, NM_001401, NM_006251, NM_000757, NM_001400, NM_000899, NM_005045, NM_003338	500	586	13528	1.52363	1	0.204145	26.7167
GOTERM_BP_FAT	GO:0043085~positive regulation of catalytic activity	30	4.79233	0.0178836	NM_005544, NM_005813, NM_003404, NM_002755, NM_006788, NM_002045, NM_199072, NM_172212, NM_005228, NM_018084, NM_033360, NM_003348, NM_033407, NM_001432, NM_000633, NM_000838, NM_001188, NM_002786, NM_004448, NM_005795, NM_014795, NM_003236, NM_000676, NM_021116, NM_001401, NM_006251, NM_000757, NM_001400, NM_000899, NM_005045, NM_003338	500	520	13528	1.56092	1	0.208282	27.459
GOTERM_BP_FAT	GO:0007243~protein kinase cascade	21	3.35463	0.0569121	NM_012297, NM_005544, NM_004755, NM_004232, NM_003010, NM_181836, NM_000838, NM_173354, NM_152594, NM_004557, NM_004448, NM_002755, NM_002086, NM_003236, NM_000676, NM_002401, NM_001401, NM_199072, NM_006251, NM_005228, NM_001982	500	370	13528	1.53561	1	0.417371	64.7388
GOTERM_BP_FAT	GO:0000165~MAPKKK cascade	12	1.91693	0.0788034	NM_002401, NM_001401, NM_199072, NM_006251, NM_003010, NM_000838, NM_152594, NM_005228, NM_002755, NM_002086, NM_003236, NM_000676	500	184	13528	1.76452	1	0.500853	76.7808
GOTERM_BP_FAT	GO:0000187~activation of MAPK activity	7	1.11821	0.0819917	NM_001401, NM_199072, NM_006251, NM_000838, NM_002755, NM_003236, NM_000676	500	82	13528	2.30966	1	0.511999	78.1697
Annotation Cluster 11	Enrichment Score: 3.4050688489852723
Category	Term	Count	%	PValue	Genes	List Total	Pop Hits	Pop Total	Fold Enrichment	Bonferroni	Benjamini	FDR
GOTERM_BP_FAT	GO:0006351~transcription, DNA-dependent	25	3.99361	0.000212754	NM_001241, NM_002198, NM_006526, NM_003858, NM_006940, NM_004379, NM_004865, NM_004229, NM_000125, NM_006022, NM_000176, NM_001432, NM_032440, NM_007375, NM_006599, NM_002126, NM_004600, NM_005238, NM_015995, NM_020310, NM_001204, NM_006164, NM_005316, NM_006951, NM_012081	500	292	13528	2.31644	0.436053	0.00792393	0.377804
GOTERM_BP_FAT	GO:0032774~RNA biosynthetic process	25	3.99361	0.000262038	NM_001241, NM_002198, NM_006526, NM_003858, NM_006940, NM_004379, NM_004865, NM_004229, NM_000125, NM_006022, NM_000176, NM_001432, NM_032440, NM_007375, NM_006599, NM_002126, NM_004600, NM_005238, NM_015995, NM_020310, NM_001204, NM_006164, NM_005316, NM_006951, NM_012081	500	296	13528	2.28514	0.506138	0.00900408	0.465128
GOTERM_BP_FAT	GO:0006366~transcription from RNA polymerase II promoter	20	3.19489	0.00109282	NM_006022, NM_000176, NM_032440, NM_001241, NM_002198, NM_007375, NM_006599, NM_003858, NM_006940, NM_002126, NM_005238, NM_015995, NM_020310, NM_001204, NM_006164, NM_005316, NM_006951, NM_004865, NM_012081, NM_004229	500	234	13528	2.31248	0.947319	0.0298895	1.92634
Annotation Cluster 12	Enrichment Score: 3.32961076093152
Category	Term	Count	%	PValue	Genes	List Total	Pop Hits	Pop Total	Fold Enrichment	Bonferroni	Benjamini	FDR
GOTERM_BP_FAT	GO:0016568~chromatin modification	28	4.47284	3.36597e-06	NM_000503, NM_003069, NM_002634, NM_004755, NM_175709, NM_012308, NM_015265, NM_018433, NM_002893, NM_152991, NM_175849, NM_003348, NM_032329, NM_003173, NM_000176, NM_012238, NM_002460, NM_004241, NM_017780, NM_003884, NM_025134, NM_175850, NM_006951, NM_005180, NM_017553, NM_006852, NM_003337, NM_004100, NM_020382	500	274	13528	2.76485	0.00902029	0.000244868	0.00598772
GOTERM_BP_FAT	GO:0006325~chromatin organization	31	4.95208	6.78532e-05	NM_000503, NM_003069, NM_004755, NM_002634, NM_175709, NM_012308, NM_015265, NM_018433, NM_002893, NM_003538, NM_004824, NM_152991, NM_005324, NM_175849, NM_003348, NM_032329, NM_003173, NM_000176, NM_012238, NM_002460, NM_004241, NM_017780, NM_003884, NM_025134, NM_175850, NM_006951, NM_005180, NM_017553, NM_006852, NM_003337, NM_004100, NM_020382	500	378	13528	2.21888	0.166955	0.00309126	0.120639
SP_PIR_KEYWORDS	chromatin regulator	19	3.03514	0.000215535	NM_032329, NM_000503, NM_003069, NM_000176, NM_003173, NM_175709, NM_004241, NM_012308, NM_017780, NM_015265, NM_018433, NM_025134, NM_002893, NM_152991, NM_198935, NM_005180, NM_006852, NM_004100, NM_020382	626	213	19235	2.74089	0.085178	0.00522312	0.301606
GOTERM_BP_FAT	GO:0051276~chromosome organization	32	5.11182	0.00210545	NM_000503, NM_003069, NM_004755, NM_002634, NM_175709, NM_012308, NM_015265, NM_018433, NM_002893, NM_003538, NM_004824, NM_152991, NM_005324, NM_175849, NM_015032, NM_003348, NM_032329, NM_003173, NM_000176, NM_012238, NM_002460, NM_004241, NM_017780, NM_003884, NM_025134, NM_175850, NM_006951, NM_005180, NM_017553, NM_006852, NM_003337, NM_004100, NM_020382	500	485	13528	1.78514	0.996565	0.0502727	3.68001
GOTERM_BP_FAT	GO:0016569~covalent chromatin modification	12	1.91693	0.00688291	NM_000503, NM_032329, NM_003173, NM_004755, NM_002634, NM_012238, NM_002460, NM_003884, NM_018433, NM_175850, NM_175849, NM_003337, NM_003348	500	126	13528	2.57676	1	0.113039	11.5618
GOTERM_BP_FAT	GO:0016570~histone modification	11	1.75719	0.0147577	NM_032329, NM_000503, NM_003173, NM_002634, NM_004755, NM_002460, NM_012238, NM_003884, NM_003337, NM_018433, NM_003348	500	122	13528	2.43948	1	0.184703	23.2401
Annotation Cluster 13	Enrichment Score: 3.113447238964478
Category	Term	Count	%	PValue	Genes	List Total	Pop Hits	Pop Total	Fold Enrichment	Bonferroni	Benjamini	FDR
UP_SEQ_FEATURE	DNA-binding region:Nuclear receptor	10	1.59744	1.24723e-05	NM_000901, NM_003822, NM_006981, NM_000176, NM_001438, NM_000964, NM_005234, NM_000125, NM_001489, NM_033013	626	45	19113	6.78488	0.0237965	0.00480527	0.0213539
UP_SEQ_FEATURE	zinc finger region:NR C4-type	10	1.59744	1.24723e-05	NM_000901, NM_003822, NM_006981, NM_000176, NM_001438, NM_000964, NM_005234, NM_000125, NM_001489, NM_033013	626	45	19113	6.78488	0.0237965	0.00480527	0.0213539
INTERPRO	IPR001628:Zinc finger, nuclear hormone receptor-type	10	1.59744	2.59599e-05	NM_000901, NM_003822, NM_006981, NM_000176, NM_001438, NM_000964, NM_005234, NM_000125, NM_001489, NM_033013	585	46	16659	6.19064	0.0248417	0.0248417	0.0408434
INTERPRO	IPR001723:Steroid hormone receptor	10	1.59744	3.11214e-05	NM_000901, NM_003822, NM_006981, NM_000176, NM_001438, NM_000964, NM_005234, NM_000125, NM_001489, NM_033013	585	47	16659	6.05892	0.0297069	0.010002	0.0489623
INTERPRO	IPR008946:Nuclear hormone receptor, ligand-binding	10	1.59744	3.71264e-05	NM_000901, NM_003822, NM_006981, NM_000176, NM_001438, NM_000964, NM_005234, NM_000125, NM_001489, NM_033013	585	48	16659	5.93269	0.0353367	0.00895372	0.0584072
INTERPRO	IPR000536:Nuclear hormone receptor, ligand-binding, core	10	1.59744	3.71264e-05	NM_000901, NM_003822, NM_006981, NM_000176, NM_001438, NM_000964, NM_005234, NM_000125, NM_001489, NM_033013	585	48	16659	5.93269	0.0353367	0.00895372	0.0584072
GOTERM_MF_FAT	GO:0003707~steroid hormone receptor activity	10	1.59744	6.37156e-05	NM_000901, NM_003822, NM_006981, NM_000176, NM_001438, NM_000964, NM_005234, NM_000125, NM_001489, NM_033013	479	49	12983	5.53151	0.0428298	0.00726912	0.0958031
SMART	SM00399:ZnF_C4	10	1.59744	0.000174532	NM_000901, NM_003822, NM_006981, NM_000176, NM_001438, NM_000964, NM_005234, NM_000125, NM_001489, NM_033013	410	46	9079	4.81389	0.0386798	0.0386798	0.222902
SMART	SM00430:HOLI	10	1.59744	0.000245296	NM_000901, NM_003822, NM_006981, NM_000176, NM_001438, NM_000964, NM_005234, NM_000125, NM_001489, NM_033013	410	48	9079	4.61331	0.0539347	0.0273411	0.313146
GOTERM_MF_FAT	GO:0004879~ligand-dependent nuclear receptor activity	10	1.59744	0.000246252	NM_000901, NM_003822, NM_006981, NM_000176, NM_001438, NM_000964, NM_005234, NM_000125, NM_001489, NM_033013	479	58	12983	4.67317	0.155656	0.0186239	0.369791
INTERPRO	IPR013088:Zinc finger, NHR/GATA-type	9	1.4377	0.000365856	NM_000901, NM_003822, NM_006981, NM_000176, NM_001438, NM_005234, NM_000125, NM_001489, NM_033013	585	51	16659	5.02534	0.298532	0.0493927	0.574173
INTERPRO	IPR000324:Vitamin D receptor	5	0.798722	0.00380714	NM_000901, NM_003822, NM_000125, NM_001489, NM_033013	585	19	16659	7.49393	0.975181	0.247474	5.82587
UP_SEQ_FEATURE	region of interest:Hinge	5	0.798722	0.00518098	NM_000901, NM_000176, NM_000964, NM_000125, NM_033013	626	22	19113	6.93908	0.999956	0.379756	8.51023
UP_SEQ_FEATURE	region of interest:Steroid-binding	3	0.479233	0.0146727	NM_000901, NM_000176, NM_000125	626	6	19113	15.266	1	0.578922	22.3608
UP_SEQ_FEATURE	region of interest:Ligand-binding	4	0.638978	0.0735981	NM_003822, NM_006981, NM_000964, NM_033013	626	30	19113	4.07093	1	0.92154	72.9905
SP_PIR_KEYWORDS	steroid-binding	3	0.479233	0.0837341	NM_000901, NM_000176, NM_000125	626	15	19235	6.14537	1	0.431252	70.6364
GOTERM_MF_FAT	GO:0005496~steroid binding	5	0.798722	0.209298	NM_000901, NM_000176, NM_001438, NM_005502, NM_000125	479	64	12983	2.11753	1	0.876955	97.077
SP_PIR_KEYWORDS	lipid-binding	4	0.638978	0.571174	NM_000901, NM_003822, NM_000176, NM_000125	626	91	19235	1.35063	1	0.93767	99.9993
Annotation Cluster 14	Enrichment Score: 2.902912234952909
Category	Term	Count	%	PValue	Genes	List Total	Pop Hits	Pop Total	Fold Enrichment	Bonferroni	Benjamini	FDR
GOTERM_BP_FAT	GO:0010647~positive regulation of cell communication	29	4.63259	3.48728e-05	NM_000165, NM_005544, NM_181836, NM_003182, NM_003376, NM_001616, NM_003107, NM_002401, NM_006154, NM_172212, NM_004280, NM_005228, NM_001982, NM_033360, NM_003348, NM_000125, NM_001432, NM_020644, NM_014397, NM_001025367, NM_004448, NM_053023, NM_014795, NM_003236, NM_004958, NM_001401, NM_000757, NM_016072, NM_015336, NM_005045, NM_006622	500	329	13528	2.38488	0.0896074	0.00191407	0.0620188
GOTERM_BP_FAT	GO:0009967~positive regulation of signal transduction	27	4.3131	3.66717e-05	NM_000165, NM_005544, NM_181836, NM_003376, NM_001616, NM_003107, NM_002401, NM_006154, NM_172212, NM_004280, NM_001982, NM_033360, NM_003348, NM_000125, NM_014397, NM_001432, NM_020644, NM_001025367, NM_004448, NM_053023, NM_014795, NM_003236, NM_004958, NM_001401, NM_000757, NM_016072, NM_015336, NM_005045, NM_006622	500	295	13528	2.47631	0.0940054	0.00197249	0.0652169
GOTERM_BP_FAT	GO:0010740~positive regulation of protein kinase cascade	15	2.39617	0.0035602	NM_000165, NM_014397, NM_020644, NM_181836, NM_004448, NM_053023, NM_002401, NM_004958, NM_001401, NM_016072, NM_006154, NM_015336, NM_006622, NM_001982, NM_003348	500	167	13528	2.43018	0.999932	0.0717254	6.14763
GOTERM_BP_FAT	GO:0010627~regulation of protein kinase cascade	19	3.03514	0.00510918	NM_000165, NM_014397, NM_020644, NM_181836, NM_000838, NM_004448, NM_053023, NM_014795, NM_004958, NM_002401, NM_001401, NM_199072, NM_016072, NM_006154, NM_015336, NM_006622, NM_005765, NM_001982, NM_003348	500	249	13528	2.06451	0.999999	0.0931657	8.70942
GOTERM_BP_FAT	GO:0043123~positive regulation of I-kappaB kinase/NF-kappaB cascade	10	1.59744	0.00949936	NM_000165, NM_002401, NM_001401, NM_014397, NM_020644, NM_016072, NM_015336, NM_181836, NM_006622, NM_003348	500	97	13528	2.78928	1	0.140276	15.6163
GOTERM_BP_FAT	GO:0043122~regulation of I-kappaB kinase/NF-kappaB cascade	10	1.59744	0.0173057	NM_000165, NM_002401, NM_001401, NM_014397, NM_020644, NM_016072, NM_015336, NM_181836, NM_006622, NM_003348	500	107	13528	2.5286	1	0.204864	26.6959
Annotation Cluster 15	Enrichment Score: 2.870490757042889
Category	Term	Count	%	PValue	Genes	List Total	Pop Hits	Pop Total	Fold Enrichment	Bonferroni	Benjamini	FDR
GOTERM_MF_FAT	GO:0004672~protein kinase activity	46	7.34824	5.60767e-06	NM_001259, NM_005544, NM_004755, NM_003390, NM_005433, NM_001895, NM_032430, NM_005813, NM_001616, NM_002755, NM_101395, NM_003873, NM_003872, NM_002401, NM_015076, NM_005228, NM_001007156, NM_001982, NM_020778, NM_004440, NM_002314, NM_006206, NM_014397, NM_003010, NM_173354, NM_004448, NM_013233, NM_005400, NM_003236, NM_198465, NM_003885, NM_004958, NM_002031, NM_001105, NM_006251, NM_000876, …	479	606	12983	2.05743	0.00384507	0.0007702	0.00843517
INTERPRO	IPR017441:Protein kinase, ATP binding site	35	5.59105	2.92148e-05	NM_001259, NM_004755, NM_003390, NM_005433, NM_032430, NM_001895, NM_005813, NM_001616, NM_002755, NM_101395, NM_002401, NM_015076, NM_005228, NM_001007156, NM_001982, NM_003155, NM_004440, NM_002314, NM_006206, NM_014397, NM_003010, NM_173354, NM_004448, NM_013233, NM_005400, NM_198465, NM_002031, NM_001105, NM_006251, NM_001204, NM_006622, NM_014683, NM_006852, NM_012424, NM_003607	585	455	16659	2.19053	0.0279125	0.014055	0.0459633
GOTERM_BP_FAT	GO:0006468~protein amino acid phosphorylation	47	7.50799	3.07459e-05	NM_001259, NM_004755, NM_003390, NM_005433, NM_001895, NM_032430, NM_001013398, NM_005813, NM_001616, NM_002755, NM_101395, NM_004379, NM_002401, NM_199072, NM_015076, NM_005228, NM_001007156, NM_001982, NM_020778, NM_004440, NM_002314, NM_006206, NM_014397, NM_003010, NM_173354, NM_000633, NM_000838, NM_004448, NM_013233, NM_005400, NM_003236, NM_198465, NM_000676, NM_003885, NM_004958, NM_00203…	500	667	13528	1.90649	0.0794363	0.0017595	0.0546811
SP_PIR_KEYWORDS	kinase	44	7.02875	3.47628e-05	NM_001259, NM_004755, NM_003390, NM_005433, NM_001895, NM_032430, NM_005813, NM_001616, NM_002755, NM_101395, NM_002401, NM_147156, NM_015076, NM_005228, NM_001007156, NM_001982, NM_020778, NM_004440, NM_002314, NM_006206, NM_004423, NM_014397, NM_003010, NM_173354, NM_004448, NM_013233, NM_005400, NM_001743, NM_198465, NM_003885, NM_004958, NM_002031, NM_001105, NM_006251, NM_018323, NM_001204, …	626	688	19235	1.96509	0.0142547	0.00119573	0.048702
GOTERM_BP_FAT	GO:0006793~phosphorus metabolic process	61	9.74441	5.37459e-05	NM_001259, NM_000503, NM_003390, NM_005813, NM_001616, NM_101395, NM_001693, NM_002401, NM_020778, NM_004440, NM_002314, NM_014397, NM_201567, NM_173354, NM_005400, NM_003236, NM_003885, NM_005045, NM_006622, NM_014683, NM_002710, NM_003607, NM_030962, NM_015141, NM_004755, NM_005433, NM_032430, NM_001013398, NM_001895, NM_003895, NM_002755, NM_004419, NM_004379, NM_199072, NM_003800, NM_005228, …	500	973	13528	1.69621	0.134708	0.00262723	0.095568
GOTERM_BP_FAT	GO:0006796~phosphate metabolic process	61	9.74441	5.37459e-05	NM_001259, NM_000503, NM_003390, NM_005813, NM_001616, NM_101395, NM_001693, NM_002401, NM_020778, NM_004440, NM_002314, NM_014397, NM_201567, NM_173354, NM_005400, NM_003236, NM_003885, NM_005045, NM_006622, NM_014683, NM_002710, NM_003607, NM_030962, NM_015141, NM_004755, NM_005433, NM_032430, NM_001013398, NM_001895, NM_003895, NM_002755, NM_004419, NM_004379, NM_199072, NM_003800, NM_005228, …	500	973	13528	1.69621	0.134708	0.00262723	0.095568
INTERPRO	IPR000719:Protein kinase, core	35	5.59105	7.23588e-05	NM_001259, NM_004755, NM_005433, NM_003390, NM_032430, NM_001895, NM_005813, NM_001616, NM_002755, NM_101395, NM_002401, NM_015076, NM_005228, NM_001007156, NM_001982, NM_004440, NM_002314, NM_006206, NM_014397, NM_003010, NM_173354, NM_013233, NM_004448, NM_005400, NM_198465, NM_002031, NM_001105, NM_006251, NM_001204, NM_175854, NM_006622, NM_014683, NM_006852, NM_012424, NM_003607	585	476	16659	2.09389	0.0677164	0.0139258	0.113805
UP_SEQ_FEATURE	domain:Protein kinase	33	5.27157	7.82768e-05	NM_001259, NM_005433, NM_003390, NM_032430, NM_001895, NM_005813, NM_001616, NM_002755, NM_101395, NM_002401, NM_015076, NM_005228, NM_001007156, NM_001982, NM_004440, NM_002314, NM_006206, NM_014397, NM_003010, NM_173354, NM_013233, NM_004448, NM_005400, NM_198465, NM_002031, NM_001105, NM_006251, NM_001204, NM_006622, NM_175854, NM_014683, NM_006852, NM_003607	626	469	19113	2.1483	0.140288	0.0166551	0.133947
SP_PIR_KEYWORDS	ATP	21	3.35463	9.4537e-05	NM_001259, NM_006206, NM_005544, NM_003010, NM_003390, NM_001895, NM_004448, NM_005813, NM_001616, NM_005400, NM_002755, NM_101395, NM_001682, NM_002031, NM_001105, NM_004396, NM_001001331, NM_005228, NM_001007156, NM_001982, NM_005911	626	236	19235	2.73417	0.0382932	0.00278509	0.132393
UP_SEQ_FEATURE	binding site:ATP	35	5.59105	0.000238845	NM_001259, NM_004755, NM_003390, NM_005433, NM_032430, NM_001895, NM_005813, NM_001616, NM_002755, NM_101395, NM_002401, NM_015076, NM_005228, NM_001007156, NM_001982, NM_005911, NM_004440, NM_002314, NM_006206, NM_014397, NM_003010, NM_173354, NM_004448, NM_013233, NM_005400, NM_198465, NM_002031, NM_001105, NM_006251, NM_001204, NM_006622, NM_014683, NM_006852, NM_012424, NM_003607	626	542	19113	1.97162	0.369515	0.0377094	0.408182
SP_PIR_KEYWORDS	serine/threonine-protein kinase	27	4.3131	0.000324006	NM_001259, NM_004755, NM_003390, NM_001895, NM_032430, NM_005813, NM_001616, NM_002755, NM_101395, NM_002401, NM_015076, NM_020778, NM_002314, NM_014397, NM_003010, NM_173354, NM_013233, NM_005400, NM_198465, NM_001105, NM_006251, NM_001204, NM_006622, NM_014683, NM_006852, NM_012424, NM_003607	626	381	19235	2.17749	0.125267	0.00666946	0.453072
SP_PIR_KEYWORDS	transferase	69	11.0224	0.000498112	NM_001259, NM_017423, NM_003390, NM_003779, NM_005110, NM_005813, NM_001616, NM_101395, NM_053039, NM_002401, NM_173582, NM_147156, NM_002703, NM_004824, NM_020778, NM_138799, NM_001263, NM_003782, NM_005911, NM_004776, NM_004440, NM_002314, NM_001077, NM_001076, NM_014397, NM_173354, NM_005400, NM_003884, NM_018323, NM_006622, NM_001002257, NM_014683, NM_003607, NM_004755, NM_005433, NM_032430, …	626	1394	19235	1.52091	0.185981	0.00890668	0.695745
GOTERM_BP_FAT	GO:0016310~phosphorylation	49	7.82748	0.000580401	NM_001259, NM_003390, NM_005813, NM_001616, NM_001693, NM_101395, NM_002401, NM_020778, NM_004440, NM_002314, NM_014397, NM_173354, NM_005400, NM_003236, NM_003885, NM_005045, NM_006622, NM_014683, NM_003607, NM_004755, NM_005433, NM_001013398, NM_001895, NM_032430, NM_002755, NM_004379, NM_199072, NM_005228, NM_015076, NM_001007156, NM_001982, NM_006206, NM_003010, NM_000633, NM_000838, NM_00101…	500	800	13528	1.65718	0.790471	0.0186539	1.02749
GOTERM_MF_FAT	GO:0004674~protein serine/threonine kinase activity	31	4.95208	0.000606003	NM_001259, NM_004755, NM_003390, NM_032430, NM_001895, NM_005813, NM_001616, NM_002755, NM_101395, NM_002401, NM_005228, NM_015076, NM_020778, NM_002314, NM_014397, NM_003010, NM_173354, NM_013233, NM_005400, NM_198465, NM_003885, NM_004958, NM_001105, NM_006251, NM_001204, NM_005316, NM_006622, NM_014683, NM_006852, NM_012424, NM_003607	479	430	12983	1.95404	0.340617	0.0371514	0.907727
INTERPRO	IPR008271:Serine/threonine protein kinase, active site	26	4.15335	0.000747753	NM_001259, NM_004755, NM_003390, NM_001895, NM_032430, NM_005813, NM_001616, NM_002755, NM_101395, NM_002401, NM_015076, NM_002314, NM_014397, NM_003010, NM_173354, NM_013233, NM_005400, NM_198465, NM_001105, NM_006251, NM_001204, NM_006622, NM_014683, NM_006852, NM_012424, NM_003607	585	354	16659	2.09153	0.5156	0.0773803	1.17022
INTERPRO	IPR017442:Serine/threonine protein kinase-related	26	4.15335	0.000919285	NM_001259, NM_004755, NM_003390, NM_001895, NM_032430, NM_005813, NM_001616, NM_002755, NM_101395, NM_002401, NM_015076, NM_002314, NM_014397, NM_003010, NM_173354, NM_013233, NM_005400, NM_198465, NM_001105, NM_006251, NM_001204, NM_006622, NM_014683, NM_006852, NM_012424, NM_003607	585	359	16659	2.0624	0.589835	0.0852639	1.43686
SP_PIR_KEYWORDS	tyrosine-protein kinase	12	1.91693	0.000976631	NM_006206, NM_002031, NM_005433, NM_003390, NM_003010, NM_005228, NM_004448, NM_001007156, NM_001982, NM_002755, NM_101395, NM_004440	626	111	19235	3.32182	0.332052	0.0166738	1.35989
SP_PIR_KEYWORDS	atp-binding	64	10.2236	0.00152679	NM_001259, NM_003069, NM_003390, NM_005813, NM_005502, NM_001616, NM_101395, NM_002401, NM_001829, NM_004869, NM_001967, NM_005911, NM_004440, NM_003348, NM_002314, NM_014397, NM_020453, NM_173354, NM_080678, NM_017780, NM_005400, NM_001682, NM_025134, NM_004299, NM_000084, NM_018323, NM_004396, NM_006622, NM_014683, NM_001995, NM_003338, NM_003337, NM_003607, NM_004755, NM_005433, NM_032430, NM_…	626	1326	19235	1.48304	0.467966	0.024926	2.11837
INTERPRO	IPR002290:Serine/threonine protein kinase	20	3.19489	0.00202268	NM_001259, NM_014397, NM_004755, NM_003010, NM_173354, NM_001895, NM_032430, NM_013233, NM_005813, NM_002755, NM_005400, NM_101395, NM_198465, NM_002401, NM_006251, NM_015076, NM_006622, NM_014683, NM_006852, NM_003607	585	259	16659	2.19899	0.859418	0.163359	3.13595
SP_PIR_KEYWORDS	nucleotide-binding	77	12.3003	0.0021687	NM_001259, NM_003069, NM_004162, NM_003390, NM_020673, NM_005813, NM_005502, NM_001616, NM_101395, NM_002401, NM_018184, NM_001829, NM_033540, NM_033360, NM_004869, NM_001967, NM_031934, NM_005911, NM_004440, NM_003348, NM_002314, NM_014488, NM_016131, NM_014397, NM_020453, NM_173354, NM_016544, NM_080678, NM_005400, NM_017780, NM_001682, NM_025134, NM_004299, NM_000084, NM_018323, NM_004396, NM_…	626	1686	19235	1.4033	0.592065	0.0326638	2.99649
UP_SEQ_FEATURE	nucleotide phosphate-binding region:ATP	49	7.82748	0.00239858	NM_001259, NM_003069, NM_003390, NM_005813, NM_001616, NM_101395, NM_002401, NM_001829, NM_005911, NM_001967, NM_004869, NM_004440, NM_002314, NM_014397, NM_020453, NM_173354, NM_017780, NM_005400, NM_025134, NM_004299, NM_000084, NM_004396, NM_006622, NM_014683, NM_003607, NM_004755, NM_005433, NM_001895, NM_032430, NM_002755, NM_030621, NM_005228, NM_015076, NM_001007156, NM_001982, NM_006206, …	626	962	19113	1.55516	0.990315	0.238738	4.02856
UP_SEQ_FEATURE	active site:Proton acceptor	36	5.7508	0.00332864	NM_001259, NM_015141, NM_004755, NM_003390, NM_005433, NM_032430, NM_001895, NM_005813, NM_001616, NM_002755, NM_101395, NM_002401, NM_015076, NM_005228, NM_001007156, NM_001982, NM_016245, NM_004440, NM_006206, NM_014397, NM_003010, NM_012238, NM_173354, NM_004448, NM_013233, NM_005400, NM_198465, NM_002031, NM_001105, NM_006251, NM_001204, NM_006622, NM_014683, NM_006852, NM_012424, NM_003607	626	658	19113	1.67044	0.998401	0.275241	5.54914
SP_PIR_KEYWORDS	phosphotransferase	15	2.39617	0.00615952	NM_001259, NM_006206, NM_004755, NM_003010, NM_003390, NM_001895, NM_004448, NM_005813, NM_001616, NM_005400, NM_002755, NM_002031, NM_005228, NM_001007156, NM_001982	626	201	19235	2.29305	0.922055	0.0703128	8.29379
SMART	SM00220:S_TKc	20	3.19489	0.0243496	NM_001259, NM_014397, NM_004755, NM_003010, NM_173354, NM_001895, NM_032430, NM_013233, NM_005813, NM_002755, NM_005400, NM_101395, NM_198465, NM_002401, NM_006251, NM_015076, NM_006622, NM_014683, NM_006852, NM_003607	410	259	9079	1.70995	0.996194	0.67183	27.0321
GOTERM_MF_FAT	GO:0032555~purine ribonucleotide binding	83	13.2588	0.0347149	NM_001259, NM_003069, NM_004162, NM_003390, NM_020673, NM_005813, NM_005502, NM_001616, NM_101395, NM_002401, NM_018184, NM_001829, NM_033540, NM_020778, NM_033360, NM_004869, NM_001967, NM_005911, NM_031934, NM_004440, NM_003348, NM_033407, NM_002314, NM_014488, NM_016131, NM_014397, NM_020453, NM_173354, NM_016544, NM_080678, NM_005400, NM_017780, NM_001682, NM_025134, NM_004299, NM_000084, NM_…	479	1836	12983	1.22531	1	0.566991	41.227
GOTERM_MF_FAT	GO:0032553~ribonucleotide binding	83	13.2588	0.0347149	NM_001259, NM_003069, NM_004162, NM_003390, NM_020673, NM_005813, NM_005502, NM_001616, NM_101395, NM_002401, NM_018184, NM_001829, NM_033540, NM_020778, NM_033360, NM_004869, NM_001967, NM_005911, NM_031934, NM_004440, NM_003348, NM_033407, NM_002314, NM_014488, NM_016131, NM_014397, NM_020453, NM_173354, NM_016544, NM_080678, NM_005400, NM_017780, NM_001682, NM_025134, NM_004299, NM_000084, NM_…	479	1836	12983	1.22531	1	0.566991	41.227
GOTERM_MF_FAT	GO:0000166~nucleotide binding	99	15.8147	0.0359378	NM_001259, NM_004162, NM_005813, NM_020673, NM_002401, NM_004966, NM_018184, NM_004869, NM_005911, NM_003348, NM_014488, NM_002314, NM_016131, NM_020453, NM_016544, NM_080678, NM_017780, NM_005400, NM_001682, NM_004299, NM_000084, NM_006924, NM_018323, NM_004768, NM_001995, NM_003338, NM_003337, NM_003129, NM_032430, NM_004663, NM_004458, NM_015076, NM_001007156, NM_001982, NM_006206, NM_003010, …	479	2245	12983	1.19525	1	0.567481	42.3372
GOTERM_MF_FAT	GO:0032559~adenyl ribonucleotide binding	69	11.0224	0.0383421	NM_001259, NM_003069, NM_003390, NM_005813, NM_005502, NM_001616, NM_101395, NM_002401, NM_001829, NM_020778, NM_004869, NM_001967, NM_005911, NM_004440, NM_003348, NM_002314, NM_014397, NM_020453, NM_173354, NM_080678, NM_017780, NM_005400, NM_001682, NM_025134, NM_004299, NM_000084, NM_018323, NM_004396, NM_006622, NM_001001890, NM_014683, NM_001995, NM_003338, NM_003337, NM_003607, NM_004755, …	479	1497	12983	1.2493	1	0.56801	44.4629
GOTERM_MF_FAT	GO:0005524~ATP binding	68	10.8626	0.0406307	NM_001259, NM_003069, NM_003390, NM_005813, NM_005502, NM_001616, NM_101395, NM_002401, NM_001829, NM_020778, NM_004869, NM_001967, NM_005911, NM_004440, NM_003348, NM_002314, NM_014397, NM_020453, NM_173354, NM_080678, NM_017780, NM_005400, NM_001682, NM_025134, NM_004299, NM_000084, NM_018323, NM_004396, NM_006622, NM_001001890, NM_014683, NM_001995, NM_003338, NM_003337, NM_003607, NM_004755, …	479	1477	12983	1.24787	1	0.567479	46.4183
GOTERM_MF_FAT	GO:0001883~purine nucleoside binding	72	11.5016	0.0532213	NM_001259, NM_003069, NM_003390, NM_005813, NM_005502, NM_001616, NM_101395, NM_002401, NM_018184, NM_001829, NM_020778, NM_033360, NM_004869, NM_001967, NM_005911, NM_004440, NM_003348, NM_002314, NM_014397, NM_020453, NM_173354, NM_080678, NM_017780, NM_005400, NM_001682, NM_025134, NM_004299, NM_000084, NM_018323, NM_004396, NM_006622, NM_001001890, NM_014683, NM_001995, NM_003338, NM_003337, …	479	1601	12983	1.21894	1	0.618401	56.0751
GOTERM_MF_FAT	GO:0001882~nucleoside binding	72	11.5016	0.0610143	NM_001259, NM_003069, NM_003390, NM_005813, NM_005502, NM_001616, NM_101395, NM_002401, NM_018184, NM_001829, NM_020778, NM_033360, NM_004869, NM_001967, NM_005911, NM_004440, NM_003348, NM_002314, NM_014397, NM_020453, NM_173354, NM_080678, NM_017780, NM_005400, NM_001682, NM_025134, NM_004299, NM_000084, NM_018323, NM_004396, NM_006622, NM_001001890, NM_014683, NM_001995, NM_003338, NM_003337, …	479	1612	12983	1.21062	1	0.66083	61.2104
GOTERM_MF_FAT	GO:0017076~purine nucleotide binding	84	13.4185	0.0614441	NM_001259, NM_003069, NM_004162, NM_003390, NM_020673, NM_005813, NM_005502, NM_001616, NM_101395, NM_002401, NM_018184, NM_001829, NM_033540, NM_020778, NM_033360, NM_004869, NM_001967, NM_005911, NM_031934, NM_004440, NM_003348, NM_033407, NM_002314, NM_014488, NM_016131, NM_014397, NM_020453, NM_173354, NM_016544, NM_080678, NM_005400, NM_017780, NM_001682, NM_025134, NM_004299, NM_000084, NM_…	479	1918	12983	1.18705	1	0.654427	61.4766
GOTERM_MF_FAT	GO:0030554~adenyl nucleotide binding	70	11.1821	0.0705806	NM_001259, NM_003069, NM_003390, NM_005813, NM_005502, NM_001616, NM_101395, NM_002401, NM_001829, NM_020778, NM_004869, NM_001967, NM_005911, NM_004440, NM_003348, NM_002314, NM_014397, NM_020453, NM_173354, NM_080678, NM_017780, NM_005400, NM_001682, NM_025134, NM_004299, NM_000084, NM_018323, NM_004396, NM_006622, NM_001001890, NM_014683, NM_001995, NM_003338, NM_003337, NM_003607, NM_003129, …	479	1577	12983	1.20311	1	0.672886	66.7481
Annotation Cluster 16	Enrichment Score: 2.7621237756770336
Category	Term	Count	%	PValue	Genes	List Total	Pop Hits	Pop Total	Fold Enrichment	Bonferroni	Benjamini	FDR
GOTERM_BP_FAT	GO:0051094~positive regulation of developmental process	30	4.79233	4.47634e-07	NM_017617, NM_001013398, NM_032992, NM_001616, NM_001001419, NM_002755, NM_000575, NM_172212, NM_002507, NM_001007156, NM_002166, NM_000964, NM_002500, NM_175849, NM_005631, NM_002314, NM_000633, NM_053023, NM_021809, NM_012428, NM_005238, NM_001105, NM_000757, NM_133265, NM_005909, NM_175850, NM_001204, NM_000899, NM_001497, NM_001001890, NM_006378, NM_203339	500	278	13528	2.91971	0.00120431	5.73808e-05	0.000796315
GOTERM_BP_FAT	GO:0045597~positive regulation of cell differentiation	26	4.15335	1.21976e-06	NM_017617, NM_001013398, NM_001616, NM_001001419, NM_002755, NM_172212, NM_002507, NM_001007156, NM_002166, NM_000964, NM_175849, NM_002500, NM_005631, NM_002314, NM_000633, NM_021809, NM_053023, NM_012428, NM_005238, NM_001105, NM_000757, NM_005909, NM_175850, NM_001204, NM_000899, NM_001001890, NM_006378, NM_203339	500	229	13528	3.07186	0.00327821	0.000109447	0.00216987
GOTERM_BP_FAT	GO:0045664~regulation of neuron differentiation	19	3.03514	1.83709e-06	NM_002314, NM_000503, NM_017617, NM_005450, NM_000633, NM_053023, NM_021809, NM_006940, NM_175607, NM_003873, NM_003885, NM_001792, NM_005909, NM_175850, NM_002507, NM_012479, NM_001007156, NM_006378, NM_175849, NM_002500	500	133	13528	3.86514	0.00493325	0.000149851	0.00326804
GOTERM_BP_FAT	GO:0060284~regulation of cell development	24	3.83387	2.03326e-06	NM_000503, NM_017617, NM_005450, NM_032992, NM_001013398, NM_006940, NM_003873, NM_002507, NM_012479, NM_001007156, NM_002500, NM_175849, NM_005631, NM_002314, NM_000633, NM_021809, NM_053023, NM_175607, NM_003885, NM_012428, NM_001792, NM_005909, NM_175850, NM_001497, NM_006378	500	205	13528	3.16753	0.00545858	0.000156374	0.003617
GOTERM_BP_FAT	GO:0050767~regulation of neurogenesis	21	3.35463	3.15858e-06	NM_002314, NM_000503, NM_017617, NM_005450, NM_000633, NM_053023, NM_021809, NM_006940, NM_175607, NM_003873, NM_003885, NM_012428, NM_001792, NM_005909, NM_175850, NM_002507, NM_012479, NM_001007156, NM_006378, NM_175849, NM_002500, NM_005631	500	166	13528	3.42275	0.00846685	0.000236164	0.00561879
GOTERM_BP_FAT	GO:0051960~regulation of nervous system development	22	3.51438	8.4213e-06	NM_002314, NM_000503, NM_017617, NM_005450, NM_000633, NM_053023, NM_021809, NM_006940, NM_175607, NM_003873, NM_003885, NM_012428, NM_001792, NM_005909, NM_175850, NM_002507, NM_012479, NM_001007156, NM_003081, NM_006378, NM_002500, NM_175849, NM_005631	500	192	13528	3.10017	0.0224152	0.00055278	0.01498
GOTERM_BP_FAT	GO:0010720~positive regulation of cell development	10	1.59744	0.000930476	NM_002314, NM_012428, NM_005909, NM_017617, NM_000633, NM_002507, NM_001007156, NM_053023, NM_006378, NM_005631	500	69	13528	3.92116	0.918407	0.0268716	1.6424
GOTERM_BP_FAT	GO:0051130~positive regulation of cellular component organization	17	2.71565	0.00109214	NM_002314, NM_000522, NM_001432, NM_003182, NM_053023, NM_003236, NM_004958, NM_000575, NM_133265, NM_006139, NM_005909, NM_175850, NM_002507, NM_001007156, NM_006378, NM_175849, NM_018448, NM_003348	500	181	13528	2.54117	0.947221	0.0301774	1.92515
GOTERM_BP_FAT	GO:0050769~positive regulation of neurogenesis	9	1.4377	0.00137291	NM_002314, NM_012428, NM_005909, NM_017617, NM_002507, NM_001007156, NM_053023, NM_006378, NM_005631	500	59	13528	4.12719	0.975237	0.0359557	2.41439
GOTERM_BP_FAT	GO:0050772~positive regulation of axonogenesis	6	0.958466	0.00192751	NM_002314, NM_005909, NM_002507, NM_001007156, NM_053023, NM_006378	500	25	13528	6.49344	0.994449	0.0473815	3.37401
GOTERM_BP_FAT	GO:0050770~regulation of axonogenesis	8	1.27796	0.00477436	NM_002314, NM_001792, NM_005909, NM_002507, NM_001007156, NM_053023, NM_006378, NM_003873	500	57	13528	3.79733	0.999997	0.0897529	8.16134
GOTERM_BP_FAT	GO:0031346~positive regulation of cell projection organization	7	1.11821	0.00727443	NM_002314, NM_004958, NM_005909, NM_002507, NM_001007156, NM_053023, NM_006378	500	47	13528	4.02962	1	0.117668	12.18
GOTERM_BP_FAT	GO:0010975~regulation of neuron projection development	8	1.27796	0.0144036	NM_002314, NM_001792, NM_005909, NM_002507, NM_001007156, NM_053023, NM_006378, NM_003873	500	70	13528	3.09211	1	0.181507	22.7479
GOTERM_BP_FAT	GO:0031344~regulation of cell projection organization	9	1.4377	0.0168154	NM_002314, NM_004958, NM_001792, NM_005909, NM_002507, NM_001007156, NM_053023, NM_006378, NM_003873	500	89	13528	2.736	1	0.200512	26.0425
GOTERM_BP_FAT	GO:0010769~regulation of cell morphogenesis involved in differentiation	8	1.27796	0.0232389	NM_002314, NM_001792, NM_005909, NM_002507, NM_001007156, NM_053023, NM_006378, NM_003873	500	77	13528	2.81101	1	0.243342	34.1827
GOTERM_BP_FAT	GO:0030516~regulation of axon extension	4	0.638978	0.0356638	NM_002314, NM_005909, NM_001007156, NM_003873	500	20	13528	5.4112	1	0.311426	47.5878
GOTERM_BP_FAT	GO:0045773~positive regulation of axon extension	3	0.479233	0.0411636	NM_002314, NM_005909, NM_001007156	500	9	13528	9.01867	1	0.343387	52.6582
GOTERM_BP_FAT	GO:0048638~regulation of developmental growth	5	0.798722	0.0942537	NM_002314, NM_005909, NM_005450, NM_001007156, NM_003873	500	47	13528	2.8783	1	0.544394	82.8142
GOTERM_BP_FAT	GO:0045793~positive regulation of cell size	5	0.798722	0.0999902	NM_002314, NM_133265, NM_005909, NM_001007156, NM_053023	500	48	13528	2.81833	1	0.561512	84.6509
GOTERM_BP_FAT	GO:0022604~regulation of cell morphogenesis	9	1.4377	0.111415	NM_002314, NM_001792, NM_005909, NM_002507, NM_001025367, NM_003376, NM_001007156, NM_053023, NM_006378, NM_003873	500	131	13528	1.85881	1	0.588625	87.7713
GOTERM_BP_FAT	GO:0048639~positive regulation of developmental growth	3	0.479233	0.115986	NM_002314, NM_005909, NM_001007156	500	16	13528	5.073	1	0.598178	88.8432
GOTERM_BP_FAT	GO:0030307~positive regulation of cell growth	4	0.638978	0.201195	NM_002314, NM_005909, NM_001007156, NM_053023	500	42	13528	2.57676	1	0.748586	98.1615
GOTERM_BP_FAT	GO:0001558~regulation of cell growth	10	1.59744	0.288448	NM_002314, NM_005909, NM_000633, NM_001013398, NM_001007156, NM_053023, NM_022477, NM_001554, NM_173475, NM_003873	500	194	13528	1.39464	1	0.848758	99.7651
Annotation Cluster 17	Enrichment Score: 2.7109825803182126
Category	Term	Count	%	PValue	Genes	List Total	Pop Hits	Pop Total	Fold Enrichment	Bonferroni	Benjamini	FDR
GOTERM_BP_FAT	GO:0051272~positive regulation of cell motion	13	2.07668	0.000252377	NM_006206, NM_003749, NM_005544, NM_000633, NM_003182, NM_001025367, NM_003376, NM_002755, NM_003463, NM_005238, NM_000757, NM_133265, NM_172212, NM_001400, NM_005228	500	98	13528	3.58906	0.493122	0.00890075	0.448016
GOTERM_BP_FAT	GO:0030335~positive regulation of cell migration	12	1.91693	0.00041752	NM_006206, NM_003749, NM_005544, NM_000633, NM_003182, NM_001025367, NM_003376, NM_002755, NM_003463, NM_000757, NM_133265, NM_172212, NM_001400, NM_005228	500	89	13528	3.648	0.675087	0.0136162	0.740149
GOTERM_BP_FAT	GO:0040017~positive regulation of locomotion	12	1.91693	0.000951644	NM_006206, NM_003749, NM_005544, NM_000633, NM_003182, NM_001025367, NM_003376, NM_002755, NM_003463, NM_000757, NM_133265, NM_172212, NM_001400, NM_005228	500	98	13528	3.31298	0.92293	0.0266187	1.67947
GOTERM_BP_FAT	GO:0051270~regulation of cell motion	17	2.71565	0.00212877	NM_006206, NM_003749, NM_005544, NM_000633, NM_001013398, NM_003182, NM_001025367, NM_003376, NM_002755, NM_019074, NM_003873, NM_003463, NM_005238, NM_000757, NM_133265, NM_172212, NM_001400, NM_001497, NM_005228	500	193	13528	2.38317	0.996775	0.0503698	3.72005
GOTERM_BP_FAT	GO:0030334~regulation of cell migration	14	2.23642	0.00985325	NM_006206, NM_003749, NM_005544, NM_000633, NM_001013398, NM_003182, NM_001025367, NM_003376, NM_002755, NM_019074, NM_003463, NM_000757, NM_133265, NM_172212, NM_001400, NM_005228	500	169	13528	2.24133	1	0.1428	16.1511
GOTERM_BP_FAT	GO:0040012~regulation of locomotion	14	2.23642	0.0257747	NM_006206, NM_003749, NM_005544, NM_000633, NM_001013398, NM_003182, NM_001025367, NM_003376, NM_002755, NM_019074, NM_003463, NM_000757, NM_133265, NM_172212, NM_001400, NM_005228	500	192	13528	1.97283	1	0.252994	37.157
Annotation Cluster 18	Enrichment Score: 2.674474556440179
Category	Term	Count	%	PValue	Genes	List Total	Pop Hits	Pop Total	Fold Enrichment	Bonferroni	Benjamini	FDR
GOTERM_BP_FAT	GO:0035295~tube development	22	3.51438	6.53509e-05	NM_006206, NM_000503, NM_017617, NM_000633, NM_005450, NM_001025367, NM_003376, NM_004557, NM_003413, NM_003873, NM_014795, NM_032682, NM_001105, NM_006981, NM_030621, NM_001204, NM_003111, NM_019102, NM_001497, NM_014491, NM_001554, NM_016217, NM_138473	500	220	13528	2.7056	0.161324	0.00302868	0.116192
GOTERM_BP_FAT	GO:0030323~respiratory tube development	11	1.75719	0.00435944	NM_006206, NM_032682, NM_017617, NM_030621, NM_003111, NM_001204, NM_001025367, NM_019102, NM_003376, NM_014491, NM_016217, NM_138473	500	102	13528	2.9178	0.999992	0.0852464	7.47781
GOTERM_BP_FAT	GO:0060541~respiratory system development	11	1.75719	0.00652152	NM_006206, NM_032682, NM_017617, NM_030621, NM_003111, NM_001204, NM_001025367, NM_019102, NM_003376, NM_014491, NM_017780, NM_138473	500	108	13528	2.7557	1	0.111491	10.9876
GOTERM_BP_FAT	GO:0030324~lung development	10	1.59744	0.0107912	NM_006206, NM_032682, NM_017617, NM_030621, NM_003111, NM_001204, NM_001025367, NM_019102, NM_003376, NM_014491, NM_138473	500	99	13528	2.73293	1	0.15212	17.5529
Annotation Cluster 19	Enrichment Score: 2.617902119944319
Category	Term	Count	%	PValue	Genes	List Total	Pop Hits	Pop Total	Fold Enrichment	Bonferroni	Benjamini	FDR
GOTERM_BP_FAT	GO:0007389~pattern specification process	29	4.63259	6.37977e-07	NM_001426, NM_000503, NM_017617, NM_005450, NM_030751, NM_005430, NM_003376, NM_004557, NM_001616, NM_001001419, NM_015265, NM_003873, NM_006195, NM_018951, NM_019102, NM_002500, NM_005461, NM_005631, NM_022658, NM_001025367, NM_003012, NM_030661, NM_003413, NM_014795, NM_001105, NM_001204, NM_005045, NM_005180, NM_001554, NM_005924	500	267	13528	2.93867	0.00171596	7.46683e-05	0.00113492
GOTERM_BP_FAT	GO:0048598~embryonic morphogenesis	27	4.3131	7.17567e-05	NM_001426, NM_000522, NM_000503, NM_017617, NM_005450, NM_030751, NM_005430, NM_001616, NM_015265, NM_006981, NM_018951, NM_030621, NM_003111, NM_001001331, NM_019102, NM_002500, NM_005461, NM_030661, NM_017780, NM_207297, NM_014795, NM_001105, NM_003590, NM_133265, NM_001204, NM_001999, NM_138473	500	307	13528	2.37952	0.175663	0.00321442	0.127575
GOTERM_BP_FAT	GO:0048562~embryonic organ morphogenesis	14	2.23642	0.00126329	NM_000503, NM_005450, NM_030661, NM_005430, NM_030751, NM_017780, NM_015265, NM_006981, NM_003111, NM_019102, NM_001001331, NM_005461, NM_002500, NM_138473	500	133	13528	2.848	0.966724	0.0337889	2.22365
GOTERM_BP_FAT	GO:0048568~embryonic organ development	16	2.55591	0.00176755	NM_000503, NM_005450, NM_001025367, NM_030661, NM_005430, NM_030751, NM_003376, NM_017780, NM_015265, NM_001452, NM_006981, NM_003111, NM_001001331, NM_019102, NM_005461, NM_002500, NM_138473	500	172	13528	2.51684	0.991455	0.0439344	3.09815
GOTERM_BP_FAT	GO:0048706~embryonic skeletal system development	10	1.59744	0.00204324	NM_000503, NM_003111, NM_005450, NM_019102, NM_030751, NM_030661, NM_001616, NM_153365, NM_015265, NM_138473	500	77	13528	3.51377	0.995938	0.0492593	3.57313
GOTERM_BP_FAT	GO:0009792~embryonic development ending in birth or egg hatching	23	3.67412	0.00636054	NM_006206, NM_001426, NM_000503, NM_005450, NM_003012, NM_030751, NM_030661, NM_005430, NM_001616, NM_017780, NM_207297, NM_015265, NM_014795, NM_001105, NM_133265, NM_003590, NM_000499, NM_003111, NM_019102, NM_005924, NM_153365, NM_005631, NM_138473	500	334	13528	1.86314	1	0.110283	10.7307
GOTERM_BP_FAT	GO:0043009~chordate embryonic development	22	3.51438	0.0112817	NM_006206, NM_001426, NM_000503, NM_005450, NM_003012, NM_030751, NM_030661, NM_005430, NM_001616, NM_017780, NM_207297, NM_015265, NM_014795, NM_001105, NM_133265, NM_003590, NM_003111, NM_019102, NM_005924, NM_153365, NM_005631, NM_138473	500	331	13528	1.79828	1	0.156067	18.2771
GOTERM_BP_FAT	GO:0048705~skeletal system morphogenesis	9	1.4377	0.0550582	NM_006206, NM_003901, NM_000503, NM_005450, NM_019102, NM_030751, NM_030661, NM_015265, NM_022658	500	112	13528	2.17414	1	0.409933	63.4852
GOTERM_BP_FAT	GO:0048704~embryonic skeletal system morphogenesis	6	0.958466	0.05843	NM_000503, NM_005450, NM_019102, NM_030751, NM_030661, NM_015265	500	57	13528	2.848	1	0.42271	65.7349
GOTERM_BP_FAT	GO:0051216~cartilage development	6	0.958466	0.137339	NM_005450, NM_019102, NM_030751, NM_030661, NM_006940, NM_015265	500	74	13528	2.19373	1	0.646933	92.7785
Annotation Cluster 20	Enrichment Score: 2.435797372546861
Category	Term	Count	%	PValue	Genes	List Total	Pop Hits	Pop Total	Fold Enrichment	Bonferroni	Benjamini	FDR
GOTERM_CC_FAT	GO:0005654~nucleoplasm	51	8.14696	0.000148193	NM_002634, NM_003205, NM_003390, NM_021961, NM_003404, NM_001001419, NM_012308, NM_101395, NM_015265, NM_001489, NM_006195, NM_004966, NM_018951, NM_003538, NM_002507, NM_007007, NM_182763, NM_004865, NM_057175, NM_033340, NM_005105, NM_000332, NM_201567, NM_053002, NM_002264, NM_003884, NM_025126, NM_002265, NM_006924, NM_003338, NM_002710, NM_004755, NM_001241, NM_001895, NM_032992, NM_030751, …	427	882	12782	1.7309	0.0569997	0.0193728	0.2062
GOTERM_CC_FAT	GO:0044451~nucleoplasm part	33	5.27157	0.00181489	NM_003205, NM_001895, NM_030751, NM_021961, NM_003404, NM_001001419, NM_101395, NM_015265, NM_004379, NM_001489, NM_006195, NM_002893, NM_018951, NM_007007, NM_004865, NM_057175, NM_004229, NM_203394, NM_005461, NM_005105, NM_032329, NM_000332, NM_012238, NM_194261, NM_053002, NM_003884, NM_025126, NM_001452, NM_006924, NM_005316, NM_006951, NM_012081, NM_002710	427	555	12782	1.77988	0.512931	0.0633029	2.49828
GOTERM_CC_FAT	GO:0031981~nuclear lumen	69	11.0224	0.00219668	NM_002634, NM_003205, NM_003390, NM_021961, NM_003404, NM_012308, NM_001001419, NM_101395, NM_015265, NM_001489, NM_006195, NM_018951, NM_004966, NM_003538, NM_002507, NM_007007, NM_182763, NM_004865, NM_057175, NM_033340, NM_021914, NM_005105, NM_000332, NM_000176, NM_201567, NM_053002, NM_025126, NM_003884, NM_002264, NM_002265, NM_006924, NM_004396, NM_004768, NM_002515, NM_003338, NM_002710, …	427	1450	12782	1.42447	0.581401	0.0647934	3.0164
GOTERM_CC_FAT	GO:0043233~organelle lumen	78	12.4601	0.014629	NM_152305, NM_002634, NM_003205, NM_003390, NM_021961, NM_003404, NM_012308, NM_001001419, NM_101395, NM_015265, NM_001489, NM_006195, NM_018951, NM_004966, NM_003538, NM_182763, NM_002507, NM_007007, NM_001219, NM_004865, NM_057175, NM_033340, NM_021914, NM_005105, NM_014905, NM_000332, NM_000176, NM_201567, NM_005729, NM_053002, NM_025126, NM_003884, NM_002264, NM_002265, NM_006924, NM_004396, …	427	1820	12782	1.2829	0.997079	0.171596	18.5559
GOTERM_CC_FAT	GO:0031974~membrane-enclosed lumen	79	12.6198	0.0159398	NM_152305, NM_002634, NM_003205, NM_003390, NM_021961, NM_003404, NM_012308, NM_001001419, NM_101395, NM_015265, NM_001489, NM_006195, NM_018951, NM_004966, NM_003538, NM_182763, NM_002507, NM_007007, NM_001219, NM_004865, NM_057175, NM_033340, NM_021914, NM_005105, NM_014905, NM_000332, NM_000176, NM_201567, NM_005729, NM_053002, NM_025126, NM_003884, NM_002264, NM_002265, NM_006924, NM_004396, …	427	1856	12782	1.27415	0.998276	0.170679	20.0519
GOTERM_CC_FAT	GO:0070013~intracellular organelle lumen	76	12.1406	0.0176228	NM_152305, NM_002634, NM_003205, NM_003390, NM_021961, NM_003404, NM_012308, NM_001001419, NM_101395, NM_015265, NM_001489, NM_006195, NM_018951, NM_004966, NM_003538, NM_182763, NM_002507, NM_007007, NM_001219, NM_004865, NM_057175, NM_033340, NM_021914, NM_005105, NM_014905, NM_000332, NM_000176, NM_201567, NM_005729, NM_053002, NM_025126, NM_003884, NM_002264, NM_002265, NM_006924, NM_004396, …	427	1779	12782	1.27882	0.999125	0.177641	21.9353
Annotation Cluster 21	Enrichment Score: 2.262223060160544
Category	Term	Count	%	PValue	Genes	List Total	Pop Hits	Pop Total	Fold Enrichment	Bonferroni	Benjamini	FDR
GOTERM_BP_FAT	GO:0008038~neuron recognition	6	0.958466	0.000833798	NM_002045, NM_080677, NM_175607, NM_001406, NM_003873, NM_003885	500	21	13528	7.73029	0.894127	0.0246415	1.47294
GOTERM_BP_FAT	GO:0008037~cell recognition	8	1.27796	0.00390283	NM_002045, NM_033655, NM_001497, NM_080677, NM_175607, NM_001406, NM_003873, NM_003885	500	55	13528	3.93542	0.999973	0.0777848	6.72006
GOTERM_BP_FAT	GO:0007413~axonal fasciculation	3	0.479233	0.0502216	NM_175607, NM_003873, NM_003885	500	10	13528	8.1168	1	0.390668	60.0136
Annotation Cluster 22	Enrichment Score: 2.2379510065938057
Category	Term	Count	%	PValue	Genes	List Total	Pop Hits	Pop Total	Fold Enrichment	Bonferroni	Benjamini	FDR
GOTERM_CC_FAT	GO:0031988~membrane-bounded vesicle	33	5.27157	0.00261694	NM_000165, NM_004162, NM_017617, NM_003376, NM_022484, NM_003404, NM_005502, NM_004663, NM_015263, NM_001693, NM_006464, NM_002222, NM_018569, NM_001829, NM_001219, NM_005228, NM_018084, NM_001002243, NM_025187, NM_002644, NM_001025367, NM_006516, NM_001002814, NM_002086, NM_017786, NM_001655, NM_005313, NM_000876, NM_004859, NM_004504, NM_000919, NM_014761, NM_203339, NM_014822	427	568	12782	1.73915	0.645719	0.0627958	3.58376
GOTERM_CC_FAT	GO:0031410~cytoplasmic vesicle	36	5.7508	0.00286929	NM_000165, NM_004162, NM_017617, NM_020824, NM_003376, NM_022484, NM_003404, NM_005502, NM_004663, NM_015263, NM_001693, NM_006464, NM_002222, NM_018569, NM_001829, NM_005228, NM_001219, NM_018084, NM_001002243, NM_025187, NM_006988, NM_002644, NM_001025367, NM_006516, NM_001002814, NM_017786, NM_001655, NM_133265, NM_005313, NM_000876, NM_015336, NM_004859, NM_004504, NM_000919, NM_014761, NM_20…	427	642	12782	1.67857	0.6795	0.0647427	3.92297
GOTERM_CC_FAT	GO:0031982~vesicle	37	5.91054	0.00314741	NM_000165, NM_004162, NM_017617, NM_020824, NM_003376, NM_022484, NM_003404, NM_005502, NM_004663, NM_015263, NM_001693, NM_006464, NM_002222, NM_018569, NM_001829, NM_001219, NM_005228, NM_018084, NM_001002243, NM_025187, NM_006988, NM_002644, NM_001025367, NM_006516, NM_001002814, NM_002086, NM_017786, NM_001655, NM_133265, NM_005313, NM_000876, NM_015336, NM_004859, NM_004504, NM_000919, NM_01…	427	670	12782	1.6531	0.713019	0.0670019	4.29552
GOTERM_CC_FAT	GO:0016023~cytoplasmic membrane-bounded vesicle	31	4.95208	0.00561915	NM_000165, NM_004162, NM_017617, NM_003376, NM_022484, NM_003404, NM_005502, NM_004663, NM_015263, NM_001693, NM_006464, NM_002222, NM_018569, NM_005228, NM_001219, NM_018084, NM_001002243, NM_025187, NM_002644, NM_001025367, NM_006516, NM_001002814, NM_017786, NM_001655, NM_005313, NM_000876, NM_004859, NM_004504, NM_000919, NM_014761, NM_203339, NM_014822	427	550	12782	1.68721	0.892628	0.0964555	7.54815
GOTERM_CC_FAT	GO:0044433~cytoplasmic vesicle part	12	1.91693	0.0486468	NM_000165, NM_004162, NM_025187, NM_001025367, NM_003376, NM_001002814, NM_001655, NM_004859, NM_002222, NM_005228, NM_001002243, NM_203339, NM_014822	427	187	12782	1.92093	1	0.311068	50.0711
Annotation Cluster 23	Enrichment Score: 2.216395004578647
Category	Term	Count	%	PValue	Genes	List Total	Pop Hits	Pop Total	Fold Enrichment	Bonferroni	Benjamini	FDR
GOTERM_CC_FAT	GO:0000785~chromatin	17	2.71565	0.00108368	NM_003173, NM_002460, NM_001895, NM_175709, NM_005862, NM_017780, NM_004992, NM_004379, NM_025134, NM_175850, NM_003538, NM_004824, NM_006154, NM_005324, NM_002166, NM_175849, NM_003337, NM_015032	427	200	12782	2.54443	0.34908	0.0522562	1.49878
GOTERM_CC_FAT	GO:0044427~chromosomal part	23	3.67412	0.0101749	NM_002956, NM_024322, NM_003173, NM_002460, NM_001895, NM_175709, NM_005862, NM_194261, NM_017780, NM_015282, NM_033224, NM_004992, NM_004379, NM_025134, NM_006154, NM_175850, NM_003538, NM_004824, NM_005324, NM_198935, NM_002166, NM_175849, NM_003337, NM_015032	427	386	12782	1.78366	0.982576	0.134666	13.2759
GOTERM_CC_FAT	GO:0005694~chromosome	25	3.99361	0.0203416	NM_024322, NM_175709, NM_001895, NM_005862, NM_004992, NM_015282, NM_004379, NM_003538, NM_006154, NM_004824, NM_005324, NM_002166, NM_175849, NM_015032, NM_002956, NM_003173, NM_002460, NM_194261, NM_017780, NM_033224, NM_025134, NM_175850, NM_198935, NM_006352, NM_003337, NM_020382	427	460	12782	1.62687	0.999708	0.192786	24.8911
Annotation Cluster 24	Enrichment Score: 2.143406123820613
Category	Term	Count	%	PValue	Genes	List Total	Pop Hits	Pop Total	Fold Enrichment	Bonferroni	Benjamini	FDR
GOTERM_BP_FAT	GO:0045637~regulation of myeloid cell differentiation	11	1.75719	0.000231348	NM_005238, NM_001259, NM_000757, NM_172212, NM_003538, NM_000248, NM_000899, NM_002166, NM_001616, NM_001001890, NM_033224, NM_005461	500	70	13528	4.25166	0.463593	0.00849606	0.410758
GOTERM_BP_FAT	GO:0045639~positive regulation of myeloid cell differentiation	6	0.958466	0.00675968	NM_005238, NM_000757, NM_172212, NM_000899, NM_002166, NM_001616, NM_001001890	500	33	13528	4.91927	1	0.112493	11.3664
GOTERM_BP_FAT	GO:0002763~positive regulation of myeloid leukocyte differentiation	4	0.638978	0.0269469	NM_000757, NM_172212, NM_000899, NM_002166, NM_001001890	500	18	13528	6.01244	1	0.259292	38.4887
GOTERM_BP_FAT	GO:0002761~regulation of myeloid leukocyte differentiation	5	0.798722	0.0633394	NM_000757, NM_172212, NM_000248, NM_000899, NM_002166, NM_001001890	500	41	13528	3.29951	1	0.444098	68.7778
Annotation Cluster 25	Enrichment Score: 2.1270101353248227
Category	Term	Count	%	PValue	Genes	List Total	Pop Hits	Pop Total	Fold Enrichment	Bonferroni	Benjamini	FDR
GOTERM_BP_FAT	GO:0048167~regulation of synaptic plasticity	9	1.4377	0.00233434	NM_012428, NM_004162, NM_005909, NM_003670, NM_001001331, NM_012479, NM_004663, NM_175607, NM_033360	500	64	13528	3.80475	0.998148	0.0536924	4.07228
GOTERM_BP_FAT	GO:0051969~regulation of transmission of nerve impulse	14	2.23642	0.00309291	NM_004162, NM_003670, NM_000838, NM_003182, NM_004663, NM_175607, NM_012428, NM_001792, NM_005909, NM_001001331, NM_012479, NM_005228, NM_033360, NM_022832	500	147	13528	2.57676	0.999761	0.0655497	5.36156
GOTERM_BP_FAT	GO:0031644~regulation of neurological system process	14	2.23642	0.00435972	NM_004162, NM_003670, NM_000838, NM_003182, NM_004663, NM_175607, NM_012428, NM_001792, NM_005909, NM_001001331, NM_012479, NM_005228, NM_033360, NM_022832	500	153	13528	2.47571	0.999992	0.0846386	7.47828
GOTERM_BP_FAT	GO:0050804~regulation of synaptic transmission	13	2.07668	0.00447585	NM_004162, NM_003670, NM_000838, NM_003182, NM_004663, NM_175607, NM_012428, NM_005909, NM_001001331, NM_012479, NM_005228, NM_033360, NM_022832	500	136	13528	2.58624	0.999994	0.0861781	7.67005
GOTERM_BP_FAT	GO:0044057~regulation of system process	22	3.51438	0.00532972	NM_002193, NM_004162, NM_003670, NM_000838, NM_003182, NM_004663, NM_005795, NM_002755, NM_175607, NM_000676, NM_032105, NM_012428, NM_006195, NM_001792, NM_005909, NM_001204, NM_003112, NM_001001331, NM_005228, NM_012479, NM_033360, NM_022832	500	309	13528	1.92632	0.999999	0.0950745	9.06875
GOTERM_BP_FAT	GO:0048169~regulation of long-term neuronal synaptic plasticity	4	0.638978	0.0405008	NM_012428, NM_004162, NM_004663, NM_033360	500	21	13528	5.15352	1	0.339851	52.0727
GOTERM_BP_FAT	GO:0048168~regulation of neuronal synaptic plasticity	5	0.798722	0.0424517	NM_012428, NM_004162, NM_003670, NM_004663, NM_033360	500	36	13528	3.75778	1	0.349052	53.777
Annotation Cluster 26	Enrichment Score: 2.115923041513156
Category	Term	Count	%	PValue	Genes	List Total	Pop Hits	Pop Total	Fold Enrichment	Bonferroni	Benjamini	FDR
GOTERM_BP_FAT	GO:0001501~skeletal system development	26	4.15335	0.000324559	NM_001426, NM_000522, NM_000503, NM_005450, NM_001013398, NM_030751, NM_001616, NM_001001419, NM_006940, NM_001797, NM_015265, NM_003901, NM_018951, NM_003111, NM_019102, NM_005228, NM_153365, NM_022658, NM_003155, NM_005631, NM_006206, NM_000633, NM_030661, NM_017780, NM_001858, NM_138473	500	319	13528	2.20519	0.58266	0.0108637	0.575802
GOTERM_BP_FAT	GO:0001503~ossification	11	1.75719	0.0100065	NM_003111, NM_000633, NM_005450, NM_001013398, NM_005228, NM_001001419, NM_003155, NM_001797, NM_015265, NM_005631, NM_138473	500	115	13528	2.58797	1	0.144092	16.3816
GOTERM_BP_FAT	GO:0060348~bone development	11	1.75719	0.0155541	NM_003111, NM_000633, NM_005450, NM_001013398, NM_005228, NM_001001419, NM_003155, NM_001797, NM_015265, NM_005631, NM_138473	500	123	13528	2.41964	1	0.191087	24.3364
GOTERM_BP_FAT	GO:0001649~osteoblast differentiation	5	0.798722	0.0680595	NM_005450, NM_001013398, NM_001001419, NM_015265, NM_005631	500	42	13528	3.22095	1	0.463199	71.4614
Annotation Cluster 27	Enrichment Score: 2.095575557711543
Category	Term	Count	%	PValue	Genes	List Total	Pop Hits	Pop Total	Fold Enrichment	Bonferroni	Benjamini	FDR
GOTERM_MF_FAT	GO:0004713~protein tyrosine kinase activity	18	2.8754	0.000133139	NM_006206, NM_014397, NM_005544, NM_005433, NM_003010, NM_003390, NM_004448, NM_002755, NM_101395, NM_003873, NM_003872, NM_002031, NM_000876, NM_005228, NM_001007156, NM_001982, NM_001406, NM_004440	479	166	12983	2.93903	0.0874136	0.0129825	0.200091
GOTERM_MF_FAT	GO:0004714~transmembrane receptor protein tyrosine kinase activity	11	1.75719	0.000156861	NM_006206, NM_005544, NM_000876, NM_005228, NM_004448, NM_001007156, NM_001982, NM_001406, NM_003873, NM_004440, NM_003872	479	67	12983	4.44997	0.102168	0.0133811	0.235702
SP_PIR_KEYWORDS	tyrosine-protein kinase	12	1.91693	0.000976631	NM_006206, NM_002031, NM_005433, NM_003390, NM_003010, NM_005228, NM_004448, NM_001007156, NM_001982, NM_002755, NM_101395, NM_004440	626	111	19235	3.32182	0.332052	0.0166738	1.35989
GOTERM_BP_FAT	GO:0007167~enzyme linked receptor protein signaling pathway	24	3.83387	0.00412994	NM_005544, NM_004755, NM_005450, NM_003376, NM_001616, NM_001001419, NM_003873, NM_004379, NM_003901, NM_005228, NM_001007156, NM_001982, NM_004440, NM_006206, NM_003749, NM_001432, NM_181353, NM_001025367, NM_004448, NM_002086, NM_001105, NM_001204, NM_003629, NM_001406, NM_003338	500	342	13528	1.89867	0.999985	0.0815285	7.09768
SP_PIR_KEYWORDS	phosphotransferase	15	2.39617	0.00615952	NM_001259, NM_006206, NM_004755, NM_003010, NM_003390, NM_001895, NM_004448, NM_005813, NM_001616, NM_005400, NM_002755, NM_002031, NM_005228, NM_001007156, NM_001982	626	201	19235	2.29305	0.922055	0.0703128	8.29379
GOTERM_BP_FAT	GO:0007169~transmembrane receptor protein tyrosine kinase signaling pathway	17	2.71565	0.00894609	NM_006206, NM_003749, NM_001432, NM_005544, NM_004755, NM_001025367, NM_004448, NM_003376, NM_002086, NM_003873, NM_003901, NM_001204, NM_005228, NM_001007156, NM_003629, NM_001982, NM_001406, NM_004440	500	224	13528	2.05336	1	0.135609	14.7739
GOTERM_BP_FAT	GO:0046777~protein amino acid autophosphorylation	9	1.4377	0.0130028	NM_006206, NM_004958, NM_002401, NM_005433, NM_001895, NM_005228, NM_004448, NM_001007156, NM_101395	500	85	13528	2.86475	1	0.173413	20.7712
SP_PIR_KEYWORDS	tyrosine-specific protein kinase	6	0.958466	0.0193164	NM_006206, NM_002031, NM_003390, NM_005228, NM_004448, NM_001007156	626	48	19235	3.84085	0.999683	0.157514	23.9158
INTERPRO	IPR001245:Tyrosine protein kinase	10	1.59744	0.0229758	NM_002314, NM_006206, NM_002031, NM_014397, NM_005433, NM_005228, NM_004448, NM_001007156, NM_001982, NM_004440	585	118	16659	2.4133	1	0.675725	30.6339
INTERPRO	IPR008266:Tyrosine protein kinase, active site	8	1.27796	0.0540391	NM_006206, NM_002031, NM_005433, NM_005228, NM_004448, NM_001007156, NM_001982, NM_004440	585	97	16659	2.34861	1	0.794701	58.281
GOTERM_MF_FAT	GO:0004715~non-membrane spanning protein tyrosine kinase activity	5	0.798722	0.0629786	NM_002031, NM_005433, NM_003390, NM_004448, NM_101395	479	41	12983	3.30541	1	0.654934	62.4133
SP_PIR_KEYWORDS	autophosphorylation	5	0.798722	0.0742815	NM_006206, NM_005228, NM_004448, NM_005813, NM_001007156	626	49	19235	3.13539	1	0.401993	66.0945
SMART	SM00219:TyrKc	10	1.59744	0.0844943	NM_002314, NM_006206, NM_002031, NM_014397, NM_005433, NM_005228, NM_004448, NM_001007156, NM_001982, NM_004440	410	118	9079	1.8766	1	0.836954	67.6514
Annotation Cluster 28	Enrichment Score: 2.094659937035484
Category	Term	Count	%	PValue	Genes	List Total	Pop Hits	Pop Total	Fold Enrichment	Bonferroni	Benjamini	FDR
GOTERM_BP_FAT	GO:0001667~ameboidal cell migration	7	1.11821	0.0021466	NM_003901, NM_001105, NM_133265, NM_000899, NM_005631, NM_014795, NM_003872	500	37	13528	5.1187	0.996926	0.0499051	3.75065
GOTERM_BP_FAT	GO:0006928~cell motion	31	4.95208	0.00293131	NM_005430, NM_002755, NM_001004439, NM_006135, NM_015265, NM_003873, NM_002205, NM_003872, NM_003901, NM_002045, NM_020796, NM_002507, NM_018084, NM_005631, NM_004440, NM_181353, NM_005720, NM_000555, NM_004448, NM_175607, NM_014795, NM_003885, NM_021728, NM_005238, NM_001792, NM_001105, NM_133265, NM_000899, NM_005045, NM_001497, NM_001406	500	475	13528	1.76576	0.99963	0.0632243	5.08829
GOTERM_BP_FAT	GO:0016477~cell migration	19	3.03514	0.014036	NM_181353, NM_005430, NM_000555, NM_001004439, NM_015265, NM_003873, NM_014795, NM_002205, NM_003885, NM_003872, NM_003901, NM_001792, NM_001105, NM_133265, NM_000899, NM_005045, NM_001497, NM_018084, NM_005631	500	276	13528	1.86255	1	0.181496	22.2337
GOTERM_BP_FAT	GO:0048870~cell motility	20	3.19489	0.0195129	NM_181353, NM_005430, NM_000555, NM_001004439, NM_015265, NM_003873, NM_014795, NM_002205, NM_003885, NM_003872, NM_005238, NM_003901, NM_001792, NM_001105, NM_133265, NM_000899, NM_005045, NM_001497, NM_018084, NM_005631	500	307	13528	1.76261	1	0.216873	29.5703
GOTERM_BP_FAT	GO:0051674~localization of cell	20	3.19489	0.0195129	NM_181353, NM_005430, NM_000555, NM_001004439, NM_015265, NM_003873, NM_014795, NM_002205, NM_003885, NM_003872, NM_005238, NM_003901, NM_001792, NM_001105, NM_133265, NM_000899, NM_005045, NM_001497, NM_018084, NM_005631	500	307	13528	1.76261	1	0.216873	29.5703
Annotation Cluster 29	Enrichment Score: 2.052286060583672
Category	Term	Count	%	PValue	Genes	List Total	Pop Hits	Pop Total	Fold Enrichment	Bonferroni	Benjamini	FDR
GOTERM_BP_FAT	GO:0040018~positive regulation of multicellular organism growth	6	0.958466	0.00192751	NM_000757, NM_172212, NM_000633, NM_020918, NM_017780, NM_001362, NM_004379	500	25	13528	6.49344	0.994449	0.0473815	3.37401
GOTERM_BP_FAT	GO:0045927~positive regulation of growth	10	1.59744	0.00266538	NM_002314, NM_000757, NM_005909, NM_172212, NM_000633, NM_001007156, NM_020918, NM_053023, NM_017780, NM_001362, NM_004379	500	80	13528	3.382	0.999242	0.0590713	4.63695
GOTERM_BP_FAT	GO:0040014~regulation of multicellular organism growth	7	1.11821	0.024491	NM_003901, NM_000757, NM_172212, NM_000633, NM_020918, NM_017780, NM_001362, NM_004379	500	61	13528	3.10479	1	0.248181	35.6676
GOTERM_BP_FAT	GO:0040008~regulation of growth	20	3.19489	0.0491013	NM_002314, NM_032329, NM_004232, NM_000633, NM_005450, NM_001013398, NM_020918, NM_053023, NM_022477, NM_017780, NM_003873, NM_004379, NM_003901, NM_002045, NM_000757, NM_005909, NM_172212, NM_001007156, NM_001554, NM_173475, NM_001362	500	341	13528	1.58686	1	0.384791	59.1662
Annotation Cluster 30	Enrichment Score: 1.973891486463193
Category	Term	Count	%	PValue	Genes	List Total	Pop Hits	Pop Total	Fold Enrichment	Bonferroni	Benjamini	FDR
GOTERM_BP_FAT	GO:0014068~positive regulation of phosphoinositide 3-kinase cascade	4	0.638978	0.00855683	NM_006154, NM_004448, NM_053023, NM_001982	500	12	13528	9.01867	1	0.131564	14.1764
GOTERM_BP_FAT	GO:0014066~regulation of phosphoinositide 3-kinase cascade	4	0.638978	0.0108231	NM_006154, NM_004448, NM_053023, NM_001982	500	13	13528	8.32492	1	0.151747	17.6001
GOTERM_BP_FAT	GO:0010001~glial cell differentiation	7	1.11821	0.0129319	NM_002045, NM_017617, NM_005045, NM_005228, NM_004448, NM_053023, NM_001982	500	53	13528	3.57343	1	0.173399	20.6698
Annotation Cluster 31	Enrichment Score: 1.9161321865082652
Category	Term	Count	%	PValue	Genes	List Total	Pop Hits	Pop Total	Fold Enrichment	Bonferroni	Benjamini	FDR
GOTERM_CC_FAT	GO:0005792~microsome	17	2.71565	0.00592095	NM_020655, NM_001077, NM_001076, NM_005544, NM_003129, NM_001390, NM_000838, NM_000633, NM_004458, NM_053039, NM_000922, NM_001001433, NM_000104, NM_000499, NM_002222, NM_001001331, NM_001995	427	237	12782	2.1472	0.90479	0.0971929	7.9382
GOTERM_CC_FAT	GO:0042598~vesicular fraction	17	2.71565	0.00779786	NM_020655, NM_001077, NM_001076, NM_005544, NM_003129, NM_001390, NM_000838, NM_000633, NM_004458, NM_053039, NM_000922, NM_001001433, NM_000104, NM_000499, NM_002222, NM_001001331, NM_001995	427	244	12782	2.0856	0.954953	0.116622	10.3298
GOTERM_CC_FAT	GO:0005624~membrane fraction	41	6.54952	0.00791101	NM_020655, NM_005544, NM_004162, NM_003129, NM_005433, NM_001390, NM_014319, NM_005502, NM_001795, NM_004458, NM_053039, NM_012329, NM_000922, NM_003872, NM_001001433, NM_002205, NM_018904, NM_000104, NM_006154, NM_000499, NM_018899, NM_018898, NM_002222, NM_001001331, NM_003943, NM_033360, NM_004694, NM_001077, NM_001076, NM_025187, NM_000633, NM_000838, NM_006516, NM_007023, NM_013233, NM_00572…	427	809	12782	1.51707	0.956942	0.113939	10.4721
GOTERM_CC_FAT	GO:0005626~insoluble fraction	41	6.54952	0.014047	NM_020655, NM_005544, NM_004162, NM_003129, NM_005433, NM_001390, NM_014319, NM_005502, NM_001795, NM_004458, NM_053039, NM_012329, NM_000922, NM_003872, NM_001001433, NM_002205, NM_018904, NM_000104, NM_006154, NM_000499, NM_018899, NM_018898, NM_002222, NM_001001331, NM_003943, NM_033360, NM_004694, NM_001077, NM_001076, NM_025187, NM_000633, NM_000838, NM_006516, NM_007023, NM_013233, NM_00572…	427	839	12782	1.46283	0.99631	0.170337	17.8833
GOTERM_CC_FAT	GO:0000267~cell fraction	47	7.50799	0.0511866	NM_004162, NM_005544, NM_001390, NM_014319, NM_005502, NM_053039, NM_002205, NM_003872, NM_018904, NM_018899, NM_006154, NM_018898, NM_033340, NM_033360, NM_001077, NM_001076, NM_006823, NM_005729, NM_001995, NM_003478, NM_020655, NM_003129, NM_005433, NM_001795, NM_002755, NM_012329, NM_004458, NM_000922, NM_001001433, NM_004947, NM_000104, NM_000499, NM_002222, NM_001001331, NM_003943, NM_00469…	427	1083	12782	1.29909	1	0.314982	51.8959
Annotation Cluster 32	Enrichment Score: 1.8694077480372406
Category	Term	Count	%	PValue	Genes	List Total	Pop Hits	Pop Total	Fold Enrichment	Bonferroni	Benjamini	FDR
GOTERM_BP_FAT	GO:0042981~regulation of apoptosis	51	8.14696	0.000196807	NM_000503, NM_017617, NM_002634, NM_003404, NM_003107, NM_147156, NM_000575, NM_002507, NM_182763, NM_002500, NM_033360, NM_004440, NM_000125, NM_000176, NM_005729, NM_005400, NM_003885, NM_005238, NM_003590, NM_020310, NM_006378, NM_022121, NM_003478, NM_000522, NM_014380, NM_000248, NM_032992, NM_001013398, NM_003376, NM_001806, NM_004379, NM_004280, NM_004849, NM_005228, NM_001982, NM_005631, …	500	804	13528	1.71624	0.41131	0.00743498	0.349531
GOTERM_BP_FAT	GO:0043067~regulation of programmed cell death	51	8.14696	0.000243197	NM_000503, NM_017617, NM_002634, NM_003404, NM_003107, NM_147156, NM_000575, NM_002507, NM_182763, NM_002500, NM_033360, NM_004440, NM_000125, NM_000176, NM_005729, NM_005400, NM_003885, NM_005238, NM_003590, NM_020310, NM_006378, NM_022121, NM_003478, NM_000522, NM_014380, NM_000248, NM_032992, NM_001013398, NM_003376, NM_001806, NM_004379, NM_004280, NM_004849, NM_005228, NM_001982, NM_005631, …	500	812	13528	1.69933	0.480436	0.00869222	0.431753
GOTERM_BP_FAT	GO:0010941~regulation of cell death	51	8.14696	0.000266947	NM_000503, NM_017617, NM_002634, NM_003404, NM_003107, NM_147156, NM_000575, NM_002507, NM_182763, NM_002500, NM_033360, NM_004440, NM_000125, NM_000176, NM_005729, NM_005400, NM_003885, NM_005238, NM_003590, NM_020310, NM_006378, NM_022121, NM_003478, NM_000522, NM_014380, NM_000248, NM_032992, NM_001013398, NM_003376, NM_001806, NM_004379, NM_004280, NM_004849, NM_005228, NM_001982, NM_005631, …	500	815	13528	1.69307	0.512623	0.00905643	0.473822
GOTERM_BP_FAT	GO:0043066~negative regulation of apoptosis	23	3.67412	0.0120232	NM_000503, NM_017617, NM_000633, NM_000248, NM_001025367, NM_003012, NM_003376, NM_004448, NM_053023, NM_003107, NM_001105, NM_147156, NM_000575, NM_002507, NM_182763, NM_004849, NM_005228, NM_001982, NM_006378, NM_002500, NM_033360, NM_005631, NM_203339, NM_000125	500	354	13528	1.75788	1	0.164649	19.3606
GOTERM_BP_FAT	GO:0043069~negative regulation of programmed cell death	23	3.67412	0.0139662	NM_000503, NM_017617, NM_000633, NM_000248, NM_001025367, NM_003012, NM_003376, NM_004448, NM_053023, NM_003107, NM_001105, NM_147156, NM_000575, NM_002507, NM_182763, NM_004849, NM_005228, NM_001982, NM_006378, NM_002500, NM_033360, NM_005631, NM_203339, NM_000125	500	359	13528	1.73339	1	0.181538	22.1357
GOTERM_BP_FAT	GO:0060548~negative regulation of cell death	23	3.67412	0.0143932	NM_000503, NM_017617, NM_000633, NM_000248, NM_001025367, NM_003012, NM_003376, NM_004448, NM_053023, NM_003107, NM_001105, NM_147156, NM_000575, NM_002507, NM_182763, NM_004849, NM_005228, NM_001982, NM_006378, NM_002500, NM_033360, NM_005631, NM_203339, NM_000125	500	360	13528	1.72858	1	0.182231	22.7334
GOTERM_BP_FAT	GO:0043065~positive regulation of apoptosis	26	4.15335	0.0167879	NM_000522, NM_014380, NM_017617, NM_001013398, NM_032992, NM_003404, NM_001806, NM_003107, NM_004280, NM_002507, NM_006811, NM_004440, NM_002167, NM_000176, NM_000633, NM_001188, NM_005400, NM_003885, NM_005238, NM_003590, NM_005313, NM_001497, NM_000362, NM_173475, NM_003478, NM_022121	500	430	13528	1.63594	1	0.201097	26.0058
GOTERM_BP_FAT	GO:0043068~positive regulation of programmed cell death	26	4.15335	0.0185095	NM_000522, NM_014380, NM_017617, NM_001013398, NM_032992, NM_003404, NM_001806, NM_003107, NM_004280, NM_002507, NM_006811, NM_004440, NM_002167, NM_000176, NM_000633, NM_001188, NM_005400, NM_003885, NM_005238, NM_003590, NM_005313, NM_001497, NM_000362, NM_173475, NM_003478, NM_022121	500	433	13528	1.62461	1	0.210317	28.277
GOTERM_BP_FAT	GO:0010942~positive regulation of cell death	26	4.15335	0.0190906	NM_000522, NM_014380, NM_017617, NM_001013398, NM_032992, NM_003404, NM_001806, NM_003107, NM_004280, NM_002507, NM_006811, NM_004440, NM_002167, NM_000176, NM_000633, NM_001188, NM_005400, NM_003885, NM_005238, NM_003590, NM_005313, NM_001497, NM_000362, NM_173475, NM_003478, NM_022121	500	435	13528	1.61714	1	0.21355	29.0288
GOTERM_BP_FAT	GO:0006916~anti-apoptosis	9	1.4377	0.492029	NM_000575, NM_000633, NM_002507, NM_182763, NM_001025367, NM_003012, NM_003376, NM_006378, NM_203339, NM_000125	500	206	13528	1.18206	1	0.96101	99.9994
GOTERM_BP_FAT	GO:0006917~induction of apoptosis	12	1.91693	0.637866	NM_005238, NM_014380, NM_003590, NM_002507, NM_001188, NM_032992, NM_000362, NM_001806, NM_005400, NM_006811, NM_022121, NM_003478	500	320	13528	1.0146	1	0.989025	100
GOTERM_BP_FAT	GO:0012502~induction of programmed cell death	12	1.91693	0.641942	NM_005238, NM_014380, NM_003590, NM_002507, NM_001188, NM_032992, NM_000362, NM_001806, NM_005400, NM_006811, NM_022121, NM_003478	500	321	13528	1.01144	1	0.989406	100
Annotation Cluster 33	Enrichment Score: 1.8544897166317738
Category	Term	Count	%	PValue	Genes	List Total	Pop Hits	Pop Total	Fold Enrichment	Bonferroni	Benjamini	FDR
UP_SEQ_FEATURE	repeat:NHL 5	4	0.638978	0.00613907	NM_006458, NM_001122679, NM_000919, NM_015271	626	12	19113	10.1773	0.999993	0.378515	10.0073
UP_SEQ_FEATURE	repeat:NHL 3	4	0.638978	0.00778889	NM_006458, NM_001122679, NM_000919, NM_015271	626	13	19113	9.39445	1	0.416819	12.5313
UP_SEQ_FEATURE	repeat:NHL 4	4	0.638978	0.00778889	NM_006458, NM_001122679, NM_000919, NM_015271	626	13	19113	9.39445	1	0.416819	12.5313
UP_SEQ_FEATURE	repeat:NHL 1	4	0.638978	0.00778889	NM_006458, NM_001122679, NM_000919, NM_015271	626	13	19113	9.39445	1	0.416819	12.5313
UP_SEQ_FEATURE	repeat:NHL 2	4	0.638978	0.00778889	NM_006458, NM_001122679, NM_000919, NM_015271	626	13	19113	9.39445	1	0.416819	12.5313
INTERPRO	IPR001258:NHL repeat	4	0.638978	0.0116878	NM_006458, NM_001122679, NM_000919, NM_015271	585	14	16659	8.13626	0.999989	0.532089	16.89
INTERPRO	IPR013017:NHL repeat, subgroup	3	0.479233	0.0375063	NM_006458, NM_000919, NM_015271	585	9	16659	9.49231	1	0.746389	45.2046
INTERPRO	IPR011042:Six-bladed beta-propeller, TolB-like	4	0.638978	0.147313	NM_006458, NM_001122679, NM_000919, NM_015271	585	38	16659	2.99757	1	0.920462	91.8551
Annotation Cluster 34	Enrichment Score: 1.838285965774156
Category	Term	Count	%	PValue	Genes	List Total	Pop Hits	Pop Total	Fold Enrichment	Bonferroni	Benjamini	FDR
UP_SEQ_FEATURE	repeat:HEAT 6	6	0.958466	0.00266119	NM_004958, NM_003972, NM_015091, NM_015282, NM_002265, NM_018448	626	30	19113	6.10639	0.994175	0.248638	4.46023
UP_SEQ_FEATURE	repeat:HEAT 5	6	0.958466	0.00530191	NM_004958, NM_003972, NM_015091, NM_015282, NM_002265, NM_018448	626	35	19113	5.23405	0.999965	0.37287	8.70048
UP_SEQ_FEATURE	repeat:HEAT 3	7	1.11821	0.00558749	NM_004958, NM_020854, NM_003972, NM_015091, NM_015282, NM_002265, NM_018448	626	50	19113	4.27447	0.99998	0.375261	9.14827
UP_SEQ_FEATURE	repeat:HEAT 7	5	0.798722	0.00714776	NM_004958, NM_003972, NM_015282, NM_002265, NM_018448	626	24	19113	6.36082	0.999999	0.401323	11.5585
UP_SEQ_FEATURE	repeat:HEAT 2	7	1.11821	0.0114393	NM_004958, NM_020854, NM_003972, NM_015091, NM_015282, NM_002265, NM_018448	626	58	19113	3.68489	1	0.52315	17.881
UP_SEQ_FEATURE	repeat:HEAT 1	7	1.11821	0.0114393	NM_004958, NM_020854, NM_003972, NM_015091, NM_015282, NM_002265, NM_018448	626	58	19113	3.68489	1	0.52315	17.881
UP_SEQ_FEATURE	repeat:HEAT 4	6	0.958466	0.0127035	NM_004958, NM_003972, NM_015091, NM_015282, NM_002265, NM_018448	626	43	19113	4.26027	1	0.537676	19.6608
INTERPRO	IPR000357:HEAT	6	0.958466	0.0430295	NM_020854, NM_003972, NM_015282, NM_002265, NM_018448, NM_015032	585	55	16659	3.10657	1	0.747114	49.9489
INTERPRO	IPR011989:Armadillo-like helical	9	1.4377	0.0810735	NM_004958, NM_014154, NM_020854, NM_003972, NM_015091, NM_002264, NM_015282, NM_002265, NM_018448	585	128	16659	2.00228	1	0.831538	73.5652
UP_SEQ_FEATURE	repeat:HEAT 8	3	0.479233	0.126729	NM_003972, NM_002265, NM_018448	626	19	19113	4.82083	1	0.968031	90.1754
Annotation Cluster 35	Enrichment Score: 1.8057347933918653
Category	Term	Count	%	PValue	Genes	List Total	Pop Hits	Pop Total	Fold Enrichment	Bonferroni	Benjamini	FDR
KEGG_PATHWAY	hsa04720:Long-term potentiation	10	1.59744	0.00157387	NM_021116, NM_007236, NM_002222, NM_000838, NM_182734, NM_002755, NM_001743, NM_002480, NM_033360, NM_002710	208	68	5085	3.59516	0.194096	0.0525183	1.83438
KEGG_PATHWAY	hsa04270:Vascular smooth muscle contraction	11	1.75719	0.0152082	NM_032105, NM_021116, NM_002222, NM_182734, NM_005795, NM_002755, NM_005400, NM_001743, NM_002480, NM_002710, NM_000676	208	112	5085	2.40106	0.877486	0.16051	16.4841
KEGG_PATHWAY	hsa04114:Oocyte meiosis	8	1.27796	0.159863	NM_021116, NM_007236, NM_002222, NM_012479, NM_003404, NM_002755, NM_001743, NM_002710	208	110	5085	1.77797	1	0.48464	87.0938
Annotation Cluster 36	Enrichment Score: 1.7492313795223244
Category	Term	Count	%	PValue	Genes	List Total	Pop Hits	Pop Total	Fold Enrichment	Bonferroni	Benjamini	FDR
GOTERM_BP_FAT	GO:0042063~gliogenesis	9	1.4377	0.00257807	NM_001259, NM_006206, NM_002045, NM_017617, NM_005045, NM_005228, NM_004448, NM_053023, NM_001982	500	65	13528	3.74622	0.999041	0.0576648	4.48833
INTERPRO	IPR006212:Furin-like repeat	5	0.798722	0.00309029	NM_178565, NM_005228, NM_004448, NM_001982, NM_025074	585	18	16659	7.91026	0.95017	0.221143	4.7538
INTERPRO	IPR016245:Tyrosine protein kinase, receptor-type, EGF/ERB/XmrK	3	0.479233	0.00702295	NM_005228, NM_004448, NM_001982	585	4	16659	21.3577	0.998918	0.386026	10.4976
SMART	SM00261:FU	5	0.798722	0.00750783	NM_178565, NM_005228, NM_004448, NM_001982, NM_025074	410	18	9079	6.15108	0.817895	0.346748	9.18503
PIR_SUPERFAMILY	PIRSF000619:TyrPK_EGF-R	3	0.479233	0.00775343	NM_005228, NM_004448, NM_001982	274	4	7396	20.2445	0.907615	0.907615	9.90694
BIOCARTA	h_her2Pathway:Role of ERBB2 in Signal Transduction and Oncology	6	0.958466	0.00905524	NM_005228, NM_004448, NM_001982, NM_002755, NM_002086, NM_000125	94	21	1437	4.36778	0.834884	0.593655	10.7588
GOTERM_BP_FAT	GO:0010001~glial cell differentiation	7	1.11821	0.0129319	NM_002045, NM_017617, NM_005045, NM_005228, NM_004448, NM_053023, NM_001982	500	53	13528	3.57343	1	0.173399	20.6698
GOTERM_BP_FAT	GO:0022612~gland morphogenesis	4	0.638978	0.0195254	NM_000633, NM_005228, NM_004448, NM_001982	500	16	13528	6.764	1	0.216118	29.5864
INTERPRO	IPR000494:EGF receptor, L domain	3	0.479233	0.0229168	NM_005228, NM_004448, NM_001982	585	7	16659	12.2044	1	0.693445	30.568
INTERPRO	IPR006211:Furin-like cysteine rich region	3	0.479233	0.0229168	NM_005228, NM_004448, NM_001982	585	7	16659	12.2044	1	0.693445	30.568
GOTERM_BP_FAT	GO:0043586~tongue development	3	0.479233	0.0599162	NM_005228, NM_004448, NM_001982	500	11	13528	7.37891	1	0.427733	66.6844
GOTERM_BP_FAT	GO:0018108~peptidyl-tyrosine phosphorylation	5	0.798722	0.0886786	NM_006206, NM_005045, NM_004448, NM_001982, NM_101395	500	46	13528	2.94087	1	0.529023	80.8319
GOTERM_BP_FAT	GO:0018212~peptidyl-tyrosine modification	5	0.798722	0.0999902	NM_006206, NM_005045, NM_004448, NM_001982, NM_101395	500	48	13528	2.81833	1	0.561512	84.6509
GOTERM_CC_FAT	GO:0016324~apical plasma membrane	8	1.27796	0.156008	NM_001677, NM_001001331, NM_001829, NM_005228, NM_013233, NM_004448, NM_001982, NM_001148	427	133	12782	1.80057	1	0.568108	90.5796
Annotation Cluster 37	Enrichment Score: 1.7439573702173916
Category	Term	Count	%	PValue	Genes	List Total	Pop Hits	Pop Total	Fold Enrichment	Bonferroni	Benjamini	FDR
GOTERM_BP_FAT	GO:0009628~response to abiotic stimulus	24	3.83387	0.00965745	NM_000165, NM_000503, NM_003182, NM_032430, NM_032992, NM_005234, NM_006154, NM_002507, NM_001001331, NM_005228, NM_005911, NM_033340, NM_175849, NM_033360, NM_000332, NM_000633, NM_001188, NM_006516, NM_005909, NM_175850, NM_014491, NM_000362, NM_173475, NM_003337, NM_003478	500	368	13528	1.76452	1	0.140913	15.8556
GOTERM_BP_FAT	GO:0009314~response to radiation	15	2.39617	0.0163689	NM_000503, NM_000332, NM_000633, NM_032992, NM_001188, NM_032430, NM_005234, NM_175850, NM_006154, NM_005228, NM_175849, NM_033340, NM_005911, NM_033360, NM_003337, NM_173475	500	200	13528	2.0292	1	0.198319	25.4429
GOTERM_BP_FAT	GO:0009411~response to UV	7	1.11821	0.0211235	NM_006154, NM_000633, NM_032430, NM_005228, NM_033340, NM_173475, NM_003337	500	59	13528	3.21003	1	0.228996	31.6003
GOTERM_BP_FAT	GO:0009416~response to light stimulus	11	1.75719	0.0316607	NM_000332, NM_006154, NM_000633, NM_032430, NM_005228, NM_005234, NM_005911, NM_033340, NM_033360, NM_173475, NM_003337	500	138	13528	2.15664	1	0.289885	43.5794
Annotation Cluster 38	Enrichment Score: 1.738223356994422
Category	Term	Count	%	PValue	Genes	List Total	Pop Hits	Pop Total	Fold Enrichment	Bonferroni	Benjamini	FDR
GOTERM_BP_FAT	GO:0007423~sensory organ development	23	3.67412	4.00236e-05	NM_006206, NM_000503, NM_000633, NM_000248, NM_005450, NM_001025367, NM_001188, NM_032992, NM_030751, NM_005430, NM_003376, NM_004448, NM_021809, NM_017780, NM_006981, NM_000499, NM_003111, NM_001001331, NM_005228, NM_014491, NM_001982, NM_005461, NM_002500, NM_138473	500	229	13528	2.71741	0.102144	0.00206989	0.071176
GOTERM_BP_FAT	GO:0048562~embryonic organ morphogenesis	14	2.23642	0.00126329	NM_000503, NM_005450, NM_030661, NM_005430, NM_030751, NM_017780, NM_015265, NM_006981, NM_003111, NM_019102, NM_001001331, NM_005461, NM_002500, NM_138473	500	133	13528	2.848	0.966724	0.0337889	2.22365
GOTERM_BP_FAT	GO:0048568~embryonic organ development	16	2.55591	0.00176755	NM_000503, NM_005450, NM_001025367, NM_030661, NM_005430, NM_030751, NM_003376, NM_017780, NM_015265, NM_001452, NM_006981, NM_003111, NM_001001331, NM_019102, NM_005461, NM_002500, NM_138473	500	172	13528	2.51684	0.991455	0.0439344	3.09815
GOTERM_BP_FAT	GO:0043583~ear development	9	1.4377	0.0239537	NM_006206, NM_000503, NM_006981, NM_000633, NM_005450, NM_001001331, NM_005430, NM_017780, NM_005461	500	95	13528	2.5632	1	0.246139	35.0343
GOTERM_BP_FAT	GO:0042471~ear morphogenesis	7	1.11821	0.0344261	NM_000503, NM_006981, NM_005450, NM_001001331, NM_005430, NM_017780, NM_005461	500	66	13528	2.86958	1	0.305194	46.3781
GOTERM_BP_FAT	GO:0042472~inner ear morphogenesis	6	0.958466	0.0548909	NM_000503, NM_006981, NM_001001331, NM_005430, NM_017780, NM_005461	500	56	13528	2.89886	1	0.410038	63.37
GOTERM_BP_FAT	GO:0048839~inner ear development	7	1.11821	0.0711899	NM_006206, NM_000503, NM_006981, NM_001001331, NM_005430, NM_017780, NM_005461	500	79	13528	2.39737	1	0.472312	73.1195
GOTERM_BP_FAT	GO:0007605~sensory perception of sound	3	0.479233	0.877826	NM_000503, NM_001001331, NM_017780	500	97	13528	0.836784	1	0.999777	100
GOTERM_BP_FAT	GO:0050954~sensory perception of mechanical stimulus	3	0.479233	0.897867	NM_000503, NM_001001331, NM_017780	500	103	13528	0.788039	1	0.999885	100
Annotation Cluster 39	Enrichment Score: 1.7334054024798025
Category	Term	Count	%	PValue	Genes	List Total	Pop Hits	Pop Total	Fold Enrichment	Bonferroni	Benjamini	FDR
GOTERM_BP_FAT	GO:0048534~hemopoietic or lymphoid organ development	25	3.99361	3.46925e-05	NM_001259, NM_002198, NM_003376, NM_004557, NM_001001419, NM_001806, NM_001300, NM_003107, NM_032682, NM_003901, NM_172212, NM_003111, NM_002166, NM_145307, NM_002460, NM_000633, NM_001188, NM_001025367, NM_030661, NM_017780, NM_000757, NM_006139, NM_004973, NM_000899, NM_005180, NM_001001890, NM_138473	500	260	13528	2.60154	0.0891652	0.00194381	0.0616981
GOTERM_BP_FAT	GO:0030097~hemopoiesis	23	3.67412	6.30492e-05	NM_001259, NM_002198, NM_004557, NM_003376, NM_001001419, NM_001806, NM_001300, NM_003107, NM_032682, NM_003901, NM_003111, NM_172212, NM_002166, NM_145307, NM_002460, NM_000633, NM_001188, NM_001025367, NM_017780, NM_000757, NM_006139, NM_000899, NM_001001890, NM_005180, NM_138473	500	236	13528	2.63681	0.156111	0.00302637	0.112102
GOTERM_BP_FAT	GO:0002520~immune system development	25	3.99361	8.98052e-05	NM_001259, NM_002198, NM_003376, NM_004557, NM_001001419, NM_001806, NM_001300, NM_003107, NM_032682, NM_003901, NM_172212, NM_003111, NM_002166, NM_145307, NM_002460, NM_000633, NM_001188, NM_001025367, NM_030661, NM_017780, NM_000757, NM_006139, NM_004973, NM_000899, NM_005180, NM_001001890, NM_138473	500	276	13528	2.45072	0.21476	0.00371257	0.159638
GOTERM_BP_FAT	GO:0002521~leukocyte differentiation	12	1.91693	0.00913	NM_002198, NM_000633, NM_002460, NM_001188, NM_001806, NM_017780, NM_001300, NM_003107, NM_032682, NM_000757, NM_006139, NM_172212, NM_003111	500	131	13528	2.47841	1	0.137439	15.0548
GOTERM_BP_FAT	GO:0030098~lymphocyte differentiation	10	1.59744	0.0137648	NM_032682, NM_006139, NM_003111, NM_000633, NM_002198, NM_001188, NM_017780, NM_001806, NM_001300, NM_003107	500	103	13528	2.6268	1	0.180885	21.8523
GOTERM_BP_FAT	GO:0030183~B cell differentiation	6	0.958466	0.0311522	NM_032682, NM_003111, NM_000633, NM_001188, NM_001806, NM_001300	500	48	13528	3.382	1	0.28782	43.05
GOTERM_BP_FAT	GO:0030217~T cell differentiation	6	0.958466	0.0912833	NM_006139, NM_003111, NM_000633, NM_002198, NM_017780, NM_003107	500	65	13528	2.49748	1	0.537684	81.7835
GOTERM_BP_FAT	GO:0042113~B cell activation	6	0.958466	0.148752	NM_032682, NM_003111, NM_000633, NM_001188, NM_001806, NM_001300	500	76	13528	2.136	1	0.668187	94.3018
GOTERM_BP_FAT	GO:0001775~cell activation	15	2.39617	0.175716	NM_006206, NM_000633, NM_002460, NM_002198, NM_001188, NM_053023, NM_017780, NM_001806, NM_001300, NM_003107, NM_032682, NM_000757, NM_006139, NM_172212, NM_003111, NM_005228	500	287	13528	1.41408	1	0.711059	96.786
GOTERM_BP_FAT	GO:0046649~lymphocyte activation	11	1.75719	0.200734	NM_032682, NM_006139, NM_003111, NM_002460, NM_000633, NM_002198, NM_001188, NM_017780, NM_001806, NM_001300, NM_003107	500	199	13528	1.49556	1	0.749282	98.1425
GOTERM_BP_FAT	GO:0045321~leukocyte activation	12	1.91693	0.282018	NM_002198, NM_000633, NM_002460, NM_001188, NM_001806, NM_017780, NM_001300, NM_003107, NM_032682, NM_000757, NM_006139, NM_172212, NM_003111	500	242	13528	1.34162	1	0.842824	99.7244
GOTERM_BP_FAT	GO:0042110~T cell activation	7	1.11821	0.320983	NM_006139, NM_003111, NM_002460, NM_000633, NM_002198, NM_017780, NM_003107	500	126	13528	1.50311	1	0.875074	99.8978
GOTERM_BP_FAT	GO:0002252~immune effector process	4	0.638978	0.876471	NM_032682, NM_000633, NM_001806, NM_203339	500	134	13528	0.807642	1	0.99977	100
Annotation Cluster 40	Enrichment Score: 1.7134447253964191
Category	Term	Count	%	PValue	Genes	List Total	Pop Hits	Pop Total	Fold Enrichment	Bonferroni	Benjamini	FDR
GOTERM_BP_FAT	GO:0060173~limb development	11	1.75719	0.00467371	NM_000522, NM_001426, NM_018951, NM_017617, NM_030621, NM_005450, NM_001188, NM_001999, NM_017780, NM_207297, NM_005924	500	103	13528	2.88948	0.999997	0.0885594	7.99597
GOTERM_BP_FAT	GO:0048736~appendage development	11	1.75719	0.00467371	NM_000522, NM_001426, NM_018951, NM_017617, NM_030621, NM_005450, NM_001188, NM_001999, NM_017780, NM_207297, NM_005924	500	103	13528	2.88948	0.999997	0.0885594	7.99597
GOTERM_BP_FAT	GO:0035108~limb morphogenesis	10	1.59744	0.0107912	NM_000522, NM_001426, NM_018951, NM_017617, NM_030621, NM_005450, NM_001188, NM_001999, NM_017780, NM_207297	500	99	13528	2.73293	1	0.15212	17.5529
GOTERM_BP_FAT	GO:0035107~appendage morphogenesis	10	1.59744	0.0107912	NM_000522, NM_001426, NM_018951, NM_017617, NM_030621, NM_005450, NM_001188, NM_001999, NM_017780, NM_207297	500	99	13528	2.73293	1	0.15212	17.5529
GOTERM_BP_FAT	GO:0035113~embryonic appendage morphogenesis	9	1.4377	0.0148202	NM_000522, NM_001426, NM_018951, NM_017617, NM_030621, NM_005450, NM_001999, NM_017780, NM_207297	500	87	13528	2.7989	1	0.184565	23.3267
GOTERM_BP_FAT	GO:0030326~embryonic limb morphogenesis	9	1.4377	0.0148202	NM_000522, NM_001426, NM_018951, NM_017617, NM_030621, NM_005450, NM_001999, NM_017780, NM_207297	500	87	13528	2.7989	1	0.184565	23.3267
GOTERM_BP_FAT	GO:0035116~embryonic hindlimb morphogenesis	3	0.479233	0.141052	NM_017617, NM_030621, NM_017780	500	18	13528	4.50933	1	0.65273	93.3119
GOTERM_BP_FAT	GO:0035137~hindlimb morphogenesis	3	0.479233	0.248821	NM_017617, NM_030621, NM_017780	500	26	13528	3.12185	1	0.80917	99.3841
Annotation Cluster 41	Enrichment Score: 1.7123403385229412
Category	Term	Count	%	PValue	Genes	List Total	Pop Hits	Pop Total	Fold Enrichment	Bonferroni	Benjamini	FDR
GOTERM_MF_FAT	GO:0046983~protein dimerization activity	33	5.27157	0.00571906	NM_002193, NM_015141, NM_005450, NM_003376, NM_004557, NM_006940, NM_001806, NM_004379, NM_001489, NM_032682, NM_172212, NM_182763, NM_012198, NM_001829, NM_005228, NM_001982, NM_002500, NM_018084, NM_002314, NM_006206, NM_002956, NM_000633, NM_001025367, NM_001188, NM_004448, NM_002126, NM_001105, NM_000757, NM_006164, NM_001497, NM_006951, NM_014491, NM_001001890, NM_138473, NM_030962	479	542	12983	1.65027	0.980557	0.187291	8.26603
GOTERM_MF_FAT	GO:0042802~identical protein binding	34	5.43131	0.0316915	NM_002193, NM_015141, NM_005450, NM_003376, NM_003873, NM_001489, NM_032682, NM_172212, NM_012198, NM_152991, NM_001829, NM_005228, NM_001982, NM_203394, NM_018084, NM_015032, NM_005602, NM_006206, NM_002956, NM_000332, NM_012238, NM_000633, NM_001025367, NM_001188, NM_004448, NM_001105, NM_000757, NM_006139, NM_000899, NM_001497, NM_014491, NM_001001890, NM_002710, NM_138473, NM_003607, NM_030962	479	640	12983	1.43992	1	0.572988	38.3962
GOTERM_MF_FAT	GO:0042803~protein homodimerization activity	20	3.19489	0.0402449	NM_006206, NM_002956, NM_002193, NM_015141, NM_005450, NM_000633, NM_001025367, NM_003376, NM_001489, NM_032682, NM_001105, NM_000757, NM_172212, NM_012198, NM_001829, NM_001497, NM_014491, NM_001001890, NM_001982, NM_018084, NM_138473, NM_030962	479	334	12983	1.62302	1	0.574781	46.0933
Annotation Cluster 42	Enrichment Score: 1.6841524097073446
Category	Term	Count	%	PValue	Genes	List Total	Pop Hits	Pop Total	Fold Enrichment	Bonferroni	Benjamini	FDR
GOTERM_BP_FAT	GO:0060485~mesenchyme development	9	1.4377	0.000583601	NM_001105, NM_017617, NM_000633, NM_005450, NM_019102, NM_000899, NM_005631, NM_014795, NM_003872	500	52	13528	4.68277	0.792269	0.0185346	1.03312
GOTERM_BP_FAT	GO:0001667~ameboidal cell migration	7	1.11821	0.0021466	NM_003901, NM_001105, NM_133265, NM_000899, NM_005631, NM_014795, NM_003872	500	37	13528	5.1187	0.996926	0.0499051	3.75065
GOTERM_BP_FAT	GO:0048762~mesenchymal cell differentiation	8	1.27796	0.00252628	NM_001105, NM_017617, NM_000633, NM_005450, NM_000899, NM_005631, NM_014795, NM_003872	500	51	13528	4.24408	0.998897	0.0574927	4.40006
GOTERM_BP_FAT	GO:0014031~mesenchymal cell development	8	1.27796	0.00252628	NM_001105, NM_017617, NM_000633, NM_005450, NM_000899, NM_005631, NM_014795, NM_003872	500	51	13528	4.24408	0.998897	0.0574927	4.40006
GOTERM_BP_FAT	GO:0001755~neural crest cell migration	5	0.798722	0.00927206	NM_001105, NM_000899, NM_005631, NM_014795, NM_003872	500	23	13528	5.88174	1	0.138661	15.2712
GOTERM_BP_FAT	GO:0014033~neural crest cell differentiation	5	0.798722	0.0321248	NM_001105, NM_000899, NM_005631, NM_014795, NM_003872	500	33	13528	4.09939	1	0.292531	44.0586
GOTERM_BP_FAT	GO:0014032~neural crest cell development	5	0.798722	0.0321248	NM_001105, NM_000899, NM_005631, NM_014795, NM_003872	500	33	13528	4.09939	1	0.292531	44.0586
GOTERM_BP_FAT	GO:0048634~regulation of muscle development	6	0.958466	0.0391081	NM_001105, NM_017617, NM_000633, NM_002507, NM_005450, NM_001013398	500	51	13528	3.18306	1	0.331167	50.82
GOTERM_BP_FAT	GO:0051147~regulation of muscle cell differentiation	5	0.798722	0.0544372	NM_001432, NM_017617, NM_000633, NM_001013398, NM_030751	500	39	13528	3.46872	1	0.408464	63.0559
GOTERM_BP_FAT	GO:0048641~regulation of skeletal muscle tissue development	4	0.638978	0.0898681	NM_001105, NM_017617, NM_000633, NM_001013398	500	29	13528	3.73186	1	0.532915	81.2722
GOTERM_BP_FAT	GO:0016202~regulation of striated muscle tissue development	5	0.798722	0.111932	NM_001105, NM_017617, NM_000633, NM_005450, NM_001013398	500	50	13528	2.7056	1	0.589402	87.8973
GOTERM_BP_FAT	GO:0048742~regulation of skeletal muscle fiber development	3	0.479233	0.235008	NM_017617, NM_000633, NM_001013398	500	25	13528	3.24672	1	0.792194	99.1482
GOTERM_BP_FAT	GO:0051153~regulation of striated muscle cell differentiation	3	0.479233	0.331532	NM_017617, NM_000633, NM_001013398	500	32	13528	2.5365	1	0.881181	99.9227
Annotation Cluster 43	Enrichment Score: 1.6786463480354963
Category	Term	Count	%	PValue	Genes	List Total	Pop Hits	Pop Total	Fold Enrichment	Bonferroni	Benjamini	FDR
GOTERM_BP_FAT	GO:0010033~response to organic substance	45	7.1885	0.000700192	NM_005544, NM_003129, NM_024674, NM_024295, NM_001004317, NM_003182, NM_032992, NM_173843, NM_002755, NM_025191, NM_000922, NM_018433, NM_004379, NM_006981, NM_000104, NM_030621, NM_000499, NM_182763, NM_005228, NM_002166, NM_001982, NM_000964, NM_033360, NM_004869, NM_005911, NM_002500, NM_000125, NM_006206, NM_002167, NM_003749, NM_000176, NM_181353, NM_000633, NM_004448, NM_003884, NM_002086, …	500	721	13528	1.68865	0.848259	0.0214401	1.23831
GOTERM_BP_FAT	GO:0009725~response to hormone stimulus	25	3.99361	0.00487085	NM_005544, NM_032992, NM_003182, NM_173843, NM_002755, NM_018433, NM_000922, NM_006981, NM_001982, NM_000964, NM_005911, NM_033360, NM_000125, NM_006206, NM_003749, NM_000633, NM_004448, NM_003884, NM_002086, NM_004958, NM_021116, NM_005909, NM_003629, NM_000362, NM_003337	500	367	13528	1.84305	0.999998	0.0908536	8.31961
GOTERM_BP_FAT	GO:0032869~cellular response to insulin stimulus	8	1.27796	0.0123987	NM_003749, NM_005544, NM_003629, NM_001982, NM_003884, NM_002086, NM_003337, NM_000922	500	68	13528	3.18306	1	0.168511	19.904
GOTERM_BP_FAT	GO:0009719~response to endogenous stimulus	25	3.99361	0.0153445	NM_005544, NM_032992, NM_003182, NM_173843, NM_002755, NM_018433, NM_000922, NM_006981, NM_001982, NM_000964, NM_005911, NM_033360, NM_000125, NM_006206, NM_003749, NM_000633, NM_004448, NM_003884, NM_002086, NM_004958, NM_021116, NM_005909, NM_003629, NM_000362, NM_003337	500	405	13528	1.67012	1	0.189611	24.0494
GOTERM_BP_FAT	GO:0043434~response to peptide hormone stimulus	12	1.91693	0.0273969	NM_004958, NM_003749, NM_006981, NM_005544, NM_005909, NM_000633, NM_003629, NM_001982, NM_003884, NM_002086, NM_003337, NM_000922	500	154	13528	2.10826	1	0.261223	38.9928
GOTERM_BP_FAT	GO:0032868~response to insulin stimulus	9	1.4377	0.0313425	NM_004958, NM_003749, NM_005544, NM_003629, NM_001982, NM_003884, NM_002086, NM_003337, NM_000922	500	100	13528	2.43504	1	0.288355	43.2487
KEGG_PATHWAY	hsa04910:Insulin signaling pathway	11	1.75719	0.0474581	NM_004958, NM_003749, NM_006251, NM_005544, NM_003629, NM_002755, NM_001743, NM_033360, NM_002086, NM_002710, NM_000922	208	135	5085	1.99199	0.99872	0.283269	43.5323
GOTERM_BP_FAT	GO:0032870~cellular response to hormone stimulus	10	1.59744	0.0576337	NM_021116, NM_003749, NM_005544, NM_003629, NM_001982, NM_003884, NM_002086, NM_003337, NM_018433, NM_000922	500	133	13528	2.03429	1	0.420387	65.2157
GOTERM_BP_FAT	GO:0050994~regulation of lipid catabolic process	4	0.638978	0.0692483	NM_004958, NM_003749, NM_005544, NM_000922	500	26	13528	4.16246	1	0.468113	72.1022
GOTERM_BP_FAT	GO:0008286~insulin receptor signaling pathway	4	0.638978	0.154937	NM_003749, NM_005544, NM_003629, NM_002086	500	37	13528	2.92497	1	0.674287	94.9951
Annotation Cluster 44	Enrichment Score: 1.677308507497323
Category	Term	Count	%	PValue	Genes	List Total	Pop Hits	Pop Total	Fold Enrichment	Bonferroni	Benjamini	FDR
GOTERM_MF_FAT	GO:0008134~transcription factor binding	32	5.11182	0.0046693	NM_030751, NM_003404, NM_001806, NM_004992, NM_004379, NM_005230, NM_199072, NM_003112, NM_005955, NM_004865, NM_004229, NM_000964, NM_002500, NM_175849, NM_005461, NM_002167, NM_012234, NM_032440, NM_007249, NM_012238, NM_002460, NM_000633, NM_004241, NM_033224, NM_003884, NM_003721, NM_033013, NM_005238, NM_020310, NM_175850, NM_004396, NM_001001890, NM_020382	479	513	12983	1.69072	0.959858	0.182053	6.79826
GOTERM_MF_FAT	GO:0003714~transcription corepressor activity	11	1.75719	0.041733	NM_002167, NM_012234, NM_020310, NM_007249, NM_175850, NM_012238, NM_030751, NM_003404, NM_004992, NM_175849, NM_005230, NM_020382	479	145	12983	2.05619	1	0.556696	47.3369
GOTERM_MF_FAT	GO:0003712~transcription cofactor activity	21	3.35463	0.0476807	NM_002167, NM_012234, NM_007249, NM_012238, NM_030751, NM_003404, NM_003884, NM_004992, NM_005230, NM_004379, NM_003721, NM_033013, NM_020310, NM_175850, NM_003112, NM_005955, NM_004396, NM_004865, NM_004229, NM_000964, NM_175849, NM_020382	479	363	12983	1.56802	1	0.596314	52.0453
Annotation Cluster 45	Enrichment Score: 1.6280809904116436
Category	Term	Count	%	PValue	Genes	List Total	Pop Hits	Pop Total	Fold Enrichment	Bonferroni	Benjamini	FDR
SP_PIR_KEYWORDS	ubl conjugation pathway	29	4.63259	0.00487008	NM_004232, NM_015246, NM_012308, NM_014819, NM_004656, NM_006154, NM_020182, NM_032236, NM_007218, NM_014554, NM_001001664, NM_018448, NM_003348, NM_015176, NM_017582, NM_015017, NM_018315, NM_080678, NM_194261, NM_013396, NM_025126, NM_203301, NM_014504, NM_003590, NM_015626, NM_003338, NM_003337, NM_022832, NM_003478	626	509	19235	1.75064	0.866847	0.0629705	6.61234
GOTERM_BP_FAT	GO:0044265~cellular macromolecule catabolic process	41	6.54952	0.00718033	NM_004232, NM_024674, NM_024295, NM_001004317, NM_015246, NM_012308, NM_025191, NM_014819, NM_152624, NM_004656, NM_006154, NM_002507, NM_004926, NM_032236, NM_007218, NM_001001664, NM_014554, NM_005105, NM_018448, NM_003348, NM_015176, NM_017582, NM_015017, NM_002786, NM_018315, NM_080678, NM_194261, NM_012199, NM_013396, NM_020357, NM_025126, NM_203301, NM_014504, NM_003590, NM_005316, NM_17585…	500	725	13528	1.53006	1	0.116933	12.0318
GOTERM_BP_FAT	GO:0009057~macromolecule catabolic process	42	6.70927	0.0140812	NM_004232, NM_024674, NM_024295, NM_001004317, NM_015246, NM_012308, NM_025191, NM_014819, NM_152624, NM_004656, NM_006154, NM_002507, NM_004926, NM_032236, NM_007218, NM_001001664, NM_014554, NM_005105, NM_018448, NM_003348, NM_015176, NM_017582, NM_015017, NM_002786, NM_018315, NM_080678, NM_194261, NM_012199, NM_013396, NM_020357, NM_025126, NM_203301, NM_004958, NM_014504, NM_003590, NM_00531…	500	781	13528	1.455	1	0.181166	22.297
GOTERM_BP_FAT	GO:0019941~modification-dependent protein catabolic process	32	5.11182	0.0217667	NM_004232, NM_024295, NM_015246, NM_012308, NM_025191, NM_014819, NM_004656, NM_006154, NM_032236, NM_007218, NM_001001664, NM_014554, NM_018448, NM_003348, NM_015176, NM_017582, NM_015017, NM_002786, NM_018315, NM_080678, NM_194261, NM_013396, NM_020357, NM_025126, NM_203301, NM_014504, NM_003590, NM_015626, NM_003338, NM_022832, NM_003337, NM_003478	500	574	13528	1.50835	1	0.233303	32.3954
GOTERM_BP_FAT	GO:0043632~modification-dependent macromolecule catabolic process	32	5.11182	0.0217667	NM_004232, NM_024295, NM_015246, NM_012308, NM_025191, NM_014819, NM_004656, NM_006154, NM_032236, NM_007218, NM_001001664, NM_014554, NM_018448, NM_003348, NM_015176, NM_017582, NM_015017, NM_002786, NM_018315, NM_080678, NM_194261, NM_013396, NM_020357, NM_025126, NM_203301, NM_014504, NM_003590, NM_015626, NM_003338, NM_022832, NM_003337, NM_003478	500	574	13528	1.50835	1	0.233303	32.3954
GOTERM_BP_FAT	GO:0030163~protein catabolic process	34	5.43131	0.0227722	NM_004232, NM_024295, NM_015246, NM_012308, NM_025191, NM_014819, NM_004656, NM_006154, NM_002507, NM_032236, NM_007218, NM_001001664, NM_014554, NM_018448, NM_003348, NM_015176, NM_017582, NM_015017, NM_002786, NM_018315, NM_080678, NM_194261, NM_013396, NM_020357, NM_025126, NM_203301, NM_004958, NM_014504, NM_003590, NM_015626, NM_003338, NM_022832, NM_003337, NM_003478	500	622	13528	1.47895	1	0.240889	33.621
GOTERM_BP_FAT	GO:0051603~proteolysis involved in cellular protein catabolic process	33	5.27157	0.0232754	NM_004232, NM_024295, NM_015246, NM_012308, NM_025191, NM_014819, NM_004656, NM_006154, NM_002507, NM_032236, NM_007218, NM_001001664, NM_014554, NM_018448, NM_003348, NM_015176, NM_017582, NM_015017, NM_002786, NM_018315, NM_080678, NM_194261, NM_013396, NM_020357, NM_025126, NM_203301, NM_014504, NM_003590, NM_015626, NM_003338, NM_022832, NM_003337, NM_003478	500	600	13528	1.48808	1	0.24275	34.2264
GOTERM_BP_FAT	GO:0044257~cellular protein catabolic process	33	5.27157	0.0250606	NM_004232, NM_024295, NM_015246, NM_012308, NM_025191, NM_014819, NM_004656, NM_006154, NM_002507, NM_032236, NM_007218, NM_001001664, NM_014554, NM_018448, NM_003348, NM_015176, NM_017582, NM_015017, NM_002786, NM_018315, NM_080678, NM_194261, NM_013396, NM_020357, NM_025126, NM_203301, NM_014504, NM_003590, NM_015626, NM_003338, NM_022832, NM_003337, NM_003478	500	603	13528	1.48068	1	0.25045	36.3325
GOTERM_BP_FAT	GO:0006511~ubiquitin-dependent protein catabolic process	15	2.39617	0.0647949	NM_015017, NM_024295, NM_002786, NM_194261, NM_013396, NM_025191, NM_020357, NM_003590, NM_004656, NM_006154, NM_032236, NM_003338, NM_003337, NM_022832, NM_003478	500	242	13528	1.67702	1	0.449615	69.6297
GOTERM_BP_FAT	GO:0006508~proteolysis	44	7.02875	0.260888	NM_004755, NM_004232, NM_024295, NM_032992, NM_015246, NM_012308, NM_025191, NM_199355, NM_014819, NM_004656, NM_006154, NM_002507, NM_007218, NM_032236, NM_001001664, NM_033340, NM_014554, NM_018448, NM_003348, NM_015176, NM_006988, NM_017582, NM_015017, NM_002786, NM_018315, NM_021978, NM_080678, NM_194261, NM_013396, NM_020357, NM_025126, NM_203301, NM_014504, NM_003590, NM_006310, NM_015626, …	500	1054	13528	1.12947	1	0.821678	99.5382
Annotation Cluster 46	Enrichment Score: 1.626032708354711
Category	Term	Count	%	PValue	Genes	List Total	Pop Hits	Pop Total	Fold Enrichment	Bonferroni	Benjamini	FDR
GOTERM_BP_FAT	GO:0048661~positive regulation of smooth muscle cell proliferation	6	0.958466	0.00514017	NM_001432, NM_001025367, NM_001400, NM_005228, NM_003376, NM_004557, NM_005795	500	31	13528	5.23665	0.999999	0.0930766	8.75999
GOTERM_BP_FAT	GO:0048660~regulation of smooth muscle cell proliferation	7	1.11821	0.00654461	NM_001432, NM_001013398, NM_001025367, NM_001400, NM_005228, NM_003376, NM_004557, NM_005795	500	46	13528	4.11722	1	0.111162	11.0244
GOTERM_BP_FAT	GO:0030855~epithelial cell differentiation	7	1.11821	0.393587	NM_002167, NM_001432, NM_001025367, NM_001400, NM_001497, NM_003376, NM_004557, NM_002755	500	137	13528	1.38242	1	0.921559	99.9863
Annotation Cluster 47	Enrichment Score: 1.5506851727834827
Category	Term	Count	%	PValue	Genes	List Total	Pop Hits	Pop Total	Fold Enrichment	Bonferroni	Benjamini	FDR
GOTERM_BP_FAT	GO:0043353~enucleate erythrocyte differentiation	4	0.638978	0.00156255	NM_003111, NM_002166, NM_001806, NM_138473	500	7	13528	15.4606	0.985149	0.0400468	2.74354
GOTERM_BP_FAT	GO:0030218~erythrocyte differentiation	6	0.958466	0.0203178	NM_003111, NM_001025367, NM_003376, NM_002166, NM_001001419, NM_001806, NM_138473	500	43	13528	3.77526	1	0.222115	30.5918
GOTERM_BP_FAT	GO:0030099~myeloid cell differentiation	9	1.4377	0.0213738	NM_000757, NM_003111, NM_172212, NM_002460, NM_001025367, NM_003376, NM_002166, NM_001001890, NM_001001419, NM_001806, NM_138473	500	93	13528	2.61832	1	0.230482	31.9108
GOTERM_BP_FAT	GO:0048872~homeostasis of number of cells	9	1.4377	0.0313425	NM_000757, NM_003111, NM_172212, NM_000633, NM_001025367, NM_001188, NM_003376, NM_002166, NM_001001419, NM_001806, NM_138473	500	100	13528	2.43504	1	0.288355	43.2487
GOTERM_BP_FAT	GO:0034101~erythrocyte homeostasis	6	0.958466	0.03368	NM_003111, NM_001025367, NM_003376, NM_002166, NM_001001419, NM_001806, NM_138473	500	49	13528	3.31298	1	0.30056	45.6362
GOTERM_BP_FAT	GO:0048593~camera-type eye morphogenesis	5	0.798722	0.0780267	NM_003111, NM_001025367, NM_001188, NM_030751, NM_003376, NM_138473	500	44	13528	3.07455	1	0.499463	76.4301
GOTERM_BP_FAT	GO:0048592~eye morphogenesis	5	0.798722	0.249955	NM_003111, NM_001025367, NM_001188, NM_030751, NM_003376, NM_138473	500	69	13528	1.96058	1	0.809478	99.4004
Annotation Cluster 48	Enrichment Score: 1.5401606662009015
Category	Term	Count	%	PValue	Genes	List Total	Pop Hits	Pop Total	Fold Enrichment	Bonferroni	Benjamini	FDR
GOTERM_BP_FAT	GO:0030902~hindbrain development	8	1.27796	0.00634635	NM_001426, NM_000633, NM_001001331, NM_014491, NM_005461, NM_002500, NM_005631, NM_001427	500	60	13528	3.60747	1	0.110761	10.708
GOTERM_BP_FAT	GO:0022037~metencephalon development	5	0.798722	0.038825	NM_000633, NM_001001331, NM_014491, NM_002500, NM_005631	500	35	13528	3.86514	1	0.330183	50.5615
GOTERM_BP_FAT	GO:0021549~cerebellum development	4	0.638978	0.0972484	NM_001001331, NM_014491, NM_002500, NM_005631	500	30	13528	3.60747	1	0.553046	83.7975
Annotation Cluster 49	Enrichment Score: 1.5349084733294343
Category	Term	Count	%	PValue	Genes	List Total	Pop Hits	Pop Total	Fold Enrichment	Bonferroni	Benjamini	FDR
UP_SEQ_FEATURE	domain:Helix-loop-helix motif	10	1.59744	0.0125135	NM_002167, NM_003205, NM_181353, NM_020310, NM_003670, NM_000248, NM_002166, NM_022728, NM_005599, NM_002500	626	114	19113	2.67824	1	0.5436	19.3955
UP_SEQ_FEATURE	DNA-binding region:Basic motif	12	1.91693	0.0169363	NM_003205, NM_020310, NM_003670, NM_006164, NM_000248, NM_022728, NM_002126, NM_005599, NM_001806, NM_005461, NM_002500, NM_004379	626	161	19113	2.27567	1	0.620963	25.3589
INTERPRO	IPR001092:Basic helix-loop-helix dimerisation region bHLH	10	1.59744	0.0188024	NM_002167, NM_003205, NM_181353, NM_020310, NM_003670, NM_000248, NM_002166, NM_022728, NM_005599, NM_002500	585	114	16659	2.49798	1	0.640066	25.8216
SMART	SM00353:HLH	10	1.59744	0.071388	NM_002167, NM_003205, NM_181353, NM_020310, NM_003670, NM_000248, NM_002166, NM_022728, NM_005599, NM_002500	410	114	9079	1.94245	1	0.812477	61.2048
INTERPRO	IPR011598:Helix-loop-helix DNA-binding	7	1.11821	0.0743742	NM_003205, NM_181353, NM_020310, NM_003670, NM_022728, NM_005599, NM_002500	585	84	16659	2.37308	1	0.824763	70.3641
Annotation Cluster 50	Enrichment Score: 1.526683431723305
Category	Term	Count	%	PValue	Genes	List Total	Pop Hits	Pop Total	Fold Enrichment	Bonferroni	Benjamini	FDR
KEGG_PATHWAY	hsa04720:Long-term potentiation	10	1.59744	0.00157387	NM_021116, NM_007236, NM_002222, NM_000838, NM_182734, NM_002755, NM_001743, NM_002480, NM_033360, NM_002710	208	68	5085	3.59516	0.194096	0.0525183	1.83438
KEGG_PATHWAY	hsa04540:Gap junction	11	1.75719	0.00306978	NM_006206, NM_000165, NM_021116, NM_001401, NM_002222, NM_000838, NM_005228, NM_182734, NM_002755, NM_033360, NM_002086	208	89	5085	3.02155	0.343745	0.0677936	3.5493
KEGG_PATHWAY	hsa04912:GnRH signaling pathway	10	1.59744	0.0176062	NM_002401, NM_021116, NM_003010, NM_002222, NM_005228, NM_182734, NM_002755, NM_001743, NM_033360, NM_002086	208	98	5085	2.4946	0.912274	0.159555	18.8434
KEGG_PATHWAY	hsa04730:Long-term depression	5	0.798722	0.30874	NM_002222, NM_000838, NM_182734, NM_002755, NM_033360	208	69	5085	1.77153	1	0.629121	98.6965
KEGG_PATHWAY	hsa04062:Chemokine signaling pathway	6	0.958466	0.885619	NM_021116, NM_182734, NM_003629, NM_002755, NM_033360, NM_002086	208	187	5085	0.784399	1	0.969641	100
Annotation Cluster 51	Enrichment Score: 1.5130613896200362
Category	Term	Count	%	PValue	Genes	List Total	Pop Hits	Pop Total	Fold Enrichment	Bonferroni	Benjamini	FDR
GOTERM_BP_FAT	GO:0051050~positive regulation of transport	17	2.71565	0.00859995	NM_003749, NM_002193, NM_005544, NM_003182, NM_001188, NM_053023, NM_014445, NM_001743, NM_004379, NM_000676, NM_000575, NM_006154, NM_001001331, NM_003081, NM_001982, NM_005631, NM_006628	500	223	13528	2.06257	1	0.131438	14.2428
GOTERM_BP_FAT	GO:0046883~regulation of hormone secretion	8	1.27796	0.010603	NM_002193, NM_053023, NM_003081, NM_014445, NM_017780, NM_002500, NM_000922, NM_004379	500	66	13528	3.27952	1	0.151237	17.2734
GOTERM_BP_FAT	GO:0060341~regulation of cellular localization	18	2.8754	0.0106049	NM_012297, NM_002193, NM_006823, NM_012238, NM_007023, NM_053023, NM_014445, NM_017780, NM_001743, NM_000922, NM_000676, NM_004379, NM_000575, NM_006154, NM_001497, NM_003081, NM_002500, NM_005631	500	248	13528	1.96374	1	0.150471	17.2763
GOTERM_BP_FAT	GO:0002791~regulation of peptide secretion	6	0.958466	0.0264626	NM_002193, NM_003081, NM_014445, NM_017780, NM_002500, NM_000922	500	46	13528	3.52904	1	0.257035	37.9417
GOTERM_BP_FAT	GO:0051046~regulation of secretion	14	2.23642	0.0367437	NM_002193, NM_003182, NM_007023, NM_053023, NM_014445, NM_017780, NM_000922, NM_004379, NM_000676, NM_000575, NM_001497, NM_003081, NM_001982, NM_002500	500	202	13528	1.87517	1	0.318312	48.6222
GOTERM_BP_FAT	GO:0046887~positive regulation of hormone secretion	5	0.798722	0.0424517	NM_002193, NM_053023, NM_003081, NM_014445, NM_004379	500	36	13528	3.75778	1	0.349052	53.777
GOTERM_BP_FAT	GO:0051047~positive regulation of secretion	8	1.27796	0.108042	NM_002193, NM_000575, NM_003182, NM_053023, NM_003081, NM_014445, NM_000676, NM_004379	500	109	13528	1.98576	1	0.582894	86.9187
GOTERM_BP_FAT	GO:0050796~regulation of insulin secretion	4	0.638978	0.182294	NM_002193, NM_003081, NM_002500, NM_000922	500	40	13528	2.7056	1	0.719664	97.2129
Annotation Cluster 52	Enrichment Score: 1.4939372070581471
Category	Term	Count	%	PValue	Genes	List Total	Pop Hits	Pop Total	Fold Enrichment	Bonferroni	Benjamini	FDR
GOTERM_BP_FAT	GO:0043010~camera-type eye development	12	1.91693	0.00195668	NM_000248, NM_032992, NM_001188, NM_001025367, NM_030751, NM_003376, NM_021809, NM_017780, NM_003111, NM_000499, NM_014491, NM_002500, NM_138473	500	107	13528	3.03432	0.994869	0.0476474	3.42425
GOTERM_BP_FAT	GO:0001654~eye development	12	1.91693	0.00964057	NM_000248, NM_032992, NM_001188, NM_001025367, NM_030751, NM_003376, NM_021809, NM_017780, NM_003111, NM_000499, NM_014491, NM_002500, NM_138473	500	132	13528	2.45964	1	0.141445	15.8301
GOTERM_BP_FAT	GO:0048596~embryonic camera-type eye morphogenesis	3	0.479233	0.0328046	NM_003111, NM_030751, NM_138473	500	8	13528	10.146	1	0.295837	44.7534
GOTERM_BP_FAT	GO:0031076~embryonic camera-type eye development	3	0.479233	0.0411636	NM_003111, NM_030751, NM_138473	500	9	13528	9.01867	1	0.343387	52.6582
GOTERM_BP_FAT	GO:0048048~embryonic eye morphogenesis	3	0.479233	0.070188	NM_003111, NM_030751, NM_138473	500	12	13528	6.764	1	0.469532	72.599
GOTERM_BP_FAT	GO:0048593~camera-type eye morphogenesis	5	0.798722	0.0780267	NM_003111, NM_001025367, NM_001188, NM_030751, NM_003376, NM_138473	500	44	13528	3.07455	1	0.499463	76.4301
GOTERM_BP_FAT	GO:0048592~eye morphogenesis	5	0.798722	0.249955	NM_003111, NM_001025367, NM_001188, NM_030751, NM_003376, NM_138473	500	69	13528	1.96058	1	0.809478	99.4004
Annotation Cluster 53	Enrichment Score: 1.4702203438749355
Category	Term	Count	%	PValue	Genes	List Total	Pop Hits	Pop Total	Fold Enrichment	Bonferroni	Benjamini	FDR
GOTERM_BP_FAT	GO:0009952~anterior/posterior pattern formation	15	2.39617	0.000664001	NM_001426, NM_017617, NM_003012, NM_030661, NM_005430, NM_003413, NM_001616, NM_014795, NM_006195, NM_018951, NM_001204, NM_019102, NM_005924, NM_002500, NM_022658	500	140	13528	2.89886	0.83272	0.0208166	1.17466
SP_PIR_KEYWORDS	Homeobox	15	2.39617	0.0272179	NM_022062, NM_000522, NM_001426, NM_030661, NM_030751, NM_021809, NM_015265, NM_014795, NM_001427, NM_021728, NM_006195, NM_018951, NM_019102, NM_005924, NM_022658	626	242	19235	1.90456	0.999989	0.200258	32.0698
INTERPRO	IPR017970:Homeobox, conserved site	15	2.39617	0.034522	NM_022062, NM_000522, NM_001426, NM_030661, NM_030751, NM_021809, NM_015265, NM_014795, NM_001427, NM_021728, NM_006195, NM_018951, NM_019102, NM_005924, NM_022658	585	232	16659	1.84118	1	0.730003	42.4691
INTERPRO	IPR001356:Homeobox	15	2.39617	0.0378643	NM_022062, NM_000522, NM_001426, NM_030661, NM_030751, NM_021809, NM_015265, NM_014795, NM_001427, NM_021728, NM_006195, NM_018951, NM_019102, NM_005924, NM_022658	585	235	16659	1.81768	1	0.73706	45.5244
UP_SEQ_FEATURE	DNA-binding region:Homeobox	11	1.75719	0.0947755	NM_021728, NM_022062, NM_000522, NM_001426, NM_018951, NM_019102, NM_030661, NM_005924, NM_015265, NM_022658, NM_001427	626	190	19113	1.76764	1	0.948081	81.8218
INTERPRO	IPR012287:Homeodomain-related	13	2.07668	0.132982	NM_022062, NM_000522, NM_001426, NM_030661, NM_021809, NM_015265, NM_001427, NM_021728, NM_006195, NM_018951, NM_019102, NM_005924, NM_022658	585	238	16659	1.55546	1	0.911595	89.4125
SMART	SM00389:HOX	15	2.39617	0.17164	NM_022062, NM_000522, NM_001426, NM_030661, NM_030751, NM_021809, NM_015265, NM_014795, NM_001427, NM_021728, NM_006195, NM_018951, NM_019102, NM_005924, NM_022658	410	235	9079	1.41344	1	0.905986	90.9953
Annotation Cluster 54	Enrichment Score: 1.4668816294166007
Category	Term	Count	%	PValue	Genes	List Total	Pop Hits	Pop Total	Fold Enrichment	Bonferroni	Benjamini	FDR
UP_SEQ_FEATURE	domain:Leucine-zipper	11	1.75719	0.00325146	NM_032682, NM_006022, NM_003205, NM_020310, NM_006164, NM_000248, NM_014491, NM_002126, NM_001806, NM_005461, NM_004379	626	110	19113	3.05319	0.998143	0.281787	5.42382
UP_SEQ_FEATURE	DNA-binding region:Basic motif	12	1.91693	0.0169363	NM_003205, NM_020310, NM_003670, NM_006164, NM_000248, NM_022728, NM_002126, NM_005599, NM_001806, NM_005461, NM_002500, NM_004379	626	161	19113	2.27567	1	0.620963	25.3589
INTERPRO	IPR004827:Basic-leucine zipper (bZIP) transcription factor	5	0.798722	0.114448	NM_006164, NM_002126, NM_001806, NM_005461, NM_004379	585	53	16659	2.6865	1	0.882509	85.2312
SMART	SM00338:BRLZ	5	0.798722	0.215262	NM_006164, NM_002126, NM_001806, NM_005461, NM_004379	410	53	9079	2.08905	1	0.926373	95.4907
Annotation Cluster 55	Enrichment Score: 1.4525872658492205
Category	Term	Count	%	PValue	Genes	List Total	Pop Hits	Pop Total	Fold Enrichment	Bonferroni	Benjamini	FDR
PIR_SUPERFAMILY	PIRSF016591:beta-1,4-galactosyltransferase, B4GalT1-6 types	3	0.479233	0.0184549	NM_003779, NM_001497, NM_004776	274	6	7396	13.4964	0.996654	0.942155	22.0942
UP_SEQ_FEATURE	metal ion-binding site:Manganese	5	0.798722	0.0218597	NM_152624, NM_003779, NM_001497, NM_002710, NM_004776	626	33	19113	4.62605	1	0.694418	31.5077
INTERPRO	IPR003859:Metazoa galactosyltransferase	3	0.479233	0.0298546	NM_003779, NM_001497, NM_004776	585	8	16659	10.6788	1	0.691116	37.933
GOTERM_MF_FAT	GO:0008378~galactosyltransferase activity	4	0.638978	0.128494	NM_003779, NM_001497, NM_003782, NM_004776	479	34	12983	3.18875	1	0.776816	87.3672
Annotation Cluster 56	Enrichment Score: 1.4118987837767552
Category	Term	Count	%	PValue	Genes	List Total	Pop Hits	Pop Total	Fold Enrichment	Bonferroni	Benjamini	FDR
UP_SEQ_FEATURE	domain:MIT	3	0.479233	0.026226	NM_015087, NM_012424, NM_004869	626	8	19113	11.4495	1	0.731755	36.5586
INTERPRO	IPR007330:MIT	3	0.479233	0.0375063	NM_015087, NM_012424, NM_004869	585	9	16659	9.49231	1	0.746389	45.2046
SMART	SM00745:MIT	3	0.479233	0.0590837	NM_015087, NM_012424, NM_004869	410	9	9079	7.3813	0.999999	0.783311	54.0947
Annotation Cluster 57	Enrichment Score: 1.4109513266624214
Category	Term	Count	%	PValue	Genes	List Total	Pop Hits	Pop Total	Fold Enrichment	Bonferroni	Benjamini	FDR
UP_SEQ_FEATURE	region of interest:Hinge	5	0.798722	0.00518098	NM_000901, NM_000176, NM_000964, NM_000125, NM_033013	626	22	19113	6.93908	0.999956	0.379756	8.51023
GOTERM_BP_FAT	GO:0030518~steroid hormone receptor signaling pathway	7	1.11821	0.0195637	NM_000176, NM_006154, NM_004229, NM_020182, NM_000964, NM_018433, NM_000125	500	58	13528	3.26538	1	0.215622	29.6352
GOTERM_BP_FAT	GO:0030522~intracellular receptor-mediated signaling pathway	7	1.11821	0.0581436	NM_000176, NM_006154, NM_004229, NM_020182, NM_000964, NM_018433, NM_000125	500	75	13528	2.52523	1	0.422181	65.5491
GOTERM_BP_FAT	GO:0030521~androgen receptor signaling pathway	3	0.479233	0.385328	NM_004229, NM_020182, NM_018433	500	36	13528	2.25467	1	0.917931	99.9826
Annotation Cluster 58	Enrichment Score: 1.4044184016230594
Category	Term	Count	%	PValue	Genes	List Total	Pop Hits	Pop Total	Fold Enrichment	Bonferroni	Benjamini	FDR
GOTERM_BP_FAT	GO:0010638~positive regulation of organelle organization	11	1.75719	0.000925636	NM_004958, NM_000522, NM_133265, NM_001432, NM_000575, NM_006139, NM_005909, NM_175850, NM_003182, NM_175849, NM_003236, NM_003348	500	83	13528	3.58573	0.917336	0.0270234	1.63392
GOTERM_BP_FAT	GO:0045787~positive regulation of cell cycle	8	1.27796	0.00477436	NM_000522, NM_001432, NM_000575, NM_006139, NM_000499, NM_005228, NM_002166, NM_003236	500	57	13528	3.79733	0.999997	0.0897529	8.16134
GOTERM_BP_FAT	GO:0051785~positive regulation of nuclear division	5	0.798722	0.0125002	NM_000522, NM_001432, NM_000575, NM_006139, NM_003236	500	25	13528	5.4112	1	0.16893	20.0503
GOTERM_BP_FAT	GO:0045840~positive regulation of mitosis	5	0.798722	0.0125002	NM_000522, NM_001432, NM_000575, NM_006139, NM_003236	500	25	13528	5.4112	1	0.16893	20.0503
GOTERM_BP_FAT	GO:0007346~regulation of mitotic cell cycle	12	1.91693	0.0251871	NM_000522, NM_014397, NM_006823, NM_001432, NM_000575, NM_006139, NM_000499, NM_173354, NM_000633, NM_005228, NM_173475, NM_003236	500	152	13528	2.136	1	0.250642	36.4793
GOTERM_BP_FAT	GO:0042108~positive regulation of cytokine biosynthetic process	6	0.958466	0.0311522	NM_001432, NM_000575, NM_006139, NM_002460, NM_002198, NM_001806	500	48	13528	3.382	1	0.28782	43.05
GOTERM_BP_FAT	GO:0051783~regulation of nuclear division	6	0.958466	0.0548909	NM_000522, NM_014397, NM_001432, NM_000575, NM_006139, NM_003236	500	56	13528	2.89886	1	0.410038	63.37
GOTERM_BP_FAT	GO:0007088~regulation of mitosis	6	0.958466	0.0548909	NM_000522, NM_014397, NM_001432, NM_000575, NM_006139, NM_003236	500	56	13528	2.89886	1	0.410038	63.37
GOTERM_BP_FAT	GO:0042035~regulation of cytokine biosynthetic process	7	1.11821	0.0551249	NM_002193, NM_001432, NM_000575, NM_006139, NM_002460, NM_002198, NM_001806	500	74	13528	2.55935	1	0.409246	63.531
GOTERM_BP_FAT	GO:0010564~regulation of cell cycle process	9	1.4377	0.0598856	NM_000522, NM_014397, NM_006823, NM_001432, NM_000575, NM_006139, NM_000499, NM_173475, NM_003236	500	114	13528	2.136	1	0.428639	66.6651
GOTERM_BP_FAT	GO:0051302~regulation of cell division	5	0.798722	0.0942537	NM_001432, NM_000575, NM_001025367, NM_003376, NM_001743, NM_003236	500	47	13528	2.8783	1	0.544394	82.8142
SP_PIR_KEYWORDS	mitogen	4	0.638978	0.132444	NM_001432, NM_000575, NM_001025367, NM_003376, NM_003236	626	39	19235	3.15147	1	0.547486	86.3428
SP_PIR_KEYWORDS	growth factor	8	1.27796	0.134973	NM_002193, NM_000757, NM_001432, NM_172212, NM_001025367, NM_000899, NM_004926, NM_003376, NM_053023, NM_003236	626	131	19235	1.87645	1	0.549969	86.8902
GOTERM_BP_FAT	GO:0051781~positive regulation of cell division	4	0.638978	0.173032	NM_001432, NM_000575, NM_001025367, NM_003376, NM_003236	500	39	13528	2.77497	1	0.707547	96.5946
GOTERM_MF_FAT	GO:0008083~growth factor activity	7	1.11821	0.546376	NM_002193, NM_000757, NM_001432, NM_172212, NM_001025367, NM_000899, NM_003376, NM_053023, NM_003236	479	161	12983	1.17845	1	0.988758	99.9993
Annotation Cluster 59	Enrichment Score: 1.398527001890691
Category	Term	Count	%	PValue	Genes	List Total	Pop Hits	Pop Total	Fold Enrichment	Bonferroni	Benjamini	FDR
GOTERM_BP_FAT	GO:0008361~regulation of cell size	16	2.55591	0.00945915	NM_002314, NM_000633, NM_000555, NM_004060, NM_053023, NM_022477, NM_003873, NM_004379, NM_004958, NM_147156, NM_133265, NM_005909, NM_004396, NM_001001331, NM_001007156, NM_173475	500	206	13528	2.10144	1	0.140489	15.5554
GOTERM_BP_FAT	GO:0032535~regulation of cellular component size	18	2.8754	0.0233614	NM_002314, NM_005720, NM_000633, NM_000555, NM_004060, NM_053023, NM_022477, NM_006135, NM_003873, NM_004379, NM_004958, NM_147156, NM_133265, NM_005909, NM_004396, NM_001001331, NM_001007156, NM_173475	500	271	13528	1.79708	1	0.242615	34.3294
GOTERM_BP_FAT	GO:0001558~regulation of cell growth	10	1.59744	0.288448	NM_002314, NM_005909, NM_000633, NM_001013398, NM_001007156, NM_053023, NM_022477, NM_001554, NM_173475, NM_003873	500	194	13528	1.39464	1	0.848758	99.7651
Annotation Cluster 60	Enrichment Score: 1.3833609021098734
Category	Term	Count	%	PValue	Genes	List Total	Pop Hits	Pop Total	Fold Enrichment	Bonferroni	Benjamini	FDR
GOTERM_BP_FAT	GO:0032268~regulation of cellular protein metabolic process	31	4.95208	0.00286762	NM_004730, NM_001013398, NM_003404, NM_001616, NM_199072, NM_172212, NM_004849, NM_004926, NM_005228, NM_007218, NM_018084, NM_175849, NM_001967, NM_005105, NM_003348, NM_033407, NM_000633, NM_002786, NM_001188, NM_007023, NM_012199, NM_053023, NM_005400, NM_014795, NM_004958, NM_000757, NM_006139, NM_175850, NM_001204, NM_000899, NM_000362, NM_003338, NM_032833	500	474	13528	1.76949	0.999561	0.0623913	4.98037
GOTERM_BP_FAT	GO:0031399~regulation of protein modification process	22	3.51438	0.00312425	NM_000633, NM_001013398, NM_001188, NM_002786, NM_007023, NM_003404, NM_001616, NM_053023, NM_005400, NM_014795, NM_004958, NM_199072, NM_175850, NM_001204, NM_004849, NM_000899, NM_005228, NM_007218, NM_003338, NM_175849, NM_018084, NM_003348, NM_033407	500	295	13528	2.01774	0.99978	0.0651686	5.41447
GOTERM_BP_FAT	GO:0001932~regulation of protein amino acid phosphorylation	15	2.39617	0.00487642	NM_000633, NM_001013398, NM_001188, NM_007023, NM_001616, NM_053023, NM_005400, NM_014795, NM_004958, NM_199072, NM_001204, NM_000899, NM_005228, NM_018084, NM_033407	500	173	13528	2.3459	0.999998	0.0903288	8.32872
GOTERM_BP_FAT	GO:0042327~positive regulation of phosphorylation	9	1.4377	0.0267446	NM_004958, NM_001432, NM_001204, NM_000633, NM_000899, NM_005228, NM_001616, NM_053023, NM_033407	500	97	13528	2.51035	1	0.258504	38.2608
GOTERM_BP_FAT	GO:0010562~positive regulation of phosphorus metabolic process	9	1.4377	0.0313425	NM_004958, NM_001432, NM_001204, NM_000633, NM_000899, NM_005228, NM_001616, NM_053023, NM_033407	500	100	13528	2.43504	1	0.288355	43.2487
GOTERM_BP_FAT	GO:0045937~positive regulation of phosphate metabolic process	9	1.4377	0.0313425	NM_004958, NM_001432, NM_001204, NM_000633, NM_000899, NM_005228, NM_001616, NM_053023, NM_033407	500	100	13528	2.43504	1	0.288355	43.2487
GOTERM_BP_FAT	GO:0051247~positive regulation of protein metabolic process	15	2.39617	0.0665941	NM_000165, NM_000633, NM_002786, NM_001616, NM_053023, NM_004958, NM_000757, NM_006139, NM_175850, NM_172212, NM_006154, NM_001204, NM_000899, NM_003338, NM_175849, NM_003348, NM_033407	500	243	13528	1.67012	1	0.456791	70.6525
GOTERM_BP_FAT	GO:0001934~positive regulation of protein amino acid phosphorylation	7	1.11821	0.110512	NM_004958, NM_001204, NM_000633, NM_000899, NM_001616, NM_053023, NM_033407	500	89	13528	2.128	1	0.587515	87.5482
GOTERM_BP_FAT	GO:0032270~positive regulation of cellular protein metabolic process	13	2.07668	0.152988	NM_000633, NM_002786, NM_001616, NM_053023, NM_004958, NM_000757, NM_006139, NM_175850, NM_172212, NM_001204, NM_000899, NM_003338, NM_175849, NM_003348, NM_033407	500	233	13528	1.50956	1	0.672889	94.7858
GOTERM_BP_FAT	GO:0031401~positive regulation of protein modification process	11	1.75719	0.153902	NM_004958, NM_001204, NM_175850, NM_000633, NM_000899, NM_002786, NM_001616, NM_053023, NM_003338, NM_175849, NM_003348, NM_033407	500	187	13528	1.59153	1	0.674345	94.8849
GOTERM_BP_FAT	GO:0050730~regulation of peptidyl-tyrosine phosphorylation	5	0.798722	0.241878	NM_004958, NM_000899, NM_005228, NM_053023, NM_005400	500	68	13528	1.98941	1	0.800815	99.2745
GOTERM_BP_FAT	GO:0050731~positive regulation of peptidyl-tyrosine phosphorylation	3	0.479233	0.521739	NM_004958, NM_000899, NM_053023	500	47	13528	1.72698	1	0.968925	99.9998
Annotation Cluster 61	Enrichment Score: 1.3779883546060738
Category	Term	Count	%	PValue	Genes	List Total	Pop Hits	Pop Total	Fold Enrichment	Bonferroni	Benjamini	FDR
KEGG_PATHWAY	hsa04320:Dorso-ventral axis formation	8	1.27796	4.30253e-05	NM_005238, NM_017617, NM_005228, NM_004557, NM_002755, NM_033360, NM_002086, NM_001987	208	25	5085	7.82308	0.00587725	0.00587725	0.0505609
KEGG_PATHWAY	hsa05214:Glioma	10	1.59744	0.000901375	NM_001259, NM_006206, NM_004958, NM_005228, NM_003629, NM_002755, NM_001743, NM_033360, NM_002086, NM_003236	208	63	5085	3.88049	0.116217	0.0403449	1.05437
KEGG_PATHWAY	hsa04012:ErbB signaling pathway	11	1.75719	0.0025921	NM_004958, NM_001432, NM_003010, NM_005228, NM_004448, NM_003629, NM_001982, NM_002755, NM_033360, NM_002086, NM_003236	208	87	5085	3.09101	0.299233	0.068646	3.00469
KEGG_PATHWAY	hsa05215:Prostate cancer	11	1.75719	0.00306978	NM_006206, NM_004958, NM_000633, NM_005228, NM_004448, NM_003629, NM_002755, NM_033360, NM_002086, NM_003236, NM_004379	208	89	5085	3.02155	0.343745	0.0677936	3.5493
KEGG_PATHWAY	hsa05223:Non-small cell lung cancer	8	1.27796	0.00582153	NM_001259, NM_005228, NM_004448, NM_003629, NM_002755, NM_033360, NM_002086, NM_003236	208	54	5085	3.62179	0.550617	0.107982	6.63252
KEGG_PATHWAY	hsa05200:Pathways in cancer	24	3.83387	0.00683058	NM_001259, NM_000248, NM_005430, NM_003394, NM_003376, NM_002755, NM_002204, NM_006788, NM_005228, NM_000964, NM_033360, NM_005631, NM_004423, NM_006206, NM_000633, NM_001025367, NM_006516, NM_004448, NM_002086, NM_003236, NM_005238, NM_004958, NM_000899, NM_001001890, NM_003629	208	328	5085	1.78881	0.608981	0.0990751	7.74034
KEGG_PATHWAY	hsa05212:Pancreatic cancer	9	1.4377	0.0083865	NM_001259, NM_001025367, NM_005228, NM_003376, NM_004448, NM_003629, NM_002755, NM_033360, NM_006788, NM_003236	208	72	5085	3.05589	0.684563	0.108972	9.42501
BIOCARTA	h_her2Pathway:Role of ERBB2 in Signal Transduction and Oncology	6	0.958466	0.00905524	NM_005228, NM_004448, NM_001982, NM_002755, NM_002086, NM_000125	94	21	1437	4.36778	0.834884	0.593655	10.7588
KEGG_PATHWAY	hsa05211:Renal cell carcinoma	8	1.27796	0.0228448	NM_005238, NM_001025367, NM_006516, NM_003376, NM_003629, NM_002755, NM_033360, NM_002086, NM_003236	208	70	5085	2.79396	0.95783	0.190282	23.7868
KEGG_PATHWAY	hsa05219:Bladder cancer	6	0.958466	0.0266282	NM_004755, NM_001025367, NM_005228, NM_003376, NM_004448, NM_002755, NM_033360	208	42	5085	3.49245	0.975215	0.195473	27.184
KEGG_PATHWAY	hsa05221:Acute myeloid leukemia	7	1.11821	0.0294259	NM_004958, NM_001001890, NM_003629, NM_000964, NM_002755, NM_033360, NM_002086	208	58	5085	2.95051	0.983292	0.203338	29.6064
BIOCARTA	h_erkPathway:Erk1/Erk2 Mapk Signaling pathway	6	0.958466	0.0350427	NM_006206, NM_004755, NM_002507, NM_005228, NM_002755, NM_002086	94	29	1437	3.16288	0.999144	0.82894	36.0052
KEGG_PATHWAY	hsa05210:Colorectal cancer	8	1.27796	0.0538469	NM_006206, NM_004423, NM_000633, NM_005228, NM_003629, NM_002755, NM_033360, NM_002086	208	84	5085	2.3283	0.999491	0.291556	47.8269
KEGG_PATHWAY	hsa05213:Endometrial cancer	6	0.958466	0.0588924	NM_005228, NM_004448, NM_003629, NM_002755, NM_033360, NM_002086	208	52	5085	2.82082	0.999755	0.273728	51.005
KEGG_PATHWAY	hsa05218:Melanoma	7	1.11821	0.0677852	NM_001259, NM_006206, NM_000248, NM_005228, NM_003629, NM_002755, NM_033360	208	71	5085	2.41028	0.999933	0.299639	56.1786
BIOCARTA	h_egfPathway:EGF Signaling Pathway	5	0.798722	0.0821787	NM_003010, NM_001895, NM_005228, NM_002755, NM_002086	94	26	1437	2.93985	1	0.880253	65.8036
BIOCARTA	h_cblPathway:CBL mediated ligand-induced downregulation of EGF receptors	3	0.479233	0.155859	NM_006206, NM_005228, NM_002086	94	11	1437	4.16925	1	0.893173	87.9992
KEGG_PATHWAY	hsa05220:Chronic myeloid leukemia	6	0.958466	0.189041	NM_001259, NM_001001890, NM_003629, NM_002755, NM_033360, NM_002086	208	75	5085	1.95577	1	0.521007	91.4816
KEGG_PATHWAY	hsa04370:VEGF signaling pathway	6	0.958466	0.189041	NM_007236, NM_001025367, NM_003376, NM_006599, NM_003629, NM_002755, NM_033360	208	75	5085	1.95577	1	0.521007	91.4816
KEGG_PATHWAY	hsa04662:B cell receptor signaling pathway	6	0.958466	0.189041	NM_007236, NM_006599, NM_003629, NM_002755, NM_033360, NM_002086	208	75	5085	1.95577	1	0.521007	91.4816
KEGG_PATHWAY	hsa04664:Fc epsilon RI signaling pathway	6	0.958466	0.210691	NM_003010, NM_003629, NM_002755, NM_005400, NM_033360, NM_002086	208	78	5085	1.88055	1	0.546419	93.8024
BIOCARTA	h_At1rPathway:Angiotensin II mediated activation of JNK Pathway via Pyk2 dependent signaling	4	0.638978	0.252102	NM_003010, NM_005228, NM_002755, NM_002086	94	27	1437	2.26478	1	0.926788	97.3615
BIOCARTA	h_spryPathway:Sprouty regulation of tyrosine kinase signals	3	0.479233	0.252793	NM_005228, NM_002755, NM_002086	94	15	1437	3.05745	1	0.918625	97.3919
KEGG_PATHWAY	hsa04914:Progesterone-mediated oocyte maturation	6	0.958466	0.27182	NM_021116, NM_201567, NM_003629, NM_002755, NM_033360, NM_000922	208	86	5085	1.70561	1	0.611214	97.5971
KEGG_PATHWAY	hsa04660:T cell receptor signaling pathway	7	1.11821	0.276129	NM_006139, NM_007236, NM_006599, NM_003629, NM_002755, NM_033360, NM_002086	208	108	5085	1.58454	1	0.602398	97.7591
BIOCARTA	h_tffPathway:Trefoil Factors Initiate Mucosal Healing	3	0.479233	0.422177	NM_005228, NM_004448, NM_002086	94	22	1437	2.08462	1	0.9699	99.8955
KEGG_PATHWAY	hsa04650:Natural killer cell mediated cytotoxicity	6	0.958466	0.636605	NM_007236, NM_006599, NM_003629, NM_002755, NM_033360, NM_002086	208	133	5085	1.10288	1	0.858187	99.9993
KEGG_PATHWAY	hsa04062:Chemokine signaling pathway	6	0.958466	0.885619	NM_021116, NM_182734, NM_003629, NM_002755, NM_033360, NM_002086	208	187	5085	0.784399	1	0.969641	100
Annotation Cluster 62	Enrichment Score: 1.3689030985578607
Category	Term	Count	%	PValue	Genes	List Total	Pop Hits	Pop Total	Fold Enrichment	Bonferroni	Benjamini	FDR
GOTERM_BP_FAT	GO:0000278~mitotic cell cycle	25	3.99361	0.00538042	NM_001259, NM_022782, NM_001924, NM_003390, NM_005862, NM_004060, NM_003858, NM_002755, NM_015282, NM_005228, NM_015032, NM_002956, NM_014397, NM_201567, NM_000633, NM_002786, NM_007375, NM_194261, NM_001105, NM_152510, NM_003590, NM_006622, NM_003338, NM_003478, NM_020382	500	370	13528	1.82811	1	0.0953074	9.15118
SP_PIR_KEYWORDS	cell division	17	2.71565	0.0128555	NM_001259, NM_014397, NM_201567, NM_003390, NM_001241, NM_004060, NM_005862, NM_194261, NM_003858, NM_015282, NM_018184, NM_015076, NM_014761, NM_004869, NM_002710, NM_015032, NM_020382	626	264	19235	1.97862	0.995222	0.114364	16.5825
SP_PIR_KEYWORDS	cell cycle	25	3.99361	0.0163514	NM_001259, NM_001924, NM_003390, NM_001241, NM_005862, NM_004060, NM_004663, NM_003858, NM_015282, NM_018184, NM_203394, NM_004869, NM_015032, NM_014397, NM_003173, NM_201567, NM_173354, NM_194261, NM_020357, NM_003884, NM_003463, NM_014761, NM_006852, NM_002710, NM_020382	626	461	19235	1.66631	0.998896	0.137587	20.6281
GOTERM_BP_FAT	GO:0007049~cell cycle	40	6.38978	0.0299566	NM_001259, NM_022782, NM_003390, NM_001924, NM_001241, NM_005862, NM_004060, NM_003858, NM_002755, NM_015282, NM_005228, NM_203394, NM_004869, NM_015032, NM_002956, NM_003173, NM_001432, NM_014397, NM_201567, NM_012257, NM_173354, NM_000633, NM_002786, NM_007375, NM_194261, NM_020357, NM_001743, NM_003884, NM_003463, NM_152510, NM_001105, NM_003590, NM_016090, NM_006622, NM_014761, NM_006852, NM_…	500	776	13528	1.39464	1	0.280226	41.7868
GOTERM_BP_FAT	GO:0022403~cell cycle phase	24	3.83387	0.0333718	NM_001259, NM_002956, NM_014397, NM_001432, NM_201567, NM_022782, NM_003390, NM_001924, NM_000633, NM_007375, NM_004060, NM_005862, NM_194261, NM_003858, NM_002755, NM_015282, NM_152510, NM_001105, NM_003590, NM_016090, NM_005228, NM_015032, NM_003478, NM_020382	500	414	13528	1.56846	1	0.299195	45.3269
GOTERM_BP_FAT	GO:0000087~M phase of mitotic cell cycle	15	2.39617	0.0382273	NM_002956, NM_014397, NM_022782, NM_201567, NM_003390, NM_007375, NM_004060, NM_005862, NM_194261, NM_003858, NM_002755, NM_015282, NM_152510, NM_015032, NM_020382	500	224	13528	1.81179	1	0.326959	50.0117
GOTERM_BP_FAT	GO:0051301~cell division	18	2.8754	0.0465511	NM_001259, NM_014397, NM_024322, NM_017617, NM_201567, NM_003390, NM_001241, NM_004060, NM_005862, NM_194261, NM_003858, NM_015282, NM_015076, NM_014761, NM_004869, NM_002710, NM_015032, NM_020382	500	295	13528	1.65087	1	0.370778	57.1735
GOTERM_BP_FAT	GO:0000280~nuclear division	14	2.23642	0.0640011	NM_002956, NM_014397, NM_201567, NM_003390, NM_007375, NM_004060, NM_005862, NM_194261, NM_003858, NM_002755, NM_015282, NM_152510, NM_015032, NM_020382	500	220	13528	1.72175	1	0.446522	69.1679
GOTERM_BP_FAT	GO:0007067~mitosis	14	2.23642	0.0640011	NM_002956, NM_014397, NM_201567, NM_003390, NM_007375, NM_004060, NM_005862, NM_194261, NM_003858, NM_002755, NM_015282, NM_152510, NM_015032, NM_020382	500	220	13528	1.72175	1	0.446522	69.1679
GOTERM_BP_FAT	GO:0048285~organelle fission	14	2.23642	0.082109	NM_002956, NM_014397, NM_201567, NM_003390, NM_007375, NM_004060, NM_005862, NM_194261, NM_003858, NM_002755, NM_015282, NM_152510, NM_015032, NM_020382	500	229	13528	1.65408	1	0.511433	78.2192
GOTERM_BP_FAT	GO:0022402~cell cycle process	28	4.47284	0.104146	NM_001259, NM_022782, NM_001924, NM_003390, NM_005862, NM_004060, NM_003858, NM_002755, NM_015282, NM_005228, NM_015032, NM_002956, NM_014397, NM_001432, NM_201567, NM_012257, NM_000633, NM_002786, NM_007375, NM_194261, NM_003884, NM_152510, NM_001105, NM_003590, NM_016090, NM_003338, NM_003478, NM_020382	500	565	13528	1.34083	1	0.573951	85.8641
SP_PIR_KEYWORDS	mitosis	10	1.59744	0.142782	NM_014397, NM_201567, NM_003390, NM_005862, NM_004060, NM_194261, NM_003858, NM_015282, NM_015032, NM_020382	626	183	19235	1.67906	1	0.55769	88.4546
GOTERM_BP_FAT	GO:0000279~M phase	17	2.71565	0.159053	NM_002956, NM_014397, NM_001432, NM_022782, NM_201567, NM_003390, NM_007375, NM_004060, NM_005862, NM_194261, NM_003858, NM_002755, NM_015282, NM_152510, NM_016090, NM_015032, NM_020382	500	329	13528	1.39803	1	0.68202	95.4115
Annotation Cluster 63	Enrichment Score: 1.3076730445353357
Category	Term	Count	%	PValue	Genes	List Total	Pop Hits	Pop Total	Fold Enrichment	Bonferroni	Benjamini	FDR
SP_PIR_KEYWORDS	integrin	6	0.958466	0.0101654	NM_002214, NM_001004439, NM_002207, NM_002204, NM_199355, NM_002205	626	41	19235	4.49661	0.985298	0.0978021	13.3398
GOTERM_CC_FAT	GO:0008305~integrin complex	5	0.798722	0.0149362	NM_002214, NM_001004439, NM_002207, NM_002204, NM_002205	427	29	12782	5.16111	0.997418	0.169917	18.9088
GOTERM_CC_FAT	GO:0043235~receptor complex	10	1.59744	0.0154119	NM_001105, NM_000757, NM_005544, NM_172212, NM_004448, NM_001982, NM_002214, NM_001004439, NM_002207, NM_002204, NM_002205	427	116	12782	2.58055	0.997868	0.170044	19.4524
UP_SEQ_FEATURE	repeat:FG-GAP 4	4	0.638978	0.0228247	NM_001004439, NM_002207, NM_002204, NM_002205	626	19	19113	6.42778	1	0.70031	32.6556
UP_SEQ_FEATURE	repeat:FG-GAP 3	4	0.638978	0.0228247	NM_001004439, NM_002207, NM_002204, NM_002205	626	19	19113	6.42778	1	0.70031	32.6556
UP_SEQ_FEATURE	repeat:FG-GAP 2	4	0.638978	0.0228247	NM_001004439, NM_002207, NM_002204, NM_002205	626	19	19113	6.42778	1	0.70031	32.6556
UP_SEQ_FEATURE	repeat:FG-GAP 1	4	0.638978	0.0228247	NM_001004439, NM_002207, NM_002204, NM_002205	626	19	19113	6.42778	1	0.70031	32.6556
UP_SEQ_FEATURE	repeat:FG-GAP 7	4	0.638978	0.0228247	NM_001004439, NM_002207, NM_002204, NM_002205	626	19	19113	6.42778	1	0.70031	32.6556
UP_SEQ_FEATURE	repeat:FG-GAP 6	4	0.638978	0.0228247	NM_001004439, NM_002207, NM_002204, NM_002205	626	19	19113	6.42778	1	0.70031	32.6556
UP_SEQ_FEATURE	repeat:FG-GAP 5	4	0.638978	0.0228247	NM_001004439, NM_002207, NM_002204, NM_002205	626	19	19113	6.42778	1	0.70031	32.6556
INTERPRO	IPR013649:Integrin alpha-2	4	0.638978	0.0236223	NM_001004439, NM_002207, NM_002204, NM_002205	585	18	16659	6.32821	1	0.668153	31.3527
INTERPRO	IPR018184:Integrin alpha chain, C-terminal cytoplasmic region, conserved site	4	0.638978	0.0236223	NM_001004439, NM_002207, NM_002204, NM_002205	585	18	16659	6.32821	1	0.668153	31.3527
INTERPRO	IPR000413:Integrin alpha chain	4	0.638978	0.0236223	NM_001004439, NM_002207, NM_002204, NM_002205	585	18	16659	6.32821	1	0.668153	31.3527
INTERPRO	IPR013519:Integrin alpha beta-propellor	4	0.638978	0.0273376	NM_001004439, NM_002207, NM_002204, NM_002205	585	19	16659	5.99514	1	0.673434	35.35
PIR_SUPERFAMILY	PIRSF005666:integrin alpha, VLA protein type	3	0.479233	0.0411712	NM_002207, NM_002204, NM_002205	274	9	7396	8.99757	0.999997	0.959896	43.0795
GOTERM_BP_FAT	GO:0007229~integrin-mediated signaling pathway	7	1.11821	0.0440156	NM_006988, NM_002214, NM_001004439, NM_002207, NM_002204, NM_199355, NM_002205	500	70	13528	2.7056	1	0.357412	55.1017
INTERPRO	IPR013517:FG-GAP	4	0.638978	0.0450921	NM_001004439, NM_002207, NM_002204, NM_002205	585	23	16659	4.95251	1	0.752708	51.6197
SMART	SM00191:Int_alpha	4	0.638978	0.05145	NM_001004439, NM_002207, NM_002204, NM_002205	410	19	9079	4.66187	0.999993	0.818292	49.099
UP_SEQ_FEATURE	short sequence motif:GFFKR motif	3	0.479233	0.0846566	NM_002207, NM_002204, NM_002205	626	15	19113	6.10639	1	0.936389	78.0105
KEGG_PATHWAY	hsa05412:Arrhythmogenic right ventricular cardiomyopathy (ARVC)	7	1.11821	0.0878587	NM_000165, NM_001792, NM_002214, NM_001004439, NM_002207, NM_002204, NM_002205	208	76	5085	2.25171	0.999997	0.352368	66.0716
KEGG_PATHWAY	hsa04512:ECM-receptor interaction	7	1.11821	0.125976	NM_005045, NM_002998, NM_002214, NM_001004439, NM_002207, NM_002204, NM_002205	208	84	5085	2.03726	1	0.428215	79.4575
SP_PIR_KEYWORDS	heterodimer	6	0.958466	0.24361	NM_002193, NM_002507, NM_002214, NM_005911, NM_002204, NM_002205	626	103	19235	1.78991	1	0.718361	98.0007
KEGG_PATHWAY	hsa05410:Hypertrophic cardiomyopathy (HCM)	6	0.958466	0.263959	NM_006251, NM_002214, NM_001004439, NM_002207, NM_002204, NM_002205	208	85	5085	1.72568	1	0.614893	97.2739
KEGG_PATHWAY	hsa05414:Dilated cardiomyopathy	6	0.958466	0.319902	NM_021116, NM_002214, NM_001004439, NM_002207, NM_002204, NM_002205	208	92	5085	1.59438	1	0.637849	98.9235
GOTERM_BP_FAT	GO:0007160~cell-matrix adhesion	4	0.638978	0.642849	NM_000633, NM_002214, NM_001004439, NM_002204	500	89	13528	1.216	1	0.989445	100
GOTERM_BP_FAT	GO:0031589~cell-substrate adhesion	4	0.638978	0.706233	NM_000633, NM_002214, NM_001004439, NM_002204	500	98	13528	1.10433	1	0.995017	100
Annotation Cluster 64	Enrichment Score: 1.3039017269710502
Category	Term	Count	%	PValue	Genes	List Total	Pop Hits	Pop Total	Fold Enrichment	Bonferroni	Benjamini	FDR
GOTERM_BP_FAT	GO:0000079~regulation of cyclin-dependent protein kinase activity	8	1.27796	0.00351521	NM_201567, NM_001924, NM_001241, NM_005228, NM_005316, NM_004060, NM_003858, NM_003885	500	54	13528	4.0083	0.999924	0.0713836	6.07221
SP_PIR_KEYWORDS	cyclin	6	0.958466	0.0226806	NM_001259, NM_001241, NM_004060, NM_003858, NM_019084, NM_003885	626	50	19235	3.68722	0.999923	0.172626	27.4926
INTERPRO	IPR013763:Cyclin-related	5	0.798722	0.0395989	NM_001241, NM_004060, NM_003858, NM_019084, NM_003885	585	37	16659	3.84823	1	0.728843	47.0496
INTERPRO	IPR006671:Cyclin, N-terminal	4	0.638978	0.107889	NM_001241, NM_004060, NM_003858, NM_019084	585	33	16659	3.45175	1	0.871087	83.4126
INTERPRO	IPR006670:Cyclin	4	0.638978	0.164223	NM_001241, NM_004060, NM_003858, NM_019084	585	40	16659	2.84769	1	0.931047	94.0571
SMART	SM00385:CYCLIN	4	0.638978	0.268467	NM_001241, NM_004060, NM_003858, NM_019084	410	40	9079	2.21439	1	0.933949	98.1622
Annotation Cluster 65	Enrichment Score: 1.2947187416872254
Category	Term	Count	%	PValue	Genes	List Total	Pop Hits	Pop Total	Fold Enrichment	Bonferroni	Benjamini	FDR
GOTERM_BP_FAT	GO:0043255~regulation of carbohydrate biosynthetic process	5	0.798722	0.00664178	NM_004958, NM_003749, NM_000176, NM_005544, NM_006628	500	21	13528	6.4419	1	0.112018	11.1791
GOTERM_BP_FAT	GO:0030879~mammary gland development	8	1.27796	0.00827469	NM_003749, NM_005544, NM_001001331, NM_001497, NM_004448, NM_004557, NM_001982, NM_004379	500	63	13528	3.43568	1	0.128228	13.7409
GOTERM_BP_FAT	GO:0010565~regulation of cellular ketone metabolic process	7	1.11821	0.0180841	NM_004958, NM_003749, NM_000176, NM_006251, NM_005544, NM_001995, NM_006628	500	57	13528	3.32267	1	0.209479	27.7221
GOTERM_BP_FAT	GO:0010906~regulation of glucose metabolic process	5	0.798722	0.038825	NM_004958, NM_003749, NM_000176, NM_005544, NM_006628	500	35	13528	3.86514	1	0.330183	50.5615
GOTERM_BP_FAT	GO:0010828~positive regulation of glucose transport	4	0.638978	0.0456507	NM_003749, NM_005544, NM_001982, NM_006628	500	22	13528	4.91927	1	0.366023	56.4483
GOTERM_BP_FAT	GO:0046326~positive regulation of glucose import	4	0.638978	0.0456507	NM_003749, NM_005544, NM_001982, NM_006628	500	22	13528	4.91927	1	0.366023	56.4483
GOTERM_BP_FAT	GO:0010675~regulation of cellular carbohydrate metabolic process	5	0.798722	0.0502585	NM_004958, NM_003749, NM_000176, NM_005544, NM_006628	500	38	13528	3.56	1	0.389819	60.0412
GOTERM_BP_FAT	GO:0006109~regulation of carbohydrate metabolic process	5	0.798722	0.0544372	NM_004958, NM_003749, NM_000176, NM_005544, NM_006628	500	39	13528	3.46872	1	0.408464	63.0559
GOTERM_BP_FAT	GO:0046324~regulation of glucose import	4	0.638978	0.120767	NM_003749, NM_005544, NM_001982, NM_006628	500	33	13528	3.27952	1	0.610958	89.8692
GOTERM_BP_FAT	GO:0010827~regulation of glucose transport	4	0.638978	0.129029	NM_003749, NM_005544, NM_001982, NM_006628	500	34	13528	3.18306	1	0.628079	91.4357
GOTERM_BP_FAT	GO:0010907~positive regulation of glucose metabolic process	3	0.479233	0.153983	NM_003749, NM_005544, NM_006628	500	19	13528	4.272	1	0.673642	94.8936
GOTERM_BP_FAT	GO:0010676~positive regulation of cellular carbohydrate metabolic process	3	0.479233	0.167129	NM_003749, NM_005544, NM_006628	500	20	13528	4.0584	1	0.696393	96.1353
GOTERM_BP_FAT	GO:0045913~positive regulation of carbohydrate metabolic process	3	0.479233	0.167129	NM_003749, NM_005544, NM_006628	500	20	13528	4.0584	1	0.696393	96.1353
Annotation Cluster 66	Enrichment Score: 1.2728151485374777
Category	Term	Count	%	PValue	Genes	List Total	Pop Hits	Pop Total	Fold Enrichment	Bonferroni	Benjamini	FDR
UP_SEQ_FEATURE	metal ion-binding site:Manganese	5	0.798722	0.0218597	NM_152624, NM_003779, NM_001497, NM_002710, NM_004776	626	33	19113	4.62605	1	0.694418	31.5077
SP_PIR_KEYWORDS	manganese	10	1.59744	0.0602578	NM_001105, NM_017423, NM_152624, NM_030621, NM_001204, NM_003779, NM_001497, NM_001616, NM_002710, NM_004776	626	152	19235	2.0215	1	0.348056	58.1426
GOTERM_MF_FAT	GO:0030145~manganese ion binding	10	1.59744	0.115318	NM_001105, NM_017423, NM_152624, NM_030621, NM_001204, NM_003779, NM_001497, NM_001616, NM_002710, NM_004776	479	154	12983	1.76002	1	0.759903	84.1681
Annotation Cluster 67	Enrichment Score: 1.2647880848513215
Category	Term	Count	%	PValue	Genes	List Total	Pop Hits	Pop Total	Fold Enrichment	Bonferroni	Benjamini	FDR
GOTERM_BP_FAT	GO:0060021~palate development	5	0.798722	0.0290503	NM_006206, NM_003901, NM_017780, NM_005924, NM_015265	500	32	13528	4.2275	1	0.273856	40.8116
GOTERM_BP_FAT	GO:0060324~face development	3	0.479233	0.0599162	NM_006206, NM_003901, NM_017780	500	11	13528	7.37891	1	0.427733	66.6844
GOTERM_BP_FAT	GO:0060322~head development	3	0.479233	0.0922447	NM_006206, NM_003901, NM_017780	500	14	13528	5.79771	1	0.539479	82.1233
Annotation Cluster 68	Enrichment Score: 1.2565822911529752
Category	Term	Count	%	PValue	Genes	List Total	Pop Hits	Pop Total	Fold Enrichment	Bonferroni	Benjamini	FDR
SP_PIR_KEYWORDS	metal-binding	121	19.3291	0.00587786	NM_000901, NM_000503, NM_006526, NM_005813, NM_001489, NM_002401, NM_002703, NM_014293, NM_015230, NM_005911, NM_006734, NM_004776, NM_015094, NM_025074, NM_002314, NM_152787, NM_000176, NM_020453, NM_007249, NM_005400, NM_207297, NM_001682, NM_018263, NM_004293, NM_000919, NM_014491, NM_001002909, NM_002710, NM_138473, NM_022781, NM_001004317, NM_032430, NM_015246, NM_199355, NM_152624, NM_00010…	626	2972	19235	1.25099	0.912378	0.0691056	7.92892
SP_PIR_KEYWORDS	zinc-finger	73	11.6613	0.0146312	NM_000901, NM_001390, NM_006526, NM_003575, NM_005813, NM_012308, NM_001300, NM_152737, NM_001489, NM_014819, NM_003822, NM_006981, NM_003111, NM_005955, NM_003112, NM_015230, NM_004926, NM_006734, NM_000125, NM_015094, NM_152787, NM_000176, NM_007249, NM_001438, NM_023076, NM_015271, NM_207297, NM_005400, NM_025126, NM_018263, NM_033013, NM_014504, NM_014491, NM_005180, NM_014682, NM_001002909, …	626	1718	19235	1.30562	0.997729	0.126524	18.6608
SP_PIR_KEYWORDS	zinc	89	14.2173	0.02061	NM_000901, NM_001390, NM_006526, NM_003575, NM_005813, NM_139177, NM_012308, NM_001300, NM_001489, NM_152737, NM_014819, NM_003822, NM_006981, NM_003111, NM_005955, NM_003112, NM_015230, NM_004926, NM_006734, NM_005578, NM_000125, NM_001001395, NM_015094, NM_002314, NM_152787, NM_000176, NM_007249, NM_001438, NM_023076, NM_015271, NM_005400, NM_207297, NM_025126, NM_018263, NM_033013, NM_014504, …	626	2189	19235	1.24929	0.999816	0.160986	25.3101
GOTERM_MF_FAT	GO:0046872~metal ion binding	169	26.9968	0.0666744	NM_000901, NM_000503, NM_182527, NM_006526, NM_139177, NM_005813, NM_001004439, NM_002207, NM_002204, NM_001489, NM_002205, NM_018904, NM_002401, NM_018905, NM_002703, NM_018903, NM_018900, NM_015230, NM_014293, NM_001263, NM_018908, NM_005911, NM_006734, NM_004776, NM_018906, NM_018907, NM_015094, NM_025074, NM_002314, NM_152787, NM_000176, NM_007249, NM_020453, NM_006277, NM_005400, NM_207297, …	479	4140	12983	1.10644	1	0.667932	64.5827
GOTERM_MF_FAT	GO:0043169~cation binding	169	26.9968	0.0874986	NM_000901, NM_000503, NM_182527, NM_006526, NM_139177, NM_005813, NM_001004439, NM_002207, NM_002204, NM_001489, NM_002205, NM_018904, NM_002401, NM_018905, NM_002703, NM_018903, NM_018900, NM_015230, NM_014293, NM_001263, NM_018908, NM_005911, NM_006734, NM_004776, NM_018906, NM_018907, NM_015094, NM_025074, NM_002314, NM_152787, NM_000176, NM_007249, NM_020453, NM_006277, NM_005400, NM_207297, …	479	4179	12983	1.09611	1	0.70172	74.7767
GOTERM_MF_FAT	GO:0043167~ion binding	171	27.3163	0.0928172	NM_000901, NM_000503, NM_182527, NM_006526, NM_139177, NM_005813, NM_001004439, NM_002207, NM_002204, NM_001489, NM_002205, NM_018904, NM_002401, NM_018905, NM_002703, NM_018903, NM_018900, NM_015230, NM_014293, NM_001263, NM_018908, NM_005911, NM_006734, NM_004776, NM_018906, NM_018907, NM_015094, NM_025074, NM_002314, NM_152787, NM_000176, NM_007249, NM_020453, NM_006277, NM_005400, NM_207297, …	479	4241	12983	1.09287	1	0.71041	76.9
GOTERM_MF_FAT	GO:0008270~zinc ion binding	92	14.6965	0.247129	NM_000901, NM_001390, NM_006526, NM_003575, NM_005813, NM_139177, NM_012308, NM_001300, NM_001489, NM_152737, NM_014819, NM_006981, NM_003822, NM_003111, NM_005955, NM_003112, NM_015230, NM_004926, NM_006734, NM_005578, NM_000125, NM_001001395, NM_015094, NM_002314, NM_002956, NM_152787, NM_000176, NM_007249, NM_001438, NM_023076, NM_015271, NM_005400, NM_207297, NM_025126, NM_002265, NM_018263, …	479	2311	12983	1.07901	1	0.907283	98.6019
GOTERM_MF_FAT	GO:0046914~transition metal ion binding	107	17.0927	0.373465	NM_000901, NM_006526, NM_005813, NM_139177, NM_001489, NM_002703, NM_015230, NM_005911, NM_006734, NM_004776, NM_015094, NM_002314, NM_152787, NM_000176, NM_007249, NM_207297, NM_005400, NM_018263, NM_004293, NM_000919, NM_014491, NM_001002909, NM_002710, NM_138473, NM_022781, NM_001004317, NM_018375, NM_015246, NM_199355, NM_152624, NM_000104, NM_000964, NM_175849, NM_012231, NM_032329, NM_01223…	479	2785	12983	1.04135	1	0.955777	99.9118
Annotation Cluster 69	Enrichment Score: 1.2379146402889354
Category	Term	Count	%	PValue	Genes	List Total	Pop Hits	Pop Total	Fold Enrichment	Bonferroni	Benjamini	FDR
GOTERM_BP_FAT	GO:0010212~response to ionizing radiation	7	1.11821	0.0227654	NM_000503, NM_175850, NM_000633, NM_001188, NM_032992, NM_032430, NM_175849, NM_173475	500	60	13528	3.15653	1	0.241759	33.6128
GOTERM_BP_FAT	GO:0010332~response to gamma radiation	4	0.638978	0.0511075	NM_000633, NM_001188, NM_032992, NM_173475	500	23	13528	4.70539	1	0.392872	60.6719
BIOCARTA	h_mitochondriaPathway:Role of Mitochondria in Apoptotic Signaling	4	0.638978	0.166148	NM_000633, NM_001188, NM_032992, NM_033340	94	22	1437	2.7795	1	0.894446	89.7066
Annotation Cluster 70	Enrichment Score: 1.2318983445028104
Category	Term	Count	%	PValue	Genes	List Total	Pop Hits	Pop Total	Fold Enrichment	Bonferroni	Benjamini	FDR
GOTERM_BP_FAT	GO:0007611~learning or memory	9	1.4377	0.0527407	NM_021116, NM_000332, NM_003182, NM_182734, NM_014491, NM_003081, NM_033360, NM_004458, NM_002205	500	111	13528	2.19373	1	0.400576	61.8589
GOTERM_BP_FAT	GO:0007613~memory	5	0.798722	0.0544372	NM_021116, NM_003182, NM_182734, NM_003081, NM_002205	500	39	13528	3.46872	1	0.408464	63.0559
GOTERM_BP_FAT	GO:0007616~long-term memory	3	0.479233	0.070188	NM_021116, NM_003182, NM_003081	500	12	13528	6.764	1	0.469532	72.599
Annotation Cluster 71	Enrichment Score: 1.226000760704227
Category	Term	Count	%	PValue	Genes	List Total	Pop Hits	Pop Total	Fold Enrichment	Bonferroni	Benjamini	FDR
GOTERM_BP_FAT	GO:0042698~ovulation cycle	9	1.4377	0.00312492	NM_002193, NM_001432, NM_006988, NM_000633, NM_012238, NM_001025367, NM_005228, NM_003376, NM_004448, NM_005599	500	67	13528	3.63439	0.999781	0.0646821	5.41561
GOTERM_BP_FAT	GO:0048511~rhythmic process	12	1.91693	0.00772289	NM_001432, NM_002193, NM_006988, NM_012238, NM_000633, NM_001025367, NM_004448, NM_003376, NM_002126, NM_005228, NM_001982, NM_005599, NM_005911	500	128	13528	2.5365	1	0.123012	12.8831
GOTERM_BP_FAT	GO:0048608~reproductive structure development	11	1.75719	0.0181351	NM_000522, NM_002193, NM_001432, NM_006988, NM_000633, NM_012238, NM_005450, NM_001025367, NM_001188, NM_003012, NM_003376, NM_001616	500	126	13528	2.36203	1	0.20912	27.7888
GOTERM_BP_FAT	GO:0007548~sex differentiation	12	1.91693	0.0241321	NM_006206, NM_000522, NM_001432, NM_002193, NM_006988, NM_012238, NM_000633, NM_001025367, NM_003376, NM_001616, NM_001001419, NM_017780, NM_001497	500	151	13528	2.15015	1	0.246819	35.2452
GOTERM_BP_FAT	GO:0022602~ovulation cycle process	7	1.11821	0.0263019	NM_002193, NM_001432, NM_006988, NM_000633, NM_012238, NM_001025367, NM_003376, NM_004448	500	62	13528	3.05471	1	0.256583	37.7593
GOTERM_BP_FAT	GO:0046545~development of primary female sexual characteristics	7	1.11821	0.0414775	NM_002193, NM_001432, NM_006988, NM_000633, NM_012238, NM_001025367, NM_003376, NM_017780	500	69	13528	2.74481	1	0.344506	52.9331
GOTERM_BP_FAT	GO:0046660~female sex differentiation	7	1.11821	0.0414775	NM_002193, NM_001432, NM_006988, NM_000633, NM_012238, NM_001025367, NM_003376, NM_017780	500	69	13528	2.74481	1	0.344506	52.9331
GOTERM_BP_FAT	GO:0045137~development of primary sexual characteristics	10	1.59744	0.0453419	NM_006206, NM_000522, NM_002193, NM_001432, NM_006988, NM_000633, NM_012238, NM_001025367, NM_003376, NM_001616, NM_017780	500	127	13528	2.13039	1	0.365066	56.197
GOTERM_BP_FAT	GO:0008585~female gonad development	6	0.958466	0.0867431	NM_002193, NM_001432, NM_006988, NM_000633, NM_012238, NM_001025367, NM_003376	500	64	13528	2.5365	1	0.522983	80.0947
GOTERM_BP_FAT	GO:0030728~ovulation	3	0.479233	0.0922447	NM_001432, NM_006988, NM_012238	500	14	13528	5.79771	1	0.539479	82.1233
GOTERM_BP_FAT	GO:0001541~ovarian follicle development	4	0.638978	0.191686	NM_002193, NM_001432, NM_000633, NM_001025367, NM_003376	500	41	13528	2.63961	1	0.736118	97.7306
GOTERM_BP_FAT	GO:0008406~gonad development	7	1.11821	0.23242	NM_002193, NM_001432, NM_006988, NM_000633, NM_012238, NM_001025367, NM_003376, NM_001616	500	112	13528	1.691	1	0.789472	99.0955
GOTERM_BP_FAT	GO:0046661~male sex differentiation	5	0.798722	0.282779	NM_006206, NM_000522, NM_000633, NM_001616, NM_001001419	500	73	13528	1.85315	1	0.843151	99.7295
GOTERM_BP_FAT	GO:0046546~development of primary male sexual characteristics	4	0.638978	0.431844	NM_006206, NM_000522, NM_000633, NM_001616	500	65	13528	1.66498	1	0.938422	99.9957
GOTERM_BP_FAT	GO:0007292~female gamete generation	4	0.638978	0.431844	NM_001432, NM_006988, NM_000633, NM_012238	500	65	13528	1.66498	1	0.938422	99.9957
Annotation Cluster 72	Enrichment Score: 1.2121945052798333
Category	Term	Count	%	PValue	Genes	List Total	Pop Hits	Pop Total	Fold Enrichment	Bonferroni	Benjamini	FDR
GOTERM_CC_FAT	GO:0030133~transport vesicle	9	1.4377	0.00150571	NM_000876, NM_002644, NM_004859, NM_018569, NM_022484, NM_004663, NM_001002243, NM_006464, NM_014822	427	66	12782	4.08197	0.449379	0.0579255	2.07681
GOTERM_CC_FAT	GO:0012506~vesicle membrane	12	1.91693	0.0122576	NM_000165, NM_001655, NM_025187, NM_004162, NM_002222, NM_004859, NM_001829, NM_005228, NM_001002814, NM_002086, NM_001002243, NM_014822	427	151	12782	2.37889	0.992433	0.154996	15.7831
GOTERM_CC_FAT	GO:0005798~Golgi-associated vesicle	6	0.958466	0.0268636	NM_000165, NM_001655, NM_000876, NM_004859, NM_001002243, NM_006464	427	51	12782	3.5217	0.999979	0.231267	31.5635
GOTERM_CC_FAT	GO:0030120~vesicle coat	5	0.798722	0.0367816	NM_001655, NM_004859, NM_005228, NM_001002243, NM_014822	427	38	12782	3.93874	1	0.270757	40.6632
GOTERM_CC_FAT	GO:0030118~clathrin coat	5	0.798722	0.039946	NM_001655, NM_004859, NM_005228, NM_001002243, NM_012095	427	39	12782	3.83775	1	0.280683	43.3213
GOTERM_CC_FAT	GO:0030659~cytoplasmic vesicle membrane	10	1.59744	0.042909	NM_000165, NM_001655, NM_025187, NM_004162, NM_002222, NM_004859, NM_005228, NM_001002814, NM_001002243, NM_014822	427	139	12782	2.15356	1	0.293439	45.7096
GOTERM_CC_FAT	GO:0030140~trans-Golgi network transport vesicle	4	0.638978	0.0442943	NM_000876, NM_004859, NM_001002243, NM_006464	427	24	12782	4.98907	1	0.296567	46.7939
GOTERM_CC_FAT	GO:0044433~cytoplasmic vesicle part	12	1.91693	0.0486468	NM_000165, NM_004162, NM_025187, NM_001025367, NM_003376, NM_001002814, NM_001655, NM_004859, NM_002222, NM_005228, NM_001002243, NM_203339, NM_014822	427	187	12782	1.92093	1	0.311068	50.0711
GOTERM_CC_FAT	GO:0030117~membrane coat	6	0.958466	0.0584322	NM_001655, NM_004859, NM_005228, NM_001002243, NM_012095, NM_014822	427	63	12782	2.8509	1	0.337067	56.7671
GOTERM_CC_FAT	GO:0048475~coated membrane	6	0.958466	0.0584322	NM_001655, NM_004859, NM_005228, NM_001002243, NM_012095, NM_014822	427	63	12782	2.8509	1	0.337067	56.7671
GOTERM_CC_FAT	GO:0030131~clathrin adaptor complex	4	0.638978	0.0708819	NM_001655, NM_005228, NM_001002243, NM_012095	427	29	12782	4.12889	1	0.379527	64.0828
GOTERM_CC_FAT	GO:0030660~Golgi-associated vesicle membrane	4	0.638978	0.0708819	NM_000165, NM_001655, NM_004859, NM_001002243	427	29	12782	4.12889	1	0.379527	64.0828
GOTERM_CC_FAT	GO:0030119~AP-type membrane coat adaptor complex	4	0.638978	0.0768919	NM_001655, NM_005228, NM_001002243, NM_012095	427	30	12782	3.99126	1	0.390463	67.1867
GOTERM_CC_FAT	GO:0030135~coated vesicle	10	1.59744	0.0845535	NM_001655, NM_025187, NM_004162, NM_000876, NM_004859, NM_005228, NM_015263, NM_001002243, NM_006464, NM_014822	427	159	12782	1.88267	1	0.41143	70.7829
GOTERM_CC_FAT	GO:0030662~coated vesicle membrane	6	0.958466	0.0960363	NM_001655, NM_025187, NM_004859, NM_005228, NM_001002243, NM_014822	427	73	12782	2.46036	1	0.444551	75.4932
GOTERM_CC_FAT	GO:0030125~clathrin vesicle coat	3	0.479233	0.130703	NM_004859, NM_005228, NM_001002243	427	19	12782	4.72649	1	0.513424	85.7847
GOTERM_CC_FAT	GO:0030136~clathrin-coated vesicle	8	1.27796	0.15183	NM_025187, NM_004162, NM_000876, NM_004859, NM_005228, NM_015263, NM_001002243, NM_006464	427	132	12782	1.81421	1	0.561965	89.909
GOTERM_CC_FAT	GO:0030658~transport vesicle membrane	3	0.479233	0.214362	NM_004859, NM_001002243, NM_014822	427	26	12782	3.45397	1	0.650019	96.5271
GOTERM_CC_FAT	GO:0030665~clathrin coated vesicle membrane	4	0.638978	0.259152	NM_025187, NM_004859, NM_005228, NM_001002243	427	53	12782	2.2592	1	0.702423	98.4667
GOTERM_BP_FAT	GO:0048193~Golgi vesicle transport	5	0.798722	0.717097	NM_001655, NM_025187, NM_004859, NM_001001433, NM_014822	500	131	13528	1.03267	1	0.995692	100
Annotation Cluster 73	Enrichment Score: 1.2089985521122992
Category	Term	Count	%	PValue	Genes	List Total	Pop Hits	Pop Total	Fold Enrichment	Bonferroni	Benjamini	FDR
GOTERM_BP_FAT	GO:0035270~endocrine system development	8	1.27796	0.0133742	NM_000503, NM_000176, NM_019102, NM_030661, NM_002500, NM_000922, NM_203339, NM_004379	500	69	13528	3.13693	1	0.177061	21.2999
GOTERM_BP_FAT	GO:0031018~endocrine pancreas development	3	0.479233	0.128374	NM_002500, NM_000922, NM_203339	500	17	13528	4.77459	1	0.62705	91.3203
GOTERM_BP_FAT	GO:0031016~pancreas development	4	0.638978	0.137486	NM_002500, NM_000922, NM_203339, NM_003107	500	35	13528	3.09211	1	0.645437	92.8003
Annotation Cluster 74	Enrichment Score: 1.2036021074260166
Category	Term	Count	%	PValue	Genes	List Total	Pop Hits	Pop Total	Fold Enrichment	Bonferroni	Benjamini	FDR
BBID	71.Id_proteins_G0-to-S_cell_cycle	4	0.638978	0.00347624	NM_001259, NM_002167, NM_181353, NM_002166	28	5	358	10.2286	0.139067	0.139067	3.18868
GOTERM_BP_FAT	GO:0051098~regulation of binding	13	2.07668	0.0111409	NM_002167, NM_181353, NM_000633, NM_002460, NM_005450, NM_012238, NM_001188, NM_001806, NM_001743, NM_002166, NM_033360, NM_005631, NM_003348	500	153	13528	2.29888	1	0.15506	18.0698
GOTERM_BP_FAT	GO:0051100~negative regulation of binding	7	1.11821	0.0211235	NM_002167, NM_181353, NM_012238, NM_005450, NM_002166, NM_001806, NM_005631	500	59	13528	3.21003	1	0.228996	31.6003
GOTERM_BP_FAT	GO:0051101~regulation of DNA binding	10	1.59744	0.0349382	NM_002167, NM_181353, NM_002460, NM_012238, NM_002166, NM_001806, NM_001743, NM_033360, NM_005631, NM_003348	500	121	13528	2.23603	1	0.308032	46.8818
GOTERM_BP_FAT	GO:0043392~negative regulation of DNA binding	6	0.958466	0.0391081	NM_002167, NM_181353, NM_012238, NM_002166, NM_001806, NM_005631	500	51	13528	3.18306	1	0.331167	50.82
GOTERM_BP_FAT	GO:0043433~negative regulation of transcription factor activity	5	0.798722	0.0832685	NM_002167, NM_181353, NM_012238, NM_002166, NM_001806	500	45	13528	3.00622	1	0.513314	78.7035
GOTERM_BP_FAT	GO:0051090~regulation of transcription factor activity	7	1.11821	0.180259	NM_002167, NM_181353, NM_012238, NM_002166, NM_001806, NM_033360, NM_003348	500	103	13528	1.83876	1	0.717752	97.0869
GOTERM_BP_FAT	GO:0043388~positive regulation of DNA binding	5	0.798722	0.258089	NM_002460, NM_001806, NM_001743, NM_033360, NM_003348	500	70	13528	1.93257	1	0.819766	99.5061
GOTERM_BP_FAT	GO:0051099~positive regulation of binding	5	0.798722	0.324613	NM_002460, NM_001806, NM_001743, NM_033360, NM_003348	500	78	13528	1.73436	1	0.876576	99.9071
GOTERM_BP_FAT	GO:0051091~positive regulation of transcription factor activity	3	0.479233	0.654789	NM_001806, NM_033360, NM_003348	500	60	13528	1.3528	1	0.990707	100
Annotation Cluster 75	Enrichment Score: 1.1988463797186304
Category	Term	Count	%	PValue	Genes	List Total	Pop Hits	Pop Total	Fold Enrichment	Bonferroni	Benjamini	FDR
GOTERM_BP_FAT	GO:0016044~membrane organization	24	3.83387	0.0143263	NM_004162, NM_000633, NM_001188, NM_020673, NM_005502, NM_006277, NM_003895, NM_014445, NM_005729, NM_014504, NM_001655, NM_000084, NM_014325, NM_000876, NM_006154, NM_004859, NM_012198, NM_005228, NM_033540, NM_033360, NM_031934, NM_018084, NM_015635, NM_014822	500	381	13528	1.70431	1	0.183166	22.6401
GOTERM_BP_FAT	GO:0016192~vesicle-mediated transport	29	4.63259	0.0858312	NM_004162, NM_020673, NM_005502, NM_003895, NM_001001433, NM_006154, NM_005776, NM_033360, NM_031934, NM_004869, NM_015635, NM_012095, NM_020475, NM_025187, NM_007236, NM_007023, NM_006277, NM_014504, NM_001655, NM_006420, NM_006421, NM_014325, NM_016072, NM_000084, NM_000876, NM_004859, NM_014899, NM_003081, NM_014822	500	576	13528	1.36219	1	0.521225	79.7381
GOTERM_BP_FAT	GO:0010324~membrane invagination	13	2.07668	0.114135	NM_004162, NM_020673, NM_006277, NM_005502, NM_003895, NM_014504, NM_000084, NM_014325, NM_006154, NM_000876, NM_031934, NM_033360, NM_015635	500	220	13528	1.59876	1	0.593929	88.4202
GOTERM_BP_FAT	GO:0006897~endocytosis	13	2.07668	0.114135	NM_004162, NM_020673, NM_006277, NM_005502, NM_003895, NM_014504, NM_000084, NM_014325, NM_006154, NM_000876, NM_031934, NM_033360, NM_015635	500	220	13528	1.59876	1	0.593929	88.4202
Annotation Cluster 76	Enrichment Score: 1.1798500885954413
Category	Term	Count	%	PValue	Genes	List Total	Pop Hits	Pop Total	Fold Enrichment	Bonferroni	Benjamini	FDR
GOTERM_BP_FAT	GO:0070085~glycosylation	10	1.59744	0.0472568	NM_015049, NM_017423, NM_002033, NM_001497, NM_005668, NM_014445, NM_004616, NM_003782, NM_152996, NM_015879	500	128	13528	2.11375	1	0.374232	57.734
GOTERM_BP_FAT	GO:0006486~protein amino acid glycosylation	10	1.59744	0.0472568	NM_015049, NM_017423, NM_002033, NM_001497, NM_005668, NM_014445, NM_004616, NM_003782, NM_152996, NM_015879	500	128	13528	2.11375	1	0.374232	57.734
GOTERM_BP_FAT	GO:0043413~biopolymer glycosylation	10	1.59744	0.0472568	NM_015049, NM_017423, NM_002033, NM_001497, NM_005668, NM_014445, NM_004616, NM_003782, NM_152996, NM_015879	500	128	13528	2.11375	1	0.374232	57.734
SP_PIR_KEYWORDS	glycosyltransferase	13	2.07668	0.0474023	NM_001077, NM_001076, NM_017423, NM_003779, NM_005668, NM_053039, NM_015879, NM_002033, NM_002703, NM_001497, NM_003782, NM_004776, NM_152996	626	214	19235	1.86658	1	0.305568	49.364
GOTERM_BP_FAT	GO:0009100~glycoprotein metabolic process	12	1.91693	0.127893	NM_015049, NM_017423, NM_002033, NM_001497, NM_015170, NM_005668, NM_014445, NM_025191, NM_004616, NM_003782, NM_152996, NM_015879	500	202	13528	1.60729	1	0.627537	91.2346
GOTERM_BP_FAT	GO:0009101~glycoprotein biosynthetic process	10	1.59744	0.130275	NM_015049, NM_017423, NM_002033, NM_001497, NM_005668, NM_014445, NM_004616, NM_003782, NM_152996, NM_015879	500	158	13528	1.71241	1	0.628947	91.6509
Annotation Cluster 77	Enrichment Score: 1.1756683577175848
Category	Term	Count	%	PValue	Genes	List Total	Pop Hits	Pop Total	Fold Enrichment	Bonferroni	Benjamini	FDR
GOTERM_CC_FAT	GO:0016529~sarcoplasmic reticulum	5	0.798722	0.039946	NM_020655, NM_020475, NM_002222, NM_001219, NM_004274	427	39	12782	3.83775	1	0.280683	43.3213
GOTERM_CC_FAT	GO:0016528~sarcoplasm	5	0.798722	0.0467251	NM_020655, NM_020475, NM_002222, NM_001219, NM_004274	427	41	12782	3.65054	1	0.305394	48.648
SP_PIR_KEYWORDS	sarcoplasmic reticulum	3	0.479233	0.15921	NM_020475, NM_001219, NM_004274	626	22	19235	4.19002	1	0.57806	91.1967
Annotation Cluster 78	Enrichment Score: 1.146996211633232
Category	Term	Count	%	PValue	Genes	List Total	Pop Hits	Pop Total	Fold Enrichment	Bonferroni	Benjamini	FDR
GOTERM_BP_FAT	GO:0007368~determination of left/right symmetry	5	0.798722	0.0680595	NM_001105, NM_017617, NM_001616, NM_003413, NM_005631	500	42	13528	3.22095	1	0.463199	71.4614
GOTERM_BP_FAT	GO:0009855~determination of bilateral symmetry	5	0.798722	0.0729561	NM_001105, NM_017617, NM_001616, NM_003413, NM_005631	500	43	13528	3.14605	1	0.477673	74.0144
GOTERM_BP_FAT	GO:0009799~determination of symmetry	5	0.798722	0.0729561	NM_001105, NM_017617, NM_001616, NM_003413, NM_005631	500	43	13528	3.14605	1	0.477673	74.0144
Annotation Cluster 79	Enrichment Score: 1.1458240311104384
Category	Term	Count	%	PValue	Genes	List Total	Pop Hits	Pop Total	Fold Enrichment	Bonferroni	Benjamini	FDR
INTERPRO	IPR000953:Chromo domain	5	0.798722	0.0246985	NM_025134, NM_003173, NM_004824, NM_175709, NM_017780	585	32	16659	4.44952	1	0.667634	32.5338
GOTERM_MF_FAT	GO:0003682~chromatin binding	11	1.75719	0.0505153	NM_025134, NM_003069, NM_003173, NM_017617, NM_004824, NM_003111, NM_000248, NM_175709, NM_030751, NM_017780, NM_015265	479	150	12983	1.98765	1	0.608253	54.1482
SMART	SM00298:CHROMO	5	0.798722	0.053936	NM_025134, NM_003173, NM_004824, NM_175709, NM_017780	410	32	9079	3.45998	0.999996	0.791189	50.7784
UP_SEQ_FEATURE	domain:Chromo	3	0.479233	0.0846566	NM_003173, NM_004824, NM_175709	626	15	19113	6.10639	1	0.936389	78.0105
GOTERM_BP_FAT	GO:0006333~chromatin assembly or disassembly	7	1.11821	0.327526	NM_025134, NM_003173, NM_004824, NM_003538, NM_005324, NM_175709, NM_017780	500	127	13528	1.49128	1	0.878883	99.914
Annotation Cluster 80	Enrichment Score: 1.1440571367101016
Category	Term	Count	%	PValue	Genes	List Total	Pop Hits	Pop Total	Fold Enrichment	Bonferroni	Benjamini	FDR
GOTERM_BP_FAT	GO:0003006~reproductive developmental process	21	3.35463	0.00173055	NM_006206, NM_000522, NM_002193, NM_001432, NM_006988, NM_012238, NM_000633, NM_005450, NM_001025367, NM_001188, NM_003012, NM_003376, NM_001616, NM_001001419, NM_017780, NM_004958, NM_001105, NM_000757, NM_172212, NM_004504, NM_001497, NM_004865, NM_003337	500	262	13528	2.16861	0.990559	0.043435	3.03424
GOTERM_BP_FAT	GO:0032504~multicellular organism reproduction	30	4.79233	0.00770234	NM_002193, NM_017617, NM_003182, NM_003376, NM_001616, NM_001001419, NM_018433, NM_001489, NM_004379, NM_018951, NM_000499, NM_003111, NM_004824, NM_001001331, NM_005228, NM_004865, NM_005599, NM_005602, NM_001432, NM_006988, NM_000633, NM_012238, NM_001025367, NM_004448, NM_022477, NM_004958, NM_001105, NM_001497, NM_004504, NM_003337, NM_138473	500	487	13528	1.66669	1	0.123431	12.851
GOTERM_BP_FAT	GO:0048609~reproductive process in a multicellular organism	30	4.79233	0.00770234	NM_002193, NM_017617, NM_003182, NM_003376, NM_001616, NM_001001419, NM_018433, NM_001489, NM_004379, NM_018951, NM_000499, NM_003111, NM_004824, NM_001001331, NM_005228, NM_004865, NM_005599, NM_005602, NM_001432, NM_006988, NM_000633, NM_012238, NM_001025367, NM_004448, NM_022477, NM_004958, NM_001105, NM_001497, NM_004504, NM_003337, NM_138473	500	487	13528	1.66669	1	0.123431	12.851
GOTERM_BP_FAT	GO:0007281~germ cell development	8	1.27796	0.0794817	NM_004958, NM_001105, NM_001432, NM_000633, NM_004504, NM_004865, NM_001001419, NM_003337	500	101	13528	2.14305	1	0.502865	77.0831
GOTERM_BP_FAT	GO:0048610~reproductive cellular process	10	1.59744	0.145053	NM_004958, NM_001105, NM_001432, NM_000633, NM_004504, NM_001497, NM_004865, NM_001616, NM_001001419, NM_003337	500	162	13528	1.67012	1	0.660995	93.8449
GOTERM_BP_FAT	GO:0007276~gamete generation	18	2.8754	0.290776	NM_001432, NM_006988, NM_017617, NM_012238, NM_000633, NM_001616, NM_001001419, NM_022477, NM_018433, NM_001489, NM_004958, NM_001105, NM_018951, NM_004824, NM_004504, NM_004865, NM_003337, NM_005602	500	395	13528	1.23293	1	0.84915	99.7784
GOTERM_BP_FAT	GO:0019953~sexual reproduction	19	3.03514	0.425764	NM_001432, NM_006988, NM_017617, NM_012238, NM_000633, NM_001616, NM_001001419, NM_022477, NM_018433, NM_001489, NM_004958, NM_001105, NM_018951, NM_004824, NM_004504, NM_001497, NM_004865, NM_003337, NM_005602	500	458	13528	1.12241	1	0.936077	99.9948
GOTERM_BP_FAT	GO:0048232~male gamete generation	12	1.91693	0.587174	NM_018951, NM_017617, NM_004824, NM_012238, NM_004504, NM_004865, NM_001616, NM_022477, NM_003337, NM_018433, NM_005602, NM_001489	500	308	13528	1.05413	1	0.982224	100
GOTERM_BP_FAT	GO:0007283~spermatogenesis	12	1.91693	0.587174	NM_018951, NM_017617, NM_004824, NM_012238, NM_004504, NM_004865, NM_001616, NM_022477, NM_003337, NM_018433, NM_005602, NM_001489	500	308	13528	1.05413	1	0.982224	100
Annotation Cluster 81	Enrichment Score: 1.1405357277559
Category	Term	Count	%	PValue	Genes	List Total	Pop Hits	Pop Total	Fold Enrichment	Bonferroni	Benjamini	FDR
UP_SEQ_FEATURE	domain:PNT	3	0.479233	0.0482915	NM_005238, NM_012391, NM_001987	626	11	19113	8.3269	1	0.891688	57.1522
INTERPRO	IPR003118:Sterile alpha motif/pointed	3	0.479233	0.0547213	NM_005238, NM_012391, NM_001987	585	11	16659	7.76643	1	0.789449	58.752
UP_SEQ_FEATURE	DNA-binding region:ETS	4	0.638978	0.0569178	NM_005238, NM_012391, NM_005230, NM_001987	626	27	19113	4.52325	1	0.909975	63.3378
INTERPRO	IPR000418:Ets	4	0.638978	0.0798917	NM_005238, NM_012391, NM_005230, NM_001987	585	29	16659	3.92785	1	0.833532	73.0252
SMART	SM00251:SAM_PNT	3	0.479233	0.085102	NM_005238, NM_012391, NM_001987	410	11	9079	6.03925	1	0.812708	67.9248
SMART	SM00413:ETS	4	0.638978	0.140304	NM_005238, NM_012391, NM_005230, NM_001987	410	29	9079	3.05433	1	0.897482	85.5244
Annotation Cluster 82	Enrichment Score: 1.1387047838545088
Category	Term	Count	%	PValue	Genes	List Total	Pop Hits	Pop Total	Fold Enrichment	Bonferroni	Benjamini	FDR
GOTERM_CC_FAT	GO:0005741~mitochondrial outer membrane	11	1.75719	0.000804666	NM_004958, NM_000165, NM_000633, NM_182763, NM_001188, NM_020918, NM_033540, NM_001995, NM_004458, NM_002710, NM_003488	427	90	12782	3.65865	0.272962	0.0617654	1.1149
GOTERM_CC_FAT	GO:0031968~organelle outer membrane	11	1.75719	0.00243187	NM_004958, NM_000165, NM_000633, NM_182763, NM_001188, NM_020918, NM_033540, NM_001995, NM_004458, NM_002710, NM_003488	427	104	12782	3.16614	0.618709	0.0665529	3.3343
GOTERM_CC_FAT	GO:0019867~outer membrane	11	1.75719	0.00320841	NM_004958, NM_000165, NM_000633, NM_182763, NM_001188, NM_020918, NM_033540, NM_001995, NM_004458, NM_002710, NM_003488	427	108	12782	3.04888	0.71989	0.0647838	4.37707
SP_PIR_KEYWORDS	mitochondrion outer membrane	8	1.27796	0.00755128	NM_004958, NM_080546, NM_000633, NM_020918, NM_033540, NM_001995, NM_004458, NM_003488	626	70	19235	3.51164	0.956305	0.081128	10.0771
GOTERM_CC_FAT	GO:0031967~organelle envelope	26	4.15335	0.187701	NM_000165, NM_002634, NM_002296, NM_014319, NM_020918, NM_004458, NM_002222, NM_182763, NM_033540, NM_033340, NM_033071, NM_003488, NM_000633, NM_012238, NM_001188, NM_005729, NM_172020, NM_002264, NM_002265, NM_004958, NM_004299, NM_000876, NM_004504, NM_001995, NM_004274, NM_002710	427	620	12782	1.25531	1	0.616052	94.4722
GOTERM_CC_FAT	GO:0031975~envelope	26	4.15335	0.194324	NM_000165, NM_002634, NM_002296, NM_014319, NM_020918, NM_004458, NM_002222, NM_182763, NM_033540, NM_033340, NM_033071, NM_003488, NM_000633, NM_012238, NM_001188, NM_005729, NM_172020, NM_002264, NM_002265, NM_004958, NM_004299, NM_000876, NM_004504, NM_001995, NM_004274, NM_002710	427	622	12782	1.25128	1	0.621799	95.0679
GOTERM_CC_FAT	GO:0031966~mitochondrial membrane	15	2.39617	0.433261	NM_000165, NM_002634, NM_000633, NM_001188, NM_020918, NM_005729, NM_004458, NM_004958, NM_004299, NM_182763, NM_033540, NM_001995, NM_033340, NM_002710, NM_003488	427	394	12782	1.13964	1	0.853683	99.9633
GOTERM_CC_FAT	GO:0005740~mitochondrial envelope	15	2.39617	0.535205	NM_000165, NM_002634, NM_000633, NM_001188, NM_020918, NM_005729, NM_004458, NM_004958, NM_004299, NM_182763, NM_033540, NM_001995, NM_033340, NM_002710, NM_003488	427	419	12782	1.07164	1	0.909998	99.9977
GOTERM_CC_FAT	GO:0044429~mitochondrial part	18	2.8754	0.778204	NM_000165, NM_014905, NM_000176, NM_002634, NM_000633, NM_001188, NM_020918, NM_005729, NM_004458, NM_004958, NM_004299, NM_182763, NM_033540, NM_001995, NM_033340, NM_002710, NM_003477, NM_003488	427	595	12782	0.905579	1	0.98173	100
GOTERM_CC_FAT	GO:0005739~mitochondrion	28	4.47284	0.961692	NM_000165, NM_002634, NM_020918, NM_004458, NM_005230, NM_004379, NM_000499, NM_182763, NM_033540, NM_001386, NM_033340, NM_003488, NM_052851, NM_014905, NM_000176, NM_024090, NM_000633, NM_001188, NM_005729, NM_004958, NM_004299, NM_004859, NM_032857, NM_001995, NM_003477, NM_002710, NM_203339, NM_022121	427	1087	12782	0.77108	1	0.999583	100
SP_PIR_KEYWORDS	mitochondrion	17	2.71565	0.993087	NM_014905, NM_024090, NM_002634, NM_000633, NM_020918, NM_005729, NM_004458, NM_004958, NM_004299, NM_080546, NM_182763, NM_033540, NM_032857, NM_001995, NM_003477, NM_003488, NM_052851	626	832	19235	0.627832	1	0.99999	100
Annotation Cluster 83	Enrichment Score: 1.1290300014315469
Category	Term	Count	%	PValue	Genes	List Total	Pop Hits	Pop Total	Fold Enrichment	Bonferroni	Benjamini	FDR
GOTERM_BP_FAT	GO:0043255~regulation of carbohydrate biosynthetic process	5	0.798722	0.00664178	NM_004958, NM_003749, NM_000176, NM_005544, NM_006628	500	21	13528	6.4419	1	0.112018	11.1791
GOTERM_BP_FAT	GO:0010565~regulation of cellular ketone metabolic process	7	1.11821	0.0180841	NM_004958, NM_003749, NM_000176, NM_006251, NM_005544, NM_001995, NM_006628	500	57	13528	3.32267	1	0.209479	27.7221
GOTERM_BP_FAT	GO:0046320~regulation of fatty acid oxidation	5	0.798722	0.0185542	NM_004958, NM_003749, NM_006251, NM_005544, NM_001995	500	28	13528	4.83143	1	0.209898	28.3351
GOTERM_BP_FAT	GO:0032868~response to insulin stimulus	9	1.4377	0.0313425	NM_004958, NM_003749, NM_005544, NM_003629, NM_001982, NM_003884, NM_002086, NM_003337, NM_000922	500	100	13528	2.43504	1	0.288355	43.2487
GOTERM_BP_FAT	GO:0031998~regulation of fatty acid beta-oxidation	3	0.479233	0.0328046	NM_004958, NM_003749, NM_005544	500	8	13528	10.146	1	0.295837	44.7534
GOTERM_BP_FAT	GO:0010906~regulation of glucose metabolic process	5	0.798722	0.038825	NM_004958, NM_003749, NM_000176, NM_005544, NM_006628	500	35	13528	3.86514	1	0.330183	50.5615
GOTERM_BP_FAT	GO:0010675~regulation of cellular carbohydrate metabolic process	5	0.798722	0.0502585	NM_004958, NM_003749, NM_000176, NM_005544, NM_006628	500	38	13528	3.56	1	0.389819	60.0412
KEGG_PATHWAY	hsa04920:Adipocytokine signaling pathway	7	1.11821	0.0538698	NM_004958, NM_003749, NM_006251, NM_005544, NM_006516, NM_001995, NM_004458	208	67	5085	2.55418	0.999493	0.280963	47.8417
GOTERM_BP_FAT	GO:0006109~regulation of carbohydrate metabolic process	5	0.798722	0.0544372	NM_004958, NM_003749, NM_000176, NM_005544, NM_006628	500	39	13528	3.46872	1	0.408464	63.0559
GOTERM_BP_FAT	GO:0050994~regulation of lipid catabolic process	4	0.638978	0.0692483	NM_004958, NM_003749, NM_005544, NM_000922	500	26	13528	4.16246	1	0.468113	72.1022
GOTERM_BP_FAT	GO:0032885~regulation of polysaccharide biosynthetic process	3	0.479233	0.0922447	NM_004958, NM_003749, NM_005544	500	14	13528	5.79771	1	0.539479	82.1233
GOTERM_BP_FAT	GO:0010962~regulation of glucan biosynthetic process	3	0.479233	0.0922447	NM_004958, NM_003749, NM_005544	500	14	13528	5.79771	1	0.539479	82.1233
GOTERM_BP_FAT	GO:0005979~regulation of glycogen biosynthetic process	3	0.479233	0.0922447	NM_004958, NM_003749, NM_005544	500	14	13528	5.79771	1	0.539479	82.1233
GOTERM_BP_FAT	GO:0032881~regulation of polysaccharide metabolic process	3	0.479233	0.103928	NM_004958, NM_003749, NM_005544	500	15	13528	5.4112	1	0.574195	85.8027
GOTERM_BP_FAT	GO:0019217~regulation of fatty acid metabolic process	5	0.798722	0.105884	NM_004958, NM_003749, NM_006251, NM_005544, NM_001995	500	49	13528	2.76082	1	0.577187	86.3441
KEGG_PATHWAY	hsa04930:Type II diabetes mellitus	5	0.798722	0.122723	NM_004958, NM_003749, NM_005544, NM_003629, NM_005400	208	47	5085	2.60076	1	0.429109	78.5406
GOTERM_BP_FAT	GO:0009894~regulation of catabolic process	7	1.11821	0.143422	NM_004958, NM_000165, NM_003749, NM_005544, NM_006154, NM_000362, NM_000922	500	96	13528	1.97283	1	0.657447	93.6326
GOTERM_BP_FAT	GO:0019216~regulation of lipid metabolic process	7	1.11821	0.23242	NM_004958, NM_003749, NM_000176, NM_006251, NM_005544, NM_001995, NM_000922	500	112	13528	1.691	1	0.789472	99.0955
GOTERM_BP_FAT	GO:0043467~regulation of generation of precursor metabolites and energy	3	0.479233	0.304114	NM_004958, NM_003749, NM_005544	500	30	13528	2.7056	1	0.860793	99.8419
GOTERM_BP_FAT	GO:0031329~regulation of cellular catabolic process	4	0.638978	0.392048	NM_004958, NM_003749, NM_005544, NM_000362	500	61	13528	1.77416	1	0.921301	99.9857
GOTERM_BP_FAT	GO:0045834~positive regulation of lipid metabolic process	3	0.479233	0.510182	NM_003749, NM_006251, NM_005544	500	46	13528	1.76452	1	0.965637	99.9997
Annotation Cluster 84	Enrichment Score: 1.1231318454379318
Category	Term	Count	%	PValue	Genes	List Total	Pop Hits	Pop Total	Fold Enrichment	Bonferroni	Benjamini	FDR
INTERPRO	IPR011993:Pleckstrin homology-type	18	2.8754	0.0392017	NM_003749, NM_005544, NM_020824, NM_152594, NM_005813, NM_199332, NM_015184, NM_006277, NM_018287, NM_022776, NM_002779, NM_015550, NM_015230, NM_005316, NM_145307, NM_005766, NM_001003712, NM_030962	585	303	16659	1.6917	1	0.737169	46.7039
UP_SEQ_FEATURE	domain:PH	14	2.23642	0.0486084	NM_003749, NM_005544, NM_020824, NM_015184, NM_005813, NM_006277, NM_018287, NM_022776, NM_002779, NM_015550, NM_145307, NM_001003712, NM_003607, NM_030962	626	237	19113	1.80358	1	0.887729	57.3958
INTERPRO	IPR001849:Pleckstrin homology	16	2.55591	0.0642349	NM_003749, NM_005544, NM_020824, NM_005813, NM_015184, NM_006277, NM_018287, NM_022776, NM_002779, NM_015550, NM_015230, NM_145307, NM_005766, NM_001003712, NM_003607, NM_030962	585	277	16659	1.64488	1	0.816027	64.8218
SMART	SM00233:PH	16	2.55591	0.262836	NM_003749, NM_005544, NM_020824, NM_005813, NM_015184, NM_006277, NM_018287, NM_022776, NM_002779, NM_015550, NM_015230, NM_145307, NM_005766, NM_001003712, NM_003607, NM_030962	410	277	9079	1.27907	1	0.936499	97.9729
Annotation Cluster 85	Enrichment Score: 1.1131691931664767
Category	Term	Count	%	PValue	Genes	List Total	Pop Hits	Pop Total	Fold Enrichment	Bonferroni	Benjamini	FDR
GOTERM_BP_FAT	GO:0000082~G1/S transition of mitotic cell cycle	6	0.958466	0.0548909	NM_001105, NM_003590, NM_201567, NM_000633, NM_005228, NM_003478	500	56	13528	2.89886	1	0.410038	63.37
GOTERM_BP_FAT	GO:0051329~interphase of mitotic cell cycle	8	1.27796	0.08616	NM_001259, NM_001105, NM_003590, NM_201567, NM_001924, NM_000633, NM_005228, NM_003478	500	103	13528	2.10144	1	0.521563	79.8674
GOTERM_BP_FAT	GO:0051325~interphase	8	1.27796	0.0967578	NM_001259, NM_001105, NM_003590, NM_201567, NM_001924, NM_000633, NM_005228, NM_003478	500	106	13528	2.04196	1	0.552184	83.6401
Annotation Cluster 86	Enrichment Score: 1.1121662284550682
Category	Term	Count	%	PValue	Genes	List Total	Pop Hits	Pop Total	Fold Enrichment	Bonferroni	Benjamini	FDR
KEGG_PATHWAY	hsa04960:Aldosterone-regulated sodium reabsorption	6	0.958466	0.0242337	NM_000901, NM_003749, NM_005544, NM_001677, NM_003629, NM_033360	208	41	5085	3.57763	0.965296	0.189461	25.0504
KEGG_PATHWAY	hsa04930:Type II diabetes mellitus	5	0.798722	0.122723	NM_004958, NM_003749, NM_005544, NM_003629, NM_005400	208	47	5085	2.60076	1	0.429109	78.5406
GOTERM_BP_FAT	GO:0008286~insulin receptor signaling pathway	4	0.638978	0.154937	NM_003749, NM_005544, NM_003629, NM_002086	500	37	13528	2.92497	1	0.674287	94.9951
Annotation Cluster 87	Enrichment Score: 1.1061622646935219
Category	Term	Count	%	PValue	Genes	List Total	Pop Hits	Pop Total	Fold Enrichment	Bonferroni	Benjamini	FDR
GOTERM_BP_FAT	GO:0031054~pre-microRNA processing	3	0.479233	0.0184546	NM_030621, NM_024674, NM_001004317	500	6	13528	13.528	1	0.210636	28.2057
GOTERM_BP_FAT	GO:0035195~gene silencing by miRNA	4	0.638978	0.0230734	NM_030621, NM_024674, NM_001004317, NM_012199	500	17	13528	6.36612	1	0.242749	33.9841
GOTERM_BP_FAT	GO:0035194~posttranscriptional gene silencing by RNA	4	0.638978	0.0405008	NM_030621, NM_024674, NM_001004317, NM_012199	500	21	13528	5.15352	1	0.339851	52.0727
GOTERM_BP_FAT	GO:0016441~posttranscriptional gene silencing	4	0.638978	0.0405008	NM_030621, NM_024674, NM_001004317, NM_012199	500	21	13528	5.15352	1	0.339851	52.0727
GOTERM_BP_FAT	GO:0016458~gene silencing	6	0.958466	0.0548909	NM_030621, NM_024674, NM_175850, NM_012238, NM_001004317, NM_012199, NM_175849	500	56	13528	2.89886	1	0.410038	63.37
SP_PIR_KEYWORDS	rna-mediated gene silencing	4	0.638978	0.056046	NM_030621, NM_024674, NM_001004317, NM_012199	626	27	19235	4.55212	1	0.336818	55.4357
GOTERM_BP_FAT	GO:0035196~gene silencing by miRNA, production of miRNAs	3	0.479233	0.070188	NM_030621, NM_024674, NM_001004317	500	12	13528	6.764	1	0.469532	72.599
GOTERM_BP_FAT	GO:0031050~dsRNA fragmentation	3	0.479233	0.0809817	NM_030621, NM_024674, NM_001004317	500	13	13528	6.24369	1	0.508567	77.7384
GOTERM_BP_FAT	GO:0031047~gene silencing by RNA	4	0.638978	0.120767	NM_030621, NM_024674, NM_001004317, NM_012199	500	33	13528	3.27952	1	0.610958	89.8692
GOTERM_BP_FAT	GO:0040029~regulation of gene expression, epigenetic	6	0.958466	0.154605	NM_030621, NM_024674, NM_175850, NM_012238, NM_001004317, NM_012199, NM_175849	500	77	13528	2.10826	1	0.674338	94.96
GOTERM_BP_FAT	GO:0043331~response to dsRNA	3	0.479233	0.235008	NM_030621, NM_024674, NM_001004317	500	25	13528	3.24672	1	0.792194	99.1482
GOTERM_BP_FAT	GO:0034470~ncRNA processing	3	0.479233	0.993028	NM_030621, NM_024674, NM_001004317	500	187	13528	0.434053	1	1	100
Annotation Cluster 88	Enrichment Score: 1.0801579321707526
Category	Term	Count	%	PValue	Genes	List Total	Pop Hits	Pop Total	Fold Enrichment	Bonferroni	Benjamini	FDR
GOTERM_CC_FAT	GO:0005911~cell-cell junction	13	2.07668	0.0254289	NM_000165, NM_006516, NM_001795, NM_022474, NM_002205, NM_001792, NM_020770, NM_133265, NM_001497, NM_022121, NM_003607, NM_005602, NM_014021	427	190	12782	2.04814	0.999963	0.225085	30.1448
GOTERM_CC_FAT	GO:0030054~cell junction	24	3.83387	0.0982833	NM_002314, NM_000165, NM_001364, NM_001390, NM_020824, NM_032430, NM_006516, NM_199332, NM_015263, NM_001795, NM_002205, NM_022474, NM_002045, NM_014819, NM_001792, NM_020770, NM_133265, NM_001497, NM_003081, NM_022121, NM_005578, NM_003607, NM_014021, NM_005602	427	518	12782	1.38692	1	0.447743	76.3282
SP_PIR_KEYWORDS	cell junction	17	2.71565	0.229995	NM_000165, NM_001364, NM_001390, NM_020824, NM_199332, NM_001795, NM_015263, NM_022474, NM_002045, NM_014819, NM_020770, NM_133265, NM_003081, NM_022121, NM_005578, NM_014021, NM_005602	626	399	19235	1.30916	1	0.702643	97.4329
Annotation Cluster 89	Enrichment Score: 1.0774908497024478
Category	Term	Count	%	PValue	Genes	List Total	Pop Hits	Pop Total	Fold Enrichment	Bonferroni	Benjamini	FDR
GOTERM_CC_FAT	GO:0045202~synapse	20	3.19489	0.0289846	NM_025187, NM_004162, NM_001364, NM_001390, NM_000838, NM_004448, NM_199332, NM_015263, NM_003885, NM_012428, NM_002045, NM_001792, NM_014819, NM_005909, NM_002222, NM_001982, NM_003081, NM_002710, NM_033071, NM_004440	427	355	12782	1.68645	0.999991	0.24219	33.612
GOTERM_CC_FAT	GO:0044456~synapse part	14	2.23642	0.0684817	NM_025187, NM_004162, NM_001364, NM_000838, NM_004448, NM_199332, NM_015263, NM_012428, NM_014819, NM_005909, NM_002222, NM_001982, NM_033071, NM_004440	427	246	12782	1.70359	1	0.373872	62.7687
GOTERM_CC_FAT	GO:0045211~postsynaptic membrane	7	1.11821	0.294975	NM_014819, NM_001364, NM_004448, NM_199332, NM_001982, NM_033071, NM_004440	427	135	12782	1.55216	1	0.732383	99.2312
Annotation Cluster 90	Enrichment Score: 1.0754092878070305
Category	Term	Count	%	PValue	Genes	List Total	Pop Hits	Pop Total	Fold Enrichment	Bonferroni	Benjamini	FDR
UP_SEQ_FEATURE	domain:LisH	4	0.638978	0.0622566	NM_022780, NM_006951, NM_014969, NM_020854	626	28	19113	4.36171	1	0.916462	66.7339
INTERPRO	IPR006594:LisH dimerisation motif	4	0.638978	0.0734588	NM_022780, NM_006951, NM_014969, NM_020854	585	28	16659	4.06813	1	0.835231	69.8995
SMART	SM00667:LisH	4	0.638978	0.12988	NM_022780, NM_006951, NM_014969, NM_020854	410	28	9079	3.16341	1	0.910956	83.1132
Annotation Cluster 91	Enrichment Score: 1.0548320854666005
Category	Term	Count	%	PValue	Genes	List Total	Pop Hits	Pop Total	Fold Enrichment	Bonferroni	Benjamini	FDR
GOTERM_BP_FAT	GO:0042108~positive regulation of cytokine biosynthetic process	6	0.958466	0.0311522	NM_001432, NM_000575, NM_006139, NM_002460, NM_002198, NM_001806	500	48	13528	3.382	1	0.28782	43.05
GOTERM_BP_FAT	GO:0042035~regulation of cytokine biosynthetic process	7	1.11821	0.0551249	NM_002193, NM_001432, NM_000575, NM_006139, NM_002460, NM_002198, NM_001806	500	74	13528	2.55935	1	0.409246	63.531
GOTERM_BP_FAT	GO:0001817~regulation of cytokine production	12	1.91693	0.0719907	NM_002193, NM_001432, NM_000575, NM_006139, NM_002460, NM_181836, NM_002198, NM_005765, NM_000964, NM_001806, NM_000676, NM_004379	500	181	13528	1.79377	1	0.47515	73.5288
GOTERM_BP_FAT	GO:0045086~positive regulation of interleukin-2 biosynthetic process	3	0.479233	0.0809817	NM_000575, NM_006139, NM_002460	500	13	13528	6.24369	1	0.508567	77.7384
GOTERM_BP_FAT	GO:0045076~regulation of interleukin-2 biosynthetic process	3	0.479233	0.153983	NM_000575, NM_006139, NM_002460	500	19	13528	4.272	1	0.673642	94.8936
GOTERM_BP_FAT	GO:0032663~regulation of interleukin-2 production	3	0.479233	0.304114	NM_000575, NM_006139, NM_002460	500	30	13528	2.7056	1	0.860793	99.8419
Annotation Cluster 92	Enrichment Score: 1.0496794194667987
Category	Term	Count	%	PValue	Genes	List Total	Pop Hits	Pop Total	Fold Enrichment	Bonferroni	Benjamini	FDR
GOTERM_BP_FAT	GO:0016055~Wnt receptor signaling pathway	11	1.75719	0.0253647	NM_004423, NM_178565, NM_012257, NM_000248, NM_001895, NM_003012, NM_014421, NM_005430, NM_003394, NM_003337, NM_003107	500	133	13528	2.23771	1	0.250372	36.6849
SP_PIR_KEYWORDS	wnt signaling pathway	8	1.27796	0.102845	NM_004423, NM_178565, NM_012257, NM_001895, NM_003012, NM_014421, NM_005430, NM_003394	626	122	19235	2.01487	1	0.487768	78.1459
KEGG_PATHWAY	hsa04310:Wnt signaling pathway	9	1.4377	0.271987	NM_004423, NM_007236, NM_001895, NM_003012, NM_014421, NM_005430, NM_182734, NM_003394, NM_006599	208	151	5085	1.45711	1	0.603585	97.6036
Annotation Cluster 93	Enrichment Score: 1.0489923946214796
Category	Term	Count	%	PValue	Genes	List Total	Pop Hits	Pop Total	Fold Enrichment	Bonferroni	Benjamini	FDR
SP_PIR_KEYWORDS	protein transport	27	4.3131	0.00891382	NM_004162, NM_024295, NM_022459, NM_020673, NM_004663, NM_001001433, NM_030918, NM_006458, NM_006380, NM_018569, NM_018144, NM_031934, NM_004869, NM_012095, NM_001002243, NM_016131, NM_014445, NM_017974, NM_001002814, NM_172020, NM_002264, NM_002265, NM_014504, NM_001655, NM_018698, NM_016072, NM_014822	626	485	19235	1.71057	0.975225	0.0883033	11.7917
GOTERM_BP_FAT	GO:0015031~protein transport	40	6.38978	0.023472	NM_015049, NM_004162, NM_024295, NM_022459, NM_020673, NM_003404, NM_005502, NM_004663, NM_001001433, NM_030918, NM_006458, NM_006154, NM_006380, NM_018569, NM_018144, NM_012479, NM_004869, NM_031934, NM_012095, NM_001002243, NM_025074, NM_014488, NM_016131, NM_025187, NM_172020, NM_017974, NM_014445, NM_001002814, NM_002264, NM_002265, NM_014504, NM_018698, NM_001655, NM_016072, NM_005313, NM_01…	500	762	13528	1.42026	1	0.242703	34.4615
GOTERM_BP_FAT	GO:0045184~establishment of protein localization	40	6.38978	0.0271345	NM_015049, NM_004162, NM_024295, NM_022459, NM_020673, NM_003404, NM_005502, NM_004663, NM_001001433, NM_030918, NM_006458, NM_006154, NM_006380, NM_018569, NM_018144, NM_012479, NM_004869, NM_031934, NM_012095, NM_001002243, NM_025074, NM_014488, NM_016131, NM_025187, NM_172020, NM_017974, NM_014445, NM_001002814, NM_002264, NM_002265, NM_014504, NM_018698, NM_001655, NM_016072, NM_005313, NM_01…	500	769	13528	1.40733	1	0.259951	38.6993
GOTERM_BP_FAT	GO:0008104~protein localization	43	6.86901	0.0535672	NM_012297, NM_015049, NM_004162, NM_024295, NM_022459, NM_020673, NM_003404, NM_004663, NM_005502, NM_001001433, NM_030918, NM_006458, NM_006154, NM_006380, NM_018569, NM_018144, NM_012479, NM_005228, NM_004869, NM_031934, NM_012095, NM_001002243, NM_025074, NM_014488, NM_016131, NM_025187, NM_181353, NM_172020, NM_017974, NM_014445, NM_001002814, NM_002264, NM_002265, NM_014504, NM_018698, NM_00…	500	882	13528	1.31906	1	0.404416	62.4465
GOTERM_BP_FAT	GO:0034613~cellular protein localization	21	3.35463	0.126555	NM_015049, NM_025187, NM_181353, NM_024295, NM_003404, NM_004663, NM_002264, NM_002265, NM_001001433, NM_001655, NM_005313, NM_006154, NM_004859, NM_006380, NM_018144, NM_005228, NM_012479, NM_004274, NM_012095, NM_003144, NM_014822	500	411	13528	1.38242	1	0.62438	90.9923
GOTERM_BP_FAT	GO:0070727~cellular macromolecule localization	21	3.35463	0.132263	NM_015049, NM_025187, NM_181353, NM_024295, NM_003404, NM_004663, NM_002264, NM_002265, NM_001001433, NM_001655, NM_005313, NM_006154, NM_004859, NM_006380, NM_018144, NM_005228, NM_012479, NM_004274, NM_012095, NM_003144, NM_014822	500	414	13528	1.37241	1	0.633959	91.984
GOTERM_BP_FAT	GO:0006886~intracellular protein transport	19	3.03514	0.151476	NM_015049, NM_025187, NM_024295, NM_003404, NM_004663, NM_002264, NM_002265, NM_001001433, NM_001655, NM_005313, NM_006154, NM_004859, NM_006380, NM_018144, NM_012479, NM_004274, NM_012095, NM_003144, NM_014822	500	374	13528	1.3745	1	0.670773	94.6177
GOTERM_BP_FAT	GO:0046907~intracellular transport	29	4.63259	0.242838	NM_015049, NM_024295, NM_003404, NM_005502, NM_004663, NM_002755, NM_001001433, NM_006154, NM_006380, NM_018144, NM_012479, NM_004869, NM_012095, NM_000332, NM_025187, NM_000633, NM_001188, NM_005729, NM_002264, NM_002265, NM_001655, NM_005313, NM_004859, NM_014899, NM_004504, NM_004274, NM_003081, NM_003144, NM_014822	500	657	13528	1.19425	1	0.800893	99.2907
GOTERM_BP_FAT	GO:0006605~protein targeting	10	1.59744	0.39793	NM_015049, NM_005313, NM_006154, NM_012479, NM_003404, NM_004274, NM_002264, NM_002265, NM_012095, NM_003144	500	215	13528	1.25842	1	0.923637	99.988
SP_PIR_KEYWORDS	transport	57	9.10543	0.434367	NM_012297, NM_015049, NM_004162, NM_024295, NM_139177, NM_020673, NM_005502, NM_001693, NM_173039, NM_006380, NM_018144, NM_001829, NM_031934, NM_001003712, NM_004869, NM_012095, NM_005105, NM_016131, NM_172020, NM_014445, NM_017974, NM_001002814, NM_022776, NM_002264, NM_002265, NM_001682, NM_014504, NM_018698, NM_004299, NM_016072, NM_000084, NM_001677, NM_022459, NM_018375, NM_004663, NM_00678…	626	1670	19235	1.04876	1	0.873094	99.9659
Annotation Cluster 94	Enrichment Score: 1.0439960136055555
Category	Term	Count	%	PValue	Genes	List Total	Pop Hits	Pop Total	Fold Enrichment	Bonferroni	Benjamini	FDR
GOTERM_BP_FAT	GO:0030509~BMP signaling pathway	7	1.11821	0.00524648	NM_001105, NM_181353, NM_001204, NM_005450, NM_001616, NM_001001419, NM_003338	500	44	13528	4.30436	0.999999	0.0942808	8.93329
GOTERM_BP_FAT	GO:0030278~regulation of ossification	9	1.4377	0.00791032	NM_001259, NM_001105, NM_000757, NM_001204, NM_172212, NM_000633, NM_003012, NM_001616, NM_001001419, NM_000958	500	78	13528	3.12185	1	0.124351	13.1754
KEGG_PATHWAY	hsa04350:TGF-beta signaling pathway	10	1.59744	0.008417	NM_002167, NM_001105, NM_002193, NM_181353, NM_001204, NM_005450, NM_002166, NM_001616, NM_001001419, NM_138473	208	87	5085	2.81001	0.685889	0.0999218	9.45775
INTERPRO	IPR000472:TGF-beta receptor/activin receptor, type I/II	3	0.479233	0.0547213	NM_001105, NM_001204, NM_001616	585	11	16659	7.76643	1	0.789449	58.752
GOTERM_BP_FAT	GO:0045669~positive regulation of osteoblast differentiation	4	0.638978	0.0629141	NM_001105, NM_001204, NM_001616, NM_001001419	500	25	13528	4.32896	1	0.442917	68.5247
GOTERM_BP_FAT	GO:0045667~regulation of osteoblast differentiation	5	0.798722	0.0729561	NM_001259, NM_001105, NM_001204, NM_001616, NM_001001419	500	43	13528	3.14605	1	0.477673	74.0144
GOTERM_BP_FAT	GO:0007178~transmembrane receptor protein serine/threonine kinase signaling pathway	8	1.27796	0.08616	NM_001105, NM_181353, NM_001204, NM_005450, NM_001616, NM_001001419, NM_003338, NM_004379	500	103	13528	2.10144	1	0.521563	79.8674
GOTERM_BP_FAT	GO:0007369~gastrulation	6	0.958466	0.115754	NM_001105, NM_006981, NM_133265, NM_003590, NM_001204, NM_001616	500	70	13528	2.31909	1	0.598406	88.7911
GOTERM_MF_FAT	GO:0004675~transmembrane receptor protein serine/threonine kinase activity	3	0.479233	0.140621	NM_001105, NM_001204, NM_001616	479	18	12983	4.5174	1	0.7935	89.7682
GOTERM_MF_FAT	GO:0005024~transforming growth factor beta receptor activity	3	0.479233	0.140621	NM_001105, NM_001204, NM_001616	479	18	12983	4.5174	1	0.7935	89.7682
GOTERM_BP_FAT	GO:0030501~positive regulation of bone mineralization	3	0.479233	0.141052	NM_001105, NM_001204, NM_001616	500	18	13528	4.50933	1	0.65273	93.3119
GOTERM_BP_FAT	GO:0070169~positive regulation of biomineral formation	3	0.479233	0.153983	NM_001105, NM_001204, NM_001616	500	19	13528	4.272	1	0.673642	94.8936
BIOCARTA	h_alkPathway:ALK in cardiac myocytes	5	0.798722	0.173219	NM_001105, NM_001204, NM_005450, NM_005430, NM_001001419	94	34	1437	2.24812	1	0.890895	90.747
GOTERM_BP_FAT	GO:0045778~positive regulation of ossification	3	0.479233	0.22124	NM_001105, NM_001204, NM_001616	500	24	13528	3.382	1	0.775202	98.8302
GOTERM_BP_FAT	GO:0007498~mesoderm development	5	0.798722	0.29109	NM_001105, NM_006981, NM_001204, NM_001025367, NM_003376, NM_001616	500	74	13528	1.82811	1	0.848934	99.7802
GOTERM_BP_FAT	GO:0030500~regulation of bone mineralization	3	0.479233	0.304114	NM_001105, NM_001204, NM_001616	500	30	13528	2.7056	1	0.860793	99.8419
GOTERM_BP_FAT	GO:0070167~regulation of biomineral formation	3	0.479233	0.331532	NM_001105, NM_001204, NM_001616	500	32	13528	2.5365	1	0.881181	99.9227
GOTERM_BP_FAT	GO:0007179~transforming growth factor beta receptor signaling pathway	4	0.638978	0.381981	NM_001105, NM_181353, NM_001001419, NM_004379	500	60	13528	1.80373	1	0.916406	99.9809
Annotation Cluster 95	Enrichment Score: 1.0386957752478305
Category	Term	Count	%	PValue	Genes	List Total	Pop Hits	Pop Total	Fold Enrichment	Bonferroni	Benjamini	FDR
GOTERM_BP_FAT	GO:0006401~RNA catabolic process	7	1.11821	0.0322604	NM_152624, NM_024674, NM_001004317, NM_004926, NM_175854, NM_012199, NM_005105	500	65	13528	2.91372	1	0.292617	44.1977
GOTERM_BP_FAT	GO:0000956~nuclear-transcribed mRNA catabolic process	5	0.798722	0.038825	NM_152624, NM_004926, NM_175854, NM_012199, NM_005105	500	35	13528	3.86514	1	0.330183	50.5615
GOTERM_BP_FAT	GO:0006402~mRNA catabolic process	5	0.798722	0.0729561	NM_152624, NM_004926, NM_175854, NM_012199, NM_005105	500	43	13528	3.14605	1	0.477673	74.0144
SP_PIR_KEYWORDS	nonsense-mediated mrna decay	3	0.479233	0.230485	NM_152624, NM_175854, NM_005105	626	28	19235	3.29216	1	0.699488	97.4557
GOTERM_BP_FAT	GO:0000184~nuclear-transcribed mRNA catabolic process, nonsense-mediated decay	3	0.479233	0.304114	NM_152624, NM_175854, NM_005105	500	30	13528	2.7056	1	0.860793	99.8419
Annotation Cluster 96	Enrichment Score: 1.0320390431202466
Category	Term	Count	%	PValue	Genes	List Total	Pop Hits	Pop Total	Fold Enrichment	Bonferroni	Benjamini	FDR
GOTERM_CC_FAT	GO:0044459~plasma membrane part	94	15.016	0.00759768	NM_000165, NM_005544, NM_004162, NM_199332, NM_001004439, NM_002207, NM_002204, NM_002205, NM_018904, NM_018905, NM_018900, NM_002507, NM_018908, NM_033071, NM_018906, NM_018907, NM_005602, NM_025074, NM_014488, NM_002314, NM_016131, NM_016548, NM_002214, NM_001682, NM_000084, NM_018910, NM_001677, NM_018911, NM_030964, NM_014021, NM_001364, NM_032430, NM_001007156, NM_002998, NM_001982, NM_02205…	427	2203	12782	1.27727	0.951207	0.118244	10.0775
GOTERM_CC_FAT	GO:0005887~integral to plasma membrane	48	7.66773	0.121433	NM_000165, NM_005544, NM_002634, NM_001616, NM_005502, NM_001004439, NM_002207, NM_002204, NM_002205, NM_018904, NM_018905, NM_001781, NM_018899, NM_018900, NM_018898, NM_002507, NM_018908, NM_004440, NM_018906, NM_018907, NM_001432, NM_016548, NM_002214, NM_001682, NM_000084, NM_001677, NM_018910, NM_018911, NM_022121, NM_004557, NM_012329, NM_002998, NM_001007156, NM_001982, NM_003943, NM_00620…	427	1188	12782	1.20947	1	0.490626	83.5216
GOTERM_CC_FAT	GO:0031226~intrinsic to plasma membrane	48	7.66773	0.157	NM_000165, NM_005544, NM_002634, NM_001616, NM_005502, NM_001004439, NM_002207, NM_002204, NM_002205, NM_018904, NM_018905, NM_001781, NM_018899, NM_018900, NM_018898, NM_002507, NM_018908, NM_004440, NM_018906, NM_018907, NM_001432, NM_016548, NM_002214, NM_001682, NM_000084, NM_001677, NM_018910, NM_018911, NM_022121, NM_004557, NM_012329, NM_002998, NM_001007156, NM_001982, NM_003943, NM_00620…	427	1215	12782	1.18259	1	0.566111	90.7328
UP_SEQ_FEATURE	topological domain:Extracellular	90	14.377	0.513955	NM_000165, NM_017617, NM_182527, NM_005502, NM_001616, NM_001004439, NM_002207, NM_002204, NM_003873, NM_002205, NM_003872, NM_018904, NM_020403, NM_018905, NM_020873, NM_001781, NM_018903, NM_018899, NM_018900, NM_018898, NM_002507, NM_014293, NM_020182, NM_018908, NM_004440, NM_018906, NM_025074, NM_005602, NM_018907, NM_001432, NM_020453, NM_014445, NM_002214, NM_000958, NM_032039, NM_003236, …	626	2719	19113	1.01062	1	0.999976	99.9996
Annotation Cluster 97	Enrichment Score: 1.0264734219706382
Category	Term	Count	%	PValue	Genes	List Total	Pop Hits	Pop Total	Fold Enrichment	Bonferroni	Benjamini	FDR
UP_SEQ_FEATURE	domain:EGF-like 6	6	0.958466	0.0127035	NM_017617, NM_005045, NM_001999, NM_001122679, NM_004557, NM_019074	626	43	19113	4.26027	1	0.537676	19.6608
UP_SEQ_FEATURE	domain:EGF-like 13; calcium-binding	3	0.479233	0.0482915	NM_017617, NM_001999, NM_004557	626	11	19113	8.3269	1	0.891688	57.1522
UP_SEQ_FEATURE	domain:EGF-like 14; calcium-binding	3	0.479233	0.056722	NM_017617, NM_001999, NM_004557	626	12	19113	7.63299	1	0.913818	63.2072
UP_SEQ_FEATURE	domain:EGF-like 15; calcium-binding	3	0.479233	0.056722	NM_017617, NM_001999, NM_004557	626	12	19113	7.63299	1	0.913818	63.2072
UP_SEQ_FEATURE	domain:EGF-like 2	7	1.11821	0.0683667	NM_017617, NM_033655, NM_005045, NM_001999, NM_001122679, NM_004557, NM_019074	626	88	19113	2.42868	1	0.916782	70.2566
UP_SEQ_FEATURE	domain:EGF-like 11; calcium-binding	3	0.479233	0.0749429	NM_017617, NM_001999, NM_004557	626	14	19113	6.54256	1	0.921885	73.6541
UP_SEQ_FEATURE	domain:EGF-like 12; calcium-binding	3	0.479233	0.0846566	NM_017617, NM_001999, NM_004557	626	15	19113	6.10639	1	0.936389	78.0105
UP_SEQ_FEATURE	domain:EGF-like 9; calcium-binding	3	0.479233	0.0947246	NM_017617, NM_001999, NM_004557	626	16	19113	5.72474	1	0.950341	81.8043
UP_SEQ_FEATURE	domain:EGF-like 3	6	0.958466	0.0988069	NM_017617, NM_005045, NM_001999, NM_001122679, NM_004557, NM_019074	626	75	19113	2.44256	1	0.952348	83.1594
UP_SEQ_FEATURE	domain:EGF-like 4	5	0.798722	0.121257	NM_017617, NM_005045, NM_001122679, NM_004557, NM_019074	626	58	19113	2.63206	1	0.965715	89.0664
INTERPRO	IPR006209:EGF	8	1.27796	0.158582	NM_001432, NM_017617, NM_033655, NM_001122679, NM_138440, NM_004557, NM_019074, NM_003236	585	127	16659	1.79382	1	0.92678	93.3936
UP_SEQ_FEATURE	domain:EGF-like 8; calcium-binding	3	0.479233	0.172527	NM_017617, NM_001999, NM_004557	626	23	19113	3.98243	1	0.989654	96.0941
UP_SEQ_FEATURE	domain:EGF-like 1	7	1.11821	0.199795	NM_017617, NM_033655, NM_005045, NM_001999, NM_001122679, NM_004557, NM_019074	626	120	19113	1.78103	1	0.992896	97.7994
UP_SEQ_FEATURE	domain:EGF-like 7; calcium-binding	3	0.479233	0.220475	NM_017617, NM_001999, NM_004557	626	27	19113	3.39244	1	0.994934	98.5945
UP_SEQ_FEATURE	domain:EGF-like 5; calcium-binding	3	0.479233	0.342256	NM_017617, NM_001999, NM_004557	626	37	19113	2.47556	1	0.999442	99.9233
Annotation Cluster 98	Enrichment Score: 1.0000207140652975
Category	Term	Count	%	PValue	Genes	List Total	Pop Hits	Pop Total	Fold Enrichment	Bonferroni	Benjamini	FDR
UP_SEQ_FEATURE	short sequence motif:BH1	3	0.479233	0.0482915	NM_000633, NM_182763, NM_001188	626	11	19113	8.3269	1	0.891688	57.1522
INTERPRO	IPR002475:BCL2-like apoptosis inhibitor	3	0.479233	0.0641771	NM_000633, NM_182763, NM_001188	585	12	16659	7.11923	1	0.823971	64.7877
UP_SEQ_FEATURE	short sequence motif:BH2	3	0.479233	0.065619	NM_000633, NM_182763, NM_001188	626	13	19113	7.04583	1	0.91957	68.7183
UP_SEQ_FEATURE	short sequence motif:BH3	3	0.479233	0.105113	NM_000633, NM_182763, NM_001188	626	17	19113	5.38799	1	0.955311	85.0673
INTERPRO	IPR000712:Apoptosis regulator Bcl-2, BH	3	0.479233	0.179326	NM_000633, NM_182763, NM_001188	585	22	16659	3.88322	1	0.940168	95.5397
SMART	SM00337:BCL	3	0.479233	0.260792	NM_000633, NM_182763, NM_001188	410	22	9079	3.01962	1	0.941894	97.8999
Annotation Cluster 99	Enrichment Score: 0.9747098169289273
Category	Term	Count	%	PValue	Genes	List Total	Pop Hits	Pop Total	Fold Enrichment	Bonferroni	Benjamini	FDR
GOTERM_MF_FAT	GO:0030695~GTPase regulator activity	22	3.51438	0.071163	NM_002922, NM_020824, NM_007023, NM_006277, NM_018287, NM_018948, NM_015263, NM_016603, NM_002779, NM_006788, NM_198465, NM_006420, NM_004947, NM_006421, NM_015230, NM_004504, NM_014899, NM_005766, NM_015635, NM_003607, NM_052851, NM_033407	479	404	12983	1.47598	1	0.667965	67.0602
GOTERM_MF_FAT	GO:0060589~nucleoside-triphosphatase regulator activity	22	3.51438	0.0844806	NM_002922, NM_020824, NM_007023, NM_006277, NM_018287, NM_018948, NM_015263, NM_016603, NM_002779, NM_006788, NM_198465, NM_006420, NM_004947, NM_006421, NM_015230, NM_004504, NM_014899, NM_005766, NM_015635, NM_003607, NM_052851, NM_033407	479	413	12983	1.44382	1	0.695463	73.4922
GOTERM_MF_FAT	GO:0005085~guanyl-nucleotide exchange factor activity	9	1.4377	0.198089	NM_006420, NM_004947, NM_006421, NM_007023, NM_006277, NM_005766, NM_015635, NM_002779, NM_033407	479	152	12983	1.60486	1	0.867627	96.3876
Annotation Cluster 100	Enrichment Score: 0.9609609669150491
Category	Term	Count	%	PValue	Genes	List Total	Pop Hits	Pop Total	Fold Enrichment	Bonferroni	Benjamini	FDR
KEGG_PATHWAY	hsa04320:Dorso-ventral axis formation	8	1.27796	4.30253e-05	NM_005238, NM_017617, NM_005228, NM_004557, NM_002755, NM_033360, NM_002086, NM_001987	208	25	5085	7.82308	0.00587725	0.00587725	0.0505609
BIOCARTA	h_erkPathway:Erk1/Erk2 Mapk Signaling pathway	6	0.958466	0.0350427	NM_006206, NM_004755, NM_002507, NM_005228, NM_002755, NM_002086	94	29	1437	3.16288	0.999144	0.82894	36.0052
KEGG_PATHWAY	hsa05213:Endometrial cancer	6	0.958466	0.0588924	NM_005228, NM_004448, NM_003629, NM_002755, NM_033360, NM_002086	208	52	5085	2.82082	0.999755	0.273728	51.005
BIOCARTA	h_pdgfPathway:PDGF Signaling Pathway	5	0.798722	0.0730175	NM_006206, NM_003010, NM_001895, NM_002755, NM_002086	94	25	1437	3.05745	1	0.88289	61.2782
BIOCARTA	h_egfPathway:EGF Signaling Pathway	5	0.798722	0.0821787	NM_003010, NM_001895, NM_005228, NM_002755, NM_002086	94	26	1437	2.93985	1	0.880253	65.8036
BIOCARTA	h_ngfPathway:Nerve growth factor pathway (NGF)	4	0.638978	0.0922366	NM_002507, NM_001895, NM_002755, NM_002086	94	17	1437	3.597	1	0.88104	70.2081
PIR_SUPERFAMILY	PIRSF000564:kinase-related transforming protein	4	0.638978	0.201307	NM_001259, NM_003010, NM_001895, NM_002755	274	42	7396	2.57073	1	0.999815	95.0846
KEGG_PATHWAY	hsa04664:Fc epsilon RI signaling pathway	6	0.958466	0.210691	NM_003010, NM_003629, NM_002755, NM_005400, NM_033360, NM_002086	208	78	5085	1.88055	1	0.546419	93.8024
BIOCARTA	h_At1rPathway:Angiotensin II mediated activation of JNK Pathway via Pyk2 dependent signaling	4	0.638978	0.252102	NM_003010, NM_005228, NM_002755, NM_002086	94	27	1437	2.26478	1	0.926788	97.3615
BIOCARTA	h_spryPathway:Sprouty regulation of tyrosine kinase signals	3	0.479233	0.252793	NM_005228, NM_002755, NM_002086	94	15	1437	3.05745	1	0.918625	97.3919
BIOCARTA	h_gleevecpathway:Inhibition of Cellular Proliferation by Gleevec	3	0.479233	0.351163	NM_003010, NM_002755, NM_002086	94	19	1437	2.41377	1	0.962903	99.5541
BIOCARTA	h_mapkPathway:MAPKinase Signaling Pathway	7	1.11821	0.416688	NM_002401, NM_004755, NM_003010, NM_002755, NM_002086, NM_138473, NM_004379	94	80	1437	1.33763	1	0.971493	99.8823
BIOCARTA	h_pyk2Pathway:Links between Pyk2 and Map Kinases	3	0.479233	0.510331	NM_003010, NM_002755, NM_002086	94	26	1437	1.76391	1	0.987942	99.9868
BIOCARTA	h_fcer1Pathway:Fc Epsilon Receptor I Signaling in Mast Cells	3	0.479233	0.589385	NM_003010, NM_002755, NM_002086	94	30	1437	1.52872	1	0.995207	99.9985
BIOCARTA	h_tcrPathway:T Cell Receptor Signaling Pathway	3	0.479233	0.658715	NM_003010, NM_002755, NM_002086	94	34	1437	1.34887	1	0.997295	99.9999
Annotation Cluster 101	Enrichment Score: 0.9511640083137501
Category	Term	Count	%	PValue	Genes	List Total	Pop Hits	Pop Total	Fold Enrichment	Bonferroni	Benjamini	FDR
GOTERM_BP_FAT	GO:0031099~regeneration	7	1.11821	0.0414775	NM_002045, NM_006981, NM_005909, NM_017617, NM_000633, NM_000362, NM_005631	500	69	13528	2.74481	1	0.344506	52.9331
GOTERM_BP_FAT	GO:0048589~developmental growth	7	1.11821	0.101899	NM_002045, NM_001432, NM_017617, NM_000633, NM_000555, NM_000362, NM_005631	500	87	13528	2.17692	1	0.567685	85.2199
GOTERM_BP_FAT	GO:0042246~tissue regeneration	3	0.479233	0.331532	NM_002045, NM_017617, NM_000362	500	32	13528	2.5365	1	0.881181	99.9227
Annotation Cluster 102	Enrichment Score: 0.9465821872926659
Category	Term	Count	%	PValue	Genes	List Total	Pop Hits	Pop Total	Fold Enrichment	Bonferroni	Benjamini	FDR
GOTERM_BP_FAT	GO:0051056~regulation of small GTPase mediated signal transduction	20	3.19489	0.00256666	NM_007023, NM_004448, NM_006277, NM_002755, NM_002779, NM_006788, NM_004958, NM_001792, NM_001401, NM_006420, NM_000757, NM_006421, NM_172212, NM_005045, NM_001400, NM_015230, NM_004504, NM_005766, NM_033360, NM_015635, NM_033407	500	252	13528	2.1473	0.999011	0.057897	4.46888
GOTERM_BP_FAT	GO:0046578~regulation of Ras protein signal transduction	17	2.71565	0.00490439	NM_004448, NM_006277, NM_002755, NM_002779, NM_006788, NM_004958, NM_001792, NM_001401, NM_006420, NM_000757, NM_006421, NM_172212, NM_001400, NM_015230, NM_004504, NM_005766, NM_033360, NM_033407	500	210	13528	2.19025	0.999998	0.0902054	8.37456
GOTERM_BP_FAT	GO:0032320~positive regulation of Ras GTPase activity	4	0.638978	0.0230734	NM_001400, NM_002755, NM_006788, NM_033407	500	17	13528	6.36612	1	0.242749	33.9841
GOTERM_BP_FAT	GO:0043547~positive regulation of GTPase activity	4	0.638978	0.0456507	NM_001400, NM_002755, NM_006788, NM_033407	500	22	13528	4.91927	1	0.366023	56.4483
GOTERM_BP_FAT	GO:0035023~regulation of Rho protein signal transduction	7	1.11821	0.158761	NM_004958, NM_001401, NM_001792, NM_006277, NM_005766, NM_006788, NM_033407	500	99	13528	1.91305	1	0.682184	95.383
GOTERM_BP_FAT	GO:0032318~regulation of Ras GTPase activity	7	1.11821	0.185809	NM_004958, NM_015230, NM_001400, NM_004504, NM_002755, NM_006788, NM_033407	500	104	13528	1.82108	1	0.726361	97.4185
GOTERM_MF_FAT	GO:0051020~GTPase binding	7	1.11821	0.213286	NM_004947, NM_014899, NM_005502, NM_002755, NM_015263, NM_006788, NM_033407	479	109	12983	1.74065	1	0.879111	97.2911
GOTERM_BP_FAT	GO:0032319~regulation of Rho GTPase activity	3	0.479233	0.276498	NM_004958, NM_006788, NM_033407	500	28	13528	2.89886	1	0.837803	99.6841
GOTERM_BP_FAT	GO:0043087~regulation of GTPase activity	7	1.11821	0.301481	NM_004958, NM_015230, NM_001400, NM_004504, NM_002755, NM_006788, NM_033407	500	123	13528	1.53977	1	0.859024	99.8309
GOTERM_MF_FAT	GO:0031267~small GTPase binding	6	0.958466	0.315065	NM_014899, NM_005502, NM_002755, NM_015263, NM_006788, NM_033407	479	101	12983	1.61016	1	0.937072	99.6629
GOTERM_MF_FAT	GO:0017016~Ras GTPase binding	5	0.798722	0.432446	NM_014899, NM_002755, NM_015263, NM_006788, NM_033407	479	91	12983	1.48925	1	0.970915	99.9801
GOTERM_BP_FAT	GO:0051345~positive regulation of hydrolase activity	7	1.11821	0.651493	NM_001401, NM_001188, NM_001400, NM_005228, NM_002755, NM_006788, NM_033407	500	179	13528	1.05806	1	0.990383	100
GOTERM_BP_FAT	GO:0051336~regulation of hydrolase activity	11	1.75719	0.801593	NM_004958, NM_001401, NM_012238, NM_001188, NM_015230, NM_001400, NM_004504, NM_005228, NM_002755, NM_006788, NM_033407	500	337	13528	0.883134	1	0.99883	100
Annotation Cluster 103	Enrichment Score: 0.9398959639102294
Category	Term	Count	%	PValue	Genes	List Total	Pop Hits	Pop Total	Fold Enrichment	Bonferroni	Benjamini	FDR
GOTERM_BP_FAT	GO:0032868~response to insulin stimulus	9	1.4377	0.0313425	NM_004958, NM_003749, NM_005544, NM_003629, NM_001982, NM_003884, NM_002086, NM_003337, NM_000922	500	100	13528	2.43504	1	0.288355	43.2487
BBID	108.Regulating_glucose_transport	3	0.479233	0.169425	NM_004958, NM_005544, NM_002086	28	10	358	3.83571	0.999659	0.981522	82.2278
BBID	104.Insulin_signaling	3	0.479233	0.285234	NM_004958, NM_005544, NM_002086	28	14	358	2.7398	0.999999	0.991878	95.6061
Annotation Cluster 104	Enrichment Score: 0.9315575796214248
Category	Term	Count	%	PValue	Genes	List Total	Pop Hits	Pop Total	Fold Enrichment	Bonferroni	Benjamini	FDR
GOTERM_BP_FAT	GO:0033043~regulation of organelle organization	18	2.8754	0.00285442	NM_000522, NM_014397, NM_001432, NM_005720, NM_003182, NM_015282, NM_006135, NM_003236, NM_004958, NM_133265, NM_000575, NM_006139, NM_005909, NM_175850, NM_001400, NM_006852, NM_175849, NM_018084, NM_003348	500	217	13528	2.24428	0.999545	0.0626183	4.958
GOTERM_BP_FAT	GO:0051492~regulation of stress fiber formation	4	0.638978	0.0311446	NM_004958, NM_133265, NM_003182, NM_001400	500	19	13528	5.696	1	0.288726	43.042
GOTERM_BP_FAT	GO:0044087~regulation of cellular component biogenesis	11	1.75719	0.0374338	NM_004958, NM_133265, NM_006251, NM_005909, NM_005720, NM_003182, NM_001400, NM_003081, NM_006135, NM_018448, NM_203339	500	142	13528	2.09589	1	0.322292	49.2729
GOTERM_BP_FAT	GO:0032231~regulation of actin filament bundle formation	4	0.638978	0.0405008	NM_004958, NM_133265, NM_003182, NM_001400	500	21	13528	5.15352	1	0.339851	52.0727
GOTERM_BP_FAT	GO:0051496~positive regulation of stress fiber formation	3	0.479233	0.070188	NM_004958, NM_133265, NM_003182	500	12	13528	6.764	1	0.469532	72.599
GOTERM_BP_FAT	GO:0032233~positive regulation of actin filament bundle formation	3	0.479233	0.0922447	NM_004958, NM_133265, NM_003182	500	14	13528	5.79771	1	0.539479	82.1233
GOTERM_BP_FAT	GO:0032956~regulation of actin cytoskeleton organization	7	1.11821	0.110512	NM_004958, NM_133265, NM_005720, NM_003182, NM_001400, NM_018084, NM_006135	500	89	13528	2.128	1	0.587515	87.5482
GOTERM_BP_FAT	GO:0032970~regulation of actin filament-based process	7	1.11821	0.124102	NM_004958, NM_133265, NM_005720, NM_003182, NM_001400, NM_018084, NM_006135	500	92	13528	2.05861	1	0.618661	90.5315
GOTERM_BP_FAT	GO:0051493~regulation of cytoskeleton organization	9	1.4377	0.130088	NM_004958, NM_133265, NM_005909, NM_005720, NM_003182, NM_001400, NM_015282, NM_018084, NM_006135	500	136	13528	1.79047	1	0.629351	91.6189
GOTERM_BP_FAT	GO:0051495~positive regulation of cytoskeleton organization	4	0.638978	0.230334	NM_004958, NM_133265, NM_005909, NM_003182	500	45	13528	2.40498	1	0.787524	99.0507
GOTERM_BP_FAT	GO:0043254~regulation of protein complex assembly	6	0.958466	0.238192	NM_004958, NM_005909, NM_005720, NM_006135, NM_018448, NM_203339	500	90	13528	1.80373	1	0.796511	99.2091
GOTERM_BP_FAT	GO:0032271~regulation of protein polymerization	4	0.638978	0.461061	NM_004958, NM_005909, NM_005720, NM_006135	500	68	13528	1.59153	1	0.950129	99.9983
GOTERM_BP_FAT	GO:0030833~regulation of actin filament polymerization	3	0.479233	0.597383	NM_004958, NM_005720, NM_006135	500	54	13528	1.50311	1	0.983805	100
GOTERM_BP_FAT	GO:0008064~regulation of actin polymerization or depolymerization	3	0.479233	0.663695	NM_004958, NM_005720, NM_006135	500	61	13528	1.33062	1	0.991454	100
GOTERM_BP_FAT	GO:0030832~regulation of actin filament length	3	0.479233	0.680952	NM_004958, NM_005720, NM_006135	500	63	13528	1.28838	1	0.993045	100
Annotation Cluster 105	Enrichment Score: 0.9279993249928572
Category	Term	Count	%	PValue	Genes	List Total	Pop Hits	Pop Total	Fold Enrichment	Bonferroni	Benjamini	FDR
GOTERM_BP_FAT	GO:0032012~regulation of ARF protein signal transduction	5	0.798722	0.0780267	NM_006420, NM_006421, NM_015230, NM_004504, NM_002779	500	44	13528	3.07455	1	0.499463	76.4301
UP_SEQ_FEATURE	domain:SEC7	3	0.479233	0.0947246	NM_006420, NM_006421, NM_002779	626	16	19113	5.72474	1	0.950341	81.8043
SP_PIR_KEYWORDS	guanine-nucleotide releasing factor	8	1.27796	0.0995601	NM_006420, NM_004947, NM_006421, NM_007023, NM_005766, NM_015635, NM_002779, NM_033407	626	121	19235	2.03153	1	0.481203	76.9975
INTERPRO	IPR000904:SEC7-like	3	0.479233	0.106539	NM_006420, NM_006421, NM_002779	585	16	16659	5.33942	1	0.872498	83.0131
GOTERM_MF_FAT	GO:0005086~ARF guanyl-nucleotide exchange factor activity	3	0.479233	0.127976	NM_006420, NM_006421, NM_002779	479	17	12983	4.78313	1	0.780711	87.2537
SMART	SM00222:Sec7	3	0.479233	0.16059	NM_006420, NM_006421, NM_002779	410	16	9079	4.15198	1	0.91564	89.3329
GOTERM_MF_FAT	GO:0005085~guanyl-nucleotide exchange factor activity	9	1.4377	0.198089	NM_006420, NM_004947, NM_006421, NM_007023, NM_006277, NM_005766, NM_015635, NM_002779, NM_033407	479	152	12983	1.60486	1	0.867627	96.3876
Annotation Cluster 106	Enrichment Score: 0.9187777494673023
Category	Term	Count	%	PValue	Genes	List Total	Pop Hits	Pop Total	Fold Enrichment	Bonferroni	Benjamini	FDR
SP_PIR_KEYWORDS	ank repeat	14	2.23642	0.0504951	NM_020475, NM_014905, NM_017617, NM_004557, NM_001148, NM_015215, NM_003721, NM_032105, NM_175873, NM_033121, NM_015336, NM_030816, NM_002480, NM_015158	626	240	19235	1.7924	1	0.313005	51.6197
UP_SEQ_FEATURE	repeat:ANK 5	9	1.4377	0.0659122	NM_032105, NM_020475, NM_017617, NM_015336, NM_004557, NM_001148, NM_002480, NM_015158, NM_003721	626	131	19113	2.09761	1	0.916611	68.8859
INTERPRO	IPR002110:Ankyrin	14	2.23642	0.0766814	NM_020475, NM_014905, NM_017617, NM_004557, NM_001148, NM_015215, NM_003721, NM_032105, NM_175873, NM_033121, NM_015336, NM_030816, NM_002480, NM_015158	585	238	16659	1.67511	1	0.827437	71.5054
UP_SEQ_FEATURE	repeat:ANK 1	13	2.07668	0.0777916	NM_020475, NM_017617, NM_004557, NM_001148, NM_015215, NM_003721, NM_032105, NM_175873, NM_033121, NM_015336, NM_030816, NM_002480, NM_015158	626	231	19113	1.71825	1	0.926196	75.0093
UP_SEQ_FEATURE	repeat:ANK 2	13	2.07668	0.079941	NM_020475, NM_017617, NM_004557, NM_001148, NM_015215, NM_003721, NM_032105, NM_175873, NM_033121, NM_015336, NM_030816, NM_002480, NM_015158	626	232	19113	1.71084	1	0.928459	75.9881
UP_SEQ_FEATURE	repeat:ANK 3	11	1.75719	0.104957	NM_032105, NM_020475, NM_017617, NM_015336, NM_030816, NM_004557, NM_001148, NM_015215, NM_002480, NM_015158, NM_003721	626	194	19113	1.73119	1	0.957095	85.0225
UP_SEQ_FEATURE	repeat:ANK 4	9	1.4377	0.147067	NM_032105, NM_020475, NM_017617, NM_015336, NM_004557, NM_001148, NM_002480, NM_015158, NM_003721	626	158	19113	1.73916	1	0.981487	93.4374
SMART	SM00248:ANK	14	2.23642	0.272013	NM_020475, NM_014905, NM_017617, NM_004557, NM_001148, NM_015215, NM_003721, NM_032105, NM_175873, NM_033121, NM_015336, NM_030816, NM_002480, NM_015158	410	238	9079	1.30258	1	0.929867	98.2729
UP_SEQ_FEATURE	repeat:ANK 6	3	0.479233	0.807748	NM_020475, NM_001148, NM_002480	626	92	19113	0.995607	1	1	100
Annotation Cluster 107	Enrichment Score: 0.9139263397166025
Category	Term	Count	%	PValue	Genes	List Total	Pop Hits	Pop Total	Fold Enrichment	Bonferroni	Benjamini	FDR
GOTERM_BP_FAT	GO:0051291~protein heterooligomerization	6	0.958466	0.0420106	NM_001792, NM_005544, NM_003404, NM_053023, NM_002755, NM_002086	500	52	13528	3.12185	1	0.347102	53.3967
BIOCARTA	h_igf1rPathway:Multiple antiapoptotic pathways from IGF-1R signaling lead to BAD phosphorylation	4	0.638978	0.105695	NM_021116, NM_005544, NM_002755, NM_002086	94	18	1437	3.39716	1	0.866112	75.2871
BIOCARTA	h_igf1Pathway:IGF-1 Signaling Pathway	4	0.638978	0.119875	NM_005544, NM_001895, NM_002755, NM_002086	94	19	1437	3.21837	1	0.878388	79.7669
BIOCARTA	h_insulinPathway:Insulin Signaling Pathway	4	0.638978	0.119875	NM_005544, NM_001895, NM_002755, NM_002086	94	19	1437	3.21837	1	0.878388	79.7669
BIOCARTA	h_ghPathway:Growth Hormone Signaling Pathway	3	0.479233	0.422177	NM_005544, NM_002755, NM_002086	94	22	1437	2.08462	1	0.9699	99.8955
Annotation Cluster 108	Enrichment Score: 0.9078836199545701
Category	Term	Count	%	PValue	Genes	List Total	Pop Hits	Pop Total	Fold Enrichment	Bonferroni	Benjamini	FDR
GOTERM_BP_FAT	GO:0051054~positive regulation of DNA metabolic process	6	0.958466	0.0548909	NM_006206, NM_000503, NM_001432, NM_000899, NM_001806, NM_003348	500	56	13528	2.89886	1	0.410038	63.37
GOTERM_BP_FAT	GO:0051052~regulation of DNA metabolic process	9	1.4377	0.0598856	NM_006206, NM_002167, NM_000503, NM_001432, NM_000899, NM_001806, NM_002264, NM_018084, NM_003348	500	114	13528	2.136	1	0.428639	66.6651
GOTERM_BP_FAT	GO:0045739~positive regulation of DNA repair	3	0.479233	0.103928	NM_000503, NM_001806, NM_003348	500	15	13528	5.4112	1	0.574195	85.8027
GOTERM_BP_FAT	GO:0006282~regulation of DNA repair	3	0.479233	0.193939	NM_000503, NM_001806, NM_003348	500	22	13528	3.68945	1	0.739877	97.8406
GOTERM_BP_FAT	GO:0006275~regulation of DNA replication	5	0.798722	0.194887	NM_006206, NM_002167, NM_001432, NM_000899, NM_018084	500	62	13528	2.18194	1	0.740162	97.8853
GOTERM_BP_FAT	GO:0045740~positive regulation of DNA replication	3	0.479233	0.276498	NM_006206, NM_001432, NM_000899	500	28	13528	2.89886	1	0.837803	99.6841
Annotation Cluster 109	Enrichment Score: 0.9069506829133954
Category	Term	Count	%	PValue	Genes	List Total	Pop Hits	Pop Total	Fold Enrichment	Bonferroni	Benjamini	FDR
INTERPRO	IPR000608:Ubiquitin-conjugating enzyme, E2	6	0.958466	0.0137634	NM_017582, NM_194261, NM_080678, NM_003338, NM_003337, NM_003348	585	41	16659	4.16735	0.999999	0.568004	19.5947
UP_SEQ_FEATURE	active site:Glycyl thioester intermediate	7	1.11821	0.025146	NM_017582, NM_006154, NM_194261, NM_080678, NM_003338, NM_003337, NM_003348	626	69	19113	3.09744	1	0.72587	35.343
INTERPRO	IPR016135:Ubiquitin-conjugating enzyme/RWD-like	6	0.958466	0.0257886	NM_017582, NM_194261, NM_080678, NM_003338, NM_003337, NM_003348	585	48	16659	3.55962	1	0.667375	33.7107
PIR_SUPERFAMILY	PIRSF001567:ubiquitin-protein ligase E2	3	0.479233	0.0328089	NM_194261, NM_003337, NM_003348	274	8	7396	10.1223	0.999963	0.966715	36.0536
SMART	SM00212:UBCc	6	0.958466	0.0357751	NM_017582, NM_194261, NM_080678, NM_003338, NM_003337, NM_003348	410	41	9079	3.24057	0.999734	0.746458	37.2335
KEGG_PATHWAY	hsa04120:Ubiquitin mediated proteolysis	11	1.75719	0.0515566	NM_003590, NM_017582, NM_006154, NM_018315, NM_015246, NM_194261, NM_080678, NM_003338, NM_003337, NM_003478, NM_003348	208	137	5085	1.96291	0.999291	0.29201	46.323
GOTERM_BP_FAT	GO:0070647~protein modification by small protein conjugation or removal	11	1.75719	0.0723339	NM_006154, NM_015017, NM_018315, NM_080678, NM_020357, NM_003338, NM_014554, NM_003337, NM_022832, NM_018448, NM_003348	500	160	13528	1.8601	1	0.475739	73.7025
GOTERM_BP_FAT	GO:0032446~protein modification by small protein conjugation	8	1.27796	0.215036	NM_006154, NM_018315, NM_080678, NM_020357, NM_003338, NM_003337, NM_018448, NM_003348	500	132	13528	1.63976	1	0.768846	98.6528
GOTERM_BP_FAT	GO:0016567~protein ubiquitination	7	1.11821	0.275852	NM_006154, NM_018315, NM_020357, NM_003338, NM_003337, NM_018448, NM_003348	500	119	13528	1.59153	1	0.837604	99.6791
SP_PIR_KEYWORDS	ligase	13	2.07668	0.291908	NM_017582, NM_015246, NM_194261, NM_080678, NM_025126, NM_004458, NM_014819, NM_006154, NM_001995, NM_007218, NM_003338, NM_003337, NM_003348	626	305	19235	1.30967	1	0.763072	99.2069
GOTERM_MF_FAT	GO:0019787~small conjugating protein ligase activity	7	1.11821	0.576491	NM_017582, NM_006154, NM_194261, NM_080678, NM_003338, NM_003337, NM_003348	479	166	12983	1.14296	1	0.991761	99.9998
GOTERM_MF_FAT	GO:0016881~acid-amino acid ligase activity	7	1.11821	0.754665	NM_017582, NM_006154, NM_194261, NM_080678, NM_003338, NM_003337, NM_003348	479	201	12983	0.943934	1	0.999036	100
GOTERM_MF_FAT	GO:0004842~ubiquitin-protein ligase activity	5	0.798722	0.795064	NM_017582, NM_006154, NM_003338, NM_003337, NM_003348	479	147	12983	0.921918	1	0.999452	100
GOTERM_MF_FAT	GO:0016879~ligase activity, forming carbon-nitrogen bonds	7	1.11821	0.857996	NM_017582, NM_006154, NM_194261, NM_080678, NM_003338, NM_003337, NM_003348	479	231	12983	0.821345	1	0.999815	100
Annotation Cluster 110	Enrichment Score: 0.9035168099852675
Category	Term	Count	%	PValue	Genes	List Total	Pop Hits	Pop Total	Fold Enrichment	Bonferroni	Benjamini	FDR
GOTERM_BP_FAT	GO:0048705~skeletal system morphogenesis	9	1.4377	0.0550582	NM_006206, NM_003901, NM_000503, NM_005450, NM_019102, NM_030751, NM_030661, NM_015265, NM_022658	500	112	13528	2.17414	1	0.409933	63.4852
UP_SEQ_FEATURE	short sequence motif:Antp-type hexapeptide	3	0.479233	0.172527	NM_019102, NM_030661, NM_022658	626	23	19113	3.98243	1	0.989654	96.0941
INTERPRO	IPR001827:Homeobox protein, antennapedia type, conserved site	3	0.479233	0.205008	NM_019102, NM_030661, NM_022658	585	24	16659	3.55962	1	0.954391	97.2955
Annotation Cluster 111	Enrichment Score: 0.8960644244082514
Category	Term	Count	%	PValue	Genes	List Total	Pop Hits	Pop Total	Fold Enrichment	Bonferroni	Benjamini	FDR
GOTERM_BP_FAT	GO:0007519~skeletal muscle tissue development	7	1.11821	0.0344261	NM_032682, NM_004448, NM_001858, NM_014491, NM_001982, NM_207297, NM_005924	500	66	13528	2.86958	1	0.305194	46.3781
GOTERM_BP_FAT	GO:0060538~skeletal muscle organ development	7	1.11821	0.0344261	NM_032682, NM_004448, NM_001858, NM_014491, NM_001982, NM_207297, NM_005924	500	66	13528	2.86958	1	0.305194	46.3781
GOTERM_BP_FAT	GO:0007517~muscle organ development	13	2.07668	0.0912922	NM_003205, NM_012238, NM_004448, NM_053023, NM_014445, NM_207297, NM_001004439, NM_032682, NM_004849, NM_001858, NM_014491, NM_001982, NM_005924	500	211	13528	1.66696	1	0.536655	81.7867
GOTERM_BP_FAT	GO:0014706~striated muscle tissue development	8	1.27796	0.150389	NM_032682, NM_004849, NM_004448, NM_001858, NM_014491, NM_001982, NM_207297, NM_005924	500	119	13528	1.81889	1	0.669752	94.4936
GOTERM_BP_FAT	GO:0060537~muscle tissue development	8	1.27796	0.179011	NM_032682, NM_004849, NM_004448, NM_001858, NM_014491, NM_001982, NM_207297, NM_005924	500	125	13528	1.73158	1	0.716699	97.007
GOTERM_BP_FAT	GO:0042692~muscle cell differentiation	7	1.11821	0.288606	NM_032682, NM_001105, NM_004849, NM_004448, NM_207297, NM_033360, NM_033071	500	121	13528	1.56522	1	0.848356	99.766
GOTERM_BP_FAT	GO:0051146~striated muscle cell differentiation	4	0.638978	0.635243	NM_032682, NM_004849, NM_004448, NM_033360	500	88	13528	1.22982	1	0.988918	100
Annotation Cluster 112	Enrichment Score: 0.8760820785423584
Category	Term	Count	%	PValue	Genes	List Total	Pop Hits	Pop Total	Fold Enrichment	Bonferroni	Benjamini	FDR
GOTERM_BP_FAT	GO:0043543~protein amino acid acylation	6	0.958466	0.0698109	NM_032329, NM_015336, NM_002460, NM_057175, NM_004808, NM_003884	500	60	13528	2.7056	1	0.468743	72.4006
GOTERM_BP_FAT	GO:0031365~N-terminal protein amino acid modification	3	0.479233	0.0922447	NM_057175, NM_004808, NM_003884	500	14	13528	5.79771	1	0.539479	82.1233
GOTERM_MF_FAT	GO:0016410~N-acyltransferase activity	5	0.798722	0.365501	NM_004824, NM_006951, NM_057175, NM_004808, NM_003884	479	83	12983	1.63279	1	0.9533	99.8933
Annotation Cluster 113	Enrichment Score: 0.8498469865115544
Category	Term	Count	%	PValue	Genes	List Total	Pop Hits	Pop Total	Fold Enrichment	Bonferroni	Benjamini	FDR
SP_PIR_KEYWORDS	calcium binding	7	1.11821	0.118872	NM_001792, NM_012198, NM_005907, NM_001795, NM_001743, NM_001797, NM_002204	626	103	19235	2.08823	1	0.521041	83.024
INTERPRO	IPR000233:Cadherin cytoplasmic region	3	0.479233	0.141915	NM_001792, NM_001795, NM_001797	585	19	16659	4.49636	1	0.915566	91.0047
PIR_SUPERFAMILY	PIRSF002504:cadherin	3	0.479233	0.167245	NM_001792, NM_001795, NM_001797	274	20	7396	4.04891	1	0.999665	91.3967
Annotation Cluster 114	Enrichment Score: 0.8496927581060036
Category	Term	Count	%	PValue	Genes	List Total	Pop Hits	Pop Total	Fold Enrichment	Bonferroni	Benjamini	FDR
GOTERM_BP_FAT	GO:0010959~regulation of metal ion transport	7	1.11821	0.0782948	NM_020655, NM_000165, NM_006154, NM_000633, NM_001001331, NM_001188, NM_001743	500	81	13528	2.33817	1	0.499607	76.5517
GOTERM_BP_FAT	GO:0051924~regulation of calcium ion transport	6	0.958466	0.11063	NM_020655, NM_000165, NM_000633, NM_001001331, NM_001188, NM_001743	500	69	13528	2.3527	1	0.586904	87.5776
GOTERM_BP_FAT	GO:0043269~regulation of ion transport	7	1.11821	0.158761	NM_020655, NM_000165, NM_006154, NM_000633, NM_001001331, NM_001188, NM_001743	500	99	13528	1.91305	1	0.682184	95.383
GOTERM_BP_FAT	GO:0010522~regulation of calcium ion transport into cytosol	3	0.479233	0.290323	NM_000633, NM_001188, NM_001743	500	29	13528	2.7989	1	0.849788	99.7759
Annotation Cluster 115	Enrichment Score: 0.8487718205993539
Category	Term	Count	%	PValue	Genes	List Total	Pop Hits	Pop Total	Fold Enrichment	Bonferroni	Benjamini	FDR
GOTERM_BP_FAT	GO:0048878~chemical homeostasis	29	4.63259	0.0243872	NM_020655, NM_000901, NM_005544, NM_024295, NM_003182, NM_003376, NM_005502, NM_173039, NM_000922, NM_003822, NM_002222, NM_001001331, NM_001829, NM_002500, NM_003155, NM_022058, NM_005602, NM_003749, NM_000332, NM_000633, NM_001025367, NM_001188, NM_004448, NM_053023, NM_001401, NM_004299, NM_001400, NM_020689, NM_003478, NM_030962	500	512	13528	1.53247	1	0.248177	35.5457
GOTERM_BP_FAT	GO:0042592~homeostatic process	38	6.07029	0.043522	NM_020655, NM_000901, NM_005544, NM_024295, NM_003182, NM_003376, NM_005502, NM_001001419, NM_001806, NM_173039, NM_000922, NM_000575, NM_003822, NM_003111, NM_172212, NM_182763, NM_002222, NM_001001331, NM_001829, NM_002166, NM_002500, NM_003155, NM_022058, NM_005602, NM_003749, NM_000332, NM_000633, NM_001025367, NM_001188, NM_004448, NM_053023, NM_001401, NM_000757, NM_004299, NM_005313, NM_00…	500	751	13528	1.36901	1	0.355178	54.6875
GOTERM_BP_FAT	GO:0030003~cellular cation homeostasis	15	2.39617	0.088064	NM_020655, NM_000901, NM_000633, NM_003182, NM_001188, NM_173039, NM_001401, NM_004299, NM_002222, NM_001400, NM_001001331, NM_001829, NM_020689, NM_003155, NM_003478	500	254	13528	1.5978	1	0.52751	80.6006
GOTERM_BP_FAT	GO:0006873~cellular ion homeostasis	20	3.19489	0.0992619	NM_020655, NM_000901, NM_000332, NM_000633, NM_001188, NM_003182, NM_004448, NM_053023, NM_173039, NM_001401, NM_004299, NM_002222, NM_001001331, NM_001400, NM_001829, NM_020689, NM_003155, NM_003478, NM_005602, NM_030962	500	374	13528	1.44684	1	0.559779	84.4285
GOTERM_BP_FAT	GO:0055080~cation homeostasis	16	2.55591	0.108864	NM_020655, NM_000901, NM_000633, NM_003182, NM_001188, NM_173039, NM_001401, NM_004299, NM_002222, NM_001400, NM_001001331, NM_001829, NM_020689, NM_003155, NM_022058, NM_003478	500	286	13528	1.51362	1	0.584786	87.1313
GOTERM_BP_FAT	GO:0055082~cellular chemical homeostasis	20	3.19489	0.109797	NM_020655, NM_000901, NM_000332, NM_000633, NM_001188, NM_003182, NM_004448, NM_053023, NM_173039, NM_001401, NM_004299, NM_002222, NM_001001331, NM_001400, NM_001829, NM_020689, NM_003155, NM_003478, NM_005602, NM_030962	500	380	13528	1.424	1	0.587057	87.3689
GOTERM_BP_FAT	GO:0006875~cellular metal ion homeostasis	12	1.91693	0.109974	NM_020655, NM_000901, NM_001401, NM_002222, NM_000633, NM_001001331, NM_001188, NM_003182, NM_001400, NM_020689, NM_003155, NM_003478	500	196	13528	1.65649	1	0.586651	87.4136
GOTERM_BP_FAT	GO:0050801~ion homeostasis	21	3.35463	0.122004	NM_020655, NM_000901, NM_000332, NM_000633, NM_001188, NM_003182, NM_004448, NM_053023, NM_173039, NM_001401, NM_004299, NM_002222, NM_001001331, NM_001400, NM_001829, NM_020689, NM_003155, NM_022058, NM_003478, NM_005602, NM_030962	500	409	13528	1.38918	1	0.612961	90.12
GOTERM_BP_FAT	GO:0055065~metal ion homeostasis	12	1.91693	0.137421	NM_020655, NM_000901, NM_001401, NM_002222, NM_000633, NM_001001331, NM_001188, NM_003182, NM_001400, NM_020689, NM_003155, NM_003478	500	205	13528	1.58377	1	0.646208	92.7907
GOTERM_BP_FAT	GO:0006874~cellular calcium ion homeostasis	11	1.75719	0.139646	NM_020655, NM_001401, NM_002222, NM_000633, NM_001001331, NM_001188, NM_003182, NM_001400, NM_020689, NM_003155, NM_003478	500	183	13528	1.62632	1	0.649707	93.1145
GOTERM_BP_FAT	GO:0055074~calcium ion homeostasis	11	1.75719	0.157577	NM_020655, NM_001401, NM_002222, NM_000633, NM_001001331, NM_001188, NM_003182, NM_001400, NM_020689, NM_003155, NM_003478	500	188	13528	1.58306	1	0.680106	95.266
GOTERM_BP_FAT	GO:0019725~cellular homeostasis	22	3.51438	0.201181	NM_020655, NM_000901, NM_000332, NM_000633, NM_001188, NM_003182, NM_004448, NM_053023, NM_173039, NM_001401, NM_004299, NM_005313, NM_002222, NM_182763, NM_001001331, NM_001400, NM_001829, NM_020689, NM_003155, NM_003478, NM_005602, NM_030962	500	466	13528	1.27732	1	0.749352	98.1609
GOTERM_BP_FAT	GO:0030005~cellular di-, tri-valent inorganic cation homeostasis	12	1.91693	0.21804	NM_020655, NM_001401, NM_004299, NM_002222, NM_000633, NM_001001331, NM_001188, NM_003182, NM_001400, NM_020689, NM_003155, NM_003478	500	227	13528	1.43027	1	0.772638	98.7416
GOTERM_BP_FAT	GO:0055066~di-, tri-valent inorganic cation homeostasis	12	1.91693	0.268753	NM_020655, NM_001401, NM_004299, NM_002222, NM_000633, NM_001001331, NM_001188, NM_003182, NM_001400, NM_020689, NM_003155, NM_003478	500	239	13528	1.35846	1	0.830332	99.6183
GOTERM_BP_FAT	GO:0051480~cytosolic calcium ion homeostasis	5	0.798722	0.637768	NM_020655, NM_001401, NM_003182, NM_001400, NM_003478	500	118	13528	1.14644	1	0.989094	100
GOTERM_BP_FAT	GO:0007204~elevation of cytosolic calcium ion concentration	4	0.638978	0.77687	NM_020655, NM_001401, NM_003182, NM_001400	500	110	13528	0.983855	1	0.998216	100
Annotation Cluster 116	Enrichment Score: 0.8474454316624479
Category	Term	Count	%	PValue	Genes	List Total	Pop Hits	Pop Total	Fold Enrichment	Bonferroni	Benjamini	FDR
GOTERM_CC_FAT	GO:0005911~cell-cell junction	13	2.07668	0.0254289	NM_000165, NM_006516, NM_001795, NM_022474, NM_002205, NM_001792, NM_020770, NM_133265, NM_001497, NM_022121, NM_003607, NM_005602, NM_014021	427	190	12782	2.04814	0.999963	0.225085	30.1448
GOTERM_CC_FAT	GO:0016327~apicolateral plasma membrane	8	1.27796	0.0539375	NM_020770, NM_133265, NM_006154, NM_001497, NM_001795, NM_022121, NM_005602, NM_022474	427	102	12782	2.3478	1	0.319691	53.8024
GOTERM_CC_FAT	GO:0043296~apical junction complex	7	1.11821	0.112764	NM_020770, NM_133265, NM_001497, NM_001795, NM_022121, NM_005602, NM_022474	427	99	12782	2.11658	1	0.482135	81.1066
GOTERM_CC_FAT	GO:0005923~tight junction	5	0.798722	0.225759	NM_020770, NM_133265, NM_001795, NM_005602, NM_022474	427	73	12782	2.0503	1	0.663622	97.1666
GOTERM_CC_FAT	GO:0070160~occluding junction	5	0.798722	0.225759	NM_020770, NM_133265, NM_001795, NM_005602, NM_022474	427	73	12782	2.0503	1	0.663622	97.1666
SP_PIR_KEYWORDS	Tight junction	4	0.638978	0.318341	NM_020770, NM_133265, NM_005602, NM_022474	626	61	19235	2.01487	1	0.784894	99.5346
KEGG_PATHWAY	hsa04530:Tight junction	7	1.11821	0.46592	NM_020770, NM_005433, NM_001895, NM_005400, NM_033360, NM_005602, NM_022474	208	134	5085	1.27709	1	0.738839	99.9372
Annotation Cluster 117	Enrichment Score: 0.8470523346631197
Category	Term	Count	%	PValue	Genes	List Total	Pop Hits	Pop Total	Fold Enrichment	Bonferroni	Benjamini	FDR
GOTERM_BP_FAT	GO:0001836~release of cytochrome c from mitochondria	4	0.638978	0.0405008	NM_000633, NM_001188, NM_033340, NM_203339	500	21	13528	5.15352	1	0.339851	52.0727
GOTERM_BP_FAT	GO:0008637~apoptotic mitochondrial changes	4	0.638978	0.104865	NM_000633, NM_001188, NM_033340, NM_203339	500	31	13528	3.4911	1	0.574507	86.0646
BIOCARTA	h_mitochondriaPathway:Role of Mitochondria in Apoptotic Signaling	4	0.638978	0.166148	NM_000633, NM_001188, NM_032992, NM_033340	94	22	1437	2.7795	1	0.894446	89.7066
GOTERM_BP_FAT	GO:0007005~mitochondrion organization	6	0.958466	0.579695	NM_000633, NM_001188, NM_033540, NM_005729, NM_033340, NM_203339	500	138	13528	1.17635	1	0.981094	100
Annotation Cluster 118	Enrichment Score: 0.826389515746048
Category	Term	Count	%	PValue	Genes	List Total	Pop Hits	Pop Total	Fold Enrichment	Bonferroni	Benjamini	FDR
GOTERM_BP_FAT	GO:0032103~positive regulation of response to external stimulus	6	0.958466	0.0867431	NM_001025367, NM_003182, NM_001400, NM_003376, NM_001007156, NM_053023, NM_000676	500	64	13528	2.5365	1	0.522983	80.0947
GOTERM_BP_FAT	GO:0048584~positive regulation of response to stimulus	13	2.07668	0.163594	NM_000503, NM_001432, NM_005544, NM_003182, NM_001025367, NM_003376, NM_053023, NM_001806, NM_000676, NM_004280, NM_001400, NM_001007156, NM_203339, NM_003348	500	236	13528	1.49037	1	0.691427	95.8328
GOTERM_BP_FAT	GO:0032101~regulation of response to external stimulus	9	1.4377	0.233792	NM_004958, NM_001025367, NM_003182, NM_001400, NM_003376, NM_001007156, NM_053023, NM_005795, NM_004616, NM_000676	500	159	13528	1.53147	1	0.790964	99.1238
Annotation Cluster 119	Enrichment Score: 0.7851472149382507
Category	Term	Count	%	PValue	Genes	List Total	Pop Hits	Pop Total	Fold Enrichment	Bonferroni	Benjamini	FDR
GOTERM_BP_FAT	GO:0009267~cellular response to starvation	4	0.638978	0.112708	NM_001204, NM_012238, NM_004849, NM_017974	500	32	13528	3.382	1	0.591066	88.084
GOTERM_BP_FAT	GO:0031667~response to nutrient levels	12	1.91693	0.112853	NM_004958, NM_005909, NM_000499, NM_001204, NM_000633, NM_012238, NM_004849, NM_000362, NM_001995, NM_017974, NM_000964, NM_003155	500	197	13528	1.64808	1	0.590553	88.1187
GOTERM_BP_FAT	GO:0042594~response to starvation	4	0.638978	0.201195	NM_001204, NM_012238, NM_004849, NM_017974	500	42	13528	2.57676	1	0.748586	98.1615
GOTERM_BP_FAT	GO:0031668~cellular response to extracellular stimulus	5	0.798722	0.210237	NM_001204, NM_012238, NM_004849, NM_017974, NM_000676	500	64	13528	2.11375	1	0.761706	98.4985
GOTERM_BP_FAT	GO:0031669~cellular response to nutrient levels	4	0.638978	0.220529	NM_001204, NM_012238, NM_004849, NM_017974	500	44	13528	2.45964	1	0.775467	98.811
Annotation Cluster 120	Enrichment Score: 0.769323846839234
Category	Term	Count	%	PValue	Genes	List Total	Pop Hits	Pop Total	Fold Enrichment	Bonferroni	Benjamini	FDR
GOTERM_BP_FAT	GO:0006805~xenobiotic metabolic process	4	0.638978	0.0356638	NM_001076, NM_000499, NM_053039, NM_033013	500	20	13528	5.4112	1	0.311426	47.5878
GOTERM_BP_FAT	GO:0009410~response to xenobiotic stimulus	4	0.638978	0.0511075	NM_001076, NM_000499, NM_053039, NM_033013	500	23	13528	4.70539	1	0.392872	60.6719
SP_PIR_KEYWORDS	microsome	8	1.27796	0.0574412	NM_001077, NM_001076, NM_000104, NM_003129, NM_000499, NM_001995, NM_053039, NM_004458	626	106	19235	2.31901	1	0.339065	56.3499
INTERPRO	IPR002213:UDP-glucuronosyl/UDP-glucosyltransferase	3	0.479233	0.074132	NM_001077, NM_001076, NM_053039	585	13	16659	6.5716	1	0.830863	70.2418
PIR_SUPERFAMILY	PIRSF005678:glucuronosyltransferase	3	0.479233	0.0810131	NM_001077, NM_001076, NM_053039	274	13	7396	6.22908	1	0.986548	67.7729
KEGG_PATHWAY	hsa00140:Steroid hormone biosynthesis	5	0.798722	0.115754	NM_001077, NM_001076, NM_000104, NM_000499, NM_053039	208	46	5085	2.6573	1	0.419386	76.4489
KEGG_PATHWAY	hsa00053:Ascorbate and aldarate metabolism	3	0.479233	0.150524	NM_001077, NM_001076, NM_053039	208	17	5085	4.3142	1	0.471947	85.3029
KEGG_PATHWAY	hsa00040:Pentose and glucuronate interconversions	3	0.479233	0.165022	NM_001077, NM_001076, NM_053039	208	18	5085	4.07452	1	0.478063	87.9952
GOTERM_MF_FAT	GO:0015020~glucuronosyltransferase activity	3	0.479233	0.193381	NM_001077, NM_001076, NM_053039	479	22	12983	3.69605	1	0.864003	96.0551
KEGG_PATHWAY	hsa00980:Metabolism of xenobiotics by cytochrome P450	5	0.798722	0.226929	NM_001077, NM_001076, NM_000104, NM_000499, NM_053039	208	60	5085	2.03726	1	0.568101	95.1459
KEGG_PATHWAY	hsa00500:Starch and sucrose metabolism	4	0.638978	0.243321	NM_001077, NM_173582, NM_001076, NM_053039	208	42	5085	2.3283	1	0.588654	96.2268
KEGG_PATHWAY	hsa00830:Retinol metabolism	4	0.638978	0.378121	NM_001077, NM_001076, NM_000499, NM_053039	208	54	5085	1.8109	1	0.693705	99.624
KEGG_PATHWAY	hsa00860:Porphyrin and chlorophyll metabolism	3	0.479233	0.3913	NM_001077, NM_001076, NM_053039	208	33	5085	2.22247	1	0.690439	99.7077
KEGG_PATHWAY	hsa00150:Androgen and estrogen metabolism	3	0.479233	0.448335	NM_001077, NM_001076, NM_053039	208	37	5085	1.9822	1	0.731351	99.908
KEGG_PATHWAY	hsa00983:Drug metabolism	3	0.479233	0.527937	NM_001077, NM_001076, NM_053039	208	43	5085	1.70561	1	0.784522	99.9853
KEGG_PATHWAY	hsa00982:Drug metabolism	3	0.479233	0.725821	NM_001077, NM_001076, NM_053039	208	62	5085	1.18292	1	0.905925	100
Annotation Cluster 121	Enrichment Score: 0.7657172974823483
Category	Term	Count	%	PValue	Genes	List Total	Pop Hits	Pop Total	Fold Enrichment	Bonferroni	Benjamini	FDR
INTERPRO	IPR000330:SNF2-related	5	0.798722	0.0246985	NM_025134, NM_003069, NM_003972, NM_017553, NM_017780	585	32	16659	4.44952	1	0.667634	32.5338
UP_SEQ_FEATURE	domain:Helicase C-terminal	8	1.27796	0.0566472	NM_025134, NM_003069, NM_030621, NM_004396, NM_003972, NM_017553, NM_017780, NM_001967	626	105	19113	2.32624	1	0.918109	63.1572
UP_SEQ_FEATURE	domain:Helicase ATP-binding	8	1.27796	0.0691666	NM_025134, NM_003069, NM_030621, NM_004396, NM_003972, NM_017553, NM_017780, NM_001967	626	110	19113	2.22051	1	0.915543	70.6909
INTERPRO	IPR001650:DNA/RNA helicase, C-terminal	8	1.27796	0.0820598	NM_025134, NM_003069, NM_030621, NM_004396, NM_003972, NM_017553, NM_017780, NM_001967	585	107	16659	2.12912	1	0.828863	74.0082
INTERPRO	IPR014021:Helicase, superfamily 1 and 2, ATP-binding	8	1.27796	0.0820598	NM_025134, NM_003069, NM_030621, NM_004396, NM_003972, NM_017553, NM_017780, NM_001967	585	107	16659	2.12912	1	0.828863	74.0082
INTERPRO	IPR014001:DEAD-like helicase, N-terminal	8	1.27796	0.0885073	NM_025134, NM_003069, NM_030621, NM_004396, NM_003972, NM_017553, NM_017780, NM_001967	585	109	16659	2.09005	1	0.840008	76.7371
SP_PIR_KEYWORDS	helicase	8	1.27796	0.146666	NM_025134, NM_003069, NM_030621, NM_004396, NM_003972, NM_017553, NM_017780, NM_001967	626	134	19235	1.83444	1	0.563583	89.1664
SMART	SM00490:HELICc	8	1.27796	0.200701	NM_025134, NM_003069, NM_030621, NM_004396, NM_003972, NM_017553, NM_017780, NM_001967	410	106	9079	1.67124	1	0.920455	94.2959
SMART	SM00487:DEXDc	8	1.27796	0.220159	NM_025134, NM_003069, NM_030621, NM_004396, NM_003972, NM_017553, NM_017780, NM_001967	410	109	9079	1.62524	1	0.922267	95.8375
GOTERM_MF_FAT	GO:0004386~helicase activity	8	1.27796	0.25757	NM_025134, NM_003069, NM_030621, NM_004396, NM_003972, NM_017553, NM_017780, NM_001967	479	140	12983	1.54882	1	0.909928	98.8668
UP_SEQ_FEATURE	short sequence motif:DEAH box	3	0.479233	0.401236	NM_025134, NM_003069, NM_017780	626	42	19113	2.18085	1	0.999757	99.9847
INTERPRO	IPR011545:DNA/RNA helicase, DEAD/DEAH box type, N-terminal	3	0.479233	0.635801	NM_030621, NM_004396, NM_001967	585	61	16659	1.4005	1	0.99955	100
GOTERM_MF_FAT	GO:0070035~purine NTP-dependent helicase activity	3	0.479233	0.880783	NM_030621, NM_004396, NM_001967	479	98	12983	0.829726	1	0.999909	100
GOTERM_MF_FAT	GO:0008026~ATP-dependent helicase activity	3	0.479233	0.880783	NM_030621, NM_004396, NM_001967	479	98	12983	0.829726	1	0.999909	100
Annotation Cluster 122	Enrichment Score: 0.7627215785418419
Category	Term	Count	%	PValue	Genes	List Total	Pop Hits	Pop Total	Fold Enrichment	Bonferroni	Benjamini	FDR
BIOCARTA	h_pdgfPathway:PDGF Signaling Pathway	5	0.798722	0.0730175	NM_006206, NM_003010, NM_001895, NM_002755, NM_002086	94	25	1437	3.05745	1	0.88289	61.2782
BIOCARTA	h_egfPathway:EGF Signaling Pathway	5	0.798722	0.0821787	NM_003010, NM_001895, NM_005228, NM_002755, NM_002086	94	26	1437	2.93985	1	0.880253	65.8036
BIOCARTA	h_ngfPathway:Nerve growth factor pathway (NGF)	4	0.638978	0.0922366	NM_002507, NM_001895, NM_002755, NM_002086	94	17	1437	3.597	1	0.88104	70.2081
BIOCARTA	h_igf1Pathway:IGF-1 Signaling Pathway	4	0.638978	0.119875	NM_005544, NM_001895, NM_002755, NM_002086	94	19	1437	3.21837	1	0.878388	79.7669
BIOCARTA	h_insulinPathway:Insulin Signaling Pathway	4	0.638978	0.119875	NM_005544, NM_001895, NM_002755, NM_002086	94	19	1437	3.21837	1	0.878388	79.7669
BIOCARTA	h_epoPathway:EPO Signaling Pathway	3	0.479233	0.326817	NM_001895, NM_002755, NM_002086	94	18	1437	2.54787	1	0.956467	99.2931
BIOCARTA	h_il6Pathway:IL 6 signaling pathway	3	0.479233	0.351163	NM_001895, NM_002755, NM_002086	94	19	1437	2.41377	1	0.962903	99.5541
BIOCARTA	h_TPOPathway:TPO Signaling Pathway	3	0.479233	0.375212	NM_001895, NM_002755, NM_002086	94	20	1437	2.29309	1	0.964063	99.7221
BIOCARTA	h_il2Pathway:IL 2 signaling pathway	3	0.479233	0.398902	NM_001895, NM_002755, NM_002086	94	21	1437	2.18389	1	0.969045	99.8287
Annotation Cluster 123	Enrichment Score: 0.7586815115612465
Category	Term	Count	%	PValue	Genes	List Total	Pop Hits	Pop Total	Fold Enrichment	Bonferroni	Benjamini	FDR
GOTERM_BP_FAT	GO:0032880~regulation of protein localization	10	1.59744	0.0693782	NM_012297, NM_001792, NM_006823, NM_000575, NM_000633, NM_012238, NM_003404, NM_004663, NM_015635, NM_005631	500	138	13528	1.96058	1	0.46767	72.1713
GOTERM_BP_FAT	GO:0032386~regulation of intracellular transport	6	0.958466	0.120989	NM_012297, NM_006823, NM_006154, NM_012238, NM_001743, NM_005631	500	71	13528	2.28642	1	0.610681	89.9147
GOTERM_BP_FAT	GO:0051223~regulation of protein transport	8	1.27796	0.128332	NM_012297, NM_006823, NM_000575, NM_012238, NM_003404, NM_004663, NM_015635, NM_005631	500	114	13528	1.89867	1	0.627903	91.3128
GOTERM_BP_FAT	GO:0070201~regulation of establishment of protein localization	8	1.27796	0.159679	NM_012297, NM_006823, NM_000575, NM_012238, NM_003404, NM_004663, NM_015635, NM_005631	500	121	13528	1.78883	1	0.682688	95.4719
GOTERM_BP_FAT	GO:0046822~regulation of nucleocytoplasmic transport	5	0.798722	0.165334	NM_012297, NM_006823, NM_006154, NM_012238, NM_005631	500	58	13528	2.33241	1	0.692981	95.9844
GOTERM_BP_FAT	GO:0042306~regulation of protein import into nucleus	4	0.638978	0.220529	NM_012297, NM_006823, NM_012238, NM_005631	500	44	13528	2.45964	1	0.775467	98.811
GOTERM_BP_FAT	GO:0033157~regulation of intracellular protein transport	4	0.638978	0.310832	NM_012297, NM_006823, NM_012238, NM_005631	500	53	13528	2.04196	1	0.867407	99.867
GOTERM_BP_FAT	GO:0051224~negative regulation of protein transport	3	0.479233	0.43716	NM_012297, NM_006823, NM_003404	500	40	13528	2.0292	1	0.9406	99.9964
Annotation Cluster 124	Enrichment Score: 0.7562060632368568
Category	Term	Count	%	PValue	Genes	List Total	Pop Hits	Pop Total	Fold Enrichment	Bonferroni	Benjamini	FDR
GOTERM_CC_FAT	GO:0044432~endoplasmic reticulum part	17	2.71565	0.119591	NM_020655, NM_024090, NM_152305, NM_003129, NM_024295, NM_000633, NM_025191, NM_003901, NM_000104, NM_005313, NM_002222, NM_018144, NM_001219, NM_001263, NM_033340, NM_003144, NM_014822	427	347	12782	1.46653	1	0.489573	83.0339
GOTERM_CC_FAT	GO:0005789~endoplasmic reticulum membrane	13	2.07668	0.187987	NM_020655, NM_024090, NM_003129, NM_024295, NM_000633, NM_003901, NM_000104, NM_002222, NM_018144, NM_001263, NM_033340, NM_014822, NM_003144	427	269	12782	1.44665	1	0.612425	94.4992
GOTERM_CC_FAT	GO:0042175~nuclear envelope-endoplasmic reticulum network	13	2.07668	0.239638	NM_020655, NM_024090, NM_003129, NM_024295, NM_000633, NM_003901, NM_000104, NM_002222, NM_018144, NM_001263, NM_033340, NM_014822, NM_003144	427	284	12782	1.37024	1	0.684668	97.7976
Annotation Cluster 125	Enrichment Score: 0.7528756679020828
Category	Term	Count	%	PValue	Genes	List Total	Pop Hits	Pop Total	Fold Enrichment	Bonferroni	Benjamini	FDR
GOTERM_MF_FAT	GO:0004725~protein tyrosine phosphatase activity	9	1.4377	0.0378951	NM_000503, NM_201567, NM_003800, NM_002833, NM_014369, NM_002755, NM_004100, NM_003463, NM_004419	479	104	12983	2.34557	1	0.575198	44.0734
GOTERM_MF_FAT	GO:0004721~phosphoprotein phosphatase activity	12	1.91693	0.0415801	NM_000503, NM_201567, NM_003800, NM_002833, NM_014369, NM_002755, NM_032833, NM_002480, NM_002710, NM_004100, NM_003463, NM_004419	479	165	12983	1.97123	1	0.565522	47.2104
GOTERM_BP_FAT	GO:0016311~dephosphorylation	11	1.75719	0.0590084	NM_000503, NM_201567, NM_000633, NM_003800, NM_002833, NM_003895, NM_014369, NM_002710, NM_003463, NM_030962, NM_004419	500	154	13528	1.93257	1	0.424861	66.1075
GOTERM_MF_FAT	GO:0016791~phosphatase activity	15	2.39617	0.0761801	NM_000503, NM_201567, NM_003895, NM_002755, NM_003463, NM_004419, NM_003800, NM_002833, NM_014369, NM_032833, NM_002480, NM_002710, NM_004100, NM_001567, NM_030962	479	249	12983	1.63279	1	0.663357	69.6375
GOTERM_BP_FAT	GO:0006470~protein amino acid dephosphorylation	9	1.4377	0.118699	NM_000503, NM_201567, NM_000633, NM_003800, NM_002833, NM_014369, NM_002710, NM_003463, NM_004419	500	133	13528	1.83086	1	0.605199	89.4369
SP_PIR_KEYWORDS	protein phosphatase	8	1.27796	0.131182	NM_000503, NM_201567, NM_002833, NM_014369, NM_002710, NM_004100, NM_003463, NM_004419	626	130	19235	1.89088	1	0.548676	86.0616
INTERPRO	IPR000387:Protein-tyrosine phosphatase	5	0.798722	0.316095	NM_003800, NM_002833, NM_014369, NM_003463, NM_004419	585	81	16659	1.75783	1	0.98617	99.7468
INTERPRO	IPR000387:Dual-specific/protein-tyrosine phosphatase, conserved region	5	0.798722	0.324079	NM_003800, NM_002833, NM_014369, NM_003463, NM_004419	585	82	16659	1.7364	1	0.987253	99.7895
UP_SEQ_FEATURE	domain:Tyrosine-protein phosphatase	4	0.638978	0.330841	NM_002833, NM_014369, NM_003463, NM_004419	626	62	19113	1.9698	1	0.999337	99.8971
INTERPRO	IPR016130:Protein-tyrosine phosphatase, active site	5	0.798722	0.380142	NM_003800, NM_002833, NM_014369, NM_003463, NM_004419	585	89	16659	1.59983	1	0.990732	99.9461
INTERPRO	IPR000242:Protein-tyrosine phosphatase, receptor/non-receptor type	3	0.479233	0.411565	NM_002833, NM_014369, NM_003463	585	40	16659	2.13577	1	0.992852	99.9762
UP_SEQ_FEATURE	active site:Phosphocysteine intermediate	4	0.638978	0.513095	NM_002833, NM_014369, NM_003463, NM_004419	626	83	19113	1.47142	1	0.999977	99.9996
SMART	SM00194:PTPc	3	0.479233	0.543753	NM_002833, NM_014369, NM_003463	410	40	9079	1.66079	1	0.989405	99.9956
Annotation Cluster 126	Enrichment Score: 0.7311892869015483
Category	Term	Count	%	PValue	Genes	List Total	Pop Hits	Pop Total	Fold Enrichment	Bonferroni	Benjamini	FDR
UP_SEQ_FEATURE	domain:Rho-GAP	6	0.958466	0.0611955	NM_020824, NM_015230, NM_018287, NM_016603, NM_006788, NM_052851	626	65	19113	2.81833	1	0.921164	66.0834
INTERPRO	IPR000198:RhoGAP	6	0.958466	0.0855571	NM_020824, NM_015230, NM_018287, NM_016603, NM_006788, NM_052851	585	67	16659	2.55017	1	0.83562	75.5235
SMART	SM00324:RhoGAP	6	0.958466	0.183269	NM_020824, NM_015230, NM_018287, NM_016603, NM_006788, NM_052851	410	67	9079	1.98304	1	0.910009	92.4843
GOTERM_MF_FAT	GO:0005096~GTPase activator activity	11	1.75719	0.292891	NM_002922, NM_006421, NM_020824, NM_015230, NM_004504, NM_018287, NM_018948, NM_016603, NM_015635, NM_006788, NM_052851	479	220	12983	1.35522	1	0.931108	99.4557
GOTERM_MF_FAT	GO:0008047~enzyme activator activity	15	2.39617	0.35264	NM_002922, NM_020824, NM_001013398, NM_018287, NM_018948, NM_016603, NM_006788, NM_003885, NM_032105, NM_006421, NM_015230, NM_004504, NM_001982, NM_015635, NM_052851	479	335	12983	1.21363	1	0.949584	99.8558
SP_PIR_KEYWORDS	GTPase activation	7	1.11821	0.413772	NM_020824, NM_015230, NM_018287, NM_016603, NM_015635, NM_006788, NM_052851	626	159	19235	1.35275	1	0.857991	99.9438
Annotation Cluster 127	Enrichment Score: 0.7251082413391441
Category	Term	Count	%	PValue	Genes	List Total	Pop Hits	Pop Total	Fold Enrichment	Bonferroni	Benjamini	FDR
GOTERM_CC_FAT	GO:0031301~integral to organelle membrane	9	1.4377	0.0532575	NM_003901, NM_147156, NM_024090, NM_024295, NM_002296, NM_014319, NM_005668, NM_152996, NM_015879	427	123	12782	2.19032	1	0.320913	53.3377
GOTERM_CC_FAT	GO:0031300~intrinsic to organelle membrane	9	1.4377	0.114933	NM_003901, NM_147156, NM_024090, NM_024295, NM_002296, NM_014319, NM_005668, NM_152996, NM_015879	427	146	12782	1.84527	1	0.48434	81.74
INTERPRO	IPR001675:Glycosyl transferase, family 29	3	0.479233	0.1542	NM_005668, NM_152996, NM_015879	585	20	16659	4.27154	1	0.92701	92.831
GOTERM_MF_FAT	GO:0008373~sialyltransferase activity	3	0.479233	0.166633	NM_005668, NM_152996, NM_015879	479	20	12983	4.06566	1	0.824352	93.556
GOTERM_CC_FAT	GO:0030173~integral to Golgi membrane	4	0.638978	0.171905	NM_147156, NM_005668, NM_152996, NM_015879	427	43	12782	2.7846	1	0.59785	92.7714
GOTERM_CC_FAT	GO:0031228~intrinsic to Golgi membrane	4	0.638978	0.197218	NM_147156, NM_005668, NM_152996, NM_015879	427	46	12782	2.60299	1	0.623718	95.309
GOTERM_CC_FAT	GO:0030176~integral to endoplasmic reticulum membrane	3	0.479233	0.46762	NM_003901, NM_024090, NM_024295	427	47	12782	1.91071	1	0.875108	99.9846
GOTERM_CC_FAT	GO:0031227~intrinsic to endoplasmic reticulum membrane	3	0.479233	0.634357	NM_003901, NM_024090, NM_024295	427	64	12782	1.40318	1	0.947724	99.9999
Annotation Cluster 128	Enrichment Score: 0.7226751785586155
Category	Term	Count	%	PValue	Genes	List Total	Pop Hits	Pop Total	Fold Enrichment	Bonferroni	Benjamini	FDR
GOTERM_BP_FAT	GO:0006511~ubiquitin-dependent protein catabolic process	15	2.39617	0.0647949	NM_015017, NM_024295, NM_002786, NM_194261, NM_013396, NM_025191, NM_020357, NM_003590, NM_004656, NM_006154, NM_032236, NM_003338, NM_003337, NM_022832, NM_003478	500	242	13528	1.67702	1	0.449615	69.6297
GOTERM_BP_FAT	GO:0010498~proteasomal protein catabolic process	6	0.958466	0.323755	NM_003590, NM_024295, NM_002786, NM_025191, NM_020357, NM_003338	500	102	13528	1.59153	1	0.876765	99.905
GOTERM_BP_FAT	GO:0043161~proteasomal ubiquitin-dependent protein catabolic process	6	0.958466	0.323755	NM_003590, NM_024295, NM_002786, NM_025191, NM_020357, NM_003338	500	102	13528	1.59153	1	0.876765	99.905
Annotation Cluster 129	Enrichment Score: 0.7167448699746459
Category	Term	Count	%	PValue	Genes	List Total	Pop Hits	Pop Total	Fold Enrichment	Bonferroni	Benjamini	FDR
UP_SEQ_FEATURE	domain:CUB 1	4	0.638978	0.112467	NM_021978, NM_033225, NM_003873, NM_003872	626	36	19113	3.39244	1	0.962793	87.0349
UP_SEQ_FEATURE	domain:CUB 2	4	0.638978	0.112467	NM_021978, NM_033225, NM_003873, NM_003872	626	36	19113	3.39244	1	0.962793	87.0349
INTERPRO	IPR000859:CUB	4	0.638978	0.264975	NM_021978, NM_033225, NM_003873, NM_003872	585	51	16659	2.23348	1	0.979227	99.2128
SMART	SM00042:CUB	4	0.638978	0.405289	NM_021978, NM_033225, NM_003873, NM_003872	410	51	9079	1.73678	1	0.968392	99.8698
Annotation Cluster 130	Enrichment Score: 0.7042764572606016
Category	Term	Count	%	PValue	Genes	List Total	Pop Hits	Pop Total	Fold Enrichment	Bonferroni	Benjamini	FDR
GOTERM_BP_FAT	GO:0007264~small GTPase mediated signal transduction	20	3.19489	0.0183369	NM_002314, NM_012297, NM_021183, NM_014488, NM_016131, NM_004162, NM_007236, NM_016544, NM_007023, NM_020673, NM_005502, NM_003404, NM_004663, NM_002755, NM_002086, NM_006788, NM_003721, NM_018184, NM_031934, NM_033360	500	305	13528	1.77416	1	0.210314	28.0524
UP_SEQ_FEATURE	short sequence motif:Effector region	8	1.27796	0.0361136	NM_014488, NM_021183, NM_016131, NM_004162, NM_020673, NM_004663, NM_033360, NM_031934	626	95	19113	2.57111	1	0.823129	46.7304
PIR_SUPERFAMILY	PIRSF001710:Ras-related protein Rab	4	0.638978	0.0568267	NM_014488, NM_020673, NM_004663, NM_031934	274	24	7396	4.49878	1	0.972139	54.3501
INTERPRO	IPR003579:Ras small GTPase, Rab type	6	0.958466	0.062238	NM_014488, NM_016131, NM_004162, NM_020673, NM_004663, NM_031934	585	61	16659	2.80101	1	0.822652	63.6218
INTERPRO	IPR013753:Ras	9	1.4377	0.0728411	NM_014488, NM_021183, NM_016131, NM_004162, NM_016544, NM_020673, NM_004663, NM_033360, NM_031934	585	125	16659	2.05034	1	0.83993	69.5821
INTERPRO	IPR001806:Ras GTPase	9	1.4377	0.102335	NM_014488, NM_021183, NM_016131, NM_004162, NM_016544, NM_020673, NM_004663, NM_033360, NM_031934	585	135	16659	1.89846	1	0.866248	81.711
UP_SEQ_FEATURE	lipid moiety-binding region:S-geranylgeranyl cysteine	7	1.11821	0.117455	NM_014488, NM_021183, NM_016131, NM_004162, NM_020673, NM_004663, NM_031934	626	102	19113	2.09533	1	0.96495	88.2275
INTERPRO	IPR005225:Small GTP-binding protein	10	1.59744	0.133238	NM_014488, NM_021183, NM_016131, NM_004162, NM_018184, NM_016544, NM_020673, NM_004663, NM_033360, NM_031934	585	167	16659	1.7052	1	0.908272	89.4616
SP_PIR_KEYWORDS	prenylation	9	1.4377	0.136361	NM_014488, NM_021183, NM_016131, NM_004162, NM_020673, NM_004663, NM_033360, NM_031934, NM_003463	626	156	19235	1.7727	1	0.549168	87.1819
SMART	SM00175:RAB	6	0.958466	0.139189	NM_014488, NM_016131, NM_004162, NM_020673, NM_004663, NM_031934	410	61	9079	2.17809	1	0.911034	85.2828
UP_SEQ_FEATURE	nucleotide phosphate-binding region:GTP	11	1.75719	0.502348	NM_014488, NM_021183, NM_016131, NM_004162, NM_018184, NM_016544, NM_020673, NM_033540, NM_004663, NM_033360, NM_031934	626	295	19113	1.13848	1	0.999971	99.9994
SP_PIR_KEYWORDS	gtp-binding	12	1.91693	0.504645	NM_014488, NM_021183, NM_016131, NM_004162, NM_018184, NM_003800, NM_016544, NM_020673, NM_033540, NM_004663, NM_033360, NM_031934	626	329	19235	1.12074	1	0.914452	99.9947
GOTERM_MF_FAT	GO:0003924~GTPase activity	9	1.4377	0.521039	NM_014488, NM_021183, NM_004162, NM_018184, NM_020673, NM_033540, NM_004663, NM_033360, NM_031934	479	211	12983	1.15611	1	0.986237	99.9984
SP_PIR_KEYWORDS	P-loop	5	0.798722	0.523272	NM_014488, NM_004162, NM_004396, NM_005911, NM_033360	626	116	19235	1.32443	1	0.923544	99.9969
GOTERM_MF_FAT	GO:0005525~GTP binding	14	2.23642	0.616794	NM_021183, NM_014488, NM_016131, NM_004162, NM_016544, NM_020673, NM_004663, NM_004947, NM_018184, NM_003800, NM_033540, NM_031934, NM_033360, NM_033407	479	372	12983	1.02006	1	0.99442	99.9999
SP_PIR_KEYWORDS	GTP binding	3	0.479233	0.645089	NM_014488, NM_004162, NM_033360	626	67	19235	1.37583	1	0.963718	100
GOTERM_MF_FAT	GO:0019001~guanyl nucleotide binding	14	2.23642	0.65463	NM_021183, NM_014488, NM_016131, NM_004162, NM_016544, NM_020673, NM_004663, NM_004947, NM_018184, NM_003800, NM_033540, NM_031934, NM_033360, NM_033407	479	382	12983	0.993354	1	0.996369	100
GOTERM_MF_FAT	GO:0032561~guanyl ribonucleotide binding	14	2.23642	0.65463	NM_021183, NM_014488, NM_016131, NM_004162, NM_016544, NM_020673, NM_004663, NM_004947, NM_018184, NM_003800, NM_033540, NM_031934, NM_033360, NM_033407	479	382	12983	0.993354	1	0.996369	100
SP_PIR_KEYWORDS	nucleotide binding	4	0.638978	0.680146	NM_014488, NM_004162, NM_004396, NM_033360	626	107	19235	1.14867	1	0.9702	100
Annotation Cluster 131	Enrichment Score: 0.7025872932450169
Category	Term	Count	%	PValue	Genes	List Total	Pop Hits	Pop Total	Fold Enrichment	Bonferroni	Benjamini	FDR
GOTERM_BP_FAT	GO:0010817~regulation of hormone levels	10	1.59744	0.106449	NM_000176, NM_000104, NM_000499, NM_005045, NM_007023, NM_005765, NM_003081, NM_016245, NM_002500, NM_001362	500	151	13528	1.79179	1	0.578197	86.4967
GOTERM_BP_FAT	GO:0042445~hormone metabolic process	7	1.11821	0.197105	NM_000176, NM_000104, NM_000499, NM_005045, NM_005765, NM_016245, NM_001362	500	106	13528	1.78672	1	0.743775	97.9866
GOTERM_BP_FAT	GO:0034754~cellular hormone metabolic process	4	0.638978	0.371877	NM_000176, NM_000104, NM_000499, NM_016245	500	59	13528	1.83431	1	0.910365	99.9745
Annotation Cluster 132	Enrichment Score: 0.69594890034639
Category	Term	Count	%	PValue	Genes	List Total	Pop Hits	Pop Total	Fold Enrichment	Bonferroni	Benjamini	FDR
GOTERM_BP_FAT	GO:0008015~blood circulation	11	1.75719	0.150272	NM_133265, NM_001204, NM_001025367, NM_004849, NM_003182, NM_003376, NM_005765, NM_001001419, NM_017780, NM_019074, NM_005924, NM_000676	500	186	13528	1.60009	1	0.670367	94.4801
GOTERM_BP_FAT	GO:0003013~circulatory system process	11	1.75719	0.150272	NM_133265, NM_001204, NM_001025367, NM_004849, NM_003182, NM_003376, NM_005765, NM_001001419, NM_017780, NM_019074, NM_005924, NM_000676	500	186	13528	1.60009	1	0.670367	94.4801
GOTERM_BP_FAT	GO:0003018~vascular process in circulatory system	4	0.638978	0.361743	NM_133265, NM_001025367, NM_004849, NM_003376, NM_000676	500	58	13528	1.86593	1	0.903043	99.966
Annotation Cluster 133	Enrichment Score: 0.6922841150893808
Category	Term	Count	%	PValue	Genes	List Total	Pop Hits	Pop Total	Fold Enrichment	Bonferroni	Benjamini	FDR
SP_PIR_KEYWORDS	rna-binding	26	4.15335	0.0483447	NM_012297, NM_024674, NM_001004317, NM_001420, NM_003895, NM_030627, NM_004966, NM_152624, NM_030621, NM_007007, NM_018211, NM_152383, NM_001967, NM_005105, NM_003488, NM_019027, NM_000332, NM_007375, NM_012199, NM_207297, NM_004600, NM_016090, NM_006924, NM_004396, NM_004768, NM_002515	626	540	19235	1.47944	1	0.306115	50.0614
INTERPRO	IPR000504:RNA recognition motif, RNP-1	13	2.07668	0.0685425	NM_019027, NM_012297, NM_001420, NM_007375, NM_003895, NM_004966, NM_030627, NM_016090, NM_006924, NM_018211, NM_007007, NM_004768, NM_005105	585	211	16659	1.7545	1	0.828675	67.2855
UP_SEQ_FEATURE	domain:RRM 1	7	1.11821	0.113479	NM_019027, NM_030627, NM_004966, NM_006924, NM_018211, NM_007375, NM_001420	626	101	19113	2.11608	1	0.962218	87.2857
UP_SEQ_FEATURE	domain:RRM 2	7	1.11821	0.113479	NM_019027, NM_030627, NM_004966, NM_006924, NM_018211, NM_007375, NM_001420	626	101	19113	2.11608	1	0.962218	87.2857
INTERPRO	IPR012677:Nucleotide-binding, alpha-beta plait	12	1.91693	0.130001	NM_012297, NM_030627, NM_004966, NM_016090, NM_006924, NM_007007, NM_018211, NM_014319, NM_007375, NM_001420, NM_004768, NM_005105	585	213	16659	1.60433	1	0.910163	88.825
UP_SEQ_FEATURE	domain:RRM 3	4	0.638978	0.223967	NM_019027, NM_004966, NM_018211, NM_001420	626	50	19113	2.44256	1	0.995117	98.6985
SMART	SM00360:RRM	13	2.07668	0.242873	NM_019027, NM_012297, NM_001420, NM_007375, NM_003895, NM_004966, NM_030627, NM_016090, NM_006924, NM_018211, NM_007007, NM_004768, NM_005105	410	211	9079	1.36432	1	0.935032	97.1475
GOTERM_MF_FAT	GO:0003723~RNA binding	31	4.95208	0.255651	NM_012297, NM_004730, NM_024674, NM_001004317, NM_001420, NM_003895, NM_030627, NM_004966, NM_152624, NM_030621, NM_007007, NM_018211, NM_004926, NM_152383, NM_001967, NM_005105, NM_003488, NM_019027, NM_000332, NM_002786, NM_007375, NM_012199, NM_207297, NM_033224, NM_004600, NM_006924, NM_016090, NM_004396, NM_004504, NM_004768, NM_002515	479	718	12983	1.17024	1	0.910604	98.8219
UP_SEQ_FEATURE	domain:RRM	6	0.958466	0.349481	NM_012297, NM_016090, NM_007007, NM_004768, NM_003895, NM_005105	626	119	19113	1.53943	1	0.999508	99.9365
GOTERM_CC_FAT	GO:0030529~ribonucleoprotein complex	13	2.07668	0.928556	NM_024674, NM_002786, NM_012199, NM_014445, NM_004600, NM_004966, NM_006924, NM_152624, NM_030621, NM_004396, NM_007007, NM_012424, NM_005105	427	515	12782	0.755626	1	0.99842	100
GOTERM_BP_FAT	GO:0006396~RNA processing	14	2.23642	0.969048	NM_000332, NM_024674, NM_001004317, NM_007375, NM_207297, NM_004966, NM_006924, NM_030621, NM_004396, NM_007007, NM_003800, NM_004768, NM_002515, NM_005105	500	547	13528	0.692475	1	0.999998	100
Annotation Cluster 134	Enrichment Score: 0.67659260376103
Category	Term	Count	%	PValue	Genes	List Total	Pop Hits	Pop Total	Fold Enrichment	Bonferroni	Benjamini	FDR
UP_SEQ_FEATURE	domain:EGF-like 6	6	0.958466	0.0127035	NM_017617, NM_005045, NM_001999, NM_001122679, NM_004557, NM_019074	626	43	19113	4.26027	1	0.537676	19.6608
UP_SEQ_FEATURE	domain:EGF-like 2	7	1.11821	0.0683667	NM_017617, NM_033655, NM_005045, NM_001999, NM_001122679, NM_004557, NM_019074	626	88	19113	2.42868	1	0.916782	70.2566
INTERPRO	IPR006210:EGF-like	12	1.91693	0.0967193	NM_001432, NM_017617, NM_033655, NM_005045, NM_001999, NM_001122679, NM_138440, NM_004557, NM_002214, NM_019074, NM_003236, NM_025074	585	201	16659	1.70011	1	0.855245	79.825
UP_SEQ_FEATURE	domain:EGF-like 3	6	0.958466	0.0988069	NM_017617, NM_005045, NM_001999, NM_001122679, NM_004557, NM_019074	626	75	19113	2.44256	1	0.952348	83.1594
UP_SEQ_FEATURE	domain:EGF-like 4	5	0.798722	0.121257	NM_017617, NM_005045, NM_001122679, NM_004557, NM_019074	626	58	19113	2.63206	1	0.965715	89.0664
KEGG_PATHWAY	hsa04330:Notch signaling pathway	5	0.798722	0.122723	NM_004423, NM_017617, NM_004557, NM_019074, NM_003884	208	47	5085	2.60076	1	0.429109	78.5406
SP_PIR_KEYWORDS	notch signaling pathway	4	0.638978	0.147559	NM_017617, NM_004557, NM_019074, NM_005065	626	41	19235	2.99774	1	0.561415	89.3242
INTERPRO	IPR006209:EGF	8	1.27796	0.158582	NM_001432, NM_017617, NM_033655, NM_001122679, NM_138440, NM_004557, NM_019074, NM_003236	585	127	16659	1.79382	1	0.92678	93.3936
UP_SEQ_FEATURE	domain:EGF-like 8	3	0.479233	0.196317	NM_005045, NM_001122679, NM_019074	626	25	19113	3.66383	1	0.992607	97.6298
UP_SEQ_FEATURE	domain:EGF-like 1	7	1.11821	0.199795	NM_017617, NM_033655, NM_005045, NM_001999, NM_001122679, NM_004557, NM_019074	626	120	19113	1.78103	1	0.992896	97.7994
UP_SEQ_FEATURE	domain:EGF-like 7	3	0.479233	0.220475	NM_005045, NM_001122679, NM_019074	626	27	19113	3.39244	1	0.994934	98.5945
INTERPRO	IPR000742:EGF-like, type 3	10	1.59744	0.241677	NM_001432, NM_017617, NM_033655, NM_005045, NM_001999, NM_001122679, NM_138440, NM_004557, NM_019074, NM_003236	585	194	16659	1.46788	1	0.971964	98.7137
SMART	SM00181:EGF	12	1.91693	0.296527	NM_001432, NM_017617, NM_033655, NM_005045, NM_001999, NM_001122679, NM_138440, NM_004557, NM_002214, NM_019074, NM_003236, NM_025074	410	201	9079	1.32202	1	0.929325	98.8854
GOTERM_BP_FAT	GO:0007219~Notch signaling pathway	4	0.638978	0.300651	NM_017617, NM_004557, NM_019074, NM_005065	500	52	13528	2.08123	1	0.858669	99.8273
SP_PIR_KEYWORDS	egf-like domain	10	1.59744	0.332917	NM_001432, NM_017617, NM_033655, NM_005045, NM_001999, NM_001122679, NM_138440, NM_004557, NM_019074, NM_003236	626	230	19235	1.33595	1	0.799649	99.6563
INTERPRO	IPR013032:EGF-like region, conserved site	13	2.07668	0.339142	NM_001432, NM_017617, NM_033655, NM_004557, NM_153812, NM_002214, NM_019074, NM_003236, NM_001999, NM_005045, NM_138440, NM_001122679, NM_004440	585	293	16659	1.26348	1	0.987257	99.8524
INTERPRO	IPR013111:EGF, extracellular	4	0.638978	0.380643	NM_005045, NM_001122679, NM_002214, NM_019074	585	63	16659	1.80806	1	0.990364	99.9468
UP_SEQ_FEATURE	domain:EGF-like 5	3	0.479233	0.389625	NM_005045, NM_001122679, NM_019074	626	41	19113	2.23405	1	0.99969	99.9787
INTERPRO	IPR001881:EGF-like calcium-binding	3	0.479233	0.854828	NM_017617, NM_004557, NM_019074	585	96	16659	0.889904	1	0.999999	100
INTERPRO	IPR000152:EGF-type aspartate/asparagine hydroxylation conserved site	3	0.479233	0.858805	NM_017617, NM_004557, NM_019074	585	97	16659	0.88073	1	0.999999	100
SMART	SM00179:EGF_CA	3	0.479233	0.934782	NM_017617, NM_004557, NM_019074	410	96	9079	0.691997	1	0.999944	100
Annotation Cluster 135	Enrichment Score: 0.6580553424194804
Category	Term	Count	%	PValue	Genes	List Total	Pop Hits	Pop Total	Fold Enrichment	Bonferroni	Benjamini	FDR
GOTERM_BP_FAT	GO:0048545~response to steroid hormone stimulus	11	1.75719	0.172703	NM_006206, NM_005909, NM_000633, NM_032992, NM_004448, NM_000362, NM_173843, NM_000964, NM_002755, NM_033360, NM_000125	500	192	13528	1.55008	1	0.707657	96.5704
GOTERM_BP_FAT	GO:0043627~response to estrogen stimulus	7	1.11821	0.191425	NM_006206, NM_005909, NM_000633, NM_032992, NM_000362, NM_000964, NM_000125	500	105	13528	1.80373	1	0.736403	97.7176
GOTERM_BP_FAT	GO:0032355~response to estradiol stimulus	4	0.638978	0.321024	NM_006206, NM_005909, NM_032992, NM_000964	500	54	13528	2.00415	1	0.874596	99.898
Annotation Cluster 136	Enrichment Score: 0.656970187735118
Category	Term	Count	%	PValue	Genes	List Total	Pop Hits	Pop Total	Fold Enrichment	Bonferroni	Benjamini	FDR
GOTERM_CC_FAT	GO:0000228~nuclear chromosome	9	1.4377	0.173694	NM_003173, NM_175850, NM_002460, NM_005324, NM_001895, NM_198935, NM_194261, NM_033224, NM_006352, NM_175849	427	162	12782	1.66302	1	0.597588	92.986
GOTERM_CC_FAT	GO:0044454~nuclear chromosome part	7	1.11821	0.221976	NM_175850, NM_002460, NM_005324, NM_001895, NM_198935, NM_194261, NM_033224, NM_175849	427	122	12782	1.71755	1	0.660535	96.9676
GOTERM_CC_FAT	GO:0000790~nuclear chromatin	4	0.638978	0.27733	NM_175850, NM_002460, NM_005324, NM_001895, NM_175849	427	55	12782	2.17705	1	0.709674	98.9152
Annotation Cluster 137	Enrichment Score: 0.6503989706615294
Category	Term	Count	%	PValue	Genes	List Total	Pop Hits	Pop Total	Fold Enrichment	Bonferroni	Benjamini	FDR
GOTERM_BP_FAT	GO:0043543~protein amino acid acylation	6	0.958466	0.0698109	NM_032329, NM_015336, NM_002460, NM_057175, NM_004808, NM_003884	500	60	13528	2.7056	1	0.468743	72.4006
GOTERM_BP_FAT	GO:0006473~protein amino acid acetylation	4	0.638978	0.300651	NM_032329, NM_002460, NM_057175, NM_003884	500	52	13528	2.08123	1	0.858669	99.8273
GOTERM_BP_FAT	GO:0016573~histone acetylation	3	0.479233	0.533111	NM_032329, NM_002460, NM_003884	500	48	13528	1.691	1	0.971201	99.9999
Annotation Cluster 138	Enrichment Score: 0.6478685180631162
Category	Term	Count	%	PValue	Genes	List Total	Pop Hits	Pop Total	Fold Enrichment	Bonferroni	Benjamini	FDR
GOTERM_BP_FAT	GO:0001655~urogenital system development	9	1.4377	0.0504869	NM_003901, NM_000522, NM_000503, NM_001105, NM_006988, NM_000633, NM_005450, NM_003012, NM_173039	500	110	13528	2.21367	1	0.390152	60.2118
GOTERM_BP_FAT	GO:0001822~kidney development	6	0.958466	0.280318	NM_003901, NM_000503, NM_006988, NM_000633, NM_005450, NM_173039	500	96	13528	1.691	1	0.841341	99.7125
GOTERM_BP_FAT	GO:0001657~ureteric bud development	3	0.479233	0.372039	NM_000503, NM_000633, NM_005450	500	35	13528	2.31909	1	0.910068	99.9746
GOTERM_BP_FAT	GO:0001656~metanephros development	3	0.479233	0.486529	NM_000503, NM_000633, NM_005450	500	44	13528	1.84473	1	0.959411	99.9993
Annotation Cluster 139	Enrichment Score: 0.6412909425712138
Category	Term	Count	%	PValue	Genes	List Total	Pop Hits	Pop Total	Fold Enrichment	Bonferroni	Benjamini	FDR
GOTERM_BP_FAT	GO:0050999~regulation of nitric-oxide synthase activity	3	0.479233	0.115986	NM_005228, NM_001616, NM_033360	500	16	13528	5.073	1	0.598178	88.8432
GOTERM_BP_FAT	GO:0032768~regulation of monooxygenase activity	3	0.479233	0.235008	NM_005228, NM_001616, NM_033360	500	25	13528	3.24672	1	0.792194	99.1482
GOTERM_BP_FAT	GO:0051341~regulation of oxidoreductase activity	3	0.479233	0.43716	NM_005228, NM_001616, NM_033360	500	40	13528	2.0292	1	0.9406	99.9964
Annotation Cluster 140	Enrichment Score: 0.6314163526291149
Category	Term	Count	%	PValue	Genes	List Total	Pop Hits	Pop Total	Fold Enrichment	Bonferroni	Benjamini	FDR
GOTERM_BP_FAT	GO:0001829~trophectodermal cell differentiation	3	0.479233	0.115986	NM_003590, NM_003111, NM_138473	500	16	13528	5.073	1	0.598178	88.8432
GOTERM_BP_FAT	GO:0001825~blastocyst formation	3	0.479233	0.167129	NM_003590, NM_003111, NM_138473	500	20	13528	4.0584	1	0.696393	96.1353
GOTERM_BP_FAT	GO:0001701~in utero embryonic development	9	1.4377	0.324115	NM_006206, NM_001105, NM_133265, NM_003590, NM_003111, NM_017780, NM_207297, NM_153365, NM_138473	500	176	13528	1.38355	1	0.876603	99.9059
GOTERM_BP_FAT	GO:0001824~blastocyst development	3	0.479233	0.474438	NM_003590, NM_003111, NM_138473	500	43	13528	1.88763	1	0.955356	99.9989
Annotation Cluster 141	Enrichment Score: 0.6255293041009682
Category	Term	Count	%	PValue	Genes	List Total	Pop Hits	Pop Total	Fold Enrichment	Bonferroni	Benjamini	FDR
KEGG_PATHWAY	hsa05210:Colorectal cancer	8	1.27796	0.0538469	NM_006206, NM_004423, NM_000633, NM_005228, NM_003629, NM_002755, NM_033360, NM_002086	208	84	5085	2.3283	0.999491	0.291556	47.8269
GOTERM_BP_FAT	GO:0048545~response to steroid hormone stimulus	11	1.75719	0.172703	NM_006206, NM_005909, NM_000633, NM_032992, NM_004448, NM_000362, NM_173843, NM_000964, NM_002755, NM_033360, NM_000125	500	192	13528	1.55008	1	0.707657	96.5704
GOTERM_BP_FAT	GO:0051384~response to glucocorticoid stimulus	4	0.638978	0.553152	NM_000633, NM_173843, NM_002755, NM_033360	500	78	13528	1.38749	1	0.976064	99.9999
GOTERM_BP_FAT	GO:0031960~response to corticosteroid stimulus	4	0.638978	0.611758	NM_000633, NM_173843, NM_002755, NM_033360	500	85	13528	1.27322	1	0.985966	100
Annotation Cluster 142	Enrichment Score: 0.6192681462191832
Category	Term	Count	%	PValue	Genes	List Total	Pop Hits	Pop Total	Fold Enrichment	Bonferroni	Benjamini	FDR
GOTERM_BP_FAT	GO:0006163~purine nucleotide metabolic process	12	1.91693	0.0835625	NM_000480, NM_021116, NM_002703, NM_020453, NM_001677, NM_001001331, NM_001017971, NM_004663, NM_001693, NM_004869, NM_000922, NM_001682	500	186	13528	1.74555	1	0.513528	78.8247
GOTERM_BP_FAT	GO:0006195~purine nucleotide catabolic process	4	0.638978	0.120767	NM_000480, NM_004663, NM_004869, NM_000922	500	33	13528	3.27952	1	0.610958	89.8692
GOTERM_BP_FAT	GO:0009154~purine ribonucleotide catabolic process	3	0.479233	0.207542	NM_000480, NM_004663, NM_004869	500	23	13528	3.52904	1	0.757499	98.4047
GOTERM_BP_FAT	GO:0009261~ribonucleotide catabolic process	3	0.479233	0.235008	NM_000480, NM_004663, NM_004869	500	25	13528	3.24672	1	0.792194	99.1482
GOTERM_BP_FAT	GO:0009166~nucleotide catabolic process	4	0.638978	0.290487	NM_000480, NM_004663, NM_004869, NM_000922	500	51	13528	2.12204	1	0.849395	99.7768
GOTERM_BP_FAT	GO:0046700~heterocycle catabolic process	5	0.798722	0.316199	NM_000480, NM_000499, NM_004663, NM_004869, NM_000922	500	77	13528	1.75688	1	0.871858	99.8843
GOTERM_BP_FAT	GO:0034656~nucleobase, nucleoside and nucleotide catabolic process	4	0.638978	0.361743	NM_000480, NM_004663, NM_004869, NM_000922	500	58	13528	1.86593	1	0.903043	99.966
GOTERM_BP_FAT	GO:0034655~nucleobase, nucleoside, nucleotide and nucleic acid catabolic process	4	0.638978	0.361743	NM_000480, NM_004663, NM_004869, NM_000922	500	58	13528	1.86593	1	0.903043	99.966
GOTERM_BP_FAT	GO:0044270~nitrogen compound catabolic process	4	0.638978	0.451391	NM_000480, NM_004663, NM_004869, NM_000922	500	67	13528	1.61528	1	0.94649	99.9977
Annotation Cluster 143	Enrichment Score: 0.6098299859862728
Category	Term	Count	%	PValue	Genes	List Total	Pop Hits	Pop Total	Fold Enrichment	Bonferroni	Benjamini	FDR
GOTERM_BP_FAT	GO:0030155~regulation of cell adhesion	9	1.4377	0.134005	NM_001259, NM_000757, NM_172212, NM_000633, NM_001400, NM_004448, NM_001982, NM_001554, NM_002755, NM_000922	500	137	13528	1.7774	1	0.638168	92.2655
GOTERM_BP_FAT	GO:0010810~regulation of cell-substrate adhesion	4	0.638978	0.240217	NM_001259, NM_000757, NM_172212, NM_000633, NM_001554	500	46	13528	2.3527	1	0.798956	99.2457
GOTERM_BP_FAT	GO:0001952~regulation of cell-matrix adhesion	3	0.479233	0.262658	NM_001259, NM_000757, NM_172212, NM_000633	500	27	13528	3.00622	1	0.823453	99.5575
GOTERM_BP_FAT	GO:0010811~positive regulation of cell-substrate adhesion	3	0.479233	0.276498	NM_001259, NM_000757, NM_172212, NM_001554	500	28	13528	2.89886	1	0.837803	99.6841
GOTERM_BP_FAT	GO:0045785~positive regulation of cell adhesion	4	0.638978	0.381981	NM_001259, NM_000757, NM_172212, NM_004448, NM_001554	500	60	13528	1.80373	1	0.916406	99.9809
Annotation Cluster 144	Enrichment Score: 0.6092014409969863
Category	Term	Count	%	PValue	Genes	List Total	Pop Hits	Pop Total	Fold Enrichment	Bonferroni	Benjamini	FDR
GOTERM_BP_FAT	GO:0009150~purine ribonucleotide metabolic process	10	1.59744	0.0693782	NM_000480, NM_002703, NM_020453, NM_001677, NM_001001331, NM_001017971, NM_004663, NM_001693, NM_004869, NM_001682	500	138	13528	1.96058	1	0.46767	72.1713
GOTERM_BP_FAT	GO:0006163~purine nucleotide metabolic process	12	1.91693	0.0835625	NM_000480, NM_021116, NM_002703, NM_020453, NM_001677, NM_001001331, NM_001017971, NM_004663, NM_001693, NM_004869, NM_000922, NM_001682	500	186	13528	1.74555	1	0.513528	78.8247
GOTERM_BP_FAT	GO:0009259~ribonucleotide metabolic process	10	1.59744	0.0940366	NM_000480, NM_002703, NM_020453, NM_001677, NM_001001331, NM_001017971, NM_004663, NM_001693, NM_004869, NM_001682	500	147	13528	1.84054	1	0.544584	82.7408
GOTERM_MF_FAT	GO:0016887~ATPase activity	18	2.8754	0.110789	NM_003069, NM_020453, NM_001017971, NM_005502, NM_001693, NM_006788, NM_001682, NM_004299, NM_030621, NM_004396, NM_001677, NM_001001331, NM_005316, NM_014899, NM_017553, NM_001967, NM_004869, NM_152271	479	334	12983	1.46072	1	0.757129	82.9041
GOTERM_MF_FAT	GO:0043492~ATPase activity, coupled to movement of substances	8	1.27796	0.111111	NM_004299, NM_020453, NM_001677, NM_001001331, NM_001017971, NM_001693, NM_006788, NM_001682	479	110	12983	1.97123	1	0.752198	82.9972
GOTERM_BP_FAT	GO:0009141~nucleoside triphosphate metabolic process	9	1.4377	0.111415	NM_020453, NM_001677, NM_001001331, NM_001017971, NM_004865, NM_004663, NM_001693, NM_004869, NM_001682	500	131	13528	1.85881	1	0.588625	87.7713
GOTERM_MF_FAT	GO:0042623~ATPase activity, coupled	15	2.39617	0.13035	NM_003069, NM_020453, NM_001017971, NM_001693, NM_001682, NM_006788, NM_004299, NM_030621, NM_004396, NM_001677, NM_001001331, NM_005316, NM_001967, NM_004869, NM_152271	479	272	12983	1.49473	1	0.776692	87.7658
GOTERM_MF_FAT	GO:0042625~ATPase activity, coupled to transmembrane movement of ions	6	0.958466	0.136546	NM_020453, NM_001677, NM_001001331, NM_001017971, NM_001693, NM_001682	479	74	12983	2.19765	1	0.788117	89.0135
GOTERM_BP_FAT	GO:0009205~purine ribonucleoside triphosphate metabolic process	8	1.27796	0.141361	NM_020453, NM_001677, NM_001001331, NM_001017971, NM_004663, NM_001693, NM_004869, NM_001682	500	117	13528	1.84998	1	0.65265	93.3546
GOTERM_BP_FAT	GO:0009152~purine ribonucleotide biosynthetic process	8	1.27796	0.141361	NM_000480, NM_002703, NM_020453, NM_001677, NM_001001331, NM_001017971, NM_001693, NM_001682	500	117	13528	1.84998	1	0.65265	93.3546
GOTERM_MF_FAT	GO:0019829~cation-transporting ATPase activity	4	0.638978	0.145534	NM_001001331, NM_001017971, NM_001693, NM_001682	479	36	12983	3.0116	1	0.800649	90.6135
GOTERM_BP_FAT	GO:0009199~ribonucleoside triphosphate metabolic process	8	1.27796	0.145842	NM_020453, NM_001677, NM_001001331, NM_001017971, NM_004663, NM_001693, NM_004869, NM_001682	500	118	13528	1.83431	1	0.662209	93.9451
GOTERM_MF_FAT	GO:0015405~P-P-bond-hydrolysis-driven transmembrane transporter activity	8	1.27796	0.163299	NM_004299, NM_020453, NM_001677, NM_001001331, NM_018144, NM_001017971, NM_001693, NM_001682	479	122	12983	1.77734	1	0.821849	93.157
GOTERM_MF_FAT	GO:0015399~primary active transmembrane transporter activity	8	1.27796	0.163299	NM_004299, NM_020453, NM_001677, NM_001001331, NM_018144, NM_001017971, NM_001693, NM_001682	479	122	12983	1.77734	1	0.821849	93.157
GOTERM_BP_FAT	GO:0009144~purine nucleoside triphosphate metabolic process	8	1.27796	0.16442	NM_020453, NM_001677, NM_001001331, NM_001017971, NM_004663, NM_001693, NM_004869, NM_001682	500	122	13528	1.77416	1	0.691659	95.9054
GOTERM_BP_FAT	GO:0009260~ribonucleotide biosynthetic process	8	1.27796	0.174087	NM_000480, NM_002703, NM_020453, NM_001677, NM_001001331, NM_001017971, NM_001693, NM_001682	500	124	13528	1.74555	1	0.70909	96.6711
GOTERM_BP_FAT	GO:0009142~nucleoside triphosphate biosynthetic process	7	1.11821	0.174778	NM_020453, NM_001677, NM_001001331, NM_001017971, NM_004865, NM_001693, NM_001682	500	102	13528	1.85678	1	0.709798	96.7203
UP_SEQ_FEATURE	metal ion-binding site:Magnesium	7	1.11821	0.179892	NM_000503, NM_002703, NM_020453, NM_001001331, NM_005911, NM_004100, NM_001682	626	116	19113	1.84245	1	0.989527	96.6485
GOTERM_BP_FAT	GO:0006164~purine nucleotide biosynthetic process	9	1.4377	0.180864	NM_000480, NM_021116, NM_002703, NM_020453, NM_001677, NM_001001331, NM_001017971, NM_001693, NM_001682	500	148	13528	1.6453	1	0.717389	97.1249
GOTERM_BP_FAT	GO:0046034~ATP metabolic process	7	1.11821	0.191425	NM_020453, NM_001677, NM_001001331, NM_001017971, NM_001693, NM_004869, NM_001682	500	105	13528	1.80373	1	0.736403	97.7176
GOTERM_MF_FAT	GO:0042626~ATPase activity, coupled to transmembrane movement of substances	7	1.11821	0.213286	NM_004299, NM_020453, NM_001677, NM_001001331, NM_001017971, NM_001693, NM_001682	479	109	12983	1.74065	1	0.879111	97.2911
GOTERM_MF_FAT	GO:0016820~hydrolase activity, acting on acid anhydrides, catalyzing transmembrane movement of substances	7	1.11821	0.225129	NM_004299, NM_020453, NM_001677, NM_001001331, NM_001017971, NM_001693, NM_001682	479	111	12983	1.70929	1	0.888119	97.8438
GOTERM_BP_FAT	GO:0009123~nucleoside monophosphate metabolic process	5	0.798722	0.225915	NM_000480, NM_021116, NM_002703, NM_001001331, NM_000922	500	66	13528	2.0497	1	0.781668	98.949
GOTERM_BP_FAT	GO:0006754~ATP biosynthetic process	6	0.958466	0.231345	NM_020453, NM_001677, NM_001001331, NM_001017971, NM_001693, NM_001682	500	89	13528	1.824	1	0.788449	99.0727
GOTERM_BP_FAT	GO:0009165~nucleotide biosynthetic process	10	1.59744	0.249131	NM_000480, NM_021116, NM_002703, NM_020453, NM_001677, NM_001001331, NM_001017971, NM_004865, NM_001693, NM_001682	500	186	13528	1.45462	1	0.808946	99.3886
GOTERM_BP_FAT	GO:0034404~nucleobase, nucleoside and nucleotide biosynthetic process	10	1.59744	0.283441	NM_000480, NM_021116, NM_002703, NM_020453, NM_001677, NM_001001331, NM_001017971, NM_004865, NM_001693, NM_001682	500	193	13528	1.40187	1	0.843356	99.7339
GOTERM_BP_FAT	GO:0034654~nucleobase, nucleoside, nucleotide and nucleic acid biosynthetic process	10	1.59744	0.283441	NM_000480, NM_021116, NM_002703, NM_020453, NM_001677, NM_001001331, NM_001017971, NM_004865, NM_001693, NM_001682	500	193	13528	1.40187	1	0.843356	99.7339
GOTERM_BP_FAT	GO:0009206~purine ribonucleoside triphosphate biosynthetic process	6	0.958466	0.294684	NM_020453, NM_001677, NM_001001331, NM_001017971, NM_001693, NM_001682	500	98	13528	1.65649	1	0.852519	99.7992
GOTERM_BP_FAT	GO:0009201~ribonucleoside triphosphate biosynthetic process	6	0.958466	0.301914	NM_020453, NM_001677, NM_001001331, NM_001017971, NM_001693, NM_001682	500	99	13528	1.63976	1	0.858941	99.8328
GOTERM_BP_FAT	GO:0009145~purine nucleoside triphosphate biosynthetic process	6	0.958466	0.301914	NM_020453, NM_001677, NM_001001331, NM_001017971, NM_001693, NM_001682	500	99	13528	1.63976	1	0.858941	99.8328
GOTERM_MF_FAT	GO:0015662~ATPase activity, coupled to transmembrane movement of ions, phosphorylative mechanism	4	0.638978	0.30982	NM_020453, NM_001677, NM_001001331, NM_001682	479	53	12983	2.04561	1	0.935375	99.6219
INTERPRO	IPR001757:ATPase, P-type, K/Mg/Cd/Cu/Zn/Na/Ca/Na/H-transporter	3	0.479233	0.361407	NM_020453, NM_001001331, NM_001682	585	36	16659	2.37308	1	0.989186	99.9139
INTERPRO	IPR008250:ATPase, P-type, ATPase-associated region	3	0.479233	0.361407	NM_020453, NM_001001331, NM_001682	585	36	16659	2.37308	1	0.989186	99.9139
INTERPRO	IPR018303:ATPase, P-type phosphorylation site	3	0.479233	0.361407	NM_020453, NM_001001331, NM_001682	585	36	16659	2.37308	1	0.989186	99.9139
UP_SEQ_FEATURE	active site:4-aspartylphosphate intermediate	3	0.479233	0.366112	NM_020453, NM_001001331, NM_001682	626	39	19113	2.34861	1	0.999614	99.9593
GOTERM_BP_FAT	GO:0009124~nucleoside monophosphate biosynthetic process	3	0.479233	0.555294	NM_000480, NM_021116, NM_002703	500	50	13528	1.62336	1	0.976439	99.9999
GOTERM_BP_FAT	GO:0044271~nitrogen compound biosynthetic process	12	1.91693	0.657995	NM_000480, NM_021116, NM_002703, NM_020453, NM_001677, NM_001001331, NM_001017971, NM_004865, NM_013283, NM_001693, NM_005911, NM_001682	500	325	13528	0.998991	1	0.990873	100
KEGG_PATHWAY	hsa00230:Purine metabolism	6	0.958466	0.754242	NM_000480, NM_021116, NM_002703, NM_004293, NM_018945, NM_000922	208	153	5085	0.95871	1	0.920327	100
GOTERM_MF_FAT	GO:0022890~inorganic cation transmembrane transporter activity	5	0.798722	0.811848	NM_002222, NM_001001331, NM_001017971, NM_001693, NM_001682	479	151	12983	0.897496	1	0.999571	100
GOTERM_BP_FAT	GO:0006812~cation transport	16	2.55591	0.918169	NM_020655, NM_018976, NM_020453, NM_007236, NM_018375, NM_001017971, NM_139177, NM_001693, NM_001682, NM_080546, NM_001677, NM_002222, NM_001001331, NM_020689, NM_004869, NM_022058	500	553	13528	0.782814	1	0.999947	100
GOTERM_BP_FAT	GO:0030001~metal ion transport	12	1.91693	0.959668	NM_020655, NM_018976, NM_007236, NM_002222, NM_001677, NM_001001331, NM_018375, NM_020689, NM_139177, NM_004869, NM_022058, NM_001682	500	465	13528	0.698219	1	0.999996	100
SP_PIR_KEYWORDS	ion transport	13	2.07668	0.965847	NM_018976, NM_018375, NM_144599, NM_139177, NM_001693, NM_001682, NM_000084, NM_001677, NM_002222, NM_001001331, NM_001829, NM_020689, NM_022058	626	578	19235	0.691088	1	0.99967	100
GOTERM_BP_FAT	GO:0006811~ion transport	19	3.03514	0.987889	NM_020655, NM_018976, NM_020453, NM_007236, NM_018375, NM_001017971, NM_139177, NM_001693, NM_173039, NM_001682, NM_080546, NM_000084, NM_002222, NM_001677, NM_001001331, NM_001829, NM_020689, NM_004869, NM_022058	500	768	13528	0.669354	1	1	100
Annotation Cluster 145	Enrichment Score: 0.605913472263182
Category	Term	Count	%	PValue	Genes	List Total	Pop Hits	Pop Total	Fold Enrichment	Bonferroni	Benjamini	FDR
INTERPRO	IPR011989:Armadillo-like helical	9	1.4377	0.0810735	NM_004958, NM_014154, NM_020854, NM_003972, NM_015091, NM_002264, NM_015282, NM_002265, NM_018448	585	128	16659	2.00228	1	0.831538	73.5652
INTERPRO	IPR000225:Armadillo	3	0.479233	0.374111	NM_014154, NM_002264, NM_002265	585	37	16659	2.30894	1	0.990277	99.9372
SMART	SM00185:ARM	3	0.479233	0.501626	NM_014154, NM_002264, NM_002265	410	37	9079	1.79545	1	0.984105	99.9864
Annotation Cluster 146	Enrichment Score: 0.5993941358496091
Category	Term	Count	%	PValue	Genes	List Total	Pop Hits	Pop Total	Fold Enrichment	Bonferroni	Benjamini	FDR
BIOCARTA	h_crebPathway:Transcription factor CREB and its extracellular signals	4	0.638978	0.105695	NM_021116, NM_004755, NM_002086, NM_004379	94	18	1437	3.39716	1	0.866112	75.2871
BIOCARTA	h_p38mapkPathway:p38 MAPK Signaling Pathway	4	0.638978	0.36137	NM_004755, NM_003010, NM_002086, NM_004379	94	33	1437	1.853	1	0.96269	99.6344
BIOCARTA	h_mapkPathway:MAPKinase Signaling Pathway	7	1.11821	0.416688	NM_002401, NM_004755, NM_003010, NM_002755, NM_002086, NM_138473, NM_004379	94	80	1437	1.33763	1	0.971493	99.8823
Annotation Cluster 147	Enrichment Score: 0.5949344306514739
Category	Term	Count	%	PValue	Genes	List Total	Pop Hits	Pop Total	Fold Enrichment	Bonferroni	Benjamini	FDR
UP_SEQ_FEATURE	domain:C2	6	0.958466	0.121116	NM_182734, NM_015184, NM_014802, NM_006277, NM_001002814, NM_005400	626	80	19113	2.2899	1	0.967125	89.0364
INTERPRO	IPR018029:C2 membrane targeting protein	7	1.11821	0.168257	NM_006154, NM_182734, NM_015184, NM_014802, NM_006277, NM_001002814, NM_005400	585	106	16659	1.88055	1	0.93312	94.4929
INTERPRO	IPR000008:C2 calcium-dependent membrane targeting	7	1.11821	0.348652	NM_006154, NM_182734, NM_015184, NM_014802, NM_006277, NM_001002814, NM_005400	585	137	16659	1.45503	1	0.987958	99.8825
SMART	SM00239:C2	7	1.11821	0.587078	NM_006154, NM_182734, NM_015184, NM_014802, NM_006277, NM_001002814, NM_005400	410	137	9079	1.13144	1	0.992369	99.9988
Annotation Cluster 148	Enrichment Score: 0.5948857653688727
Category	Term	Count	%	PValue	Genes	List Total	Pop Hits	Pop Total	Fold Enrichment	Bonferroni	Benjamini	FDR
SP_PIR_KEYWORDS	thiol protease	8	1.27796	0.116563	NM_004656, NM_015017, NM_032992, NM_013396, NM_032236, NM_014554, NM_033340, NM_022832	626	126	19235	1.95091	1	0.52375	82.3898
GOTERM_MF_FAT	GO:0008234~cysteine-type peptidase activity	9	1.4377	0.149121	NM_005313, NM_004656, NM_015017, NM_032992, NM_013396, NM_032236, NM_014554, NM_033340, NM_022832	479	141	12983	1.73007	1	0.804361	91.1892
GOTERM_MF_FAT	GO:0004843~ubiquitin-specific protease activity	3	0.479233	0.206954	NM_015017, NM_013396, NM_022832	479	23	12983	3.53535	1	0.877055	96.9439
GOTERM_MF_FAT	GO:0019783~small conjugating protein-specific protease activity	3	0.479233	0.220623	NM_015017, NM_013396, NM_022832	479	24	12983	3.38805	1	0.88555	97.6472
GOTERM_BP_FAT	GO:0070646~protein modification by small protein removal	3	0.479233	0.290323	NM_015017, NM_014554, NM_022832	500	29	13528	2.7989	1	0.849788	99.7759
GOTERM_MF_FAT	GO:0004221~ubiquitin thiolesterase activity	5	0.798722	0.298254	NM_004656, NM_015017, NM_013396, NM_032236, NM_022832	479	75	12983	1.80696	1	0.933036	99.5146
INTERPRO	IPR018200:Peptidase C19, ubiquitin carboxyl-terminal hydrolase 2, conserved site	4	0.638978	0.342127	NM_015017, NM_013396, NM_032236, NM_022832	585	59	16659	1.93064	1	0.98726	99.8625
INTERPRO	IPR001394:Peptidase C19, ubiquitin carboxyl-terminal hydrolase 2	4	0.638978	0.361429	NM_015017, NM_013396, NM_032236, NM_022832	585	61	16659	1.86734	1	0.988673	99.914
GOTERM_MF_FAT	GO:0016790~thiolester hydrolase activity	5	0.798722	0.520867	NM_004656, NM_015017, NM_013396, NM_032236, NM_022832	479	102	12983	1.32865	1	0.986705	99.9984
Annotation Cluster 149	Enrichment Score: 0.5870330884540339
Category	Term	Count	%	PValue	Genes	List Total	Pop Hits	Pop Total	Fold Enrichment	Bonferroni	Benjamini	FDR
SP_PIR_KEYWORDS	Apoptosis	18	2.8754	0.117454	NM_012234, NM_014380, NM_014397, NM_000633, NM_012238, NM_001188, NM_032992, NM_015170, NM_025126, NM_003901, NM_147156, NM_002507, NM_182763, NM_004849, NM_033340, NM_178454, NM_022121, NM_203339	626	381	19235	1.45166	1	0.521535	82.6372
GOTERM_BP_FAT	GO:0016265~death	32	5.11182	0.205743	NM_000165, NM_014380, NM_001924, NM_032992, NM_003404, NM_012329, NM_003901, NM_147156, NM_000575, NM_020796, NM_002222, NM_182763, NM_002507, NM_004849, NM_001982, NM_033340, NM_033360, NM_033071, NM_012234, NM_014397, NM_000332, NM_012238, NM_000633, NM_001188, NM_007375, NM_144599, NM_015170, NM_013236, NM_025126, NM_015087, NM_203339, NM_022121	500	724	13528	1.19585	1	0.755689	98.3391
GOTERM_BP_FAT	GO:0008219~cell death	32	5.11182	0.205973	NM_000165, NM_014380, NM_001924, NM_032992, NM_003404, NM_012329, NM_003901, NM_147156, NM_000575, NM_020796, NM_002222, NM_182763, NM_002507, NM_004849, NM_001982, NM_033340, NM_033360, NM_033071, NM_012234, NM_014397, NM_000332, NM_012238, NM_000633, NM_001188, NM_007375, NM_144599, NM_015170, NM_013236, NM_025126, NM_015087, NM_203339, NM_022121	500	719	13528	1.20416	1	0.75534	98.3476
GOTERM_BP_FAT	GO:0006915~apoptosis	24	3.83387	0.459474	NM_000165, NM_012234, NM_014380, NM_014397, NM_001924, NM_012238, NM_000633, NM_001188, NM_032992, NM_015170, NM_003404, NM_025126, NM_003901, NM_147156, NM_000575, NM_020796, NM_002507, NM_182763, NM_004849, NM_001982, NM_033340, NM_033360, NM_203339, NM_022121	500	602	13528	1.07864	1	0.949684	99.9982
GOTERM_BP_FAT	GO:0012501~programmed cell death	24	3.83387	0.507655	NM_000165, NM_012234, NM_014380, NM_014397, NM_001924, NM_012238, NM_000633, NM_001188, NM_032992, NM_015170, NM_003404, NM_025126, NM_003901, NM_147156, NM_000575, NM_020796, NM_002507, NM_182763, NM_004849, NM_001982, NM_033340, NM_033360, NM_203339, NM_022121	500	611	13528	1.06276	1	0.965204	99.9997
Annotation Cluster 150	Enrichment Score: 0.5781128339997446
Category	Term	Count	%	PValue	Genes	List Total	Pop Hits	Pop Total	Fold Enrichment	Bonferroni	Benjamini	FDR
GOTERM_BP_FAT	GO:0031667~response to nutrient levels	12	1.91693	0.112853	NM_004958, NM_005909, NM_000499, NM_001204, NM_000633, NM_012238, NM_004849, NM_000362, NM_001995, NM_017974, NM_000964, NM_003155	500	197	13528	1.64808	1	0.590553	88.1187
GOTERM_BP_FAT	GO:0009991~response to extracellular stimulus	13	2.07668	0.114135	NM_000633, NM_012238, NM_017974, NM_000676, NM_004958, NM_005909, NM_001204, NM_000499, NM_004849, NM_001995, NM_000362, NM_000964, NM_003155	500	220	13528	1.59876	1	0.593929	88.4202
GOTERM_BP_FAT	GO:0033273~response to vitamin	5	0.798722	0.225915	NM_005909, NM_000499, NM_000633, NM_000362, NM_000964	500	66	13528	2.0497	1	0.781668	98.949
GOTERM_BP_FAT	GO:0007584~response to nutrient	8	1.27796	0.259081	NM_004958, NM_005909, NM_000499, NM_000633, NM_000362, NM_001995, NM_000964, NM_003155	500	140	13528	1.54606	1	0.820489	99.5177
GOTERM_BP_FAT	GO:0009636~response to toxin	4	0.638978	0.392048	NM_005909, NM_000499, NM_000633, NM_001188	500	61	13528	1.77416	1	0.921301	99.9857
GOTERM_BP_FAT	GO:0033189~response to vitamin A	3	0.479233	0.462176	NM_005909, NM_000499, NM_000964	500	42	13528	1.93257	1	0.95036	99.9984
GOTERM_BP_FAT	GO:0014070~response to organic cyclic substance	5	0.798722	0.65728	NM_000499, NM_000633, NM_003182, NM_000362, NM_001995	500	121	13528	1.11802	1	0.990859	100
Annotation Cluster 151	Enrichment Score: 0.5777524680952089
Category	Term	Count	%	PValue	Genes	List Total	Pop Hits	Pop Total	Fold Enrichment	Bonferroni	Benjamini	FDR
SP_PIR_KEYWORDS	membrane	227	36.262	0.0275953	NM_182527, NM_002296, NM_199332, NM_001004439, NM_173039, NM_018904, NM_018905, NM_147156, NM_018903, NM_018900, NM_014293, NM_018908, NM_018906, NM_005602, NM_018907, NM_025074, NM_016131, NM_016548, NM_024090, NM_182511, NM_001002814, NM_003236, NM_018910, NM_000899, NM_018911, NM_006726, NM_015008, NM_003337, NM_003144, NM_001003674, NM_003129, NM_198549, NM_018375, NM_001001433, NM_000104, NM…	626	6256	19235	1.11493	0.99999	0.199286	32.4382
GOTERM_CC_FAT	GO:0005886~plasma membrane	144	23.0032	0.0374572	NM_000165, NM_005544, NM_004162, NM_199332, NM_020673, NM_001004439, NM_001693, NM_002207, NM_173039, NM_002204, NM_002205, NM_018904, NM_018905, NM_147156, NM_018903, NM_018900, NM_002507, NM_014293, NM_018908, NM_018084, NM_033071, NM_018906, NM_018907, NM_025074, NM_005602, NM_002314, NM_014488, NM_003749, NM_016131, NM_016548, NM_080677, NM_005400, NM_002214, NM_175607, NM_001682, NM_003236, …	427	3777	12782	1.14126	1	0.270181	41.2402
UP_SEQ_FEATURE	topological domain:Cytoplasmic	128	20.4473	0.0453328	NM_000165, NM_182527, NM_024295, NM_001004439, NM_002207, NM_002204, NM_002205, NM_018904, NM_018905, NM_147156, NM_018903, NM_020873, NM_018900, NM_002507, NM_014293, NM_018908, NM_004776, NM_033071, NM_018906, NM_018907, NM_025074, NM_005602, NM_016548, NM_020453, NM_002214, NM_001682, NM_003236, NM_000084, NM_016072, NM_001677, NM_018910, NM_000899, NM_018911, NM_052910, NM_000919, NM_001995, …	626	3374	19113	1.1583	1	0.881513	54.8132
SP_PIR_KEYWORDS	transmembrane	173	27.6358	0.173516	NM_000165, NM_182527, NM_024295, NM_002296, NM_022484, NM_139177, NM_001004439, NM_002207, NM_173039, NM_002204, NM_002205, NM_018904, NM_018905, NM_147156, NM_018903, NM_020873, NM_018900, NM_002507, NM_014293, NM_001263, NM_018908, NM_033071, NM_004776, NM_018906, NM_005602, NM_025074, NM_018907, NM_001077, NM_001076, NM_024090, NM_016548, NM_182511, NM_020453, NM_002214, NM_017786, NM_001682, …	626	4973	19235	1.06892	1	0.599563	93.0783
UP_SEQ_FEATURE	transmembrane region	172	27.476	0.17651	NM_000165, NM_182527, NM_024295, NM_002296, NM_022484, NM_139177, NM_001004439, NM_002207, NM_173039, NM_002204, NM_002205, NM_018904, NM_018905, NM_147156, NM_018903, NM_020873, NM_018900, NM_002507, NM_014293, NM_001263, NM_018908, NM_033071, NM_004776, NM_018906, NM_005602, NM_025074, NM_018907, NM_001077, NM_001076, NM_024090, NM_016548, NM_182511, NM_020453, NM_002214, NM_017786, NM_001682, …	626	4911	19113	1.06933	1	0.989091	96.4039
GOTERM_CC_FAT	GO:0016021~integral to membrane	184	29.393	0.274939	NM_000165, NM_005544, NM_182527, NM_024295, NM_002296, NM_022484, NM_139177, NM_001693, NM_001004439, NM_002207, NM_173039, NM_002204, NM_002205, NM_018904, NM_018905, NM_147156, NM_018903, NM_020873, NM_018900, NM_002507, NM_014293, NM_001263, NM_018908, NM_033071, NM_004776, NM_018906, NM_005602, NM_025074, NM_018907, NM_001077, NM_001076, NM_016548, NM_024090, NM_182511, NM_020453, NM_002214, …	427	5297	12782	1.03982	1	0.709473	98.8641
SP_PIR_KEYWORDS	cell membrane	77	12.3003	0.300552	NM_000165, NM_004162, NM_017617, NM_182527, NM_181836, NM_199332, NM_020673, NM_003873, NM_018904, NM_020403, NM_014819, NM_018905, NM_018903, NM_172212, NM_018899, NM_018900, NM_018898, NM_020182, NM_033360, NM_018908, NM_018084, NM_005578, NM_018906, NM_025074, NM_005602, NM_018907, NM_014488, NM_016131, NM_001432, NM_175607, NM_000958, NM_003236, NM_001682, NM_003885, NM_001792, NM_000757, NM_…	626	2194	19235	1.07838	1	0.768161	99.3323
GOTERM_CC_FAT	GO:0031224~intrinsic to membrane	189	30.1917	0.319491	NM_182527, NM_002296, NM_001004439, NM_173039, NM_018904, NM_018905, NM_147156, NM_018903, NM_018900, NM_014293, NM_018908, NM_018906, NM_018907, NM_025074, NM_005602, NM_024090, NM_016548, NM_182511, NM_003236, NM_018910, NM_018911, NM_000899, NM_006726, NM_015008, NM_003144, NM_001003674, NM_198549, NM_003129, NM_018375, NM_001001433, NM_005779, NM_005776, NM_001007156, NM_002998, NM_003654, NM…	427	5485	12782	1.03147	1	0.759382	99.5304
SP_PIR_KEYWORDS	signal	107	17.0927	0.493905	NM_002193, NM_152305, NM_001004439, NM_002207, NM_002204, NM_002205, NM_018904, NM_018905, NM_020873, NM_018903, NM_018900, NM_002507, NM_138771, NM_018908, NM_003155, NM_018906, NM_018907, NM_025074, NM_001077, NM_001076, NM_175607, NM_002214, NM_003236, NM_175873, NM_018910, NM_001999, NM_018911, NM_000899, NM_052910, NM_000919, NM_001858, NM_058187, NM_003144, NM_019074, NM_199355, NM_020123, …	626	3250	19235	1.01162	1	0.909643	99.9928
UP_SEQ_FEATURE	topological domain:Extracellular	90	14.377	0.513955	NM_000165, NM_017617, NM_182527, NM_005502, NM_001616, NM_001004439, NM_002207, NM_002204, NM_003873, NM_002205, NM_003872, NM_018904, NM_020403, NM_018905, NM_020873, NM_001781, NM_018903, NM_018899, NM_018900, NM_018898, NM_002507, NM_014293, NM_020182, NM_018908, NM_004440, NM_018906, NM_025074, NM_005602, NM_018907, NM_001432, NM_020453, NM_014445, NM_002214, NM_000958, NM_032039, NM_003236, …	626	2719	19113	1.01062	1	0.999976	99.9996
UP_SEQ_FEATURE	signal peptide	107	17.0927	0.52906	NM_002193, NM_152305, NM_001004439, NM_002207, NM_002204, NM_002205, NM_018904, NM_018905, NM_020873, NM_018903, NM_018900, NM_002507, NM_138771, NM_018908, NM_003155, NM_018906, NM_018907, NM_025074, NM_001077, NM_001076, NM_175607, NM_002214, NM_003236, NM_175873, NM_018910, NM_001999, NM_018911, NM_000899, NM_052910, NM_000919, NM_001858, NM_058187, NM_003144, NM_019074, NM_199355, NM_020123, …	626	3250	19113	1.00521	1	0.999984	99.9997
SP_PIR_KEYWORDS	glycoprotein	137	21.885	0.677823	NM_002193, NM_022484, NM_001004439, NM_002207, NM_173039, NM_002204, NM_002205, NM_018904, NM_018905, NM_000575, NM_018903, NM_020873, NM_018900, NM_002507, NM_014293, NM_018908, NM_138771, NM_004776, NM_003155, NM_018906, NM_018907, NM_025074, NM_001077, NM_001076, NM_016548, NM_002214, NM_175607, NM_003236, NM_001677, NM_018910, NM_000899, NM_001999, NM_018911, NM_000919, NM_001858, NM_138473, …	626	4318	19235	0.97489	1	0.970317	100
UP_SEQ_FEATURE	glycosylation site:N-linked (GlcNAc...)	131	20.9265	0.70514	NM_002193, NM_022484, NM_001004439, NM_002207, NM_173039, NM_002204, NM_002205, NM_018904, NM_018905, NM_000575, NM_018903, NM_020873, NM_018900, NM_002507, NM_014293, NM_018908, NM_138771, NM_004776, NM_003155, NM_018906, NM_018907, NM_025074, NM_001077, NM_001076, NM_016548, NM_002214, NM_175607, NM_003236, NM_001677, NM_018910, NM_000899, NM_001999, NM_018911, NM_000919, NM_058187, NM_003144, …	626	4129	19113	0.968681	1	1	100
SP_PIR_KEYWORDS	disulfide bond	83	13.2588	0.939202	NM_000165, NM_017423, NM_002193, NM_017617, NM_005450, NM_003779, NM_005502, NM_001616, NM_173843, NM_001004439, NM_002207, NM_003873, NM_002204, NM_002205, NM_003872, NM_178565, NM_020873, NM_001781, NM_172212, NM_002507, NM_012098, NM_020778, NM_022138, NM_003155, NM_004776, NM_001432, NM_175607, NM_002214, NM_000958, NM_003236, NM_000757, NM_020116, NM_001677, NM_000899, NM_005045, NM_001999, …	626	2924	19235	0.872205	1	0.998798	100
UP_SEQ_FEATURE	disulfide bond	80	12.7796	0.944019	NM_000165, NM_017423, NM_002193, NM_017617, NM_005450, NM_003779, NM_005502, NM_001616, NM_173843, NM_001004439, NM_002207, NM_003873, NM_002204, NM_002205, NM_003872, NM_178565, NM_020873, NM_001781, NM_172212, NM_002507, NM_012098, NM_020778, NM_022138, NM_003155, NM_004776, NM_001432, NM_175607, NM_002214, NM_000958, NM_003236, NM_000757, NM_020116, NM_001677, NM_000899, NM_005045, NM_001999, …	626	2819	19113	0.866462	1	1	100
Annotation Cluster 152	Enrichment Score: 0.5765166410004984
Category	Term	Count	%	PValue	Genes	List Total	Pop Hits	Pop Total	Fold Enrichment	Bonferroni	Benjamini	FDR
INTERPRO	IPR000648:Oxysterol-binding protein	3	0.479233	0.0641771	NM_015550, NM_022776, NM_001003712	585	12	16659	7.11923	1	0.823971	64.7877
INTERPRO	IPR018494:Oxysterol-binding protein, conserved site	3	0.479233	0.0641771	NM_015550, NM_022776, NM_001003712	585	12	16659	7.11923	1	0.823971	64.7877
GOTERM_BP_FAT	GO:0030301~cholesterol transport	3	0.479233	0.398493	NM_005502, NM_004869, NM_203339	500	37	13528	2.19373	1	0.92363	99.9882
GOTERM_BP_FAT	GO:0015918~sterol transport	3	0.479233	0.398493	NM_005502, NM_004869, NM_203339	500	37	13528	2.19373	1	0.92363	99.9882
GOTERM_BP_FAT	GO:0006869~lipid transport	7	1.11821	0.446381	NM_015550, NM_020453, NM_005502, NM_022776, NM_001003712, NM_004869, NM_203339	500	145	13528	1.30615	1	0.944648	99.9973
GOTERM_BP_FAT	GO:0010876~lipid localization	7	1.11821	0.523435	NM_015550, NM_020453, NM_005502, NM_022776, NM_001003712, NM_004869, NM_203339	500	157	13528	1.20632	1	0.968879	99.9998
SP_PIR_KEYWORDS	lipid transport	3	0.479233	0.602855	NM_015550, NM_022776, NM_001003712	626	62	19235	1.48678	1	0.950364	99.9998
Annotation Cluster 153	Enrichment Score: 0.5708351381712616
Category	Term	Count	%	PValue	Genes	List Total	Pop Hits	Pop Total	Fold Enrichment	Bonferroni	Benjamini	FDR
GOTERM_BP_FAT	GO:0019827~stem cell maintenance	3	0.479233	0.235008	NM_030621, NM_024674, NM_005450	500	25	13528	3.24672	1	0.792194	99.1482
GOTERM_BP_FAT	GO:0048864~stem cell development	3	0.479233	0.248821	NM_030621, NM_024674, NM_005450	500	26	13528	3.12185	1	0.80917	99.3841
GOTERM_BP_FAT	GO:0048863~stem cell differentiation	3	0.479233	0.331532	NM_030621, NM_024674, NM_005450	500	32	13528	2.5365	1	0.881181	99.9227
Annotation Cluster 154	Enrichment Score: 0.5692445998212371
Category	Term	Count	%	PValue	Genes	List Total	Pop Hits	Pop Total	Fold Enrichment	Bonferroni	Benjamini	FDR
UP_SEQ_FEATURE	repeat:Spectrin 2	3	0.479233	0.20836	NM_004274, NM_178123, NM_033071	626	26	19113	3.52292	1	0.993349	98.1697
UP_SEQ_FEATURE	repeat:Spectrin 1	3	0.479233	0.20836	NM_004274, NM_178123, NM_033071	626	26	19113	3.52292	1	0.993349	98.1697
INTERPRO	IPR018159:Spectrin/alpha-actinin	3	0.479233	0.296667	NM_004274, NM_178123, NM_033071	585	31	16659	2.75583	1	0.982746	99.6066
SMART	SM00150:SPEC	3	0.479233	0.410322	NM_004274, NM_178123, NM_033071	410	31	9079	2.14296	1	0.966976	99.8832
Annotation Cluster 155	Enrichment Score: 0.5656366739883281
Category	Term	Count	%	PValue	Genes	List Total	Pop Hits	Pop Total	Fold Enrichment	Bonferroni	Benjamini	FDR
SP_PIR_KEYWORDS	extracellular matrix	12	1.91693	0.163091	NM_006988, NM_005045, NM_001999, NM_001884, NM_005430, NM_003394, NM_001858, NM_022138, NM_000362, NM_002214, NM_197941, NM_199355	626	241	19235	1.52997	1	0.583288	91.7492
GOTERM_CC_FAT	GO:0005604~basement membrane	5	0.798722	0.262103	NM_006988, NM_001025367, NM_003376, NM_022138, NM_000362, NM_025074	427	78	12782	1.91887	1	0.703529	98.5496
GOTERM_CC_FAT	GO:0005578~proteinaceous extracellular matrix	14	2.23642	0.271256	NM_006988, NM_001025367, NM_005430, NM_003394, NM_003376, NM_199355, NM_001999, NM_005045, NM_001884, NM_001858, NM_013281, NM_000362, NM_022138, NM_197941, NM_025074	427	320	12782	1.30963	1	0.70727	98.781
GOTERM_CC_FAT	GO:0044420~extracellular matrix part	6	0.958466	0.351037	NM_006988, NM_001025367, NM_003376, NM_001858, NM_022138, NM_000362, NM_025074	427	117	12782	1.5351	1	0.786164	99.7575
GOTERM_CC_FAT	GO:0031012~extracellular matrix	14	2.23642	0.364908	NM_006988, NM_001025367, NM_005430, NM_003394, NM_003376, NM_199355, NM_001999, NM_005045, NM_001884, NM_001858, NM_013281, NM_000362, NM_022138, NM_197941, NM_025074	427	345	12782	1.21473	1	0.796269	99.8205
Annotation Cluster 156	Enrichment Score: 0.5610153270023783
Category	Term	Count	%	PValue	Genes	List Total	Pop Hits	Pop Total	Fold Enrichment	Bonferroni	Benjamini	FDR
GOTERM_MF_FAT	GO:0035091~phosphoinositide binding	7	1.11821	0.16301	NM_030918, NM_002222, NM_015230, NM_012424, NM_018084, NM_030962, NM_001567	479	100	12983	1.89731	1	0.825597	93.1214
GOTERM_MF_FAT	GO:0005543~phospholipid binding	9	1.4377	0.327789	NM_030918, NM_005909, NM_002222, NM_015230, NM_005502, NM_012424, NM_018084, NM_030962, NM_001567	479	177	12983	1.37819	1	0.941711	99.7458
GOTERM_MF_FAT	GO:0008289~lipid binding	19	3.03514	0.388281	NM_000901, NM_000176, NM_001438, NM_005813, NM_005502, NM_005400, NM_030918, NM_003822, NM_005909, NM_002222, NM_001400, NM_015230, NM_000964, NM_018084, NM_012424, NM_003607, NM_001567, NM_000125, NM_030962	479	450	12983	1.14441	1	0.959873	99.9385
Annotation Cluster 157	Enrichment Score: 0.5594838189261259
Category	Term	Count	%	PValue	Genes	List Total	Pop Hits	Pop Total	Fold Enrichment	Bonferroni	Benjamini	FDR
UP_SEQ_FEATURE	repeat:WD 6	11	1.75719	0.09979	NM_002893, NM_005509, NM_005720, NM_152991, NM_006951, NM_014969, NM_018315, NM_006726, NM_015626, NM_017974, NM_015263	626	192	19113	1.74923	1	0.951678	83.4712
INTERPRO	IPR015943:WD40/YVTN repeat-like	15	2.39617	0.171617	NM_005509, NM_005720, NM_018315, NM_017974, NM_015263, NM_020796, NM_002893, NM_014325, NM_020116, NM_152991, NM_006951, NM_006726, NM_014969, NM_015626, NM_006378	585	300	16659	1.42385	1	0.934324	94.8327
UP_SEQ_FEATURE	repeat:WD 4	12	1.91693	0.201507	NM_002893, NM_005509, NM_014325, NM_005720, NM_152991, NM_006951, NM_014969, NM_018315, NM_006726, NM_015626, NM_017974, NM_015263	626	251	19113	1.45969	1	0.99283	97.8786
INTERPRO	IPR019781:WD40 repeat, subgroup	12	1.91693	0.231053	NM_002893, NM_005509, NM_014325, NM_005720, NM_152991, NM_006951, NM_014969, NM_018315, NM_006726, NM_015626, NM_017974, NM_015263	585	242	16659	1.41208	1	0.967947	98.3988
UP_SEQ_FEATURE	repeat:WD 5	11	1.75719	0.23618	NM_002893, NM_005509, NM_005720, NM_152991, NM_006951, NM_014969, NM_018315, NM_006726, NM_015626, NM_017974, NM_015263	626	233	19113	1.44142	1	0.996052	99.0081
UP_SEQ_FEATURE	repeat:WD 3	12	1.91693	0.252115	NM_002893, NM_005509, NM_014325, NM_005720, NM_152991, NM_006951, NM_014969, NM_018315, NM_006726, NM_015626, NM_017974, NM_015263	626	265	19113	1.38258	1	0.997101	99.3086
INTERPRO	IPR019782:WD40 repeat 2	11	1.75719	0.271097	NM_002893, NM_005509, NM_014325, NM_005720, NM_152991, NM_006951, NM_014969, NM_018315, NM_015626, NM_017974, NM_015263	585	226	16659	1.38604	1	0.980324	99.3099
UP_SEQ_FEATURE	repeat:WD 1	12	1.91693	0.287301	NM_002893, NM_005509, NM_014325, NM_005720, NM_152991, NM_006951, NM_014969, NM_018315, NM_006726, NM_015626, NM_017974, NM_015263	626	274	19113	1.33717	1	0.998556	99.6971
UP_SEQ_FEATURE	repeat:WD 2	12	1.91693	0.287301	NM_002893, NM_005509, NM_014325, NM_005720, NM_152991, NM_006951, NM_014969, NM_018315, NM_006726, NM_015626, NM_017974, NM_015263	626	274	19113	1.33717	1	0.998556	99.6971
SP_PIR_KEYWORDS	wd repeat	12	1.91693	0.287421	NM_002893, NM_005509, NM_014325, NM_005720, NM_152991, NM_006951, NM_014969, NM_018315, NM_006726, NM_015626, NM_017974, NM_015263	626	276	19235	1.33595	1	0.76023	99.1335
INTERPRO	IPR017986:WD40 repeat, region	11	1.75719	0.324994	NM_002893, NM_005509, NM_014325, NM_005720, NM_152991, NM_006951, NM_014969, NM_018315, NM_015626, NM_017974, NM_015263	585	238	16659	1.31616	1	0.986804	99.794
INTERPRO	IPR001680:WD40 repeat	12	1.91693	0.33176	NM_002893, NM_005509, NM_014325, NM_005720, NM_152991, NM_006951, NM_014969, NM_018315, NM_006726, NM_015626, NM_017974, NM_015263	585	266	16659	1.28467	1	0.987585	99.8242
UP_SEQ_FEATURE	repeat:WD 7	7	1.11821	0.366996	NM_002893, NM_005509, NM_152991, NM_014969, NM_018315, NM_017974, NM_015263	626	150	19113	1.42482	1	0.999596	99.9602
INTERPRO	IPR019775:WD40 repeat, conserved site	11	1.75719	0.509037	NM_002893, NM_014325, NM_005720, NM_152991, NM_006951, NM_014969, NM_018315, NM_006726, NM_015626, NM_017974, NM_015263	585	277	16659	1.13085	1	0.997635	99.9986
SMART	SM00320:WD40	12	1.91693	0.65891	NM_002893, NM_005509, NM_014325, NM_005720, NM_152991, NM_006951, NM_014969, NM_018315, NM_006726, NM_015626, NM_017974, NM_015263	410	266	9079	0.998973	1	0.993682	99.9999
Annotation Cluster 158	Enrichment Score: 0.5580577318483614
Category	Term	Count	%	PValue	Genes	List Total	Pop Hits	Pop Total	Fold Enrichment	Bonferroni	Benjamini	FDR
UP_SEQ_FEATURE	DNA-binding region:HMG box	4	0.638978	0.173449	NM_012257, NM_014729, NM_006940, NM_003107	626	44	19113	2.77563	1	0.98934	96.1679
INTERPRO	IPR000910:High mobility group, HMG1/HMG2	4	0.638978	0.284152	NM_012257, NM_014729, NM_006940, NM_003107	585	53	16659	2.1492	1	0.981667	99.4807
SMART	SM00398:HMG	4	0.638978	0.429641	NM_012257, NM_014729, NM_006940, NM_003107	410	53	9079	1.67124	1	0.970545	99.9237
Annotation Cluster 159	Enrichment Score: 0.5438468135532183
Category	Term	Count	%	PValue	Genes	List Total	Pop Hits	Pop Total	Fold Enrichment	Bonferroni	Benjamini	FDR
GOTERM_BP_FAT	GO:0051493~regulation of cytoskeleton organization	9	1.4377	0.130088	NM_004958, NM_133265, NM_005909, NM_005720, NM_003182, NM_001400, NM_015282, NM_018084, NM_006135	500	136	13528	1.79047	1	0.629351	91.6189
GOTERM_BP_FAT	GO:0051129~negative regulation of cellular component organization	8	1.27796	0.270485	NM_005909, NM_175850, NM_002507, NM_001400, NM_015282, NM_006135, NM_175849, NM_003873, NM_203339	500	142	13528	1.52428	1	0.831337	99.634
GOTERM_BP_FAT	GO:0043244~regulation of protein complex disassembly	4	0.638978	0.290487	NM_005909, NM_004730, NM_015282, NM_006135	500	51	13528	2.12204	1	0.849395	99.7768
GOTERM_BP_FAT	GO:0051494~negative regulation of cytoskeleton organization	4	0.638978	0.331218	NM_005909, NM_001400, NM_015282, NM_006135	500	55	13528	1.96771	1	0.881383	99.922
GOTERM_BP_FAT	GO:0010639~negative regulation of organelle organization	5	0.798722	0.358369	NM_005909, NM_175850, NM_001400, NM_015282, NM_006135, NM_175849	500	82	13528	1.64976	1	0.901236	99.9627
GOTERM_BP_FAT	GO:0043242~negative regulation of protein complex disassembly	3	0.479233	0.449749	NM_005909, NM_015282, NM_006135	500	41	13528	1.97971	1	0.945991	99.9976
Annotation Cluster 160	Enrichment Score: 0.5263139034935397
Category	Term	Count	%	PValue	Genes	List Total	Pop Hits	Pop Total	Fold Enrichment	Bonferroni	Benjamini	FDR
GOTERM_BP_FAT	GO:0007369~gastrulation	6	0.958466	0.115754	NM_001105, NM_006981, NM_133265, NM_003590, NM_001204, NM_001616	500	70	13528	2.31909	1	0.598406	88.7911
GOTERM_BP_FAT	GO:0007498~mesoderm development	5	0.798722	0.29109	NM_001105, NM_006981, NM_001204, NM_001025367, NM_003376, NM_001616	500	74	13528	1.82811	1	0.848934	99.7802
GOTERM_BP_FAT	GO:0001707~mesoderm formation	3	0.479233	0.385328	NM_001105, NM_006981, NM_001204	500	36	13528	2.25467	1	0.917931	99.9826
GOTERM_BP_FAT	GO:0048332~mesoderm morphogenesis	3	0.479233	0.411525	NM_001105, NM_006981, NM_001204	500	38	13528	2.136	1	0.93026	99.992
GOTERM_BP_FAT	GO:0001704~formation of primary germ layer	3	0.479233	0.43716	NM_001105, NM_006981, NM_001204	500	40	13528	2.0292	1	0.9406	99.9964
Annotation Cluster 161	Enrichment Score: 0.5190893821250471
Category	Term	Count	%	PValue	Genes	List Total	Pop Hits	Pop Total	Fold Enrichment	Bonferroni	Benjamini	FDR
GOTERM_BP_FAT	GO:0046902~regulation of mitochondrial membrane permeability	3	0.479233	0.0599162	NM_000633, NM_001188, NM_005729	500	11	13528	7.37891	1	0.427733	66.6844
GOTERM_BP_FAT	GO:0007006~mitochondrial membrane organization	3	0.479233	0.331532	NM_000633, NM_001188, NM_005729	500	32	13528	2.5365	1	0.881181	99.9227
GOTERM_BP_FAT	GO:0007005~mitochondrion organization	6	0.958466	0.579695	NM_000633, NM_001188, NM_033540, NM_005729, NM_033340, NM_203339	500	138	13528	1.17635	1	0.981094	100
GOTERM_BP_FAT	GO:0006839~mitochondrial transport	3	0.479233	0.728407	NM_000633, NM_001188, NM_005729	500	69	13528	1.17635	1	0.996322	100
Annotation Cluster 162	Enrichment Score: 0.5077894415785901
Category	Term	Count	%	PValue	Genes	List Total	Pop Hits	Pop Total	Fold Enrichment	Bonferroni	Benjamini	FDR
GOTERM_BP_FAT	GO:0010563~negative regulation of phosphorus metabolic process	4	0.638978	0.26018	NM_000332, NM_001013398, NM_001188, NM_003404	500	48	13528	2.25467	1	0.821356	99.5303
GOTERM_BP_FAT	GO:0045936~negative regulation of phosphate metabolic process	4	0.638978	0.26018	NM_000332, NM_001013398, NM_001188, NM_003404	500	48	13528	2.25467	1	0.821356	99.5303
GOTERM_BP_FAT	GO:0031400~negative regulation of protein modification process	7	1.11821	0.275852	NM_175850, NM_001013398, NM_004849, NM_001188, NM_002786, NM_003404, NM_003338, NM_175849	500	119	13528	1.59153	1	0.837604	99.6791
GOTERM_BP_FAT	GO:0042326~negative regulation of phosphorylation	3	0.479233	0.498445	NM_000332, NM_001013398, NM_001188	500	45	13528	1.80373	1	0.96288	99.9995
Annotation Cluster 163	Enrichment Score: 0.49769536797443265
Category	Term	Count	%	PValue	Genes	List Total	Pop Hits	Pop Total	Fold Enrichment	Bonferroni	Benjamini	FDR
GOTERM_BP_FAT	GO:0006541~glutamine metabolic process	3	0.479233	0.153983	NM_014905, NM_002703, NM_005110	500	19	13528	4.272	1	0.673642	94.8936
KEGG_PATHWAY	hsa00250:Alanine, aspartate and glutamate metabolism	3	0.479233	0.361806	NM_014905, NM_002703, NM_005110	208	31	5085	2.36585	1	0.686801	99.4902
GOTERM_BP_FAT	GO:0009064~glutamine family amino acid metabolic process	3	0.479233	0.576721	NM_014905, NM_002703, NM_005110	500	52	13528	1.56092	1	0.980864	100
Annotation Cluster 164	Enrichment Score: 0.48962838334320996
Category	Term	Count	%	PValue	Genes	List Total	Pop Hits	Pop Total	Fold Enrichment	Bonferroni	Benjamini	FDR
GOTERM_BP_FAT	GO:0015758~glucose transport	3	0.479233	0.290323	NM_005433, NM_014079, NM_006516	500	29	13528	2.7989	1	0.849788	99.7759
GOTERM_BP_FAT	GO:0008645~hexose transport	3	0.479233	0.304114	NM_005433, NM_014079, NM_006516	500	30	13528	2.7056	1	0.860793	99.8419
GOTERM_BP_FAT	GO:0015749~monosaccharide transport	3	0.479233	0.317855	NM_005433, NM_014079, NM_006516	500	31	13528	2.61832	1	0.872476	99.8891
GOTERM_BP_FAT	GO:0008643~carbohydrate transport	4	0.638978	0.392048	NM_005433, NM_014079, NM_006516, NM_173039	500	61	13528	1.77416	1	0.921301	99.9857
Annotation Cluster 165	Enrichment Score: 0.4878065001649488
Category	Term	Count	%	PValue	Genes	List Total	Pop Hits	Pop Total	Fold Enrichment	Bonferroni	Benjamini	FDR
GOTERM_BP_FAT	GO:0060429~epithelium development	12	1.91693	0.21804	NM_000503, NM_002167, NM_001432, NM_000633, NM_001025367, NM_004557, NM_003376, NM_002755, NM_014795, NM_001400, NM_019102, NM_001497, NM_025074	500	227	13528	1.43027	1	0.772638	98.7416
GOTERM_BP_FAT	GO:0048729~tissue morphogenesis	10	1.59744	0.220935	NM_000503, NM_001105, NM_006981, NM_017617, NM_001204, NM_000633, NM_002507, NM_019102, NM_014795, NM_025074	500	180	13528	1.50311	1	0.77542	98.822
GOTERM_BP_FAT	GO:0060562~epithelial tube morphogenesis	4	0.638978	0.451391	NM_000503, NM_000633, NM_019102, NM_014795	500	67	13528	1.61528	1	0.94649	99.9977
GOTERM_BP_FAT	GO:0002009~morphogenesis of an epithelium	5	0.798722	0.514543	NM_000503, NM_000633, NM_019102, NM_014795, NM_025074	500	101	13528	1.33941	1	0.96686	99.9997
Annotation Cluster 166	Enrichment Score: 0.487025191205274
Category	Term	Count	%	PValue	Genes	List Total	Pop Hits	Pop Total	Fold Enrichment	Bonferroni	Benjamini	FDR
INTERPRO	IPR013129:Transcription factor jumonji	4	0.638978	0.0502354	NM_004973, NM_004241, NM_012308, NM_018433	585	24	16659	4.74615	1	0.779847	55.5616
UP_SEQ_FEATURE	domain:JmjC	4	0.638978	0.0735981	NM_004973, NM_004241, NM_012308, NM_018433	626	30	19113	4.07093	1	0.92154	72.9905
INTERPRO	IPR003347:Transcription factor jumonji/aspartyl beta-hydroxylase	4	0.638978	0.0934545	NM_004973, NM_004241, NM_012308, NM_018433	585	31	16659	3.67444	1	0.850648	78.6464
SMART	SM00558:JmjC	4	0.638978	0.16194	NM_004973, NM_004241, NM_012308, NM_018433	410	31	9079	2.85728	1	0.904498	89.5501
UP_SEQ_FEATURE	metal ion-binding site:Iron; catalytic	3	0.479233	0.196317	NM_004241, NM_012308, NM_018433	626	25	19113	3.66383	1	0.992607	97.6298
SP_PIR_KEYWORDS	dioxygenase	4	0.638978	0.363055	NM_032804, NM_004241, NM_012308, NM_018433	626	66	19235	1.86223	1	0.824665	99.8202
GOTERM_MF_FAT	GO:0016702~oxidoreductase activity, acting on single donors with incorporation of molecular oxygen, incorporation of two atoms of oxygen	4	0.638978	0.440449	NM_032804, NM_004241, NM_012308, NM_018433	479	66	12983	1.64269	1	0.9725	99.9839
GOTERM_MF_FAT	GO:0016701~oxidoreductase activity, acting on single donors with incorporation of molecular oxygen	4	0.638978	0.45018	NM_032804, NM_004241, NM_012308, NM_018433	479	67	12983	1.61817	1	0.974501	99.9876
SP_PIR_KEYWORDS	metalloprotein	4	0.638978	0.771896	NM_000104, NM_000499, NM_005911, NM_002710	626	124	19235	0.991188	1	0.982444	100
SP_PIR_KEYWORDS	iron	8	1.27796	0.822407	NM_032804, NM_002703, NM_000104, NM_000499, NM_004241, NM_012308, NM_002710, NM_018433	626	285	19235	0.862508	1	0.989699	100
GOTERM_MF_FAT	GO:0005506~iron ion binding	8	1.27796	0.939938	NM_032804, NM_002703, NM_000104, NM_000499, NM_004241, NM_012308, NM_002710, NM_018433	479	308	12983	0.70401	1	0.999992	100
SP_PIR_KEYWORDS	oxidoreductase	11	1.75719	0.988655	NM_032804, NM_015141, NM_000104, NM_003129, NM_000499, NM_004241, NM_000919, NM_012308, NM_016245, NM_018433, NM_001362	626	562	19235	0.601415	1	0.999969	100
GOTERM_BP_FAT	GO:0055114~oxidation reduction	11	1.75719	0.999629	NM_032804, NM_015141, NM_000104, NM_003129, NM_000499, NM_004241, NM_000919, NM_012308, NM_016245, NM_018433, NM_001362	500	639	13528	0.465753	1	1	100
Annotation Cluster 167	Enrichment Score: 0.48510563353569847
Category	Term	Count	%	PValue	Genes	List Total	Pop Hits	Pop Total	Fold Enrichment	Bonferroni	Benjamini	FDR
GOTERM_BP_FAT	GO:0007281~germ cell development	8	1.27796	0.0794817	NM_004958, NM_001105, NM_001432, NM_000633, NM_004504, NM_004865, NM_001001419, NM_003337	500	101	13528	2.14305	1	0.502865	77.0831
GOTERM_BP_FAT	GO:0010927~cellular component assembly involved in morphogenesis	3	0.479233	0.385328	NM_004504, NM_004865, NM_003337	500	36	13528	2.25467	1	0.917931	99.9826
GOTERM_BP_FAT	GO:0007286~spermatid development	3	0.479233	0.597383	NM_004504, NM_004865, NM_003337	500	54	13528	1.50311	1	0.983805	100
GOTERM_BP_FAT	GO:0048515~spermatid differentiation	3	0.479233	0.626942	NM_004504, NM_004865, NM_003337	500	57	13528	1.424	1	0.988013	100
Annotation Cluster 168	Enrichment Score: 0.481676687569874
Category	Term	Count	%	PValue	Genes	List Total	Pop Hits	Pop Total	Fold Enrichment	Bonferroni	Benjamini	FDR
GOTERM_BP_FAT	GO:0048872~homeostasis of number of cells	9	1.4377	0.0313425	NM_000757, NM_003111, NM_172212, NM_000633, NM_001025367, NM_001188, NM_003376, NM_002166, NM_001001419, NM_001806, NM_138473	500	100	13528	2.43504	1	0.288355	43.2487
GOTERM_BP_FAT	GO:0048871~multicellular organismal homeostasis	4	0.638978	0.611758	NM_000757, NM_000575, NM_172212, NM_000633, NM_001025367, NM_003376	500	85	13528	1.27322	1	0.985966	100
GOTERM_BP_FAT	GO:0001894~tissue homeostasis	3	0.479233	0.680952	NM_000757, NM_172212, NM_000633, NM_001025367, NM_003376	500	63	13528	1.28838	1	0.993045	100
GOTERM_BP_FAT	GO:0060249~anatomical structure homeostasis	3	0.479233	0.9067	NM_000757, NM_172212, NM_000633, NM_001025367, NM_003376	500	106	13528	0.765736	1	0.999918	100
Annotation Cluster 169	Enrichment Score: 0.47063128502838103
Category	Term	Count	%	PValue	Genes	List Total	Pop Hits	Pop Total	Fold Enrichment	Bonferroni	Benjamini	FDR
GOTERM_CC_FAT	GO:0005637~nuclear inner membrane	3	0.479233	0.177684	NM_002296, NM_002222, NM_014319	427	23	12782	3.90449	1	0.598041	93.4432
GOTERM_CC_FAT	GO:0031965~nuclear membrane	5	0.798722	0.225759	NM_002296, NM_002222, NM_000633, NM_014319, NM_004274	427	73	12782	2.0503	1	0.663622	97.1666
GOTERM_CC_FAT	GO:0019866~organelle inner membrane	7	1.11821	0.965636	NM_004299, NM_002634, NM_002296, NM_002222, NM_014319, NM_020918, NM_005729	427	329	12782	0.636903	1	0.999646	100
Annotation Cluster 170	Enrichment Score: 0.4704894379112001
Category	Term	Count	%	PValue	Genes	List Total	Pop Hits	Pop Total	Fold Enrichment	Bonferroni	Benjamini	FDR
GOTERM_BP_FAT	GO:0043193~positive regulation of gene-specific transcription	6	0.958466	0.21783	NM_005238, NM_003822, NM_003069, NM_017617, NM_002460, NM_004379	500	87	13528	1.86593	1	0.773024	98.7356
GOTERM_BP_FAT	GO:0010552~positive regulation of specific transcription from RNA polymerase II promoter	4	0.638978	0.351584	NM_005238, NM_017617, NM_002460, NM_004379	500	57	13528	1.89867	1	0.896122	99.955
GOTERM_BP_FAT	GO:0032583~regulation of gene-specific transcription	7	1.11821	0.373705	NM_005238, NM_003822, NM_003069, NM_017617, NM_002460, NM_012238, NM_004379	500	134	13528	1.41337	1	0.910883	99.9757
GOTERM_BP_FAT	GO:0010551~regulation of specific transcription from RNA polymerase II promoter	5	0.798722	0.45853	NM_005238, NM_017617, NM_002460, NM_012238, NM_004379	500	94	13528	1.43915	1	0.949529	99.9982
Annotation Cluster 171	Enrichment Score: 0.46560520311406683
Category	Term	Count	%	PValue	Genes	List Total	Pop Hits	Pop Total	Fold Enrichment	Bonferroni	Benjamini	FDR
GOTERM_BP_FAT	GO:0048634~regulation of muscle development	6	0.958466	0.0391081	NM_001105, NM_017617, NM_000633, NM_002507, NM_005450, NM_001013398	500	51	13528	3.18306	1	0.331167	50.82
GOTERM_BP_FAT	GO:0031069~hair follicle morphogenesis	3	0.479233	0.153983	NM_017617, NM_000633, NM_002507	500	19	13528	4.272	1	0.673642	94.8936
GOTERM_BP_FAT	GO:0048730~epidermis morphogenesis	3	0.479233	0.235008	NM_017617, NM_000633, NM_002507	500	25	13528	3.24672	1	0.792194	99.1482
GOTERM_BP_FAT	GO:0022405~hair cycle process	3	0.479233	0.462176	NM_017617, NM_000633, NM_002507	500	42	13528	1.93257	1	0.95036	99.9984
GOTERM_BP_FAT	GO:0022404~molting cycle process	3	0.479233	0.462176	NM_017617, NM_000633, NM_002507	500	42	13528	1.93257	1	0.95036	99.9984
GOTERM_BP_FAT	GO:0001942~hair follicle development	3	0.479233	0.462176	NM_017617, NM_000633, NM_002507	500	42	13528	1.93257	1	0.95036	99.9984
GOTERM_BP_FAT	GO:0042303~molting cycle	3	0.479233	0.474438	NM_017617, NM_000633, NM_002507	500	43	13528	1.88763	1	0.955356	99.9989
GOTERM_BP_FAT	GO:0042633~hair cycle	3	0.479233	0.474438	NM_017617, NM_000633, NM_002507	500	43	13528	1.88763	1	0.955356	99.9989
GOTERM_BP_FAT	GO:0008544~epidermis development	6	0.958466	0.813775	NM_001432, NM_017617, NM_000633, NM_002507, NM_002755, NM_025074	500	184	13528	0.882261	1	0.999082	100
GOTERM_BP_FAT	GO:0007398~ectoderm development	6	0.958466	0.862663	NM_001432, NM_017617, NM_000633, NM_002507, NM_002755, NM_025074	500	199	13528	0.815759	1	0.999673	100
Annotation Cluster 172	Enrichment Score: 0.44671528778404995
Category	Term	Count	%	PValue	Genes	List Total	Pop Hits	Pop Total	Fold Enrichment	Bonferroni	Benjamini	FDR
GOTERM_BP_FAT	GO:0010035~response to inorganic substance	11	1.75719	0.226205	NM_006206, NM_005909, NM_006154, NM_000499, NM_005955, NM_000633, NM_032992, NM_014293, NM_005228, NM_001743, NM_032833	500	205	13528	1.45179	1	0.781423	98.956
GOTERM_BP_FAT	GO:0042542~response to hydrogen peroxide	4	0.638978	0.341407	NM_000633, NM_032992, NM_014293, NM_032833	500	56	13528	1.93257	1	0.889221	99.9407
GOTERM_BP_FAT	GO:0006979~response to oxidative stress	8	1.27796	0.40177	NM_005955, NM_000633, NM_032992, NM_014293, NM_005228, NM_002755, NM_032833, NM_203339	500	164	13528	1.3198	1	0.924985	99.9893
GOTERM_BP_FAT	GO:0000302~response to reactive oxygen species	4	0.638978	0.526485	NM_000633, NM_032992, NM_014293, NM_032833	500	75	13528	1.44299	1	0.969617	99.9998
Annotation Cluster 173	Enrichment Score: 0.4404866040654622
Category	Term	Count	%	PValue	Genes	List Total	Pop Hits	Pop Total	Fold Enrichment	Bonferroni	Benjamini	FDR
GOTERM_MF_FAT	GO:0017022~myosin binding	3	0.479233	0.193381	NM_006420, NM_006421, NM_003081	479	22	12983	3.69605	1	0.864003	96.0551
GOTERM_BP_FAT	GO:0006887~exocytosis	6	0.958466	0.41936	NM_020475, NM_006420, NM_006421, NM_007236, NM_007023, NM_003081	500	115	13528	1.41162	1	0.933801	99.9937
GOTERM_BP_FAT	GO:0046903~secretion	13	2.07668	0.428782	NM_000901, NM_020475, NM_007236, NM_007023, NM_006599, NM_005502, NM_000676, NM_006420, NM_000084, NM_006421, NM_018144, NM_003081, NM_002500	500	300	13528	1.17243	1	0.937088	99.9953
GOTERM_BP_FAT	GO:0032940~secretion by cell	9	1.4377	0.497526	NM_020475, NM_006420, NM_006421, NM_007236, NM_018144, NM_007023, NM_005502, NM_003081, NM_002500	500	207	13528	1.17635	1	0.962772	99.9995
Annotation Cluster 174	Enrichment Score: 0.4131474171331821
Category	Term	Count	%	PValue	Genes	List Total	Pop Hits	Pop Total	Fold Enrichment	Bonferroni	Benjamini	FDR
SP_PIR_KEYWORDS	SH2 domain	6	0.958466	0.293332	NM_002031, NM_004232, NM_005433, NM_003629, NM_002086, NM_001567	626	111	19235	1.66091	1	0.761625	99.229
INTERPRO	IPR000980:SH2 motif	6	0.958466	0.349424	NM_002031, NM_004232, NM_005433, NM_003629, NM_002086, NM_001567	585	111	16659	1.53929	1	0.987537	99.8847
UP_SEQ_FEATURE	domain:SH2	5	0.798722	0.38449	NM_002031, NM_004232, NM_005433, NM_002086, NM_001567	626	96	19113	1.59021	1	0.99969	99.9754
SMART	SM00252:SH2	6	0.958466	0.564695	NM_002031, NM_004232, NM_005433, NM_003629, NM_002086, NM_001567	410	111	9079	1.19697	1	0.990897	99.9976
Annotation Cluster 175	Enrichment Score: 0.402889213375283
Category	Term	Count	%	PValue	Genes	List Total	Pop Hits	Pop Total	Fold Enrichment	Bonferroni	Benjamini	FDR
GOTERM_BP_FAT	GO:0051291~protein heterooligomerization	6	0.958466	0.0420106	NM_001792, NM_005544, NM_003404, NM_053023, NM_002755, NM_002086	500	52	13528	3.12185	1	0.347102	53.3967
GOTERM_BP_FAT	GO:0051259~protein oligomerization	10	1.59744	0.19407	NM_000165, NM_001792, NM_005544, NM_003404, NM_053023, NM_017974, NM_002755, NM_002086, NM_173039, NM_030962	500	174	13528	1.55494	1	0.739328	97.8468
GOTERM_BP_FAT	GO:0065003~macromolecular complex assembly	22	3.51438	0.800235	NM_000165, NM_005544, NM_003404, NM_005502, NM_053023, NM_017974, NM_002755, NM_207297, NM_006135, NM_173039, NM_002265, NM_002086, NM_001792, NM_006924, NM_030621, NM_003538, NM_005324, NM_005316, NM_006951, NM_004865, NM_004229, NM_030962	500	665	13528	0.895086	1	0.998809	100
GOTERM_BP_FAT	GO:0043933~macromolecular complex subunit organization	23	3.67412	0.830945	NM_000165, NM_005544, NM_004730, NM_003404, NM_005502, NM_053023, NM_017974, NM_002755, NM_207297, NM_006135, NM_173039, NM_002265, NM_002086, NM_001792, NM_006924, NM_030621, NM_003538, NM_005324, NM_005316, NM_006951, NM_004865, NM_004229, NM_030962	500	710	13528	0.876462	1	0.999343	100
GOTERM_BP_FAT	GO:0006461~protein complex assembly	16	2.55591	0.84	NM_000165, NM_005544, NM_003404, NM_053023, NM_017974, NM_002755, NM_006135, NM_173039, NM_002265, NM_002086, NM_001792, NM_005316, NM_006951, NM_004865, NM_004229, NM_030962	500	505	13528	0.85722	1	0.999439	100
GOTERM_BP_FAT	GO:0070271~protein complex biogenesis	16	2.55591	0.84	NM_000165, NM_005544, NM_003404, NM_053023, NM_017974, NM_002755, NM_006135, NM_173039, NM_002265, NM_002086, NM_001792, NM_005316, NM_006951, NM_004865, NM_004229, NM_030962	500	505	13528	0.85722	1	0.999439	100
Annotation Cluster 176	Enrichment Score: 0.40205867977723303
Category	Term	Count	%	PValue	Genes	List Total	Pop Hits	Pop Total	Fold Enrichment	Bonferroni	Benjamini	FDR
INTERPRO	IPR017907:Zinc finger, RING-type, conserved site	13	2.07668	0.279495	NM_022781, NM_015246, NM_023076, NM_015271, NM_025126, NM_014615, NM_152737, NM_006458, NM_014819, NM_005180, NM_007218, NM_144726, NM_152271	585	280	16659	1.32214	1	0.982061	99.4249
INTERPRO	IPR018957:Zinc finger, C3HC4 RING-type	11	1.75719	0.279977	NM_006458, NM_014819, NM_022781, NM_015246, NM_005180, NM_015271, NM_007218, NM_014615, NM_144726, NM_152271, NM_152737	585	228	16659	1.37389	1	0.981289	99.4309
INTERPRO	IPR001841:Zinc finger, RING-type	13	2.07668	0.338731	NM_022781, NM_015246, NM_023076, NM_015271, NM_025126, NM_014615, NM_152737, NM_006458, NM_014819, NM_005180, NM_007218, NM_144726, NM_152271	585	296	16659	1.25068	1	0.987773	99.8509
UP_SEQ_FEATURE	zinc finger region:RING-type	8	1.27796	0.534897	NM_006458, NM_022781, NM_015246, NM_023076, NM_005180, NM_015271, NM_025126, NM_152737	626	210	19113	1.16312	1	0.999985	99.9998
SMART	SM00184:RING	13	2.07668	0.688788	NM_022781, NM_015246, NM_023076, NM_015271, NM_025126, NM_014615, NM_152737, NM_006458, NM_014819, NM_005180, NM_007218, NM_144726, NM_152271	410	296	9079	0.972536	1	0.994888	100
Annotation Cluster 177	Enrichment Score: 0.39944101963496187
Category	Term	Count	%	PValue	Genes	List Total	Pop Hits	Pop Total	Fold Enrichment	Bonferroni	Benjamini	FDR
BIOCARTA	h_mitochondriaPathway:Role of Mitochondria in Apoptotic Signaling	4	0.638978	0.166148	NM_000633, NM_001188, NM_032992, NM_033340	94	22	1437	2.7795	1	0.894446	89.7066
KEGG_PATHWAY	hsa04210:Apoptosis	6	0.958466	0.279733	NM_000575, NM_007236, NM_000633, NM_032992, NM_003629, NM_033340	208	87	5085	1.68601	1	0.600457	97.8867
BIOCARTA	h_chemicalPathway:Apoptotic Signaling in Response to DNA Damage	3	0.479233	0.422177	NM_000633, NM_032992, NM_033340	94	22	1437	2.08462	1	0.9699	99.8955
BIOCARTA	h_deathPathway:Induction of apoptosis through DR3 and DR4/5 Death Receptors	3	0.479233	0.589385	NM_000633, NM_032992, NM_033340	94	30	1437	1.52872	1	0.995207	99.9985
BIOCARTA	h_HivnefPathway:HIV-I Nef: negative effector of Fas and TNF	3	0.479233	0.870287	NM_000633, NM_032992, NM_033340	94	53	1437	0.865315	1	0.999976	100
Annotation Cluster 178	Enrichment Score: 0.3954787196705489
Category	Term	Count	%	PValue	Genes	List Total	Pop Hits	Pop Total	Fold Enrichment	Bonferroni	Benjamini	FDR
UP_SEQ_FEATURE	calcium-binding region:2	7	1.11821	0.175047	NM_182527, NM_020116, NM_007236, NM_012198, NM_001219, NM_022138, NM_001743	626	115	19113	1.85847	1	0.989235	96.2928
UP_SEQ_FEATURE	calcium-binding region:1	7	1.11821	0.231055	NM_182527, NM_020116, NM_007236, NM_012198, NM_001219, NM_022138, NM_001743	626	126	19113	1.69622	1	0.995726	98.8877
UP_SEQ_FEATURE	domain:EF-hand 4	4	0.638978	0.303809	NM_007236, NM_012198, NM_001219, NM_001743	626	59	19113	2.06996	1	0.998947	99.7972
INTERPRO	IPR011992:EF-Hand type	11	1.75719	0.315722	NM_182527, NM_001390, NM_020116, NM_007236, NM_012198, NM_182734, NM_001219, NM_015184, NM_006277, NM_022138, NM_001743	585	236	16659	1.32731	1	0.986767	99.7446
UP_SEQ_FEATURE	domain:EF-hand 1	8	1.27796	0.385689	NM_182527, NM_020116, NM_007236, NM_012198, NM_001219, NM_006277, NM_022138, NM_001743	626	182	19113	1.34206	1	0.999678	99.9762
INTERPRO	IPR002048:Calcium-binding EF-hand	7	1.11821	0.38633	NM_182527, NM_007236, NM_012198, NM_001219, NM_006277, NM_022138, NM_001743	585	143	16659	1.39398	1	0.990765	99.954
INTERPRO	IPR018248:EF hand	6	0.958466	0.481001	NM_182527, NM_020116, NM_007236, NM_001219, NM_006277, NM_001743	585	130	16659	1.31432	1	0.997063	99.9967
INTERPRO	IPR018247:EF-HAND 1	9	1.4377	0.494474	NM_182527, NM_020116, NM_007236, NM_012198, NM_001219, NM_006277, NM_022138, NM_001743, NM_001002243	585	217	16659	1.18107	1	0.997266	99.9978
UP_SEQ_FEATURE	domain:EF-hand 2	7	1.11821	0.54978	NM_182527, NM_020116, NM_007236, NM_012198, NM_001219, NM_022138, NM_001743	626	182	19113	1.17431	1	0.999988	99.9999
UP_SEQ_FEATURE	domain:EF-hand 3	4	0.638978	0.597618	NM_007236, NM_012198, NM_001219, NM_001743	626	94	19113	1.29923	1	0.999997	100
SMART	SM00054:EFh	7	1.11821	0.629052	NM_182527, NM_007236, NM_012198, NM_001219, NM_006277, NM_022138, NM_001743	410	143	9079	1.08397	1	0.993865	99.9997
INTERPRO	IPR018249:EF-HAND 2	8	1.27796	0.631971	NM_182527, NM_020116, NM_007236, NM_012198, NM_001219, NM_006277, NM_022138, NM_001743	585	215	16659	1.05961	1	0.999541	100
Annotation Cluster 179	Enrichment Score: 0.3952116017780767
Category	Term	Count	%	PValue	Genes	List Total	Pop Hits	Pop Total	Fold Enrichment	Bonferroni	Benjamini	FDR
GOTERM_BP_FAT	GO:0007610~behavior	25	3.99361	0.0652941	NM_003182, NM_002755, NM_004458, NM_006788, NM_002205, NM_003872, NM_006195, NM_006981, NM_001001331, NM_005599, NM_033360, NM_000332, NM_000633, NM_000838, NM_017780, NM_021116, NM_133265, NM_005045, NM_182734, NM_014491, NM_003081, NM_002515, NM_001554, NM_001406, NM_022832	500	469	13528	1.44222	1	0.451139	69.9169
GOTERM_BP_FAT	GO:0050877~neurological system process	28	4.47284	0.998983	NM_000503, NM_001390, NM_003182, NM_005234, NM_004458, NM_018945, NM_002205, NM_006195, NM_006981, NM_000104, NM_001001331, NM_018930, NM_001263, NM_033360, NM_005602, NM_000332, NM_000838, NM_004448, NM_017780, NM_021116, NM_001400, NM_182734, NM_014491, NM_003081, NM_000362, NM_002515, NM_004100, NM_030962	500	1210	13528	0.626089	1	1	100
GOTERM_BP_FAT	GO:0050890~cognition	17	2.71565	0.999846	NM_000503, NM_000332, NM_003182, NM_005234, NM_017780, NM_004458, NM_002205, NM_021116, NM_000104, NM_001001331, NM_182734, NM_014491, NM_003081, NM_001263, NM_000362, NM_033360, NM_004100	500	909	13528	0.505998	1	1	100
Annotation Cluster 180	Enrichment Score: 0.39343134416491865
Category	Term	Count	%	PValue	Genes	List Total	Pop Hits	Pop Total	Fold Enrichment	Bonferroni	Benjamini	FDR
BIOCARTA	h_barr-mapkPathway:Role of ???-arrestins in the activation and targeting of MAP kinases	3	0.479233	0.228115	NM_021116, NM_182734, NM_002755	94	14	1437	3.27584	1	0.912948	96.0834
BIOCARTA	h_bArrestin-srcPathway:Roles of ???-arrestin-dependent Recruitment of Src Kinases in GPCR Signaling	3	0.479233	0.326817	NM_021116, NM_182734, NM_002755	94	18	1437	2.54787	1	0.956467	99.2931
KEGG_PATHWAY	hsa04062:Chemokine signaling pathway	6	0.958466	0.885619	NM_021116, NM_182734, NM_003629, NM_002755, NM_033360, NM_002086	208	187	5085	0.784399	1	0.969641	100
Annotation Cluster 181	Enrichment Score: 0.3885203482661744
Category	Term	Count	%	PValue	Genes	List Total	Pop Hits	Pop Total	Fold Enrichment	Bonferroni	Benjamini	FDR
GOTERM_BP_FAT	GO:0009116~nucleoside metabolic process	5	0.798722	0.210237	NM_002703, NM_175850, NM_004865, NM_013283, NM_005911, NM_175849	500	64	13528	2.11375	1	0.761706	98.4985
GOTERM_BP_FAT	GO:0046128~purine ribonucleoside metabolic process	3	0.479233	0.290323	NM_175850, NM_013283, NM_005911, NM_175849	500	29	13528	2.7989	1	0.849788	99.7759
GOTERM_BP_FAT	GO:0042278~purine nucleoside metabolic process	3	0.479233	0.290323	NM_175850, NM_013283, NM_005911, NM_175849	500	29	13528	2.7989	1	0.849788	99.7759
GOTERM_BP_FAT	GO:0006730~one-carbon metabolic process	6	0.958466	0.397334	NM_003173, NM_004730, NM_175850, NM_013283, NM_005911, NM_175849, NM_018433	500	112	13528	1.44943	1	0.923624	99.9878
KEGG_PATHWAY	hsa00270:Cysteine and methionine metabolism	3	0.479233	0.405819	NM_175850, NM_013283, NM_005911, NM_175849	208	34	5085	2.1571	1	0.695365	99.7799
GOTERM_BP_FAT	GO:0009119~ribonucleoside metabolic process	3	0.479233	0.510182	NM_175850, NM_013283, NM_005911, NM_175849	500	46	13528	1.76452	1	0.965637	99.9997
GOTERM_BP_FAT	GO:0006790~sulfur metabolic process	5	0.798722	0.61755	NM_175850, NM_015170, NM_003654, NM_013283, NM_005911, NM_175849	500	115	13528	1.17635	1	0.986695	100
GOTERM_BP_FAT	GO:0006575~cellular amino acid derivative metabolic process	5	0.798722	0.865923	NM_000499, NM_175850, NM_001001331, NM_013283, NM_005911, NM_175849	500	166	13528	0.81494	1	0.999696	100
Annotation Cluster 182	Enrichment Score: 0.3877592832713775
Category	Term	Count	%	PValue	Genes	List Total	Pop Hits	Pop Total	Fold Enrichment	Bonferroni	Benjamini	FDR
GOTERM_BP_FAT	GO:0031400~negative regulation of protein modification process	7	1.11821	0.275852	NM_175850, NM_001013398, NM_004849, NM_001188, NM_002786, NM_003404, NM_003338, NM_175849	500	119	13528	1.59153	1	0.837604	99.6791
GOTERM_BP_FAT	GO:0032269~negative regulation of cellular protein metabolic process	9	1.4377	0.34632	NM_175850, NM_001013398, NM_004849, NM_001188, NM_002786, NM_003404, NM_012199, NM_000362, NM_003338, NM_175849	500	180	13528	1.3528	1	0.892572	99.9481
GOTERM_BP_FAT	GO:0051248~negative regulation of protein metabolic process	9	1.4377	0.385601	NM_175850, NM_001013398, NM_004849, NM_001188, NM_002786, NM_003404, NM_012199, NM_000362, NM_003338, NM_175849	500	187	13528	1.30216	1	0.917727	99.9828
GOTERM_BP_FAT	GO:0031397~negative regulation of protein ubiquitination	3	0.479233	0.763259	NM_004849, NM_002786, NM_003338	500	74	13528	1.09686	1	0.997796	100
Annotation Cluster 183	Enrichment Score: 0.3845708444499346
Category	Term	Count	%	PValue	Genes	List Total	Pop Hits	Pop Total	Fold Enrichment	Bonferroni	Benjamini	FDR
SP_PIR_KEYWORDS	mRNA transport	5	0.798722	0.219858	NM_012297, NM_018698, NM_004504, NM_172020, NM_005105	626	74	19235	2.07614	1	0.688146	96.9166
GOTERM_BP_FAT	GO:0051028~mRNA transport	5	0.798722	0.400494	NM_012297, NM_018698, NM_004504, NM_172020, NM_005105	500	87	13528	1.55494	1	0.924541	99.9889
GOTERM_BP_FAT	GO:0015931~nucleobase, nucleoside, nucleotide and nucleic acid transport	6	0.958466	0.404687	NM_000165, NM_012297, NM_018698, NM_004504, NM_172020, NM_005105	500	113	13528	1.4366	1	0.926453	99.9902
GOTERM_BP_FAT	GO:0051236~establishment of RNA localization	5	0.798722	0.482835	NM_012297, NM_018698, NM_004504, NM_172020, NM_005105	500	97	13528	1.39464	1	0.958226	99.9992
GOTERM_BP_FAT	GO:0050658~RNA transport	5	0.798722	0.482835	NM_012297, NM_018698, NM_004504, NM_172020, NM_005105	500	97	13528	1.39464	1	0.958226	99.9992
GOTERM_BP_FAT	GO:0050657~nucleic acid transport	5	0.798722	0.482835	NM_012297, NM_018698, NM_004504, NM_172020, NM_005105	500	97	13528	1.39464	1	0.958226	99.9992
GOTERM_BP_FAT	GO:0006403~RNA localization	5	0.798722	0.506698	NM_012297, NM_018698, NM_004504, NM_172020, NM_005105	500	100	13528	1.3528	1	0.965089	99.9997
Annotation Cluster 184	Enrichment Score: 0.37533504713390203
Category	Term	Count	%	PValue	Genes	List Total	Pop Hits	Pop Total	Fold Enrichment	Bonferroni	Benjamini	FDR
GOTERM_BP_FAT	GO:0042391~regulation of membrane potential	8	1.27796	0.225787	NM_000332, NM_000633, NM_001188, NM_003182, NM_004448, NM_053023, NM_030962, NM_005602	500	134	13528	1.61528	1	0.782188	98.9459
GOTERM_BP_FAT	GO:0001508~regulation of action potential	4	0.638978	0.461061	NM_003182, NM_004448, NM_030962, NM_005602	500	68	13528	1.59153	1	0.950129	99.9983
GOTERM_BP_FAT	GO:0008366~axon ensheathment	3	0.479233	0.462176	NM_004448, NM_030962, NM_005602	500	42	13528	1.93257	1	0.95036	99.9984
GOTERM_BP_FAT	GO:0007272~ensheathment of neurons	3	0.479233	0.462176	NM_004448, NM_030962, NM_005602	500	42	13528	1.93257	1	0.95036	99.9984
GOTERM_BP_FAT	GO:0019228~regulation of action potential in neuron	3	0.479233	0.597383	NM_004448, NM_030962, NM_005602	500	54	13528	1.50311	1	0.983805	100
Annotation Cluster 185	Enrichment Score: 0.374507415584012
Category	Term	Count	%	PValue	Genes	List Total	Pop Hits	Pop Total	Fold Enrichment	Bonferroni	Benjamini	FDR
GOTERM_BP_FAT	GO:0001578~microtubule bundle formation	3	0.479233	0.103928	NM_005909, NM_015282, NM_003337	500	15	13528	5.4112	1	0.574195	85.8027
GOTERM_BP_FAT	GO:0000226~microtubule cytoskeleton organization	5	0.798722	0.796201	NM_005909, NM_001924, NM_015282, NM_003337, NM_033407	500	147	13528	0.920272	1	0.998731	100
GOTERM_BP_FAT	GO:0007017~microtubule-based process	7	1.11821	0.909331	NM_005909, NM_001924, NM_080677, NM_002755, NM_015282, NM_003337, NM_033407	500	253	13528	0.748585	1	0.999925	100
Annotation Cluster 186	Enrichment Score: 0.3687418515579538
Category	Term	Count	%	PValue	Genes	List Total	Pop Hits	Pop Total	Fold Enrichment	Bonferroni	Benjamini	FDR
UP_SEQ_FEATURE	domain:Death	3	0.479233	0.318122	NM_020475, NM_002507, NM_001148	626	35	19113	2.61702	1	0.999183	99.8579
INTERPRO	IPR000488:Death	3	0.479233	0.335723	NM_020475, NM_002507, NM_001148	585	34	16659	2.51267	1	0.987774	99.8399
SMART	SM00005:DEATH	3	0.479233	0.457079	NM_020475, NM_002507, NM_001148	410	34	9079	1.95387	1	0.976026	99.9594
INTERPRO	IPR011029:DEATH-like	3	0.479233	0.686226	NM_020475, NM_002507, NM_001148	585	67	16659	1.27509	1	0.999811	100
Annotation Cluster 187	Enrichment Score: 0.36441213413521195
Category	Term	Count	%	PValue	Genes	List Total	Pop Hits	Pop Total	Fold Enrichment	Bonferroni	Benjamini	FDR
GOTERM_BP_FAT	GO:0019318~hexose metabolic process	10	1.59744	0.278458	NM_173582, NM_003749, NM_006251, NM_002033, NM_005110, NM_001497, NM_003654, NM_014445, NM_004600, NM_002710	500	192	13528	1.40917	1	0.839644	99.699
GOTERM_BP_FAT	GO:0005996~monosaccharide metabolic process	10	1.59744	0.432162	NM_173582, NM_003749, NM_006251, NM_002033, NM_005110, NM_001497, NM_003654, NM_014445, NM_004600, NM_002710	500	222	13528	1.21874	1	0.938278	99.9958
GOTERM_BP_FAT	GO:0006006~glucose metabolic process	6	0.958466	0.670436	NM_173582, NM_003749, NM_006251, NM_014445, NM_004600, NM_002710	500	153	13528	1.06102	1	0.992054	100
Annotation Cluster 188	Enrichment Score: 0.36222339079140253
Category	Term	Count	%	PValue	Genes	List Total	Pop Hits	Pop Total	Fold Enrichment	Bonferroni	Benjamini	FDR
GOTERM_BP_FAT	GO:0002790~peptide secretion	4	0.638978	0.191686	NM_007023, NM_005502, NM_003081, NM_002500	500	41	13528	2.63961	1	0.736118	97.7306
GOTERM_BP_FAT	GO:0015833~peptide transport	4	0.638978	0.321024	NM_007023, NM_005502, NM_003081, NM_002500	500	54	13528	2.00415	1	0.874596	99.898
GOTERM_BP_FAT	GO:0030072~peptide hormone secretion	3	0.479233	0.424417	NM_007023, NM_003081, NM_002500	500	39	13528	2.08123	1	0.935982	99.9946
GOTERM_BP_FAT	GO:0032940~secretion by cell	9	1.4377	0.497526	NM_020475, NM_006420, NM_006421, NM_007236, NM_018144, NM_007023, NM_005502, NM_003081, NM_002500	500	207	13528	1.17635	1	0.962772	99.9995
GOTERM_BP_FAT	GO:0046879~hormone secretion	3	0.479233	0.498445	NM_007023, NM_003081, NM_002500	500	45	13528	1.80373	1	0.96288	99.9995
GOTERM_BP_FAT	GO:0009914~hormone transport	3	0.479233	0.544296	NM_007023, NM_003081, NM_002500	500	49	13528	1.65649	1	0.97395	99.9999
GOTERM_BP_FAT	GO:0003001~generation of a signal involved in cell-cell signaling	3	0.479233	0.826511	NM_007023, NM_003081, NM_002500	500	85	13528	0.954918	1	0.999277	100
Annotation Cluster 189	Enrichment Score: 0.3607983922752201
Category	Term	Count	%	PValue	Genes	List Total	Pop Hits	Pop Total	Fold Enrichment	Bonferroni	Benjamini	FDR
GOTERM_BP_FAT	GO:0006469~negative regulation of protein kinase activity	5	0.798722	0.400494	NM_006823, NM_001924, NM_152594, NM_012479, NM_030964	500	87	13528	1.55494	1	0.924541	99.9889
GOTERM_BP_FAT	GO:0033673~negative regulation of kinase activity	5	0.798722	0.425553	NM_006823, NM_001924, NM_152594, NM_012479, NM_030964	500	90	13528	1.50311	1	0.936285	99.9948
GOTERM_BP_FAT	GO:0043086~negative regulation of catalytic activity	12	1.91693	0.445415	NM_021116, NM_002922, NM_006823, NM_001924, NM_012238, NM_001400, NM_002786, NM_152594, NM_012479, NM_003338, NM_030964, NM_018448	500	277	13528	1.1721	1	0.944466	99.9972
GOTERM_BP_FAT	GO:0051348~negative regulation of transferase activity	5	0.798722	0.47478	NM_006823, NM_001924, NM_152594, NM_012479, NM_030964	500	96	13528	1.40917	1	0.955247	99.9989
Annotation Cluster 190	Enrichment Score: 0.35415510090113594
Category	Term	Count	%	PValue	Genes	List Total	Pop Hits	Pop Total	Fold Enrichment	Bonferroni	Benjamini	FDR
GOTERM_MF_FAT	GO:0016410~N-acyltransferase activity	5	0.798722	0.365501	NM_004824, NM_006951, NM_057175, NM_004808, NM_003884	479	83	12983	1.63279	1	0.9533	99.8933
GOTERM_MF_FAT	GO:0004402~histone acetyltransferase activity	3	0.479233	0.410605	NM_004824, NM_006951, NM_003884	479	38	12983	2.13982	1	0.966436	99.9648
GOTERM_MF_FAT	GO:0004468~lysine N-acetyltransferase activity	3	0.479233	0.410605	NM_004824, NM_006951, NM_003884	479	38	12983	2.13982	1	0.966436	99.9648
GOTERM_MF_FAT	GO:0008080~N-acetyltransferase activity	4	0.638978	0.46943	NM_004824, NM_006951, NM_057175, NM_003884	479	69	12983	1.57127	1	0.978061	99.9928
GOTERM_MF_FAT	GO:0016407~acetyltransferase activity	4	0.638978	0.586024	NM_004824, NM_006951, NM_057175, NM_003884	479	82	12983	1.32217	1	0.99245	99.9998
Annotation Cluster 191	Enrichment Score: 0.35165958800211145
Category	Term	Count	%	PValue	Genes	List Total	Pop Hits	Pop Total	Fold Enrichment	Bonferroni	Benjamini	FDR
UP_SEQ_FEATURE	region of interest:Spacer	3	0.479233	0.172527	NM_006988, NM_197941, NM_199355	626	23	19113	3.98243	1	0.989654	96.0941
INTERPRO	IPR010294:ADAM-TS Spacer 1	3	0.479233	0.19211	NM_006988, NM_197941, NM_199355	585	23	16659	3.71438	1	0.950008	96.5161
INTERPRO	IPR000884:Thrombospondin, type 1 repeat	5	0.798722	0.193377	NM_178565, NM_006988, NM_001554, NM_197941, NM_199355	585	65	16659	2.19053	1	0.948943	96.601
INTERPRO	IPR013273:Peptidase M12B, ADAM-TS	3	0.479233	0.205008	NM_006988, NM_197941, NM_199355	585	24	16659	3.55962	1	0.954391	97.2955
UP_SEQ_FEATURE	domain:TSP type-1 3	3	0.479233	0.330219	NM_006988, NM_197941, NM_199355	626	36	19113	2.54433	1	0.999371	99.8954
SMART	SM00209:TSP1	5	0.798722	0.336171	NM_178565, NM_006988, NM_001554, NM_197941, NM_199355	410	65	9079	1.70338	1	0.949565	99.469
UP_SEQ_FEATURE	domain:Peptidase M12B	3	0.479233	0.377915	NM_006988, NM_197941, NM_199355	626	40	19113	2.2899	1	0.999678	99.9705
UP_SEQ_FEATURE	domain:Disintegrin	3	0.479233	0.389625	NM_006988, NM_197941, NM_199355	626	41	19113	2.23405	1	0.99969	99.9787
INTERPRO	IPR002870:Peptidase M12B, propeptide	3	0.479233	0.399198	NM_006988, NM_197941, NM_199355	585	39	16659	2.19053	1	0.992094	99.967
INTERPRO	IPR018358:Disintegrin, conserved site	3	0.479233	0.423805	NM_006988, NM_197941, NM_199355	585	41	16659	2.08368	1	0.993525	99.9829
UP_SEQ_FEATURE	domain:TSP type-1 2	3	0.479233	0.424137	NM_006988, NM_197941, NM_199355	626	44	19113	2.08172	1	0.999839	99.9921
UP_SEQ_FEATURE	domain:TSP type-1 1	3	0.479233	0.424137	NM_006988, NM_197941, NM_199355	626	44	19113	2.08172	1	0.999839	99.9921
INTERPRO	IPR006025:Peptidase M, neutral zinc metallopeptidases, zinc-binding site	4	0.638978	0.659067	NM_006310, NM_006988, NM_197941, NM_199355	585	96	16659	1.18654	1	0.999671	100
UP_SEQ_FEATURE	metal ion-binding site:Zinc; catalytic	4	0.638978	0.770916	NM_006310, NM_006988, NM_197941, NM_199355	626	123	19113	0.992909	1	1	100
SP_PIR_KEYWORDS	metalloprotease	4	0.638978	0.872485	NM_006310, NM_006988, NM_197941, NM_199355	626	151	19235	0.813956	1	0.994923	100
GOTERM_MF_FAT	GO:0004222~metalloendopeptidase activity	3	0.479233	0.900342	NM_006988, NM_197941, NM_199355	479	104	12983	0.781857	1	0.99995	100
SP_PIR_KEYWORDS	zymogen	5	0.798722	0.905735	NM_006988, NM_032992, NM_033340, NM_197941, NM_199355	626	206	19235	0.745797	1	0.996884	100
GOTERM_MF_FAT	GO:0008237~metallopeptidase activity	5	0.798722	0.909234	NM_006310, NM_004755, NM_006988, NM_197941, NM_199355	479	183	12983	0.740557	1	0.999964	100
GOTERM_MF_FAT	GO:0004175~endopeptidase activity	9	1.4377	0.969031	NM_006988, NM_005313, NM_032992, NM_002786, NM_021978, NM_014554, NM_033340, NM_197941, NM_199355	479	375	12983	0.650505	1	0.999999	100
Annotation Cluster 192	Enrichment Score: 0.35095871793030503
Category	Term	Count	%	PValue	Genes	List Total	Pop Hits	Pop Total	Fold Enrichment	Bonferroni	Benjamini	FDR
UP_SEQ_FEATURE	domain:SAM	5	0.798722	0.273142	NM_147156, NM_015230, NM_004440, NM_052851, NM_001567	626	81	19113	1.88469	1	0.998138	99.5757
INTERPRO	IPR013761:Sterile alpha motif-type	5	0.798722	0.284364	NM_005238, NM_015230, NM_004440, NM_001987, NM_001567	585	77	16659	1.84915	1	0.980818	99.4831
INTERPRO	IPR001660:Sterile alpha motif SAM	4	0.638978	0.637822	NM_147156, NM_015230, NM_004440, NM_001567	585	93	16659	1.22481	1	0.999542	100
SMART	SM00454:SAM	4	0.638978	0.796531	NM_147156, NM_015230, NM_004440, NM_001567	410	93	9079	0.952426	1	0.998559	100
Annotation Cluster 193	Enrichment Score: 0.3477151913255617
Category	Term	Count	%	PValue	Genes	List Total	Pop Hits	Pop Total	Fold Enrichment	Bonferroni	Benjamini	FDR
SP_PIR_KEYWORDS	thiol protease	8	1.27796	0.116563	NM_004656, NM_015017, NM_032992, NM_013396, NM_032236, NM_014554, NM_033340, NM_022832	626	126	19235	1.95091	1	0.52375	82.3898
GOTERM_MF_FAT	GO:0008234~cysteine-type peptidase activity	9	1.4377	0.149121	NM_005313, NM_004656, NM_015017, NM_032992, NM_013396, NM_032236, NM_014554, NM_033340, NM_022832	479	141	12983	1.73007	1	0.804361	91.1892
SP_PIR_KEYWORDS	Protease	15	2.39617	0.7095	NM_006988, NM_015017, NM_032992, NM_002786, NM_021978, NM_013396, NM_199355, NM_006310, NM_004656, NM_005045, NM_032236, NM_033340, NM_014554, NM_022832, NM_197941	626	484	19235	0.952278	1	0.973922	100
GOTERM_MF_FAT	GO:0070011~peptidase activity, acting on L-amino acid peptides	18	2.8754	0.802854	NM_006988, NM_004755, NM_015017, NM_032992, NM_002786, NM_021978, NM_013396, NM_199355, NM_006310, NM_005313, NM_004656, NM_005045, NM_032236, NM_033340, NM_014554, NM_022832, NM_197941, NM_152271	479	549	12983	0.888668	1	0.99952	100
GOTERM_MF_FAT	GO:0008233~peptidase activity	18	2.8754	0.854444	NM_006988, NM_004755, NM_015017, NM_032992, NM_002786, NM_021978, NM_013396, NM_199355, NM_006310, NM_005313, NM_004656, NM_005045, NM_032236, NM_033340, NM_014554, NM_022832, NM_197941, NM_152271	479	574	12983	0.849963	1	0.999815	100
GOTERM_MF_FAT	GO:0004175~endopeptidase activity	9	1.4377	0.969031	NM_006988, NM_005313, NM_032992, NM_002786, NM_021978, NM_014554, NM_033340, NM_197941, NM_199355	479	375	12983	0.650505	1	0.999999	100
Annotation Cluster 194	Enrichment Score: 0.34319348715484277
Category	Term	Count	%	PValue	Genes	List Total	Pop Hits	Pop Total	Fold Enrichment	Bonferroni	Benjamini	FDR
GOTERM_MF_FAT	GO:0015085~calcium ion transmembrane transporter activity	3	0.479233	0.0699541	NM_002222, NM_001001331, NM_001682	479	12	12983	6.7761	1	0.677716	66.4093
GOTERM_MF_FAT	GO:0015082~di-, tri-valent inorganic cation transmembrane transporter activity	3	0.479233	0.423484	NM_002222, NM_001001331, NM_001682	479	39	12983	2.08495	1	0.968922	99.9748
SP_PIR_KEYWORDS	calcium transport	4	0.638978	0.524843	NM_002222, NM_001001331, NM_020689, NM_001682	626	85	19235	1.44597	1	0.922771	99.997
GOTERM_BP_FAT	GO:0006816~calcium ion transport	5	0.798722	0.773617	NM_020655, NM_002222, NM_001001331, NM_020689, NM_001682	500	142	13528	0.952676	1	0.998141	100
GOTERM_MF_FAT	GO:0022890~inorganic cation transmembrane transporter activity	5	0.798722	0.811848	NM_002222, NM_001001331, NM_001017971, NM_001693, NM_001682	479	151	12983	0.897496	1	0.999571	100
GOTERM_BP_FAT	GO:0015674~di-, tri-valent inorganic cation transport	5	0.798722	0.893633	NM_020655, NM_002222, NM_001001331, NM_020689, NM_001682	500	176	13528	0.768636	1	0.999867	100
Annotation Cluster 195	Enrichment Score: 0.3145056805223618
Category	Term	Count	%	PValue	Genes	List Total	Pop Hits	Pop Total	Fold Enrichment	Bonferroni	Benjamini	FDR
UP_SEQ_FEATURE	domain:F-box	4	0.638978	0.420043	NM_015176, NM_018315, NM_012308, NM_203301	626	72	19113	1.69622	1	0.999832	99.9911
INTERPRO	IPR001810:Cyclin-like F-box	4	0.638978	0.446638	NM_015176, NM_018315, NM_012308, NM_203301	585	70	16659	1.62725	1	0.995294	99.991
SMART	SM00256:FBOX	4	0.638978	0.607063	NM_015176, NM_018315, NM_012308, NM_203301	410	69	9079	1.2837	1	0.993437	99.9993
Annotation Cluster 196	Enrichment Score: 0.313505564030151
Category	Term	Count	%	PValue	Genes	List Total	Pop Hits	Pop Total	Fold Enrichment	Bonferroni	Benjamini	FDR
GOTERM_BP_FAT	GO:0001558~regulation of cell growth	10	1.59744	0.288448	NM_002314, NM_005909, NM_000633, NM_001013398, NM_001007156, NM_053023, NM_022477, NM_001554, NM_173475, NM_003873	500	194	13528	1.39464	1	0.848758	99.7651
GOTERM_BP_FAT	GO:0045792~negative regulation of cell size	5	0.798722	0.498797	NM_004958, NM_000633, NM_022477, NM_173475, NM_003873	500	99	13528	1.36646	1	0.962788	99.9995
GOTERM_BP_FAT	GO:0045926~negative regulation of growth	5	0.798722	0.582333	NM_032329, NM_000633, NM_022477, NM_173475, NM_003873	500	110	13528	1.22982	1	0.981507	100
GOTERM_BP_FAT	GO:0030308~negative regulation of cell growth	4	0.638978	0.66499	NM_000633, NM_022477, NM_173475, NM_003873	500	92	13528	1.17635	1	0.991532	100
Annotation Cluster 197	Enrichment Score: 0.31220951408652253
Category	Term	Count	%	PValue	Genes	List Total	Pop Hits	Pop Total	Fold Enrichment	Bonferroni	Benjamini	FDR
UP_SEQ_FEATURE	zinc finger region:PHD-type	4	0.638978	0.24141	NM_015153, NM_032329, NM_153812, NM_012308	626	52	19113	2.34861	1	0.996361	99.1182
INTERPRO	IPR019786:Zinc finger, PHD-type, conserved site	5	0.798722	0.412017	NM_015153, NM_032329, NM_153812, NM_012308, NM_018263	585	93	16659	1.53102	1	0.99256	99.9765
INTERPRO	IPR019787:Zinc finger, PHD-finger	4	0.638978	0.576764	NM_015153, NM_032329, NM_153812, NM_012308	585	85	16659	1.34009	1	0.999089	99.9999
INTERPRO	IPR001965:Zinc finger, PHD-type	4	0.638978	0.615668	NM_015153, NM_032329, NM_153812, NM_012308	585	90	16659	1.26564	1	0.999432	100
SMART	SM00249:PHD	4	0.638978	0.777923	NM_015153, NM_032329, NM_153812, NM_012308	410	90	9079	0.984173	1	0.998159	100
Annotation Cluster 198	Enrichment Score: 0.3106767878275667
Category	Term	Count	%	PValue	Genes	List Total	Pop Hits	Pop Total	Fold Enrichment	Bonferroni	Benjamini	FDR
SP_PIR_KEYWORDS	phospholipid biosynthesis	4	0.638978	0.155317	NM_001002257, NM_020918, NM_138799, NM_001263	626	42	19235	2.92637	1	0.57711	90.608
SP_PIR_KEYWORDS	Acyltransferase	7	1.11821	0.378878	NM_004824, NM_015336, NM_001002257, NM_020918, NM_138799, NM_004808, NM_003884	626	153	19235	1.4058	1	0.838157	99.8736
GOTERM_MF_FAT	GO:0008374~O-acyltransferase activity	3	0.479233	0.423484	NM_001002257, NM_020918, NM_138799	479	39	12983	2.08495	1	0.968922	99.9748
GOTERM_BP_FAT	GO:0008654~phospholipid biosynthetic process	5	0.798722	0.52233	NM_147156, NM_001002257, NM_020918, NM_138799, NM_001263	500	102	13528	1.32627	1	0.968917	99.9998
KEGG_PATHWAY	hsa00564:Glycerophospholipid metabolism	4	0.638978	0.527964	NM_015141, NM_001002257, NM_020918, NM_001263	208	68	5085	1.43807	1	0.779629	99.9853
GOTERM_BP_FAT	GO:0019637~organophosphate metabolic process	7	1.11821	0.751955	NM_147156, NM_015141, NM_182734, NM_001002257, NM_020918, NM_138799, NM_001263	500	200	13528	0.94696	1	0.997413	100
GOTERM_BP_FAT	GO:0008610~lipid biosynthetic process	11	1.75719	0.758065	NM_147156, NM_024090, NM_006251, NM_003129, NM_000499, NM_001002257, NM_020918, NM_138799, NM_001263, NM_016245, NM_015879	500	323	13528	0.921412	1	0.997607	100
GOTERM_BP_FAT	GO:0006644~phospholipid metabolic process	6	0.958466	0.834798	NM_147156, NM_182734, NM_001002257, NM_020918, NM_138799, NM_001263	500	190	13528	0.8544	1	0.999382	100
Annotation Cluster 199	Enrichment Score: 0.30398857422612613
Category	Term	Count	%	PValue	Genes	List Total	Pop Hits	Pop Total	Fold Enrichment	Bonferroni	Benjamini	FDR
GOTERM_MF_FAT	GO:0016279~protein-lysine N-methyltransferase activity	3	0.479233	0.330715	NM_003173, NM_020382, NM_012231	479	32	12983	2.54104	1	0.941804	99.7619
GOTERM_MF_FAT	GO:0016278~lysine N-methyltransferase activity	3	0.479233	0.330715	NM_003173, NM_020382, NM_012231	479	32	12983	2.54104	1	0.941804	99.7619
GOTERM_MF_FAT	GO:0018024~histone-lysine N-methyltransferase activity	3	0.479233	0.330715	NM_003173, NM_020382, NM_012231	479	32	12983	2.54104	1	0.941804	99.7619
GOTERM_MF_FAT	GO:0042054~histone methyltransferase activity	3	0.479233	0.423484	NM_003173, NM_020382, NM_012231	479	39	12983	2.08495	1	0.968922	99.9748
UP_SEQ_FEATURE	domain:SET	3	0.479233	0.479287	NM_003173, NM_020382, NM_012231	626	49	19113	1.8693	1	0.999958	99.9986
INTERPRO	IPR001214:SET	3	0.479233	0.516512	NM_003173, NM_020382, NM_012231	585	49	16659	1.74349	1	0.997809	99.9989
GOTERM_MF_FAT	GO:0008276~protein methyltransferase activity	3	0.479233	0.554283	NM_003173, NM_020382, NM_012231	479	50	12983	1.62626	1	0.989437	99.9995
GOTERM_MF_FAT	GO:0008170~N-methyltransferase activity	3	0.479233	0.586134	NM_003173, NM_020382, NM_012231	479	53	12983	1.53421	1	0.992161	99.9998
SMART	SM00317:SET	3	0.479233	0.654758	NM_003173, NM_020382, NM_012231	410	49	9079	1.35575	1	0.993987	99.9999
SP_PIR_KEYWORDS	s-adenosyl-l-methionine	4	0.638978	0.65497	NM_003173, NM_175850, NM_175849, NM_020382, NM_012231	626	103	19235	1.19328	1	0.965974	100
SP_PIR_KEYWORDS	methyltransferase	4	0.638978	0.857476	NM_003173, NM_175850, NM_175849, NM_020382, NM_012231	626	146	19235	0.841831	1	0.993658	100
Annotation Cluster 200	Enrichment Score: 0.2883951808386209
Category	Term	Count	%	PValue	Genes	List Total	Pop Hits	Pop Total	Fold Enrichment	Bonferroni	Benjamini	FDR
GOTERM_BP_FAT	GO:0006672~ceramide metabolic process	3	0.479233	0.462176	NM_003901, NM_147156, NM_002214	500	42	13528	1.93257	1	0.95036	99.9984
GOTERM_BP_FAT	GO:0046519~sphingoid metabolic process	3	0.479233	0.498445	NM_003901, NM_147156, NM_002214	500	45	13528	1.80373	1	0.96288	99.9995
GOTERM_BP_FAT	GO:0006665~sphingolipid metabolic process	4	0.638978	0.526485	NM_003901, NM_147156, NM_002214, NM_015879	500	75	13528	1.44299	1	0.969617	99.9998
GOTERM_BP_FAT	GO:0006643~membrane lipid metabolic process	4	0.638978	0.578907	NM_003901, NM_147156, NM_002214, NM_015879	500	81	13528	1.3361	1	0.98106	100
Annotation Cluster 201	Enrichment Score: 0.28631390301662646
Category	Term	Count	%	PValue	Genes	List Total	Pop Hits	Pop Total	Fold Enrichment	Bonferroni	Benjamini	FDR
GOTERM_BP_FAT	GO:0019933~cAMP-mediated signaling	7	1.11821	0.138467	NM_021116, NM_002922, NM_001400, NM_007023, NM_005795, NM_000958, NM_000676	500	95	13528	1.9936	1	0.647299	92.9447
GOTERM_BP_FAT	GO:0007188~G-protein signaling, coupled to cAMP nucleotide second messenger	6	0.958466	0.204572	NM_021116, NM_002922, NM_001400, NM_005795, NM_000958, NM_000676	500	85	13528	1.90984	1	0.754261	98.2949
GOTERM_BP_FAT	GO:0019932~second-messenger-mediated signaling	12	1.91693	0.25217	NM_021116, NM_002922, NM_003538, NM_000838, NM_001400, NM_005228, NM_004448, NM_007023, NM_005795, NM_005822, NM_000958, NM_000676	500	235	13528	1.38158	1	0.812026	99.4311
GOTERM_BP_FAT	GO:0030817~regulation of cAMP biosynthetic process	6	0.958466	0.316452	NM_021116, NM_002922, NM_001400, NM_005502, NM_005795, NM_000676	500	101	13528	1.60729	1	0.871586	99.885
GOTERM_BP_FAT	GO:0030814~regulation of cAMP metabolic process	6	0.958466	0.331076	NM_021116, NM_002922, NM_001400, NM_005502, NM_005795, NM_000676	500	103	13528	1.57608	1	0.881748	99.9217
GOTERM_BP_FAT	GO:0019935~cyclic-nucleotide-mediated signaling	7	1.11821	0.347252	NM_021116, NM_002922, NM_001400, NM_007023, NM_005795, NM_000958, NM_000676	500	130	13528	1.45686	1	0.892908	99.9494
GOTERM_BP_FAT	GO:0030808~regulation of nucleotide biosynthetic process	6	0.958466	0.382603	NM_021116, NM_002922, NM_001400, NM_005502, NM_005795, NM_000676	500	110	13528	1.47578	1	0.916442	99.9812
GOTERM_BP_FAT	GO:0030802~regulation of cyclic nucleotide biosynthetic process	6	0.958466	0.382603	NM_021116, NM_002922, NM_001400, NM_005502, NM_005795, NM_000676	500	110	13528	1.47578	1	0.916442	99.9812
GOTERM_BP_FAT	GO:0030799~regulation of cyclic nucleotide metabolic process	6	0.958466	0.404687	NM_021116, NM_002922, NM_001400, NM_005502, NM_005795, NM_000676	500	113	13528	1.4366	1	0.926453	99.9902
GOTERM_BP_FAT	GO:0007187~G-protein signaling, coupled to cyclic nucleotide second messenger	6	0.958466	0.41936	NM_021116, NM_002922, NM_001400, NM_005795, NM_000958, NM_000676	500	115	13528	1.41162	1	0.933801	99.9937
GOTERM_BP_FAT	GO:0006140~regulation of nucleotide metabolic process	6	0.958466	0.426674	NM_021116, NM_002922, NM_001400, NM_005502, NM_005795, NM_000676	500	116	13528	1.39945	1	0.936255	99.995
GOTERM_BP_FAT	GO:0007193~inhibition of adenylate cyclase activity by G-protein signaling	3	0.479233	0.43716	NM_021116, NM_002922, NM_001400	500	40	13528	2.0292	1	0.9406	99.9964
GOTERM_BP_FAT	GO:0007189~activation of adenylate cyclase activity by G-protein signaling pathway	3	0.479233	0.43716	NM_021116, NM_005795, NM_000676	500	40	13528	2.0292	1	0.9406	99.9964
GOTERM_BP_FAT	GO:0010579~positive regulation of adenylate cyclase activity by G-protein signaling pathway	3	0.479233	0.43716	NM_021116, NM_005795, NM_000676	500	40	13528	2.0292	1	0.9406	99.9964
GOTERM_BP_FAT	GO:0010578~regulation of adenylate cyclase activity involved in G-protein signaling	3	0.479233	0.43716	NM_021116, NM_005795, NM_000676	500	40	13528	2.0292	1	0.9406	99.9964
GOTERM_BP_FAT	GO:0045761~regulation of adenylate cyclase activity	5	0.798722	0.47478	NM_021116, NM_002922, NM_001400, NM_005795, NM_000676	500	96	13528	1.40917	1	0.955247	99.9989
GOTERM_BP_FAT	GO:0031279~regulation of cyclase activity	5	0.798722	0.498797	NM_021116, NM_002922, NM_001400, NM_005795, NM_000676	500	99	13528	1.36646	1	0.962788	99.9995
GOTERM_BP_FAT	GO:0051339~regulation of lyase activity	5	0.798722	0.514543	NM_021116, NM_002922, NM_001400, NM_005795, NM_000676	500	101	13528	1.33941	1	0.96686	99.9997
GOTERM_BP_FAT	GO:0007194~negative regulation of adenylate cyclase activity	3	0.479233	0.607427	NM_021116, NM_002922, NM_001400	500	55	13528	1.47578	1	0.98535	100
GOTERM_BP_FAT	GO:0007190~activation of adenylate cyclase activity	3	0.479233	0.607427	NM_021116, NM_005795, NM_000676	500	55	13528	1.47578	1	0.98535	100
GOTERM_BP_FAT	GO:0031280~negative regulation of cyclase activity	3	0.479233	0.607427	NM_021116, NM_002922, NM_001400	500	55	13528	1.47578	1	0.98535	100
GOTERM_BP_FAT	GO:0051350~negative regulation of lyase activity	3	0.479233	0.607427	NM_021116, NM_002922, NM_001400	500	55	13528	1.47578	1	0.98535	100
GOTERM_BP_FAT	GO:0045762~positive regulation of adenylate cyclase activity	3	0.479233	0.61728	NM_021116, NM_005795, NM_000676	500	56	13528	1.44943	1	0.986748	100
GOTERM_BP_FAT	GO:0031281~positive regulation of cyclase activity	3	0.479233	0.626942	NM_021116, NM_005795, NM_000676	500	57	13528	1.424	1	0.988013	100
GOTERM_BP_FAT	GO:0051349~positive regulation of lyase activity	3	0.479233	0.645695	NM_021116, NM_005795, NM_000676	500	59	13528	1.37573	1	0.989735	100
SP_PIR_KEYWORDS	G protein-coupled receptor	3	0.479233	0.894617	NM_001400, NM_000958, NM_000676	626	116	19235	0.79466	1	0.996658	100
KEGG_PATHWAY	hsa04080:Neuroactive ligand-receptor interaction	7	1.11821	0.954641	NM_001401, NM_000176, NM_000838, NM_001400, NM_005795, NM_000958, NM_000676	208	256	5085	0.668476	1	0.992755	100
SP_PIR_KEYWORDS	transducer	12	1.91693	0.99996	NM_003749, NM_001401, NM_005544, NM_014373, NM_000838, NM_001400, NM_182734, NM_015184, NM_005795, NM_000958, NM_005631, NM_000676	626	874	19235	0.421879	1	1	100
GOTERM_BP_FAT	GO:0007186~G-protein coupled receptor protein signaling pathway	18	2.8754	0.999998	NM_002922, NM_014373, NM_000838, NM_003182, NM_007023, NM_199332, NM_005813, NM_005502, NM_005795, NM_001743, NM_000958, NM_000676, NM_003885, NM_002045, NM_001401, NM_021116, NM_001400, NM_005631	500	1123	13528	0.433667	1	1	100
SP_PIR_KEYWORDS	g-protein coupled receptor	8	1.27796	0.999999	NM_001401, NM_014373, NM_000838, NM_001400, NM_005795, NM_000958, NM_005631, NM_000676	626	816	19235	0.301244	1	1	100
INTERPRO	IPR017452:GPCR, rhodopsin-like superfamily	5	0.798722	1	NM_001401, NM_014373, NM_001400, NM_000958, NM_000676	585	726	16659	0.196122	1	1	100
INTERPRO	IPR000276:7TM GPCR, rhodopsin-like	5	0.798722	1	NM_001401, NM_014373, NM_001400, NM_000958, NM_000676	585	727	16659	0.195852	1	1	100
PIR_SUPERFAMILY	PIRSF800006:rhodopsin-like G protein-coupled receptors	5	0.798722	1	NM_001401, NM_014373, NM_001400, NM_000958, NM_000676	274	686	7396	0.19674	1	1	100
Annotation Cluster 202	Enrichment Score: 0.28470534855646284
Category	Term	Count	%	PValue	Genes	List Total	Pop Hits	Pop Total	Fold Enrichment	Bonferroni	Benjamini	FDR
GOTERM_CC_FAT	GO:0005773~vacuole	11	1.75719	0.324016	NM_000165, NM_018184, NM_000876, NM_004849, NM_006726, NM_017974, NM_004616, NM_004869, NM_012095, NM_012329, NM_030962	427	252	12782	1.30666	1	0.762079	99.572
GOTERM_CC_FAT	GO:0005764~lysosome	8	1.27796	0.558936	NM_000165, NM_018184, NM_000876, NM_006726, NM_004616, NM_004869, NM_012095, NM_012329	427	211	12782	1.13495	1	0.918959	99.9989
GOTERM_CC_FAT	GO:0000323~lytic vacuole	8	1.27796	0.558936	NM_000165, NM_018184, NM_000876, NM_006726, NM_004616, NM_004869, NM_012095, NM_012329	427	211	12782	1.13495	1	0.918959	99.9989
SP_PIR_KEYWORDS	lysosome	5	0.798722	0.717608	NM_018184, NM_000876, NM_006726, NM_178454, NM_012329	626	149	19235	1.0311	1	0.974717	100
Annotation Cluster 203	Enrichment Score: 0.2758548170387492
Category	Term	Count	%	PValue	Genes	List Total	Pop Hits	Pop Total	Fold Enrichment	Bonferroni	Benjamini	FDR
UP_SEQ_FEATURE	DNA-binding region:Fork-head	3	0.479233	0.479287	NM_032682, NM_014491, NM_001452	626	49	19113	1.8693	1	0.999958	99.9986
INTERPRO	IPR018122:Transcription factor, fork head, conserved site	3	0.479233	0.505469	NM_032682, NM_014491, NM_001452	585	48	16659	1.77981	1	0.997614	99.9985
INTERPRO	IPR001766:Transcription factor, fork head	3	0.479233	0.505469	NM_032682, NM_014491, NM_001452	585	48	16659	1.77981	1	0.997614	99.9985
SMART	SM00339:FH	3	0.479233	0.64357	NM_032682, NM_014491, NM_001452	410	48	9079	1.38399	1	0.993707	99.9998
Annotation Cluster 204	Enrichment Score: 0.26660218850074857
Category	Term	Count	%	PValue	Genes	List Total	Pop Hits	Pop Total	Fold Enrichment	Bonferroni	Benjamini	FDR
GOTERM_MF_FAT	GO:0004629~phospholipase C activity	3	0.479233	0.317059	NM_005313, NM_182734, NM_015184	479	31	12983	2.623	1	0.936565	99.6774
GOTERM_MF_FAT	GO:0008081~phosphoric diester hydrolase activity	5	0.798722	0.373926	NM_005313, NM_182734, NM_015184, NM_018945, NM_000922	479	84	12983	1.61336	1	0.954652	99.9128
GOTERM_MF_FAT	GO:0004620~phospholipase activity	3	0.479233	0.815484	NM_005313, NM_182734, NM_015184	479	83	12983	0.979677	1	0.999587	100
GOTERM_MF_FAT	GO:0016298~lipase activity	3	0.479233	0.887666	NM_005313, NM_182734, NM_015184	479	100	12983	0.813132	1	0.999926	100
Annotation Cluster 205	Enrichment Score: 0.26624775018952995
Category	Term	Count	%	PValue	Genes	List Total	Pop Hits	Pop Total	Fold Enrichment	Bonferroni	Benjamini	FDR
INTERPRO	IPR000884:Thrombospondin, type 1 repeat	5	0.798722	0.193377	NM_178565, NM_006988, NM_001554, NM_197941, NM_199355	585	65	16659	2.19053	1	0.948943	96.601
SMART	SM00209:TSP1	5	0.798722	0.336171	NM_178565, NM_006988, NM_001554, NM_197941, NM_199355	410	65	9079	1.70338	1	0.949565	99.469
[truncated: 350 more rows]

## Sheet: HE>NP
Functional Annotation Clustering
[truncated: 1,465 more rows]

[truncated: 10 more sheets: NP>AE, AE>NP, HE>HT, HT>HE, AE>AT, AT>AE, HE>AE, AE>HE, HT>AT, AT>HT]
