# Supplementary material for: The MicroRNAome of Pregnancy: Deciphering miRNA Networks at the Maternal-Fetal Interface
Source: PLoS One. 2013 Nov 22;8(11):e72264. doi: 10.1371/journal.pone.0072264 (PMC3838410; doi:10.1371/journal.pone.0072264)
Supplement: Material S5 — Functional Annotation Charts of Target mRNAs. Charts of mRNA targets listing the magnitude of enrichment of the genes in the submitted lists compared to the human genome as a background. AE: arresting endometrium, AT: arresting trophoblast, HE: healthy endometrium, HT: healthy trophoblast, NP: non-pregnant endometrium. (XLS) [file pone.0072264.s005.xls]

## Sheet: NP>HE 
Functional Annotation Chart
miRNAs in Non-Pregnant Endometrium > Healthy gd20 Endometrium
Targets in Non-Pregnant Endometrium < Healthy gd20 Endometrium
	Target Gene Functions
Category	Term	Count	%	PValue	Genes	List Total	Pop Hits	Pop Total	Fold Enrichment	Bonferroni	Benjamini	FDR
UP_SEQ_FEATURE	splice variant	135	54.4355	7.71563e-07	NM_000503, NM_020443, NM_139177, NM_014154, NM_018905, NM_147156, NM_018903, NM_018900, NM_018901, NM_021159, NM_057175, NM_006738, NM_018909, NM_018906, NM_002314, NM_152787, NM_173683, NM_016548, NM_032440, NM_016544, NM_153620, NM_018315, NM_053002, NM_019084, NM_015215, NM_005822, NM_054016, NM_207291, NM_006924, NM_000793, NM_001854, NM_018910, NM_153252, NM_018911, NM_006874, NM_000899, NM_…	248	7458	19113	1.39505	0.000736572	0.000147358	0.00121189
SP_PIR_KEYWORDS	alternative splicing	134	54.0323	1.25625e-06	NM_000503, NM_020443, NM_139177, NM_014154, NM_018905, NM_147156, NM_018903, NM_018900, NM_018901, NM_021159, NM_057175, NM_006738, NM_018909, NM_018906, NM_002314, NM_152787, NM_173683, NM_032440, NM_016544, NM_153620, NM_018315, NM_053002, NM_019084, NM_015215, NM_005822, NM_054016, NM_207291, NM_006924, NM_000793, NM_001854, NM_018910, NM_153252, NM_018911, NM_006874, NM_000899, NM_014491, NM_…	248	7488	19235	1.38797	0.000355456	3.23194e-05	0.00166378
SP_PIR_KEYWORDS	phosphoprotein	128	51.6129	7.68719e-06	NM_005544, NM_015719, NM_020443, NM_002202, NM_014154, NM_021101, NM_000314, NM_057175, NM_006738, NM_002314, NM_152787, NM_016548, NM_004772, NM_032440, NM_018315, NM_053002, NM_015215, NM_054016, NM_207291, NM_006924, NM_153252, NM_006874, NM_006332, NM_015008, NM_002710, NM_138473, NM_002922, NM_004232, NM_032430, NM_152424, NM_001001433, NM_152622, NM_152624, NM_000430, NM_014035, NM_004229, …	248	7263	19235	1.36689	0.00217312	0.000167331	0.0101805
SP_PIR_KEYWORDS	nucleus	94	37.9032	2.67546e-08	NM_000503, NM_181782, NM_002202, NM_004060, NM_005862, NM_003575, NM_021961, NM_031434, NM_018951, NM_003822, NM_003111, NM_003112, NM_004926, NM_022728, NM_003074, NM_006738, NM_057175, NM_003211, NM_005595, NM_014903, NM_014397, NM_032440, NM_001621, NM_153620, NM_021813, NM_018315, NM_024595, NM_053002, NM_172020, NM_015215, NM_207291, NM_054016, NM_018698, NM_006924, NM_006164, NM_018416, NM_…	248	4283	19235	1.70224	7.57153e-06	7.57156e-07	3.54341e-05
GOTERM_BP_FAT	GO:0045449~regulation of transcription	70	28.2258	3.28015e-07	NM_000503, NM_002634, NM_181782, NM_002202, NM_021961, NM_003575, NM_003404, NM_018951, NM_003822, NM_003111, NM_006154, NM_003112, NM_022728, NM_003074, NM_057175, NM_003348, NM_005595, NM_032440, NM_001621, NM_153620, NM_021813, NM_053002, NM_015215, NM_207291, NM_054016, NM_006164, NM_006874, NM_018416, NM_005180, NM_001001890, NM_014491, NM_006624, NM_138473, NM_013450, NM_004432, NM_001241, …	203	2601	13528	1.79347	0.000523047	0.000523047	0.000549055
SP_PIR_KEYWORDS	cytoplasm	60	24.1935	0.00513576	NM_000503, NM_020443, NM_003404, NM_000943, NM_031434, NM_006154, NM_000314, NM_012198, NM_057175, NM_006738, NM_002314, NM_004772, NM_014397, NM_001621, NM_000555, NM_015215, NM_054016, NM_002556, NM_018698, NM_006924, NM_006164, NM_000899, NM_016376, NM_005180, NM_021643, NM_002356, NM_002710, NM_138473, NM_005627, NM_032430, NM_020801, NM_152424, NM_022462, NM_006135, NM_018433, NM_000386, NM_…	248	3332	19235	1.39665	0.767105	0.0525386	6.59206
SP_PIR_KEYWORDS	transcription regulation	59	23.7903	3.11698e-09	NM_000503, NM_181782, NM_002202, NM_021961, NM_003575, NM_003822, NM_018951, NM_003111, NM_003112, NM_022728, NM_057175, NM_003074, NM_005595, NM_032440, NM_001621, NM_153620, NM_021813, NM_053002, NM_015215, NM_207291, NM_006164, NM_006874, NM_018416, NM_001001890, NM_014491, NM_005180, NM_006624, NM_013450, NM_138473, NM_003597, NM_001241, NM_017635, NM_005234, NM_015534, NM_022462, NM_018433, …	248	2026	19235	2.25867	8.82105e-07	1.47017e-07	4.12816e-06
SP_PIR_KEYWORDS	Transcription	58	23.3871	1.82604e-08	NM_000503, NM_181782, NM_021961, NM_003575, NM_003822, NM_018951, NM_003111, NM_003112, NM_022728, NM_057175, NM_003074, NM_005595, NM_032440, NM_001621, NM_153620, NM_021813, NM_053002, NM_015215, NM_207291, NM_006164, NM_006874, NM_018416, NM_001001890, NM_014491, NM_005180, NM_006624, NM_013450, NM_138473, NM_003597, NM_001241, NM_017635, NM_005234, NM_015534, NM_022462, NM_018433, NM_004379, …	248	2071	19235	2.17214	5.16769e-06	5.74189e-07	2.41843e-05
GOTERM_BP_FAT	GO:0006350~transcription	58	23.3871	2.7559e-06	NM_000503, NM_181782, NM_021961, NM_003575, NM_003822, NM_018951, NM_003111, NM_003112, NM_022728, NM_057175, NM_003074, NM_005595, NM_032440, NM_001621, NM_153620, NM_021813, NM_053002, NM_015215, NM_207291, NM_006164, NM_006874, NM_018416, NM_001001890, NM_014491, NM_005180, NM_006624, NM_013450, NM_138473, NM_003597, NM_001241, NM_017635, NM_005234, NM_015534, NM_022462, NM_018433, NM_004379, …	203	2101	13528	1.83967	0.00438602	0.00146415	0.00461294
UP_SEQ_FEATURE	mutagenesis site	51	20.5645	6.60746e-06	NM_198337, NM_000503, NM_005544, NM_181782, NM_003822, NM_021101, NM_003111, NM_000314, NM_003211, NM_006738, NM_003348, NM_002314, NM_014397, NM_004772, NM_032440, NM_001621, NM_001039802, NM_000237, NM_006924, NM_006164, NM_001001890, NM_002710, NM_138473, NM_001241, NM_005627, NM_032430, NM_021033, NM_022462, NM_018433, NM_030625, NM_152624, NM_022552, NM_003800, NM_006791, NM_005228, NM_00603…	248	2045	19113	1.922	0.00629028	0.000788458	0.0103778
GOTERM_MF_FAT	GO:0003677~DNA binding	51	20.5645	0.00315029	NM_021961, NM_003575, NM_002202, NM_003822, NM_018951, NM_003111, NM_003112, NM_004926, NM_003211, NM_003074, NM_022728, NM_005595, NM_032440, NM_001621, NM_153620, NM_021813, NM_207291, NM_006164, NM_006874, NM_018416, NM_001001890, NM_014491, NM_006624, NM_013450, NM_138473, NM_003597, NM_005234, NM_022462, NM_015534, NM_004379, NM_030625, NM_007162, NM_152622, NM_022552, NM_005228, NM_006037, …	193	2331	12983	1.47179	0.704158	0.114668	4.2837
GOTERM_MF_FAT	GO:0030528~transcription regulator activity	47	18.9516	1.16056e-06	NM_002634, NM_003597, NM_021961, NM_003575, NM_002202, NM_003404, NM_005234, NM_022462, NM_004379, NM_007162, NM_018951, NM_003822, NM_003111, NM_003112, NM_004926, NM_006037, NM_022728, NM_003074, NM_004229, NM_017544, NM_000192, NM_175848, NM_005595, NM_012234, NM_153607, NM_032440, NM_001621, NM_030661, NM_153620, NM_022893, NM_021813, NM_053002, NM_015215, NM_014071, NM_207291, NM_198465, NM_…	193	1512	12983	2.09105	0.000447875	0.000223963	0.00161035
SP_PIR_KEYWORDS	acetylation	47	18.9516	0.01775	NM_002634, NM_181524, NM_005862, NM_003404, NM_015534, NM_006135, NM_018433, NM_000386, NM_014154, NM_003111, NM_000314, NM_006791, NM_021159, NM_057175, NM_003074, NM_000430, NM_153365, NM_015032, NM_032822, NM_003348, NM_032329, NM_017582, NM_001918, NM_003010, NM_002786, NM_004241, NM_001039802, NM_005729, NM_138927, NM_002086, NM_002556, NM_175873, NM_006924, NM_022780, NM_006310, NM_006421, …	248	2635	19235	1.38343	0.993707	0.138491	21.1162
SP_PIR_KEYWORDS	metal-binding	47	18.9516	0.0988849	NM_000503, NM_022781, NM_014918, NM_003597, NM_003779, NM_032430, NM_003575, NM_002202, NM_005234, NM_015534, NM_018433, NM_030625, NM_003822, NM_152624, NM_022552, NM_003111, NM_003112, NM_004926, NM_006738, NM_004136, NM_175848, NM_002314, NM_012234, NM_152787, NM_032329, NM_015481, NM_014397, NM_018667, NM_022893, NM_004241, NM_152910, NM_182920, NM_152493, NM_003620, NM_015435, NM_006310, NM_…	248	2972	19235	1.22656	1	0.420551	74.8171
GOTERM_BP_FAT	GO:0051252~regulation of RNA metabolic process	46	18.5484	0.00034482	NM_003597, NM_021961, NM_003575, NM_002202, NM_005234, NM_022462, NM_004379, NM_007162, NM_018951, NM_003822, NM_022552, NM_003111, NM_006154, NM_003112, NM_004926, NM_006037, NM_057175, NM_003074, NM_004229, NM_000192, NM_175848, NM_005595, NM_012234, NM_153607, NM_032440, NM_001621, NM_030661, NM_153620, NM_004241, NM_021813, NM_053002, NM_054016, NM_014071, NM_207291, NM_021728, NM_006164, NM_…	203	1813	13528	1.69082	0.423097	0.0170432	0.575622
GOTERM_BP_FAT	GO:0006355~regulation of transcription, DNA-dependent	44	17.7419	0.000782282	NM_003597, NM_021961, NM_003575, NM_002202, NM_005234, NM_022462, NM_004379, NM_007162, NM_018951, NM_003822, NM_022552, NM_003111, NM_006154, NM_003112, NM_006037, NM_057175, NM_003074, NM_004229, NM_000192, NM_175848, NM_005595, NM_012234, NM_153607, NM_032440, NM_001621, NM_030661, NM_153620, NM_004241, NM_021813, NM_053002, NM_014071, NM_207291, NM_021728, NM_006164, NM_006874, NM_018416, NM_…	203	1773	13528	1.65379	0.712987	0.0331732	1.30141
SP_PIR_KEYWORDS	dna-binding	43	17.3387	0.000233399	NM_003597, NM_021961, NM_003575, NM_002202, NM_005234, NM_022462, NM_015534, NM_004379, NM_030625, NM_007162, NM_003822, NM_018951, NM_022552, NM_003111, NM_003112, NM_004926, NM_022728, NM_017544, NM_000192, NM_175848, NM_005595, NM_012234, NM_015481, NM_032440, NM_001621, NM_153620, NM_030661, NM_021813, NM_138927, NM_022443, NM_207291, NM_021728, NM_152493, NM_006164, NM_018416, NM_006874, NM_…	248	1868	19235	1.78539	0.0639249	0.00387832	0.308674
SP_PIR_KEYWORDS	zinc	38	15.3226	0.0493028	NM_022781, NM_003597, NM_139177, NM_002202, NM_003575, NM_005234, NM_015534, NM_018433, NM_030625, NM_003822, NM_022552, NM_003111, NM_003112, NM_004926, NM_006738, NM_175848, NM_002314, NM_012234, NM_152787, NM_032329, NM_015481, NM_022893, NM_004241, NM_152910, NM_182920, NM_152493, NM_015435, NM_006310, NM_015336, NM_005045, NM_016376, NM_006892, NM_005180, NM_014491, NM_006624, NM_015457, NM_…	248	2189	19235	1.34641	0.999999	0.294596	48.8095
GOTERM_CC_FAT	GO:0070013~intracellular organelle lumen	36	14.5161	0.00528698	NM_152305, NM_002634, NM_001241, NM_032430, NM_021961, NM_003404, NM_025191, NM_004379, NM_007162, NM_018951, NM_022552, NM_003800, NM_006791, NM_006037, NM_003211, NM_057175, NM_003074, NM_004229, NM_017544, NM_175848, NM_012234, NM_032329, NM_015481, NM_001918, NM_053002, NM_005729, NM_138927, NM_181354, NM_014071, NM_054016, NM_006924, NM_006892, NM_005316, NM_012081, NM_005399, NM_002710, NM_…	164	1779	12782	1.57718	0.770919	0.0879906	6.76195
GOTERM_CC_FAT	GO:0043233~organelle lumen	36	14.5161	0.00754619	NM_152305, NM_002634, NM_001241, NM_032430, NM_021961, NM_003404, NM_025191, NM_004379, NM_007162, NM_018951, NM_022552, NM_003800, NM_006791, NM_006037, NM_003211, NM_057175, NM_003074, NM_004229, NM_017544, NM_175848, NM_012234, NM_032329, NM_015481, NM_001918, NM_053002, NM_005729, NM_138927, NM_181354, NM_014071, NM_054016, NM_006924, NM_006892, NM_005316, NM_012081, NM_005399, NM_002710, NM_…	164	1820	12782	1.54165	0.878251	0.116506	9.52042
GOTERM_CC_FAT	GO:0031974~membrane-enclosed lumen	36	14.5161	0.0101537	NM_152305, NM_002634, NM_001241, NM_032430, NM_021961, NM_003404, NM_025191, NM_004379, NM_007162, NM_018951, NM_022552, NM_003800, NM_006791, NM_006037, NM_003211, NM_057175, NM_003074, NM_004229, NM_017544, NM_175848, NM_012234, NM_032329, NM_015481, NM_001918, NM_053002, NM_005729, NM_138927, NM_181354, NM_014071, NM_054016, NM_006924, NM_006892, NM_005316, NM_012081, NM_005399, NM_002710, NM_…	164	1856	12782	1.51175	0.941408	0.145825	12.6103
SP_PIR_KEYWORDS	disease mutation	35	14.1129	0.00228621	NM_000089, NM_000503, NM_000088, NM_005544, NM_002634, NM_181524, NM_003597, NM_021961, NM_152424, NM_005502, NM_000393, NM_001845, NM_000314, NM_000090, NM_005228, NM_000092, NM_001844, NM_000430, NM_000192, NM_175848, NM_020475, NM_001918, NM_000555, NM_021978, NM_000237, NM_004369, NM_001709, NM_021728, NM_001854, NM_153252, NM_000304, NM_006892, NM_005378, NM_014491, NM_001001890, NM_000138	248	1591	19235	1.70623	0.476772	0.0266281	2.98586
SP_PIR_KEYWORDS	coiled coil	35	14.1129	0.0608061	NM_000089, NM_000088, NM_002634, NM_002293, NM_001241, NM_181782, NM_020443, NM_014283, NM_001001433, NM_000393, NM_001846, NM_001845, NM_000090, NM_006037, NM_033426, NM_000092, NM_006738, NM_003074, NM_001844, NM_000430, NM_138348, NM_152787, NM_016548, NM_014903, NM_198465, NM_004369, NM_002556, NM_001854, NM_001858, NM_014491, NM_002482, NM_003081, NM_015008, NM_006852, NM_013450	248	2019	19235	1.34454	1	0.314588	56.432
SP_PIR_KEYWORDS	transferase	32	12.9032	0.00196706	NM_017423, NM_014918, NM_005627, NM_003779, NM_032430, NM_005110, NM_020918, NM_017635, NM_147156, NM_022552, NM_005329, NM_032701, NM_003800, NM_005228, NM_001263, NM_152996, NM_175848, NM_002314, NM_014397, NM_001918, NM_017582, NM_003010, NM_152910, NM_198465, NM_020133, NM_015336, NM_002130, NM_024771, NM_006892, NM_006852, NM_015457, NM_152835, NM_001222	248	1394	19235	1.78044	0.427204	0.0239361	2.57405
GOTERM_CC_FAT	GO:0031981~nuclear lumen	32	12.9032	0.00260664	NM_002634, NM_001241, NM_032430, NM_021961, NM_003404, NM_004379, NM_007162, NM_018951, NM_022552, NM_003800, NM_006791, NM_006037, NM_057175, NM_003074, NM_003211, NM_004229, NM_017544, NM_175848, NM_012234, NM_032329, NM_015481, NM_053002, NM_138927, NM_181354, NM_014071, NM_054016, NM_006924, NM_006892, NM_005316, NM_012081, NM_005399, NM_002710, NM_138473	164	1450	12782	1.72003	0.515961	0.0638343	3.38853
SP_PIR_KEYWORDS	zinc-finger	31	12.5	0.0520491	NM_022781, NM_003597, NM_003575, NM_005234, NM_015534, NM_018433, NM_030625, NM_003822, NM_022552, NM_003111, NM_003112, NM_004926, NM_006738, NM_175848, NM_012234, NM_152787, NM_032329, NM_015481, NM_022893, NM_004241, NM_152910, NM_152493, NM_015435, NM_015336, NM_016376, NM_006892, NM_005180, NM_014491, NM_006624, NM_015457, NM_013450, NM_138473	248	1718	19235	1.39952	1	0.290927	50.7337
GOTERM_MF_FAT	GO:0003700~transcription factor activity	30	12.0968	0.000229613	NM_003597, NM_002202, NM_021961, NM_005234, NM_022462, NM_004379, NM_007162, NM_003822, NM_018951, NM_003112, NM_004926, NM_000192, NM_005595, NM_153607, NM_032440, NM_001621, NM_153620, NM_030661, NM_021813, NM_207291, NM_198465, NM_021728, NM_006164, NM_006874, NM_018416, NM_005378, NM_014491, NM_001001890, NM_138473, NM_003222	193	975	12983	2.06983	0.0848256	0.0219164	0.318134
SP_PIR_KEYWORDS	activator	28	11.2903	7.91123e-10	NM_000503, NM_003597, NM_181782, NM_021961, NM_018433, NM_004379, NM_007162, NM_003111, NM_003112, NM_022728, NM_004229, NM_175848, NM_005595, NM_032329, NM_032440, NM_001621, NM_021813, NM_053002, NM_015215, NM_014071, NM_006164, NM_006874, NM_018416, NM_006892, NM_198935, NM_015608, NM_004100, NM_138473, NM_003222	248	520	19235	4.17633	2.23888e-07	4.47775e-08	1.04777e-06
GOTERM_BP_FAT	GO:0006357~regulation of transcription from RNA polymerase II promoter	28	11.2903	1.10001e-05	NM_003597, NM_002202, NM_021961, NM_004379, NM_007162, NM_003822, NM_022552, NM_006154, NM_003112, NM_006037, NM_003074, NM_004229, NM_000192, NM_012234, NM_032440, NM_001621, NM_153620, NM_053002, NM_014071, NM_207291, NM_006874, NM_005378, NM_005316, NM_014491, NM_001001890, NM_006624, NM_138473, NM_003222	203	727	13528	2.56662	0.0173923	0.00291995	0.0184113
GOTERM_BP_FAT	GO:0010604~positive regulation of macromolecule metabolic process	28	11.2903	0.000184817	NM_000503, NM_005544, NM_002202, NM_021961, NM_018433, NM_004379, NM_007162, NM_003822, NM_006154, NM_006037, NM_057175, NM_003074, NM_004229, NM_000192, NM_003348, NM_175848, NM_032329, NM_001621, NM_002786, NM_153620, NM_207291, NM_014071, NM_006164, NM_018416, NM_006892, NM_000899, NM_005316, NM_001001890, NM_138473	203	857	13528	2.17728	0.255327	0.0122086	0.308911
GOTERM_BP_FAT	GO:0007242~intracellular signaling cascade	27	10.8871	0.0545855	NM_000089, NM_002922, NM_005544, NM_004232, NM_181524, NM_032430, NM_021033, NM_003404, NM_005502, NM_002039, NM_018433, NM_006154, NM_005228, NM_006738, NM_004229, NM_002314, NM_003010, NM_016544, NM_000555, NM_001039802, NM_152910, NM_005822, NM_014071, NM_002086, NM_000958, NM_015626, NM_006852	203	1256	13528	1.43256	1	0.540917	60.9207
GOTERM_BP_FAT	GO:0051173~positive regulation of nitrogen compound metabolic process	26	10.4839	1.13654e-05	NM_000503, NM_002202, NM_021961, NM_005502, NM_018433, NM_004379, NM_007162, NM_003822, NM_005228, NM_006037, NM_057175, NM_003074, NM_004229, NM_003348, NM_000192, NM_032329, NM_001621, NM_153620, NM_207291, NM_014071, NM_006164, NM_018416, NM_000899, NM_005316, NM_001001890, NM_138473	203	644	13528	2.69045	0.0179646	0.00258635	0.0190226
SP_PIR_KEYWORDS	developmental protein	26	10.4839	2.52519e-05	NM_000503, NM_020443, NM_002202, NM_019074, NM_003872, NM_018951, NM_020796, NM_057175, NM_022728, NM_000430, NM_153365, NM_000192, NM_018667, NM_003012, NM_030661, NM_153620, NM_000555, NM_005841, NM_022443, NM_003463, NM_021728, NM_001855, NM_005045, NM_014421, NM_001858, NM_004100	248	779	19235	2.58867	0.00712091	0.000446549	0.0334387
GOTERM_BP_FAT	GO:0045935~positive regulation of nucleobase, nucleoside, nucleotide and nucleic acid metabolic process	25	10.0806	2.00869e-05	NM_000503, NM_002202, NM_021961, NM_005502, NM_018433, NM_004379, NM_007162, NM_003822, NM_006037, NM_057175, NM_003074, NM_004229, NM_003348, NM_000192, NM_032329, NM_001621, NM_153620, NM_207291, NM_014071, NM_006164, NM_018416, NM_000899, NM_005316, NM_001001890, NM_138473	203	624	13528	2.66989	0.0315311	0.00319876	0.0336177
GOTERM_BP_FAT	GO:0031328~positive regulation of cellular biosynthetic process	25	10.0806	8.83728e-05	NM_005544, NM_002202, NM_021961, NM_005502, NM_018433, NM_004379, NM_007162, NM_003822, NM_005228, NM_006037, NM_057175, NM_003074, NM_004229, NM_000192, NM_032329, NM_001621, NM_153620, NM_207291, NM_014071, NM_006164, NM_018416, NM_000899, NM_005316, NM_001001890, NM_138473	203	685	13528	2.43213	0.131477	0.00935337	0.147822
GOTERM_BP_FAT	GO:0009891~positive regulation of biosynthetic process	25	10.0806	0.000110443	NM_005544, NM_002202, NM_021961, NM_005502, NM_018433, NM_004379, NM_007162, NM_003822, NM_005228, NM_006037, NM_057175, NM_003074, NM_004229, NM_000192, NM_032329, NM_001621, NM_153620, NM_207291, NM_014071, NM_006164, NM_018416, NM_000899, NM_005316, NM_001001890, NM_138473	203	695	13528	2.39714	0.161522	0.00922908	0.184708
GOTERM_CC_FAT	GO:0005654~nucleoplasm	25	10.0806	0.000333179	NM_002634, NM_001241, NM_021961, NM_003404, NM_004379, NM_007162, NM_018951, NM_003800, NM_006791, NM_006037, NM_003074, NM_057175, NM_003211, NM_004229, NM_032329, NM_012234, NM_053002, NM_138927, NM_014071, NM_054016, NM_006924, NM_005316, NM_012081, NM_005399, NM_002710	164	882	12782	2.20916	0.0884777	0.0153213	0.43916
GOTERM_CC_FAT	GO:0044421~extracellular region part	24	9.67742	0.00245867	NM_000089, NM_000088, NM_015719, NM_002293, NM_003012, NM_000237, NM_004369, NM_182920, NM_000393, NM_001854, NM_001846, NM_001855, NM_001845, NM_005045, NM_000899, NM_014421, NM_001884, NM_005228, NM_000090, NM_001858, NM_000092, NM_013281, NM_001844, NM_000138	164	960	12782	1.94848	0.495584	0.0661461	3.19906
SP_PIR_KEYWORDS	ubl conjugation	23	9.27419	7.78606e-06	NM_198337, NM_152787, NM_018976, NM_181524, NM_005627, NM_002786, NM_022462, NM_019074, NM_007162, NM_005302, NM_022552, NM_000793, NM_003111, NM_006892, NM_005228, NM_006037, NM_005180, NM_003211, NM_004136, NM_013450, NM_138473, NM_003348, NM_175848, NM_003222	248	588	19235	3.03383	0.00220104	0.000157378	0.0103114
GOTERM_BP_FAT	GO:0010557~positive regulation of macromolecule biosynthetic process	23	9.27419	0.000312191	NM_032329, NM_005544, NM_001621, NM_153620, NM_002202, NM_021961, NM_207291, NM_014071, NM_018433, NM_004379, NM_007162, NM_003822, NM_006164, NM_018416, NM_000899, NM_005316, NM_006037, NM_003074, NM_001001890, NM_057175, NM_004229, NM_138473, NM_000192	203	654	13528	2.34362	0.392268	0.0170266	0.521287
GOTERM_BP_FAT	GO:0007155~cell adhesion	23	9.27419	0.000780317	NM_015719, NM_002293, NM_001795, NM_003872, NM_018905, NM_018903, NM_021101, NM_018900, NM_018899, NM_018898, NM_018901, NM_000090, NM_005228, NM_001884, NM_001844, NM_018909, NM_018906, NM_004369, NM_001854, NM_018910, NM_001855, NM_000899, NM_005045, NM_018911, NM_001858, NM_013281	203	700	13528	2.18961	0.712086	0.0339946	1.29817
GOTERM_BP_FAT	GO:0022610~biological adhesion	23	9.27419	0.000795105	NM_015719, NM_002293, NM_001795, NM_003872, NM_018905, NM_018903, NM_021101, NM_018900, NM_018899, NM_018898, NM_018901, NM_000090, NM_005228, NM_001884, NM_001844, NM_018909, NM_018906, NM_004369, NM_001854, NM_018910, NM_001855, NM_000899, NM_005045, NM_018911, NM_001858, NM_013281	203	701	13528	2.18649	0.718802	0.0328356	1.32261
GOTERM_BP_FAT	GO:0010628~positive regulation of gene expression	22	8.87097	0.000163282	NM_032329, NM_001621, NM_153620, NM_002202, NM_021961, NM_207291, NM_014071, NM_018433, NM_004379, NM_007162, NM_003822, NM_006164, NM_018416, NM_006892, NM_005316, NM_006037, NM_003074, NM_001001890, NM_057175, NM_004229, NM_138473, NM_000192, NM_175848	203	581	13528	2.52339	0.2293	0.0117691	0.272963
GOTERM_BP_FAT	GO:0042127~regulation of cell proliferation	22	8.87097	0.00707573	NM_032329, NM_005544, NM_002634, NM_002293, NM_003597, NM_030661, NM_001795, NM_001709, NM_003620, NM_003822, NM_000314, NM_000304, NM_000899, NM_005228, NM_005378, NM_006332, NM_006037, NM_005180, NM_014491, NM_001233, NM_015032, NM_000192	203	787	13528	1.86288	0.999988	0.183108	11.2068
GOTERM_BP_FAT	GO:0006793~phosphorus metabolic process	22	8.87097	0.0563	NM_002314, NM_000503, NM_014397, NM_181524, NM_003010, NM_005627, NM_032430, NM_002039, NM_198465, NM_003463, NM_004379, NM_003620, NM_000314, NM_003800, NM_005045, NM_005228, NM_021643, NM_006852, NM_001233, NM_002710, NM_152835, NM_001222	203	973	13528	1.50677	1	0.543089	62.0902
GOTERM_BP_FAT	GO:0006796~phosphate metabolic process	22	8.87097	0.0563	NM_002314, NM_000503, NM_014397, NM_181524, NM_003010, NM_005627, NM_032430, NM_002039, NM_198465, NM_003463, NM_004379, NM_003620, NM_000314, NM_003800, NM_005045, NM_005228, NM_021643, NM_006852, NM_001233, NM_002710, NM_152835, NM_001222	203	973	13528	1.50677	1	0.543089	62.0902
GOTERM_BP_FAT	GO:0045941~positive regulation of transcription	21	8.46774	0.000301373	NM_032329, NM_001621, NM_153620, NM_002202, NM_021961, NM_207291, NM_014071, NM_018433, NM_004379, NM_007162, NM_003822, NM_006164, NM_018416, NM_005316, NM_006037, NM_003074, NM_001001890, NM_057175, NM_004229, NM_138473, NM_000192	203	564	13528	2.48129	0.381688	0.0183209	0.503266
KEGG_PATHWAY	hsa04510:Focal adhesion	20	8.06452	2.07143e-10	NM_000089, NM_000088, NM_015719, NM_002293, NM_181524, NM_001039802, NM_002086, NM_004369, NM_000393, NM_001854, NM_001846, NM_000314, NM_001845, NM_005045, NM_005228, NM_000090, NM_000092, NM_001844, NM_001233, NM_002710	83	201	5085	6.09603	2.03e-08	2.03e-08	2.2904e-07
GOTERM_CC_FAT	GO:0031012~extracellular matrix	20	8.06452	8.23482e-08	NM_000089, NM_000088, NM_015719, NM_002293, NM_000237, NM_004369, NM_182920, NM_000393, NM_001854, NM_001846, NM_001855, NM_001845, NM_005045, NM_001884, NM_000090, NM_001858, NM_000092, NM_013281, NM_001844, NM_000138	164	345	12782	4.5182	2.28925e-05	5.72319e-06	0.000108763
GOTERM_BP_FAT	GO:0030182~neuron differentiation	20	8.06452	3.11266e-05	NM_032430, NM_153620, NM_000555, NM_001039802, NM_002202, NM_005234, NM_013236, NM_004379, NM_001709, NM_003872, NM_021728, NM_020796, NM_006154, NM_000314, NM_005045, NM_052910, NM_005228, NM_198935, NM_003081, NM_000430	203	438	13528	3.04294	0.0484355	0.00412877	0.0520894
GOTERM_MF_FAT	GO:0043565~sequence-specific DNA binding	20	8.06452	0.00165537	NM_153607, NM_030661, NM_153620, NM_002202, NM_021813, NM_005234, NM_207291, NM_004379, NM_007162, NM_021728, NM_003822, NM_018951, NM_006164, NM_018416, NM_006892, NM_006874, NM_006037, NM_014491, NM_138473, NM_000192, NM_175848	193	607	12983	2.21646	0.472446	0.0685902	2.27263
GOTERM_CC_FAT	GO:0005578~proteinaceous extracellular matrix	19	7.66129	1.34793e-07	NM_000089, NM_000088, NM_015719, NM_002293, NM_004369, NM_182920, NM_000393, NM_001854, NM_001846, NM_001855, NM_001845, NM_005045, NM_001884, NM_000090, NM_001858, NM_000092, NM_013281, NM_001844, NM_000138	164	320	12782	4.62763	3.74716e-05	7.49444e-06	0.00017803
SP_PIR_KEYWORDS	repressor	19	7.66129	1.41712e-05	NM_012234, NM_032440, NM_003597, NM_022893, NM_021813, NM_003575, NM_053002, NM_017635, NM_152622, NM_022552, NM_003111, NM_032701, NM_006892, NM_006037, NM_005180, NM_014491, NM_017544, NM_006624, NM_138473, NM_175848	248	435	19235	3.3877	0.00400244	0.000267329	0.0187668
GOTERM_BP_FAT	GO:0045893~positive regulation of transcription, DNA-dependent	19	7.66129	0.000290207	NM_001621, NM_153620, NM_002202, NM_021961, NM_207291, NM_014071, NM_004379, NM_007162, NM_003822, NM_006164, NM_018416, NM_005316, NM_006037, NM_003074, NM_001001890, NM_057175, NM_004229, NM_138473, NM_000192	203	477	13528	2.65444	0.370575	0.0183475	0.484663
GOTERM_BP_FAT	GO:0051254~positive regulation of RNA metabolic process	19	7.66129	0.000320941	NM_001621, NM_153620, NM_002202, NM_021961, NM_207291, NM_014071, NM_004379, NM_007162, NM_003822, NM_006164, NM_018416, NM_005316, NM_006037, NM_003074, NM_001001890, NM_057175, NM_004229, NM_138473, NM_000192	203	481	13528	2.63236	0.400694	0.0163799	0.535861
GOTERM_BP_FAT	GO:0007049~cell cycle	19	7.66129	0.0422395	NM_014397, NM_018667, NM_001621, NM_001241, NM_002786, NM_004060, NM_005862, NM_022443, NM_003463, NM_152510, NM_003620, NM_005228, NM_000430, NM_006624, NM_002482, NM_006852, NM_002710, NM_001222, NM_015032	203	776	13528	1.63166	1	0.497602	51.4417
UP_SEQ_FEATURE	compositionally biased region:Pro-rich	19	7.66129	0.0728838	NM_152787, NM_022781, NM_005544, NM_173683, NM_032430, NM_022893, NM_030661, NM_152424, NM_021961, NM_024595, NM_207362, NM_172020, NM_002039, NM_007162, NM_175873, NM_020796, NM_003074, NM_004229, NM_000138	248	960	19113	1.52532	1	0.865679	69.5367
SP_PIR_KEYWORDS	extracellular matrix	18	7.25806	1.54492e-08	NM_000089, NM_000088, NM_015719, NM_002293, NM_004369, NM_182920, NM_000393, NM_001854, NM_001846, NM_001855, NM_001845, NM_005045, NM_001884, NM_000090, NM_001858, NM_000092, NM_001844, NM_000138	248	241	19235	5.7929	4.3721e-06	5.46514e-07	2.0461e-05
GOTERM_BP_FAT	GO:0048666~neuron development	18	7.25806	1.32523e-05	NM_153620, NM_000555, NM_002202, NM_005234, NM_013236, NM_004379, NM_001709, NM_003872, NM_021728, NM_020796, NM_006154, NM_000314, NM_005045, NM_052910, NM_005228, NM_198935, NM_003081, NM_000430	203	339	13528	3.53843	0.0209157	0.00263871	0.0221804
GOTERM_BP_FAT	GO:0030030~cell projection organization	18	7.25806	3.77552e-05	NM_153620, NM_000555, NM_001039802, NM_002202, NM_013236, NM_004379, NM_001709, NM_003872, NM_021728, NM_020796, NM_006154, NM_000314, NM_005045, NM_052910, NM_005228, NM_198935, NM_003081, NM_000430	203	368	13528	3.25958	0.0584433	0.00462165	0.0631788
GOTERM_BP_FAT	GO:0032989~cellular component morphogenesis	18	7.25806	9.675e-05	NM_020475, NM_002293, NM_032430, NM_153620, NM_000555, NM_001039802, NM_002202, NM_001709, NM_003872, NM_004379, NM_021728, NM_020796, NM_000304, NM_005045, NM_052910, NM_005228, NM_003081, NM_000430	203	397	13528	3.02148	0.143005	0.00853689	0.161824
GOTERM_CC_FAT	GO:0044451~nucleoplasm part	18	7.25806	0.000724097	NM_032329, NM_021961, NM_003404, NM_053002, NM_138927, NM_054016, NM_014071, NM_004379, NM_007162, NM_018951, NM_006924, NM_006791, NM_005316, NM_006037, NM_012081, NM_057175, NM_004229, NM_002710	164	555	12782	2.52775	0.182392	0.0248573	0.952153
GOTERM_BP_FAT	GO:0051276~chromosome organization	18	7.25806	0.000978008	NM_032329, NM_000503, NM_002634, NM_004241, NM_017635, NM_018433, NM_022552, NM_032701, NM_006892, NM_006791, NM_006037, NM_003074, NM_005180, NM_002482, NM_006852, NM_004100, NM_015032, NM_175848, NM_003348	203	485	13528	2.47325	0.790008	0.0364772	1.62452
GOTERM_MF_FAT	GO:0008134~transcription factor binding	18	7.25806	0.0015963	NM_005595, NM_012234, NM_032440, NM_001621, NM_004241, NM_022893, NM_003404, NM_207291, NM_014071, NM_004379, NM_015435, NM_003112, NM_006892, NM_006037, NM_003074, NM_001001890, NM_004229, NM_000192, NM_175848	193	513	12983	2.36033	0.460258	0.074187	2.19236
GOTERM_BP_FAT	GO:0031175~neuron projection development	17	6.85484	1.46411e-06	NM_153620, NM_000555, NM_002202, NM_013236, NM_004379, NM_001709, NM_003872, NM_021728, NM_020796, NM_006154, NM_000314, NM_005045, NM_052910, NM_005228, NM_198935, NM_003081, NM_000430	203	256	13528	4.42534	0.00233254	0.00116695	0.00245071
GOTERM_BP_FAT	GO:0016568~chromatin modification	17	6.85484	3.55502e-06	NM_032329, NM_000503, NM_002634, NM_004241, NM_017635, NM_018433, NM_022552, NM_032701, NM_006892, NM_006791, NM_006037, NM_003074, NM_005180, NM_002482, NM_006852, NM_004100, NM_175848, NM_003348	203	274	13528	4.13462	0.00565422	0.00141656	0.0059505
GOTERM_BP_FAT	GO:0000902~cell morphogenesis	17	6.85484	8.88829e-05	NM_020475, NM_002293, NM_032430, NM_153620, NM_000555, NM_001039802, NM_002202, NM_001709, NM_003872, NM_004379, NM_021728, NM_020796, NM_005045, NM_052910, NM_005228, NM_003081, NM_000430	203	356	13528	3.18227	0.132183	0.008305	0.148675
GOTERM_BP_FAT	GO:0006325~chromatin organization	17	6.85484	0.000178036	NM_032329, NM_000503, NM_002634, NM_004241, NM_017635, NM_018433, NM_022552, NM_032701, NM_006892, NM_006791, NM_006037, NM_003074, NM_005180, NM_002482, NM_006852, NM_004100, NM_175848, NM_003348	203	378	13528	2.99705	0.247228	0.0122716	0.297593
GOTERM_MF_FAT	GO:0004672~protein kinase activity	17	6.85484	0.0178856	NM_002314, NM_014397, NM_005544, NM_003010, NM_005627, NM_032430, NM_198465, NM_003872, NM_005045, NM_005228, NM_005316, NM_021643, NM_006738, NM_006852, NM_001233, NM_152835, NM_001222	193	606	12983	1.8871	0.999057	0.352991	22.1527
GOTERM_BP_FAT	GO:0001501~skeletal system development	16	6.45161	8.8718e-05	NM_000089, NM_000503, NM_000088, NM_030661, NM_018951, NM_000393, NM_003111, NM_001854, NM_000090, NM_005228, NM_006037, NM_001858, NM_001844, NM_153365, NM_138473, NM_000138	203	319	13528	3.34246	0.131955	0.00880547	0.148399
GOTERM_MF_FAT	GO:0016563~transcription activator activity	16	6.45161	0.00114386	NM_002634, NM_021961, NM_207291, NM_014071, NM_003822, NM_003111, NM_006164, NM_003112, NM_006874, NM_018416, NM_006037, NM_003074, NM_001001890, NM_004229, NM_138473, NM_000192	193	410	12983	2.62515	0.357112	0.0611617	1.57556
GOTERM_MF_FAT	GO:0019899~enzyme binding	16	6.45161	0.010912	NM_020475, NM_005544, NM_181524, NM_003404, NM_005502, NM_001795, NM_005822, NM_006154, NM_005228, NM_006037, NM_000430, NM_001233, NM_005399, NM_002356, NM_002710, NM_138473	193	523	12983	2.05796	0.985523	0.319561	14.1222
GOTERM_MF_FAT	GO:0005198~structural molecule activity	16	6.45161	0.0491343	NM_000089, NM_020475, NM_000088, NM_015719, NM_002293, NM_021101, NM_000393, NM_001846, NM_001854, NM_001855, NM_001845, NM_000090, NM_001858, NM_000092, NM_001844, NM_000138	193	634	12983	1.69765	1	0.570678	50.2964
GOTERM_MF_FAT	GO:0042802~identical protein binding	16	6.45161	0.0525153	NM_000089, NM_000088, NM_207291, NM_021101, NM_012198, NM_000899, NM_005228, NM_001001890, NM_014491, NM_000430, NM_001844, NM_000859, NM_001233, NM_002710, NM_138473, NM_015032	193	640	12983	1.68174	1	0.565215	52.6934
GOTERM_CC_FAT	GO:0044420~extracellular matrix part	15	6.04839	2.53553e-10	NM_000089, NM_000088, NM_015719, NM_002293, NM_004369, NM_000393, NM_001846, NM_001854, NM_001855, NM_001845, NM_000090, NM_001858, NM_000092, NM_001844, NM_000138	164	117	12782	9.99218	7.04878e-08	3.52439e-08	3.34886e-07
SP_PIR_KEYWORDS	cell adhesion	15	6.04839	0.00117502	NM_002293, NM_001795, NM_004369, NM_018905, NM_018903, NM_018899, NM_018900, NM_018901, NM_018898, NM_001855, NM_018910, NM_018911, NM_000899, NM_005045, NM_001858, NM_013281, NM_018909, NM_018906	248	422	19235	2.75689	0.283034	0.0157193	1.54507
GOTERM_BP_FAT	GO:0045944~positive regulation of transcription from RNA polymerase II promoter	15	6.04839	0.00136257	NM_001621, NM_153620, NM_002202, NM_021961, NM_014071, NM_207291, NM_004379, NM_007162, NM_003822, NM_005316, NM_006037, NM_001001890, NM_004229, NM_138473, NM_000192	203	371	13528	2.69436	0.886367	0.0493186	2.25648
SP_PIR_KEYWORDS	cell cycle	15	6.04839	0.00263869	NM_014397, NM_018667, NM_001621, NM_001241, NM_004060, NM_005862, NM_022443, NM_003463, NM_003620, NM_000430, NM_006624, NM_002482, NM_006852, NM_002710, NM_015032	248	461	19235	2.52366	0.526563	0.0294666	3.43881
GOTERM_BP_FAT	GO:0006928~cell motion	15	6.04839	0.0119904	NM_002293, NM_153620, NM_000555, NM_002202, NM_006135, NM_001709, NM_003872, NM_021728, NM_020796, NM_000314, NM_005045, NM_000899, NM_000430, NM_000859, NM_001233	203	475	13528	2.10443	1	0.243342	18.2837
GOTERM_BP_FAT	GO:0019220~regulation of phosphate metabolic process	15	6.04839	0.0141615	NM_005544, NM_001241, NM_004060, NM_001039802, NM_003404, NM_152910, NM_005841, NM_002039, NM_000314, NM_000899, NM_005045, NM_005316, NM_005228, NM_021643, NM_000859	203	485	13528	2.06104	1	0.274147	21.238
GOTERM_BP_FAT	GO:0051174~regulation of phosphorus metabolic process	15	6.04839	0.0141615	NM_005544, NM_001241, NM_004060, NM_001039802, NM_003404, NM_152910, NM_005841, NM_002039, NM_000314, NM_000899, NM_005045, NM_005316, NM_005228, NM_021643, NM_000859	203	485	13528	2.06104	1	0.274147	21.238
SP_PIR_KEYWORDS	hydroxylation	14	5.64516	5.65006e-12	NM_000089, NM_000088, NM_015719, NM_022462, NM_004369, NM_000393, NM_001846, NM_001854, NM_001855, NM_001845, NM_000090, NM_001858, NM_000092, NM_001844	248	71	19235	15.2936	1.59896e-09	7.9948e-10	7.48296e-09
GOTERM_MF_FAT	GO:0005201~extracellular matrix structural constituent	14	5.64516	3.64763e-10	NM_000089, NM_000088, NM_015719, NM_002293, NM_000393, NM_001846, NM_001854, NM_001855, NM_001845, NM_000090, NM_001858, NM_000092, NM_001844, NM_000138	193	86	12983	10.9508	1.40798e-07	1.40798e-07	5.06135e-07
KEGG_PATHWAY	hsa04512:ECM-receptor interaction	14	5.64516	4.69295e-10	NM_000089, NM_000088, NM_015719, NM_002293, NM_004369, NM_000393, NM_001846, NM_001854, NM_001845, NM_005045, NM_000090, NM_002998, NM_000092, NM_001844	83	84	5085	10.2108	4.59909e-08	2.29954e-08	5.18904e-07
SP_PIR_KEYWORDS	chromatin regulator	14	5.64516	3.98806e-06	NM_000503, NM_032329, NM_004241, NM_017635, NM_018433, NM_022552, NM_032701, NM_006791, NM_198935, NM_006037, NM_003074, NM_005180, NM_006852, NM_004100	248	213	19235	5.09787	0.00112799	9.40475e-05	0.0052817
GOTERM_BP_FAT	GO:0043549~regulation of kinase activity	14	5.64516	0.00276635	NM_005544, NM_001241, NM_004060, NM_001039802, NM_152910, NM_005841, NM_002039, NM_000314, NM_000899, NM_005045, NM_005316, NM_005228, NM_021643, NM_000859	203	357	13528	2.61335	0.987947	0.0935211	4.53108
GOTERM_BP_FAT	GO:0051338~regulation of transferase activity	14	5.64516	0.00390662	NM_005544, NM_001241, NM_004060, NM_001039802, NM_152910, NM_005841, NM_002039, NM_000314, NM_000899, NM_005045, NM_005316, NM_005228, NM_021643, NM_000859	203	372	13528	2.50797	0.998057	0.117384	6.34198
GOTERM_BP_FAT	GO:0042325~regulation of phosphorylation	14	5.64516	0.0227917	NM_005544, NM_001241, NM_004060, NM_001039802, NM_152910, NM_005841, NM_002039, NM_000314, NM_000899, NM_005045, NM_005316, NM_005228, NM_021643, NM_000859	203	466	13528	2.00207	1	0.368507	32.0175
GOTERM_MF_FAT	GO:0046983~protein dimerization activity	14	5.64516	0.0590441	NM_002314, NM_021813, NM_207291, NM_004379, NM_012198, NM_006164, NM_005228, NM_001001890, NM_014491, NM_000430, NM_000859, NM_001233, NM_138473, NM_003222	193	542	12983	1.73759	1	0.567851	57.0212
GOTERM_BP_FAT	GO:0033554~cellular response to stress	14	5.64516	0.0819662	NM_198337, NM_000503, NM_003010, NM_032430, NM_002039, NM_014071, NM_006154, NM_006164, NM_006791, NM_005316, NM_003211, NM_006852, NM_004100, NM_003348	203	566	13528	1.64835	1	0.641422	76.1054
GOTERM_CC_FAT	GO:0005581~collagen	13	5.24194	8.01412e-15	NM_000089, NM_000088, NM_015719, NM_004369, NM_000393, NM_001846, NM_001854, NM_001855, NM_001845, NM_000090, NM_001858, NM_000092, NM_001844	164	35	12782	28.9488	2.22222e-12	2.22222e-12	1.05582e-11
INTERPRO	IPR008160:Collagen triple helix repeat	13	5.24194	1.69414e-09	NM_000089, NM_000088, NM_015719, NM_004369, NM_000393, NM_001846, NM_001854, NM_001855, NM_001845, NM_000090, NM_001858, NM_000092, NM_001844	231	84	16659	11.1609	7.62364e-07	7.62364e-07	2.40347e-06
SP_PIR_KEYWORDS	collagen	13	5.24194	3.27958e-09	NM_000089, NM_000088, NM_015719, NM_004369, NM_000393, NM_001846, NM_001854, NM_001855, NM_001845, NM_000090, NM_001858, NM_000092, NM_001844	248	95	19235	10.6135	9.2812e-07	1.32589e-07	4.3435e-06
GOTERM_BP_FAT	GO:0048812~neuron projection morphogenesis	13	5.24194	8.49536e-05	NM_153620, NM_000555, NM_002202, NM_001709, NM_003872, NM_004379, NM_021728, NM_020796, NM_005045, NM_005228, NM_052910, NM_003081, NM_000430	203	213	13528	4.06725	0.126727	0.00963236	0.142107
GOTERM_MF_FAT	GO:0003702~RNA polymerase II transcription factor activity	13	5.24194	0.000276604	NM_032440, NM_153620, NM_002202, NM_053002, NM_207291, NM_004379, NM_003822, NM_003112, NM_005316, NM_012081, NM_004229, NM_138473, NM_000192	193	244	12983	3.58403	0.10128	0.0211304	0.383126
GOTERM_BP_FAT	GO:0000904~cell morphogenesis involved in differentiation	13	5.24194	0.000301987	NM_002293, NM_153620, NM_000555, NM_002202, NM_001709, NM_003872, NM_004379, NM_021728, NM_020796, NM_005045, NM_052910, NM_003081, NM_000430	203	244	13528	3.55051	0.382294	0.0176841	0.50429
GOTERM_BP_FAT	GO:0048858~cell projection morphogenesis	13	5.24194	0.000314815	NM_153620, NM_000555, NM_002202, NM_001709, NM_003872, NM_004379, NM_021728, NM_020796, NM_005045, NM_005228, NM_052910, NM_003081, NM_000430	203	245	13528	3.53602	0.394808	0.016601	0.525658
GOTERM_BP_FAT	GO:0032990~cell part morphogenesis	13	5.24194	0.000468729	NM_153620, NM_000555, NM_002202, NM_001709, NM_003872, NM_004379, NM_021728, NM_020796, NM_005045, NM_005228, NM_052910, NM_003081, NM_000430	203	256	13528	3.38408	0.526592	0.0224057	0.781707
GOTERM_BP_FAT	GO:0016337~cell-cell adhesion	13	5.24194	0.000911311	NM_001795, NM_018905, NM_021101, NM_018903, NM_018900, NM_001854, NM_018899, NM_018910, NM_018898, NM_018901, NM_018911, NM_005228, NM_001858, NM_001844, NM_018909, NM_018906	203	276	13528	3.13886	0.766414	0.0357022	1.51453
GOTERM_CC_FAT	GO:0044427~chromosomal part	13	5.24194	0.00392002	NM_005862, NM_017635, NM_004379, NM_022552, NM_006154, NM_006892, NM_032701, NM_005378, NM_006791, NM_198935, NM_003074, NM_000430, NM_015032, NM_175848	164	386	12782	2.62489	0.664424	0.0805622	5.05537
GOTERM_BP_FAT	GO:0008285~negative regulation of cell proliferation	13	5.24194	0.00808482	NM_032329, NM_002634, NM_003597, NM_001795, NM_001709, NM_003620, NM_000314, NM_000304, NM_006332, NM_006037, NM_001233, NM_015032, NM_000192	203	361	13528	2.39979	0.999998	0.197042	12.7052
GOTERM_BP_FAT	GO:0009628~response to abiotic stimulus	13	5.24194	0.009318	NM_000503, NM_000088, NM_032430, NM_005234, NM_003620, NM_000793, NM_006154, NM_001854, NM_006892, NM_000090, NM_005228, NM_014491, NM_000859, NM_175848	203	368	13528	2.35414	1	0.21403	14.5042
GOTERM_CC_FAT	GO:0005694~chromosome	13	5.24194	0.0147935	NM_005862, NM_017635, NM_004379, NM_022552, NM_006154, NM_006892, NM_032701, NM_005378, NM_006791, NM_198935, NM_003074, NM_000430, NM_015032, NM_175848	164	460	12782	2.20262	0.98413	0.19593	17.8685
SP_PIR_KEYWORDS	differentiation	13	5.24194	0.0162735	NM_003012, NM_000555, NM_020443, NM_019074, NM_022443, NM_018433, NM_003872, NM_020796, NM_001855, NM_001858, NM_057175, NM_022728, NM_000430	248	460	19235	2.19193	0.990374	0.131255	19.5312
UP_SEQ_FEATURE	compositionally biased region:Poly-Ser	13	5.24194	0.0211506	NM_152787, NM_005544, NM_004232, NM_001241, NM_153620, NM_005862, NM_182920, NM_003872, NM_003112, NM_018416, NM_004926, NM_033426, NM_006738	248	475	19113	2.10924	1	0.543977	28.5216
GOTERM_BP_FAT	GO:0006259~DNA metabolic process	13	5.24194	0.077062	NM_005595, NM_000503, NM_032329, NM_002634, NM_014071, NM_022552, NM_006892, NM_006791, NM_005316, NM_003211, NM_002482, NM_004100, NM_175848, NM_003348	203	506	13528	1.7121	1	0.626153	73.8765
GOTERM_BP_FAT	GO:0045934~negative regulation of nucleobase, nucleoside, nucleotide and nucleic acid metabolic process	13	5.24194	0.0824191	NM_012234, NM_032440, NM_002634, NM_003597, NM_003404, NM_054016, NM_022552, NM_006154, NM_006892, NM_006037, NM_014491, NM_017544, NM_006624, NM_175848	203	512	13528	1.69204	1	0.640783	76.3019
GOTERM_BP_FAT	GO:0051172~negative regulation of nitrogen compound metabolic process	13	5.24194	0.0889601	NM_012234, NM_032440, NM_002634, NM_003597, NM_003404, NM_054016, NM_022552, NM_006154, NM_006892, NM_006037, NM_014491, NM_017544, NM_006624, NM_175848	203	519	13528	1.66922	1	0.651434	78.9764
GOTERM_BP_FAT	GO:0007409~axonogenesis	12	4.83871	0.000152389	NM_021728, NM_020796, NM_005045, NM_052910, NM_000555, NM_153620, NM_002202, NM_000430, NM_003081, NM_003872, NM_004379, NM_001709	203	193	13528	4.14344	0.215791	0.0115085	0.254775
GOTERM_BP_FAT	GO:0048667~cell morphogenesis involved in neuron differentiation	12	4.83871	0.000305285	NM_021728, NM_020796, NM_005045, NM_052910, NM_000555, NM_153620, NM_002202, NM_000430, NM_003081, NM_003872, NM_004379, NM_001709	203	209	13528	3.82624	0.385535	0.0172426	0.509783
GOTERM_BP_FAT	GO:0048534~hemopoietic or lymphoid organ development	12	4.83871	0.0018384	NM_003111, NM_181524, NM_000899, NM_022893, NM_030661, NM_006037, NM_001039802, NM_005180, NM_001001890, NM_022443, NM_014071, NM_138473	203	260	13528	3.07571	0.946867	0.0645274	3.03314
GOTERM_BP_FAT	GO:0002520~immune system development	12	4.83871	0.0029246	NM_003111, NM_181524, NM_000899, NM_022893, NM_030661, NM_006037, NM_001039802, NM_005180, NM_001001890, NM_022443, NM_014071, NM_138473	203	276	13528	2.89741	0.990642	0.094615	4.78435
GOTERM_BP_FAT	GO:0006351~transcription, DNA-dependent	12	4.83871	0.00447379	NM_032440, NM_006164, NM_001621, NM_003597, NM_001241, NM_005316, NM_012081, NM_004229, NM_022462, NM_207291, NM_014071, NM_004379	203	292	13528	2.73865	0.999216	0.130841	7.23064
GOTERM_BP_FAT	GO:0032774~RNA biosynthetic process	12	4.83871	0.00495975	NM_032440, NM_006164, NM_001621, NM_003597, NM_001241, NM_005316, NM_012081, NM_004229, NM_022462, NM_207291, NM_014071, NM_004379	203	296	13528	2.70164	0.99964	0.138975	7.98574
GOTERM_BP_FAT	GO:0043009~chordate embryonic development	12	4.83871	0.0111011	NM_007162, NM_000503, NM_000088, NM_001854, NM_003111, NM_003012, NM_030661, NM_002482, NM_001844, NM_153365, NM_014071, NM_138473	203	331	13528	2.41597	1	0.236451	17.0439
GOTERM_BP_FAT	GO:0009792~embryonic development ending in birth or egg hatching	12	4.83871	0.0116302	NM_007162, NM_000503, NM_000088, NM_001854, NM_003111, NM_003012, NM_030661, NM_002482, NM_001844, NM_153365, NM_014071, NM_138473	203	334	13528	2.39427	1	0.239968	17.7836
GOTERM_BP_FAT	GO:0045859~regulation of protein kinase activity	12	4.83871	0.0146673	NM_001241, NM_000314, NM_005045, NM_000899, NM_005228, NM_005316, NM_004060, NM_021643, NM_152910, NM_000859, NM_005841, NM_002039	203	345	13528	2.31793	1	0.279153	21.9118
GOTERM_MF_FAT	GO:0004674~protein serine/threonine kinase activity	12	4.83871	0.0547626	NM_002314, NM_014397, NM_003010, NM_005627, NM_032430, NM_005228, NM_005316, NM_006738, NM_006852, NM_001222, NM_152835, NM_198465	193	430	12983	1.87729	1	0.566613	54.2267
GOTERM_BP_FAT	GO:0016481~negative regulation of transcription	12	4.83871	0.0832913	NM_012234, NM_032440, NM_002634, NM_003597, NM_003404, NM_022552, NM_006154, NM_006892, NM_006037, NM_014491, NM_017544, NM_006624, NM_175848	203	459	13528	1.74223	1	0.642093	76.6762
SP_PIR_KEYWORDS	triple helix	11	4.43548	3.55702e-12	NM_000089, NM_000088, NM_000393, NM_001854, NM_001846, NM_001845, NM_000090, NM_001858, NM_000092, NM_001844, NM_004369	248	31	19235	27.5215	1.00664e-09	1.00664e-09	4.71099e-09
SP_PIR_KEYWORDS	hydroxylysine	11	4.43548	3.55702e-12	NM_000089, NM_000088, NM_000393, NM_001854, NM_001846, NM_001845, NM_000090, NM_001858, NM_000092, NM_001844, NM_004369	248	31	19235	27.5215	1.00664e-09	1.00664e-09	4.71099e-09
SP_PIR_KEYWORDS	hydroxyproline	11	4.43548	2.61112e-11	NM_000089, NM_000088, NM_000393, NM_001854, NM_001846, NM_001845, NM_000090, NM_001858, NM_000092, NM_001844, NM_004369	248	37	19235	23.0585	7.38948e-09	1.84737e-09	3.45819e-08
GOTERM_BP_FAT	GO:0016569~covalent chromatin modification	11	4.43548	1.88931e-05	NM_032329, NM_000503, NM_022552, NM_002634, NM_032701, NM_006892, NM_006791, NM_006037, NM_017635, NM_018433, NM_003348, NM_175848	203	126	13528	5.81781	0.0296852	0.0033427	0.03162
GOTERM_BP_FAT	GO:0030097~hemopoiesis	11	4.43548	0.00291238	NM_003111, NM_181524, NM_000899, NM_022893, NM_006037, NM_001039802, NM_005180, NM_001001890, NM_022443, NM_014071, NM_138473	203	236	13528	3.10612	0.990458	0.0961854	4.76482
GOTERM_BP_FAT	GO:0001568~blood vessel development	11	4.43548	0.00377561	NM_000089, NM_000088, NM_001855, NM_000314, NM_004926, NM_000090, NM_030661, NM_057175, NM_001795, NM_019074, NM_003872	203	245	13528	2.99202	0.997603	0.115854	6.13557
GOTERM_BP_FAT	GO:0001944~vasculature development	11	4.43548	0.0044903	NM_000089, NM_000088, NM_001855, NM_000314, NM_004926, NM_000090, NM_030661, NM_057175, NM_001795, NM_019074, NM_003872	203	251	13528	2.9205	0.999237	0.128937	7.25638
SP_PIR_KEYWORDS	isopeptide bond	11	4.43548	0.00844347	NM_198337, NM_003111, NM_002786, NM_005228, NM_006037, NM_003211, NM_022462, NM_013450, NM_138473, NM_003348, NM_003222	248	319	19235	2.6745	0.90925	0.0794155	10.6225
UP_SEQ_FEATURE	short sequence motif:Nuclear localization signal	11	4.43548	0.00991956	NM_032440, NM_006310, NM_005627, NM_006791, NM_024595, NM_022728, NM_005180, NM_006624, NM_017544, NM_002482, NM_015215	248	325	19113	2.60847	0.999927	0.338955	14.494
GOTERM_MF_FAT	GO:0016564~transcription repressor activity	11	4.43548	0.0190435	NM_012234, NM_002634, NM_003111, NM_006874, NM_006892, NM_022893, NM_006037, NM_003575, NM_003404, NM_014491, NM_017544, NM_175848	193	316	12983	2.34166	0.999402	0.35375	23.4167
KEGG_PATHWAY	hsa05200:Pathways in cancer	11	4.43548	0.0368383	NM_002293, NM_181524, NM_001846, NM_000314, NM_001845, NM_000899, NM_005228, NM_001039802, NM_000092, NM_001001890, NM_002086	83	328	5085	2.05462	0.974735	0.368585	33.9671
UP_SEQ_FEATURE	domain:Protein kinase	11	4.43548	0.0840901	NM_002314, NM_014397, NM_003010, NM_005627, NM_032430, NM_005228, NM_021643, NM_006852, NM_001222, NM_152835, NM_198465	248	469	19113	1.80758	1	0.890024	74.8335
SP_PIR_KEYWORDS	trimer	10	4.03226	2.11999e-11	NM_000089, NM_000088, NM_000393, NM_001854, NM_001845, NM_000090, NM_001858, NM_000092, NM_001844, NM_004369	248	26	19235	29.831	5.99958e-09	1.99986e-09	2.80774e-08
GOTERM_BP_FAT	GO:0030198~extracellular matrix organization	10	4.03226	2.4944e-05	NM_000089, NM_000088, NM_015719, NM_000393, NM_002293, NM_001854, NM_001846, NM_000090, NM_001858, NM_001844	203	104	13528	6.40773	0.0390051	0.0036104	0.041745
GOTERM_BP_FAT	GO:0043062~extracellular structure organization	10	4.03226	0.000756847	NM_000089, NM_000088, NM_015719, NM_000393, NM_002293, NM_001854, NM_001846, NM_000090, NM_001858, NM_001844	203	163	13528	4.08837	0.701095	0.0339152	1.25935
UP_SEQ_FEATURE	compositionally biased region:Poly-Lys	10	4.03226	0.00142358	NM_014903, NM_014071, NM_018905, NM_018903, NM_018899, NM_018900, NM_018910, NM_018898, NM_018901, NM_018911, NM_006738, NM_018909, NM_018906	248	205	19113	3.75944	0.743465	0.0769102	2.21276
GOTERM_BP_FAT	GO:0007507~heart development	10	4.03226	0.0050419	NM_001854, NM_000314, NM_000090, NM_021961, NM_002202, NM_001844, NM_014071, NM_000138, NM_000192, NM_003872	203	215	13528	3.09955	0.999685	0.138689	8.11283
GOTERM_BP_FAT	GO:0007423~sensory organ development	10	4.03226	0.00751488	NM_000503, NM_000393, NM_001854, NM_003111, NM_005228, NM_153620, NM_014491, NM_001844, NM_138473, NM_001709	203	229	13528	2.91006	0.999994	0.19029	11.8619
GOTERM_BP_FAT	GO:0006366~transcription from RNA polymerase II promoter	10	4.03226	0.00860595	NM_032440, NM_006164, NM_001621, NM_003597, NM_001241, NM_005316, NM_012081, NM_004229, NM_022462, NM_014071	203	234	13528	2.84788	0.999999	0.202281	13.4698
SP_PIR_KEYWORDS	chromosomal rearrangement	10	4.03226	0.0102772	NM_000089, NM_030625, NM_000088, NM_153252, NM_000555, NM_022893, NM_014491, NM_001001890, NM_022443, NM_004379	248	279	19235	2.77995	0.946254	0.092852	12.7869
GOTERM_BP_FAT	GO:0016477~cell migration	10	4.03226	0.0229435	NM_002293, NM_000314, NM_005045, NM_000899, NM_000555, NM_002202, NM_000430, NM_000859, NM_001233, NM_003872	203	276	13528	2.41451	1	0.363313	32.194
GOTERM_BP_FAT	GO:0048870~cell motility	10	4.03226	0.0411049	NM_002293, NM_000314, NM_005045, NM_000899, NM_000555, NM_002202, NM_000430, NM_000859, NM_001233, NM_003872	203	307	13528	2.1707	1	0.494972	50.4697
GOTERM_BP_FAT	GO:0051674~localization of cell	10	4.03226	0.0411049	NM_002293, NM_000314, NM_005045, NM_000899, NM_000555, NM_002202, NM_000430, NM_000859, NM_001233, NM_003872	203	307	13528	2.1707	1	0.494972	50.4697
INTERPRO	IPR017442:Serine/threonine protein kinase-related	10	4.03226	0.0616274	NM_002314, NM_014397, NM_003010, NM_005627, NM_032430, NM_021643, NM_006852, NM_001222, NM_152835, NM_198465	231	359	16659	2.00883	1	0.870561	59.4408
GOTERM_BP_FAT	GO:0051253~negative regulation of RNA metabolic process	10	4.03226	0.0920936	NM_012234, NM_022552, NM_032440, NM_006154, NM_003597, NM_006892, NM_006037, NM_014491, NM_006624, NM_054016, NM_175848	203	362	13528	1.84089	1	0.657038	80.1546
UP_SEQ_FEATURE	region of interest:Triple-helical region	9	3.62903	2.88085e-10	NM_000088, NM_015719, NM_001854, NM_001846, NM_001845, NM_000090, NM_000092, NM_001844, NM_004369	248	23	19113	30.1573	2.75121e-07	2.75121e-07	4.52495e-07
GOTERM_BP_FAT	GO:0016570~histone modification	9	3.62903	0.000484064	NM_032329, NM_000503, NM_002634, NM_032701, NM_006791, NM_006037, NM_017635, NM_018433, NM_003348	203	122	13528	4.91609	0.538036	0.0224578	0.807184
GOTERM_BP_FAT	GO:0048732~gland development	9	3.62903	0.000944631	NM_000503, NM_005544, NM_003012, NM_005228, NM_030661, NM_002202, NM_001233, NM_207291, NM_004379	203	135	13528	4.44269	0.778515	0.0360982	1.5695
UP_SEQ_FEATURE	DNA-binding region:Basic motif	9	3.62903	0.00119597	NM_007162, NM_006164, NM_001621, NM_005378, NM_021813, NM_022728, NM_022462, NM_207291, NM_004379	248	161	19113	4.30818	0.681087	0.0689361	1.86208
GOTERM_CC_FAT	GO:0000785~chromatin	9	3.62903	0.0041386	NM_022552, NM_006154, NM_006892, NM_005378, NM_006791, NM_005862, NM_003074, NM_015032, NM_004379, NM_175848	164	200	12782	3.50726	0.684286	0.0790517	5.33019
GOTERM_BP_FAT	GO:0006644~phospholipid metabolic process	9	3.62903	0.00774472	NM_147156, NM_020133, NM_018667, NM_181524, NM_000314, NM_020918, NM_000237, NM_000430, NM_001263	203	190	13528	3.15665	0.999996	0.192497	12.2029
GOTERM_BP_FAT	GO:0009314~response to radiation	9	3.62903	0.0102948	NM_000503, NM_003620, NM_006154, NM_032430, NM_006892, NM_005228, NM_000090, NM_000859, NM_005234, NM_175848	203	200	13528	2.99882	1	0.224252	15.9043
GOTERM_BP_FAT	GO:0019637~organophosphate metabolic process	9	3.62903	0.0102948	NM_147156, NM_020133, NM_018667, NM_181524, NM_000314, NM_020918, NM_000237, NM_000430, NM_001263	203	200	13528	2.99882	1	0.224252	15.9043
GOTERM_BP_FAT	GO:0035295~tube development	9	3.62903	0.0175823	NM_000503, NM_003111, NM_005378, NM_014491, NM_001233, NM_005841, NM_138473, NM_000192, NM_001709	203	220	13528	2.7262	1	0.307498	25.69
SP_PIR_KEYWORDS	DNA binding	9	3.62903	0.0738948	NM_007162, NM_018951, NM_003112, NM_153620, NM_021961, NM_002202, NM_138927, NM_138473, NM_004379	248	340	19235	2.05307	1	0.364032	63.8218
GOTERM_BP_FAT	GO:0048598~embryonic morphogenesis	9	3.62903	0.0896807	NM_000503, NM_018951, NM_001854, NM_003111, NM_153620, NM_030661, NM_001844, NM_138473, NM_000192	203	307	13528	1.95363	1	0.651945	79.2531
GOTERM_BP_FAT	GO:0048706~embryonic skeletal system development	8	3.22581	0.000148205	NM_000503, NM_000088, NM_001854, NM_003111, NM_030661, NM_001844, NM_153365, NM_138473	203	77	13528	6.92368	0.210539	0.0117507	0.247788
UP_SEQ_FEATURE	domain:Cadherin 5	8	3.22581	0.00023248	NM_018905, NM_018903, NM_018900, NM_018899, NM_018901, NM_018898, NM_018910, NM_018911, NM_001795, NM_018909, NM_018906	248	95	19113	6.48998	0.19912	0.0199835	0.364533
UP_SEQ_FEATURE	domain:Cadherin 3	8	3.22581	0.000359975	NM_018905, NM_018903, NM_018900, NM_018899, NM_018901, NM_018898, NM_018910, NM_018911, NM_001795, NM_018909, NM_018906	248	102	19113	6.04459	0.290956	0.0282465	0.563917
UP_SEQ_FEATURE	domain:Cadherin 4	8	3.22581	0.000359975	NM_018905, NM_018903, NM_018900, NM_018899, NM_018901, NM_018898, NM_018910, NM_018911, NM_001795, NM_018909, NM_018906	248	102	19113	6.04459	0.290956	0.0282465	0.563917
UP_SEQ_FEATURE	domain:Cadherin 1	8	3.22581	0.000429408	NM_018905, NM_018903, NM_018900, NM_018899, NM_018901, NM_018898, NM_018910, NM_018911, NM_001795, NM_018909, NM_018906	248	105	19113	5.87189	0.336464	0.028873	0.672345
UP_SEQ_FEATURE	domain:Cadherin 2	8	3.22581	0.000429408	NM_018905, NM_018903, NM_018900, NM_018899, NM_018901, NM_018898, NM_018910, NM_018911, NM_001795, NM_018909, NM_018906	248	105	19113	5.87189	0.336464	0.028873	0.672345
INTERPRO	IPR002126:Cadherin	8	3.22581	0.000746945	NM_018905, NM_018903, NM_018900, NM_018899, NM_018901, NM_018898, NM_018910, NM_018911, NM_001795, NM_018909, NM_018906	231	108	16659	5.34199	0.285556	0.0806264	1.05449
SMART	SM00112:CA	8	3.22581	0.00281332	NM_018905, NM_018903, NM_018900, NM_018899, NM_018901, NM_018898, NM_018910, NM_018911, NM_001795, NM_018909, NM_018906	160	108	9079	4.20324	0.320207	0.175505	3.25725
GOTERM_BP_FAT	GO:0007156~homophilic cell adhesion	8	3.22581	0.00350249	NM_018905, NM_018903, NM_018900, NM_018899, NM_018901, NM_018898, NM_018910, NM_018911, NM_001795, NM_018909, NM_018906	203	131	13528	4.06964	0.996288	0.110049	5.70388
KEGG_PATHWAY	hsa04722:Neurotrophin signaling pathway	8	3.22581	0.0036152	NM_005544, NM_181524, NM_001039802, NM_003404, NM_002039, NM_002086, NM_001222, NM_001709	83	124	5085	3.95258	0.298778	0.11158	3.92548
GOTERM_MF_FAT	GO:0004721~phosphoprotein phosphatase activity	8	3.22581	0.011379	NM_000503, NM_003620, NM_000314, NM_003800, NM_002710, NM_001222, NM_004100, NM_003463	193	165	12983	3.26155	0.987935	0.307968	14.6831
GOTERM_BP_FAT	GO:0030334~regulation of cell migration	8	3.22581	0.0135075	NM_005544, NM_181524, NM_000314, NM_005228, NM_002039, NM_019074, NM_003463, NM_000192	203	169	13528	3.15457	1	0.266461	20.3588
GOTERM_BP_FAT	GO:0048568~embryonic organ development	8	3.22581	0.0147278	NM_007162, NM_000503, NM_001854, NM_003111, NM_153620, NM_030661, NM_001844, NM_138473	203	172	13528	3.09955	1	0.276883	21.9919
GOTERM_BP_FAT	GO:0040012~regulation of locomotion	8	3.22581	0.0253391	NM_005544, NM_181524, NM_000314, NM_005228, NM_002039, NM_019074, NM_003463, NM_000192	203	192	13528	2.77668	1	0.382211	34.9238
GOTERM_BP_FAT	GO:0051270~regulation of cell motion	8	3.22581	0.025843	NM_005544, NM_181524, NM_000314, NM_005228, NM_002039, NM_019074, NM_003463, NM_000192	203	193	13528	2.7623	1	0.381228	35.4847
GOTERM_BP_FAT	GO:0042493~response to drug	8	3.22581	0.0435137	NM_002130, NM_000314, NM_006892, NM_006037, NM_001233, NM_000386, NM_004379, NM_001709, NM_175848	203	216	13528	2.46816	1	0.50469	52.5117
SP_PIR_KEYWORDS	cell division	8	3.22581	0.054685	NM_014397, NM_001241, NM_001039802, NM_005862, NM_004060, NM_000430, NM_002710, NM_015032	248	264	19235	2.35032	1	0.292473	52.5175
SP_PIR_KEYWORDS	host-virus interaction	8	3.22581	0.0756739	NM_021101, NM_006154, NM_181524, NM_001241, NM_003800, NM_002086, NM_138473, NM_004379	248	285	19235	2.17714	1	0.36522	64.7316
GOTERM_MF_FAT	GO:0016791~phosphatase activity	8	3.22581	0.076825	NM_000503, NM_003620, NM_000314, NM_003800, NM_002710, NM_001222, NM_004100, NM_003463	193	249	12983	2.16127	1	0.596474	67.0169
UP_SEQ_FEATURE	repeat:PXXP 1	7	2.82258	8.81695e-10	NM_018905, NM_018903, NM_018900, NM_018899, NM_018901, NM_018898, NM_018910, NM_018911, NM_018909, NM_018906	248	10	19113	53.948	8.42018e-07	4.21009e-07	1.38488e-06
UP_SEQ_FEATURE	repeat:PXXP 4	7	2.82258	8.81695e-10	NM_018905, NM_018903, NM_018900, NM_018899, NM_018901, NM_018898, NM_018910, NM_018911, NM_018909, NM_018906	248	10	19113	53.948	8.42018e-07	4.21009e-07	1.38488e-06
UP_SEQ_FEATURE	repeat:PXXP 2	7	2.82258	8.81695e-10	NM_018905, NM_018903, NM_018900, NM_018899, NM_018901, NM_018898, NM_018910, NM_018911, NM_018909, NM_018906	248	10	19113	53.948	8.42018e-07	4.21009e-07	1.38488e-06
UP_SEQ_FEATURE	repeat:PXXP 5	7	2.82258	8.81695e-10	NM_018905, NM_018903, NM_018900, NM_018899, NM_018901, NM_018898, NM_018910, NM_018911, NM_018909, NM_018906	248	10	19113	53.948	8.42018e-07	4.21009e-07	1.38488e-06
UP_SEQ_FEATURE	repeat:PXXP 3	7	2.82258	8.81695e-10	NM_018905, NM_018903, NM_018900, NM_018899, NM_018901, NM_018898, NM_018910, NM_018911, NM_018909, NM_018906	248	10	19113	53.948	8.42018e-07	4.21009e-07	1.38488e-06
UP_SEQ_FEATURE	domain:Fibrillar collagen NC1	7	2.82258	1.91877e-09	NM_000089, NM_000088, NM_015719, NM_000393, NM_001854, NM_000090, NM_001844	248	11	19113	49.0436	1.83243e-06	6.10809e-07	3.01381e-06
INTERPRO	IPR000885:Fibrillar collagen, C-terminal	7	2.82258	2.82998e-09	NM_000089, NM_000088, NM_015719, NM_000393, NM_001854, NM_000090, NM_001844	231	11	16659	45.8926	1.27349e-06	6.36745e-07	4.01488e-06
GOTERM_CC_FAT	GO:0005583~fibrillar collagen	7	2.82258	3.40181e-09	NM_000089, NM_000088, NM_015719, NM_000393, NM_001854, NM_000090, NM_001844	164	12	12782	45.4644	9.45702e-07	3.15234e-07	4.49302e-06
SMART	SM00038:COLFI	7	2.82258	1.12839e-08	NM_000089, NM_000088, NM_015719, NM_000393, NM_001854, NM_000090, NM_001844	160	11	9079	36.1097	1.5459e-06	1.5459e-06	1.32633e-05
GOTERM_BP_FAT	GO:0030199~collagen fibril organization	7	2.82258	3.67074e-06	NM_000089, NM_000088, NM_015719, NM_000393, NM_001854, NM_000090, NM_001844	203	29	13528	16.0856	0.00583774	0.00117028	0.00614419
INTERPRO	IPR013164:Cadherin, N-terminal	7	2.82258	0.0001442	NM_018905, NM_018903, NM_018900, NM_018899, NM_018901, NM_018898, NM_018910, NM_018911, NM_018909, NM_018906	231	58	16659	8.70376	0.0628338	0.0213993	0.204381
UP_SEQ_FEATURE	domain:Cadherin 6	7	2.82258	0.000362033	NM_018905, NM_018903, NM_018900, NM_018899, NM_018901, NM_018898, NM_018910, NM_018911, NM_018909, NM_018906	248	73	19113	7.39013	0.292349	0.0262496	0.567132
GOTERM_CC_FAT	GO:0005604~basement membrane	7	2.82258	0.000472226	NM_002293, NM_001846, NM_001855, NM_001845, NM_000092, NM_001844, NM_000138	164	78	12782	6.99453	0.123054	0.0185837	0.621909
UP_SEQ_FEATURE	domain:Leucine-zipper	7	2.82258	0.00306825	NM_007162, NM_006164, NM_005378, NM_021813, NM_014491, NM_207291, NM_004379	248	110	19113	4.90436	0.946853	0.136477	4.71207
GOTERM_CC_FAT	GO:0044454~nuclear chromosome part	7	2.82258	0.00470043	NM_022552, NM_032701, NM_006892, NM_198935, NM_006791, NM_003074, NM_017635, NM_175848	164	122	12782	4.47191	0.730126	0.0836163	6.03318
GOTERM_BP_FAT	GO:0007411~axon guidance	7	2.82258	0.00533818	NM_021728, NM_020796, NM_005045, NM_153620, NM_002202, NM_003872, NM_001709	203	107	13528	4.35965	0.999804	0.143775	8.56975
SP_PIR_KEYWORDS	neurogenesis	7	2.82258	0.0115273	NM_020796, NM_000555, NM_020443, NM_003074, NM_022728, NM_000430, NM_003872	248	146	19235	3.71865	0.962416	0.100436	14.2347
UP_SEQ_FEATURE	compositionally biased region:Poly-Gln	7	2.82258	0.0138238	NM_007162, NM_021728, NM_014903, NM_005544, NM_003111, NM_018416, NM_014491	248	151	19113	3.57271	0.999998	0.425302	19.6393
UP_SEQ_FEATURE	compositionally biased region:Gln-rich	7	2.82258	0.0138238	NM_007162, NM_001621, NM_198935, NM_002202, NM_053002, NM_014071, NM_198465	248	151	19113	3.57271	0.999998	0.425302	19.6393
GOTERM_BP_FAT	GO:0048562~embryonic organ morphogenesis	7	2.82258	0.0147636	NM_000503, NM_001854, NM_003111, NM_153620, NM_030661, NM_001844, NM_138473	203	133	13528	3.50739	1	0.274277	22.0393
GOTERM_CC_FAT	GO:0000228~nuclear chromosome	7	2.82258	0.0175944	NM_022552, NM_032701, NM_006892, NM_198935, NM_006791, NM_003074, NM_017635, NM_175848	164	162	12782	3.36774	0.992808	0.218656	20.8995
GOTERM_BP_FAT	GO:0044087~regulation of cellular component biogenesis	7	2.82258	0.0197574	NM_001621, NM_000314, NM_001039802, NM_000092, NM_003081, NM_001233, NM_006135	203	142	13528	3.28509	1	0.331616	28.3964
GOTERM_MF_FAT	GO:0043566~structure-specific DNA binding	7	2.82258	0.0207315	NM_030625, NM_003111, NM_005228, NM_003211, NM_207291, NM_138473, NM_004379	193	145	12983	3.24749	0.999692	0.346625	25.2251
GOTERM_BP_FAT	GO:0030900~forebrain development	7	2.82258	0.0265334	NM_021728, NM_000503, NM_005045, NM_002202, NM_014491, NM_000430, NM_004379	203	152	13528	3.06897	1	0.382414	36.2458
SP_PIR_KEYWORDS	DNA damage	7	2.82258	0.0493602	NM_000503, NM_005316, NM_006791, NM_003211, NM_006852, NM_004100, NM_003348	248	205	19235	2.64841	0.999999	0.289	48.8505
GOTERM_CC_FAT	GO:0005667~transcription factor complex	7	2.82258	0.0522368	NM_007162, NM_018951, NM_005316, NM_021961, NM_057175, NM_014071, NM_004379	164	210	12782	2.59797	1	0.436534	50.7668
GOTERM_BP_FAT	GO:0051130~positive regulation of cellular component organization	7	2.82258	0.0543177	NM_002314, NM_181524, NM_001621, NM_006892, NM_001039802, NM_001233, NM_003348, NM_175848	203	181	13528	2.57725	1	0.542231	60.735
GOTERM_BP_FAT	GO:0051960~regulation of nervous system development	7	2.82258	0.0684801	NM_002314, NM_000503, NM_006892, NM_002202, NM_000092, NM_003081, NM_001709, NM_175848	203	192	13528	2.4296	1	0.598467	69.499
GOTERM_BP_FAT	GO:0060284~regulation of cell development	7	2.82258	0.0873562	NM_002314, NM_000503, NM_006892, NM_006037, NM_002202, NM_000092, NM_001709, NM_175848	203	205	13528	2.27553	1	0.647046	78.3482
GOTERM_BP_FAT	GO:0032940~secretion by cell	7	2.82258	0.0904891	NM_020475, NM_006421, NM_018667, NM_005502, NM_003081, NM_001222, NM_001709	203	207	13528	2.25354	1	0.652824	79.5593
GOTERM_BP_FAT	GO:0007517~muscle organ development	7	2.82258	0.0967949	NM_001854, NM_000314, NM_001858, NM_014491, NM_001233, NM_004369, NM_000192	203	211	13528	2.21082	1	0.671163	81.8064
GOTERM_BP_FAT	GO:0048514~blood vessel morphogenesis	7	2.82258	0.0967949	NM_001855, NM_000314, NM_004926, NM_030661, NM_057175, NM_019074, NM_003872	203	211	13528	2.21082	1	0.671163	81.8064
SP_PIR_KEYWORDS	pyroglutamic acid	6	2.41935	0.000299095	NM_000089, NM_000088, NM_000393, NM_000090, NM_001844, NM_004369	248	46	19235	10.1166	0.0811722	0.0046921	0.3954
GOTERM_BP_FAT	GO:0043193~positive regulation of gene-specific transcription	6	2.41935	0.00971567	NM_007162, NM_003822, NM_006037, NM_207291, NM_000192, NM_004379	203	87	13528	4.59589	1	0.218999	15.0768
KEGG_PATHWAY	hsa05222:Small cell lung cancer	6	2.41935	0.0110123	NM_002293, NM_181524, NM_001846, NM_000314, NM_001845, NM_000092	83	84	5085	4.37608	0.662165	0.237612	11.5241
KEGG_PATHWAY	hsa04012:ErbB signaling pathway	6	2.41935	0.0126969	NM_003010, NM_181524, NM_005228, NM_002039, NM_002086, NM_001222	83	87	5085	4.22518	0.714142	0.221551	13.1762
GOTERM_MF_FAT	GO:0030674~protein binding, bridging	6	2.41935	0.012769	NM_000089, NM_001854, NM_001858, NM_013281, NM_002039, NM_002086	193	94	12983	4.29379	0.992991	0.317221	16.3326
GOTERM_MF_FAT	GO:0003690~double-stranded DNA binding	6	2.41935	0.0144737	NM_003111, NM_005228, NM_003211, NM_207291, NM_138473, NM_004379	193	97	12983	4.161	0.996403	0.312833	18.3151
UP_SEQ_FEATURE	domain:Helix-loop-helix motif	6	2.41935	0.0162806	NM_007162, NM_001621, NM_005378, NM_022728, NM_022462, NM_207291	248	114	19113	4.05624	1	0.465828	22.7269
GOTERM_BP_FAT	GO:0030324~lung development	6	2.41935	0.0163123	NM_003111, NM_005378, NM_014491, NM_001233, NM_138473, NM_000192	203	99	13528	4.03881	1	0.29515	24.0656
GOTERM_BP_FAT	GO:0030323~respiratory tube development	6	2.41935	0.0183345	NM_003111, NM_005378, NM_014491, NM_001233, NM_138473, NM_000192	203	102	13528	3.92002	1	0.315042	26.6367
INTERPRO	IPR001092:Basic helix-loop-helix dimerisation region bHLH	6	2.41935	0.0209545	NM_007162, NM_001621, NM_005378, NM_022728, NM_022462, NM_207291	231	114	16659	3.79563	0.999927	0.579512	25.9508
GOTERM_BP_FAT	GO:0060541~respiratory system development	6	2.41935	0.02286	NM_003111, NM_005378, NM_014491, NM_001233, NM_138473, NM_000192	203	108	13528	3.70224	1	0.365787	32.097
GOTERM_BP_FAT	GO:0001655~urogenital system development	6	2.41935	0.0245155	NM_000503, NM_003012, NM_005841, NM_173039, NM_000138, NM_001709	203	110	13528	3.63493	1	0.375813	33.9972
GOTERM_BP_FAT	GO:0007611~learning or memory	6	2.41935	0.0253715	NM_000314, NM_014491, NM_000430, NM_003081, NM_000859, NM_001709	203	111	13528	3.60218	1	0.379125	34.96
SP_PIR_KEYWORDS	protein phosphatase	6	2.41935	0.0263201	NM_000503, NM_003620, NM_000314, NM_002710, NM_004100, NM_003463	248	130	19235	3.57971	0.999473	0.189154	29.7603
GOTERM_BP_FAT	GO:0001503~ossification	6	2.41935	0.028986	NM_000088, NM_000393, NM_003111, NM_005228, NM_001844, NM_138473	203	115	13528	3.47689	1	0.406245	38.8819
GOTERM_BP_FAT	GO:0014706~striated muscle tissue development	6	2.41935	0.0329111	NM_001854, NM_000314, NM_001858, NM_014491, NM_001233, NM_000192	203	119	13528	3.36002	1	0.440202	42.8883
GOTERM_BP_FAT	GO:0060348~bone development	6	2.41935	0.0371528	NM_000088, NM_000393, NM_003111, NM_005228, NM_001844, NM_138473	203	123	13528	3.25075	1	0.470413	46.9395
GOTERM_BP_FAT	GO:0060537~muscle tissue development	6	2.41935	0.0393938	NM_001854, NM_000314, NM_001858, NM_014491, NM_001233, NM_000192	203	125	13528	3.19874	1	0.48714	48.9693
SP_PIR_KEYWORDS	Acyltransferase	6	2.41935	0.0476784	NM_020133, NM_001918, NM_015336, NM_024771, NM_020918, NM_015457	248	153	19235	3.04159	0.999999	0.298471	47.6389
GOTERM_BP_FAT	GO:0006470~protein amino acid dephosphorylation	6	2.41935	0.04917	NM_000503, NM_003620, NM_000314, NM_003800, NM_002710, NM_003463	203	133	13528	3.00633	1	0.535086	56.9999
SMART	SM00353:HLH	6	2.41935	0.0496178	NM_007162, NM_001621, NM_005378, NM_022728, NM_022462, NM_207291	160	114	9079	2.98651	0.999062	0.687144	45.0189
GOTERM_BP_FAT	GO:0032583~regulation of gene-specific transcription	6	2.41935	0.0504839	NM_007162, NM_003822, NM_006037, NM_207291, NM_000192, NM_004379	203	134	13528	2.9839	1	0.538005	57.9838
GOTERM_BP_FAT	GO:0043405~regulation of MAP kinase activity	6	2.41935	0.0602562	NM_000899, NM_005228, NM_021643, NM_000859, NM_005841, NM_002039	203	141	13528	2.83576	1	0.562225	64.6644
GOTERM_MF_FAT	GO:0003682~chromatin binding	6	2.41935	0.0718926	NM_022552, NM_003111, NM_006791, NM_002202, NM_003074, NM_014071	193	150	12983	2.69078	1	0.593413	64.4858
GOTERM_BP_FAT	GO:0016311~dephosphorylation	6	2.41935	0.0810562	NM_000503, NM_003620, NM_000314, NM_003800, NM_002710, NM_003463	203	154	13528	2.59638	1	0.642709	75.7058
GOTERM_BP_FAT	GO:0043434~response to peptide hormone stimulus	6	2.41935	0.0810562	NM_000088, NM_005544, NM_181524, NM_001233, NM_002039, NM_002086	203	154	13528	2.59638	1	0.642709	75.7058
GOTERM_MF_FAT	GO:0004713~protein tyrosine kinase activity	6	2.41935	0.0993491	NM_014397, NM_005544, NM_003010, NM_005228, NM_001233, NM_003872	193	166	12983	2.43143	1	0.645002	76.588
SP_PIR_KEYWORDS	dna repair	6	2.41935	0.099928	NM_000503, NM_005316, NM_006791, NM_003211, NM_004100, NM_003348	248	191	19235	2.43645	1	0.418251	75.2005
PIR_SUPERFAMILY	PIRSF002255:collagen alpha 1(I) chain	5	2.01613	1.75556e-07	NM_000089, NM_000088, NM_000393, NM_000090, NM_001844	104	5	7396	71.1154	2.14176e-05	2.14176e-05	0.000202129
UP_SEQ_FEATURE	propeptide:N-terminal propeptide	5	2.01613	4.00148e-07	NM_000089, NM_000088, NM_001854, NM_000090, NM_001844	248	6	19113	64.2238	0.000382068	9.55307e-05	0.000628509
UP_SEQ_FEATURE	region of interest:5 X 4 AA repeats of P-X-X-P	5	2.01613	9.24187e-07	NM_018905, NM_018903, NM_018900, NM_018910, NM_018911, NM_018909	248	7	19113	55.049	0.000882209	0.000147089	0.00145161
UP_SEQ_FEATURE	propeptide:C-terminal propeptide	5	2.01613	1.82959e-06	NM_000089, NM_000088, NM_000393, NM_001854, NM_000090	248	8	19113	48.1678	0.00174574	0.000249578	0.0028737
GOTERM_MF_FAT	GO:0048407~platelet-derived growth factor binding	5	2.01613	1.41051e-05	NM_000089, NM_000088, NM_001845, NM_000090, NM_001844	193	11	12983	30.577	0.00542981	0.00181322	0.0195701
GOTERM_MF_FAT	GO:0051219~phosphoprotein binding	5	2.01613	0.000623249	NM_006154, NM_003404, NM_000430, NM_001233, NM_002086	193	27	12983	12.4573	0.213883	0.0393145	0.861342
GOTERM_BP_FAT	GO:0043588~skin development	5	2.01613	0.000855337	NM_000089, NM_000088, NM_015719, NM_000393, NM_000090	203	29	13528	11.4897	0.74458	0.0343908	1.42213
GOTERM_BP_FAT	GO:0000079~regulation of cyclin-dependent protein kinase activity	5	2.01613	0.0085262	NM_001241, NM_000314, NM_005228, NM_005316, NM_004060	203	54	13528	6.17041	0.999999	0.203578	13.3532
GOTERM_BP_FAT	GO:0010552~positive regulation of specific transcription from RNA polymerase II promoter	5	2.01613	0.0102885	NM_007162, NM_006037, NM_207291, NM_000192, NM_004379	203	57	13528	5.84565	1	0.227201	15.8953
KEGG_PATHWAY	hsa05214:Glioma	5	2.01613	0.0182109	NM_181524, NM_000314, NM_005228, NM_002086, NM_001222	83	63	5085	4.86231	0.834886	0.25932	18.3898
UP_SEQ_FEATURE	short sequence motif:Cell attachment site	5	2.01613	0.0272978	NM_000088, NM_000393, NM_001858, NM_000092, NM_004369	248	88	19113	4.37889	1	0.598056	35.2559
UP_SEQ_FEATURE	cross-link:Glycyl lysine isopeptide (Lys-Gly) (interchain with G-Cter in SUMO)	5	2.01613	0.0283021	NM_003111, NM_006037, NM_003211, NM_138473, NM_003222	248	89	19113	4.32969	1	0.599061	36.2979
GOTERM_BP_FAT	GO:0048839~inner ear development	5	2.01613	0.0304387	NM_000503, NM_001854, NM_153620, NM_001844, NM_001709	203	79	13528	4.21775	1	0.418301	40.3945
SP_PIR_KEYWORDS	deafness	5	2.01613	0.0400106	NM_000503, NM_001854, NM_000304, NM_001844, NM_004100	248	100	19235	3.87802	0.99999	0.262212	41.7716
GOTERM_BP_FAT	GO:0030099~myeloid cell differentiation	5	2.01613	0.0504901	NM_003111, NM_001039802, NM_001001890, NM_014071, NM_138473	203	93	13528	3.58282	1	0.534734	57.9884
GOTERM_BP_FAT	GO:0010551~regulation of specific transcription from RNA polymerase II promoter	5	2.01613	0.0521438	NM_007162, NM_006037, NM_207291, NM_000192, NM_004379	203	94	13528	3.5447	1	0.539991	59.1965
GOTERM_BP_FAT	GO:0043583~ear development	5	2.01613	0.0538268	NM_000503, NM_001854, NM_153620, NM_001844, NM_001709	203	95	13528	3.50739	1	0.542043	60.3924
KEGG_PATHWAY	hsa05215:Prostate cancer	5	2.01613	0.0546639	NM_181524, NM_000314, NM_005228, NM_002086, NM_004379	83	89	5085	3.44186	0.99595	0.423572	46.2901
GOTERM_BP_FAT	GO:0001822~kidney development	5	2.01613	0.055539	NM_000503, NM_005841, NM_173039, NM_000138, NM_001709	203	96	13528	3.47085	1	0.544194	61.5752
GOTERM_MF_FAT	GO:0004725~protein tyrosine phosphatase activity	5	2.01613	0.068314	NM_000503, NM_000314, NM_003800, NM_004100, NM_003463	193	104	12983	3.23411	1	0.610087	62.5378
GOTERM_MF_FAT	GO:0019838~growth factor binding	5	2.01613	0.0702374	NM_000089, NM_000088, NM_001845, NM_000090, NM_001844	193	105	12983	3.20331	1	0.608209	63.5968
GOTERM_BP_FAT	GO:0007265~Ras protein signal transduction	5	2.01613	0.0722496	NM_000089, NM_002314, NM_005502, NM_003404, NM_002086	203	105	13528	3.17335	1	0.612992	71.5005
KEGG_PATHWAY	hsa04912:GnRH signaling pathway	5	2.01613	0.0726766	NM_003010, NM_005228, NM_001039802, NM_002086, NM_001222	83	98	5085	3.12577	0.999385	0.489424	56.5818
GOTERM_BP_FAT	GO:0006730~one-carbon metabolic process	5	2.01613	0.0868206	NM_022552, NM_032701, NM_006892, NM_017635, NM_018433, NM_175848	203	112	13528	2.97502	1	0.647314	78.1346
GOTERM_BP_FAT	GO:0048705~skeletal system morphogenesis	5	2.01613	0.0868206	NM_000503, NM_000088, NM_001854, NM_030661, NM_001844	203	112	13528	2.97502	1	0.647314	78.1346
UP_SEQ_FEATURE	region of interest:Nonhelical region (C-terminal)	4	1.6129	8.44813e-06	NM_000088, NM_001854, NM_000090, NM_001844	248	4	19113	77.0685	0.00803554	0.000896043	0.0132686
UP_SEQ_FEATURE	glycosylation site:O-linked (Gal...)	4	1.6129	0.000169092	NM_000088, NM_000090, NM_001844, NM_004369	248	9	19113	34.2527	0.149131	0.01602	0.265263
SP_PIR_KEYWORDS	Ehlers-Danlos syndrome	4	1.6129	0.000319835	NM_000089, NM_000088, NM_000393, NM_000090	248	11	19235	28.2038	0.0865509	0.00475328	0.422764
SP_PIR_KEYWORDS	cell binding	4	1.6129	0.000849063	NM_002293, NM_001846, NM_001845, NM_004369	248	15	19235	20.6828	0.213676	0.0119474	1.11868
UP_SEQ_FEATURE	domain:VWFC	4	1.6129	0.00150714	NM_000088, NM_000393, NM_000090, NM_001844	248	18	19113	17.1263	0.763169	0.0769046	2.34121
UP_SEQ_FEATURE	domain:TSP N-terminal	4	1.6129	0.00311895	NM_015719, NM_001854, NM_001855, NM_001858	248	23	19113	13.4032	0.949372	0.13243	4.78815
INTERPRO	IPR003129:Laminin G, thrombospondin-type, N-terminal	4	1.6129	0.00329512	NM_015719, NM_001854, NM_001855, NM_001858	231	22	16659	13.1122	0.773555	0.19118	4.57456
SMART	SM00210:TSPN	4	1.6129	0.00635646	NM_015719, NM_001854, NM_001855, NM_001858	160	22	9079	10.317	0.58256	0.196199	7.22132
BIOCARTA	h_crebPathway:Transcription factor CREB and its extracellular signals	4	1.6129	0.00712224	NM_181524, NM_002086, NM_001222, NM_004379	34	18	1437	9.39216	0.527875	0.527875	7.69422
INTERPRO	IPR006671:Cyclin, N-terminal	4	1.6129	0.0104454	NM_001241, NM_004060, NM_019084, NM_152523	231	33	16659	8.74144	0.991131	0.44603	13.8403
SP_PIR_KEYWORDS	basement membrane	4	1.6129	0.0136027	NM_002293, NM_001846, NM_001845, NM_000092	248	39	19235	7.95492	0.979266	0.114076	16.5892
INTERPRO	IPR013763:Cyclin-related	4	1.6129	0.014289	NM_001241, NM_004060, NM_019084, NM_152523	231	37	16659	7.79642	0.998461	0.513054	18.4684
GOTERM_BP_FAT	GO:0008286~insulin receptor signaling pathway	4	1.6129	0.0175576	NM_005544, NM_181524, NM_002039, NM_002086	203	37	13528	7.20437	1	0.310475	25.6587
INTERPRO	IPR001007:von Willebrand factor, type C	4	1.6129	0.0176306	NM_000088, NM_000393, NM_000090, NM_001844	231	40	16659	7.21169	0.999666	0.550874	22.3032
INTERPRO	IPR006670:Cyclin	4	1.6129	0.0176306	NM_001241, NM_004060, NM_019084, NM_152523	231	40	16659	7.21169	0.999666	0.550874	22.3032
GOTERM_MF_FAT	GO:0019903~protein phosphatase binding	4	1.6129	0.0196966	NM_181524, NM_005228, NM_001795, NM_005822	193	39	12983	6.89943	0.999537	0.347273	24.1211
BIOCARTA	h_egfPathway:EGF Signaling Pathway	4	1.6129	0.0200231	NM_003010, NM_181524, NM_005228, NM_002086	34	26	1437	6.50226	0.880418	0.654194	20.2728
SP_PIR_KEYWORDS	alternative promoter usage	4	1.6129	0.0224003	NM_020475, NM_022552, NM_005627, NM_001709	248	47	19235	6.60089	0.998357	0.167383	25.9215
GOTERM_BP_FAT	GO:0002790~peptide secretion	4	1.6129	0.0230686	NM_018667, NM_005502, NM_003081, NM_001222	203	41	13528	6.5015	1	0.361414	32.3392
SP_PIR_KEYWORDS	cyclin	4	1.6129	0.0263324	NM_001241, NM_004060, NM_019084, NM_152523	248	50	19235	6.20484	0.999475	0.184625	29.772
GOTERM_MF_FAT	GO:0019902~phosphatase binding	4	1.6129	0.0270592	NM_181524, NM_005228, NM_001795, NM_005822	193	44	12983	6.1154	0.999975	0.411064	31.6576
GOTERM_MF_FAT	GO:0004722~protein serine/threonine phosphatase activity	4	1.6129	0.0286847	NM_003620, NM_000314, NM_002710, NM_001222	193	45	12983	5.9795	0.999987	0.414308	33.225
SMART	SM00385:CYCLIN	4	1.6129	0.0324587	NM_001241, NM_004060, NM_019084, NM_152523	160	40	9079	5.67438	0.989118	0.595103	32.1489
SMART	SM00214:VWC	4	1.6129	0.0324587	NM_000088, NM_000393, NM_000090, NM_001844	160	40	9079	5.67438	0.989118	0.595103	32.1489
GOTERM_CC_FAT	GO:0000790~nuclear chromatin	4	1.6129	0.0329529	NM_022552, NM_006892, NM_006791, NM_003074, NM_175848	164	55	12782	5.66829	0.99991	0.333031	35.7614
GOTERM_BP_FAT	GO:0030183~B cell differentiation	4	1.6129	0.0347124	NM_003111, NM_181524, NM_022893, NM_006037	203	48	13528	5.55337	1	0.454425	44.643
KEGG_PATHWAY	hsa00561:Glycerolipid metabolism	4	1.6129	0.0353002	NM_020133, NM_020918, NM_000237, NM_152910	83	45	5085	5.44578	0.970458	0.395369	32.7917
OMIM_DISEASE	Common variants at 30 loci contribute to polygenic dyslipidemia	4	1.6129	0.0362455	NM_173683, NM_005502, NM_000237, NM_000859	61	45	3671	5.34936	0.998253	0.958206	36.3194
GOTERM_BP_FAT	GO:0007163~establishment or maintenance of cell polarity	4	1.6129	0.0365816	NM_020475, NM_032430, NM_001039802, NM_000430	203	49	13528	5.44003	1	0.468663	46.4102
BIOCARTA	h_p38mapkPathway:p38 MAPK Signaling Pathway	4	1.6129	0.0376784	NM_003010, NM_001039802, NM_002086, NM_004379	34	33	1437	5.12299	0.982273	0.635115	34.9622
GOTERM_BP_FAT	GO:0055088~lipid homeostasis	4	1.6129	0.0404721	NM_003822, NM_005502, NM_000237, NM_207291	203	51	13528	5.2267	1	0.493047	49.9197
GOTERM_BP_FAT	GO:0015833~peptide transport	4	1.6129	0.0466829	NM_018667, NM_005502, NM_003081, NM_001222	203	54	13528	4.93633	1	0.519633	55.078
SP_PIR_KEYWORDS	alternative initiation	4	1.6129	0.049188	NM_016548, NM_003111, NM_003404, NM_001233	248	64	19235	4.84753	0.999999	0.300126	48.7276
KEGG_PATHWAY	hsa05213:Endometrial cancer	4	1.6129	0.0507745	NM_181524, NM_000314, NM_005228, NM_002086	83	52	5085	4.7127	0.993944	0.433007	43.7955
GOTERM_BP_FAT	GO:0042472~inner ear morphogenesis	4	1.6129	0.0510692	NM_000503, NM_001854, NM_153620, NM_001844	203	56	13528	4.76003	1	0.535621	58.4152
GOTERM_MF_FAT	GO:0010843~promoter binding	4	1.6129	0.0520821	NM_007162, NM_003822, NM_006037, NM_138473	193	57	12983	4.72066	1	0.576946	52.3924
SP_PIR_KEYWORDS	angiogenesis	4	1.6129	0.0530408	NM_001846, NM_001855, NM_001845, NM_057175	248	66	19235	4.70064	1	0.290177	51.412
GOTERM_BP_FAT	GO:0048704~embryonic skeletal system morphogenesis	4	1.6129	0.0533348	NM_000503, NM_001854, NM_030661, NM_001844	203	57	13528	4.67652	1	0.541846	60.0463
GOTERM_BP_FAT	GO:0030518~steroid hormone receptor signaling pathway	4	1.6129	0.0556481	NM_006154, NM_004229, NM_014071, NM_018433	203	58	13528	4.59589	1	0.541844	61.6494
GOTERM_BP_FAT	GO:0043543~protein amino acid acylation	4	1.6129	0.0604158	NM_032329, NM_015336, NM_006791, NM_057175	203	60	13528	4.44269	1	0.560212	64.7648
GOTERM_BP_FAT	GO:0030879~mammary gland development	4	1.6129	0.0679127	NM_005544, NM_001233, NM_207291, NM_004379	203	63	13528	4.23114	1	0.598275	69.1865
GOTERM_BP_FAT	GO:0001764~neuron migration	4	1.6129	0.0705016	NM_005045, NM_000555, NM_000430, NM_001233	203	64	13528	4.16502	1	0.606583	70.5882
GOTERM_BP_FAT	GO:0042471~ear morphogenesis	4	1.6129	0.0758108	NM_000503, NM_001854, NM_153620, NM_001844	203	66	13528	4.03881	1	0.622727	73.2773
GOTERM_BP_FAT	GO:0032869~cellular response to insulin stimulus	4	1.6129	0.0812913	NM_005544, NM_181524, NM_002039, NM_002086	203	68	13528	3.92002	1	0.641024	75.8096
GOTERM_BP_FAT	GO:0043414~biopolymer methylation	4	1.6129	0.0840943	NM_022552, NM_032701, NM_006892, NM_017635, NM_175848	203	69	13528	3.86321	1	0.643066	77.0158
GOTERM_BP_FAT	GO:0035270~endocrine system development	4	1.6129	0.0840943	NM_000503, NM_030661, NM_002202, NM_004379	203	69	13528	3.86321	1	0.643066	77.0158
KEGG_PATHWAY	hsa00564:Glycerophospholipid metabolism	4	1.6129	0.0961613	NM_020133, NM_020918, NM_152910, NM_001263	83	68	5085	3.60383	0.99995	0.562065	67.3041
GOTERM_BP_FAT	GO:0051216~cartilage development	4	1.6129	0.0987113	NM_000088, NM_001854, NM_030661, NM_001844	203	74	13528	3.60218	1	0.676214	82.4419
UP_SEQ_FEATURE	repeat:PXXP 6	3	1.20968	0.000981063	NM_018900, NM_018899, NM_018901, NM_018898, NM_018906	248	4	19113	57.8014	0.608345	0.0605791	1.52989
UP_SEQ_FEATURE	region of interest:6 X 4 AA repeats of P-X-X-P	3	1.20968	0.000981063	NM_018900, NM_018899, NM_018901, NM_018898, NM_018906	248	4	19113	57.8014	0.608345	0.0605791	1.52989
PIR_SUPERFAMILY	PIRSF037570:transcription factor, Sp1/Sp2/Sp3/Sp4 types	3	1.20968	0.00113165	NM_003111, NM_003112, NM_138473	104	4	7396	53.3365	0.129023	0.0667383	1.29522
SP_PIR_KEYWORDS	skin	3	1.20968	0.00160092	NM_000089, NM_000088, NM_000090	248	5	19235	46.5363	0.364551	0.0203992	2.09962
INTERPRO	IPR018117:C-5 cytosine-specific DNA methylase, active site	3	1.20968	0.00184655	NM_022552, NM_006892, NM_020443, NM_175848	231	5	16659	43.2701	0.564698	0.153244	2.58804
GOTERM_CC_FAT	GO:0005587~collagen type IV	3	1.20968	0.00234423	NM_001846, NM_001845, NM_000092	164	6	12782	38.9695	0.479238	0.0699303	3.05228
UP_SEQ_FEATURE	domain:Collagen IV NC1	3	1.20968	0.00241102	NM_001846, NM_001845, NM_000092	248	6	19113	38.5343	0.900272	0.11426	3.72058
INTERPRO	IPR001442:Type 4 procollagen, C-terminal repeat	3	1.20968	0.00274463	NM_001846, NM_001845, NM_000092	231	6	16659	36.0584	0.709683	0.186273	3.82412
GOTERM_CC_FAT	GO:0030935~sheet-forming collagen	3	1.20968	0.00325447	NM_001846, NM_001845, NM_000092	164	7	12782	33.4024	0.595951	0.0727372	4.21407
GOTERM_CC_FAT	GO:0000780~condensed nuclear chromosome, centromeric region	3	1.20968	0.00325447	NM_032701, NM_198935, NM_017635	164	7	12782	33.4024	0.595951	0.0727372	4.21407
SP_PIR_KEYWORDS	cartilage	3	1.20968	0.00330528	NM_000088, NM_001884, NM_001844	248	7	19235	33.2402	0.608176	0.0353947	4.29005
PIR_SUPERFAMILY	PIRSF002258:collagen alpha 1(IV) chain	3	1.20968	0.00385388	NM_001846, NM_001845, NM_000092	104	7	7396	30.478	0.375674	0.145319	4.34843
SMART	SM00111:C4	3	1.20968	0.00436527	NM_001846, NM_001845, NM_000092	160	6	9079	28.3719	0.450832	0.181092	5.01227
UP_SEQ_FEATURE	region of interest:Nonhelical region	3	1.20968	0.00442433	NM_015719, NM_001854, NM_004369	248	8	19113	28.9007	0.985515	0.175091	6.7277
OMIM_DISEASE	A genome-wide association study of breast and prostate cancer in the NHLBI's Framingham Heart Study	3	1.20968	0.00523382	NM_000088, NM_001884, NM_000138	61	7	3671	25.7916	0.594478	0.594478	6.21317
SP_PIR_KEYWORDS	lissencephaly	3	1.20968	0.00690493	NM_005045, NM_000555, NM_000430	248	10	19235	23.2681	0.859264	0.0676352	8.76821
GOTERM_BP_FAT	GO:0010812~negative regulation of cell-substrate adhesion	3	1.20968	0.0111671	NM_000088, NM_181524, NM_000314	203	11	13528	18.1747	1	0.234586	17.1364
GOTERM_MF_FAT	GO:0045309~protein phosphorylated amino acid binding	3	1.20968	0.0130258	NM_006154, NM_003404, NM_002086	193	12	12983	16.8174	0.993661	0.303368	16.634
BIOCARTA	h_calcineurinPathway:Effects of calcineurin in Keratinocyte Differentiation	3	1.20968	0.0205163	NM_003111, NM_002356, NM_138473	34	10	1437	12.6794	0.886576	0.515937	20.7211
UP_SEQ_FEATURE	domain:PWWP	3	1.20968	0.0246125	NM_022552, NM_006892, NM_006624, NM_175848	248	19	19113	12.1687	1	0.585817	32.3908
GOTERM_BP_FAT	GO:0016575~histone deacetylation	3	1.20968	0.0260412	NM_002634, NM_006791, NM_006037	203	17	13528	11.7601	1	0.380134	35.7041
GOTERM_CC_FAT	GO:0031985~Golgi cisterna	3	1.20968	0.0315938	NM_147156, NM_018667, NM_014918	164	22	12782	10.628	0.999867	0.333472	34.5587
INTERPRO	IPR000313:PWWP	3	1.20968	0.0365704	NM_022552, NM_006892, NM_006624, NM_175848	231	22	16659	9.83412	1	0.752685	41.0539
GOTERM_CC_FAT	GO:0031984~organelle subcompartment	3	1.20968	0.0371302	NM_147156, NM_018667, NM_014918	164	24	12782	9.74238	0.999973	0.354854	39.3313
UP_SEQ_FEATURE	metal ion-binding site:Iron; catalytic	3	1.20968	0.0410562	NM_030625, NM_004241, NM_018433	248	25	19113	9.24823	1	0.71382	48.2363
GOTERM_BP_FAT	GO:0006476~protein amino acid deacetylation	3	1.20968	0.0421375	NM_002634, NM_006791, NM_006037	203	22	13528	9.08733	1	0.500226	51.355
BBID	104.Insulin_signaling	3	1.20968	0.0437425	NM_005544, NM_181524, NM_002086	10	14	358	7.67143	0.572514	0.572514	28.4813
BIOCARTA	h_spryPathway:Sprouty regulation of tyrosine kinase signals	3	1.20968	0.0445661	NM_005228, NM_005841, NM_002086	34	15	1437	8.45294	0.991662	0.616104	39.9901
GOTERM_BP_FAT	GO:0001755~neural crest cell migration	3	1.20968	0.0457067	NM_000899, NM_002202, NM_003872	203	23	13528	8.69223	1	0.51542	54.3017
GOTERM_BP_FAT	GO:0001892~embryonic placenta development	3	1.20968	0.0493829	NM_007162, NM_003111, NM_138473	203	24	13528	8.33005	1	0.53329	57.1608
GOTERM_CC_FAT	GO:0005720~nuclear heterochromatin	3	1.20968	0.0524181	NM_022552, NM_006892, NM_003074, NM_175848	164	29	12782	8.06266	1	0.425567	50.8911
GOTERM_BP_FAT	GO:0021675~nerve development	3	1.20968	0.0531621	NM_153620, NM_030661, NM_001709	203	25	13528	7.99685	1	0.543862	59.9241
SMART	SM00293:PWWP	3	1.20968	0.0560075	NM_022552, NM_006892, NM_006624, NM_175848	160	22	9079	7.73778	0.999628	0.676333	49.2102
BIOCARTA	h_igf1rPathway:Multiple antiapoptotic pathways from IGF-1R signaling lead to BAD phosphorylation	3	1.20968	0.0622258	NM_005544, NM_181524, NM_002086	34	18	1437	7.04412	0.998824	0.675122	51.3071
GOTERM_BP_FAT	GO:0021983~pituitary gland development	3	1.20968	0.0650797	NM_000503, NM_002202, NM_004379	203	28	13528	7.14004	1	0.585128	67.5807
GOTERM_BP_FAT	GO:0007595~lactation	3	1.20968	0.0650797	NM_001233, NM_207291, NM_004379	203	28	13528	7.14004	1	0.585128	67.5807
GOTERM_BP_FAT	GO:0007173~epidermal growth factor receptor signaling pathway	3	1.20968	0.0650797	NM_005228, NM_002039, NM_002086	203	28	13528	7.14004	1	0.585128	67.5807
UP_SEQ_FEATURE	metal ion-binding site:Manganese	3	1.20968	0.0675949	NM_152624, NM_003779, NM_002710	248	33	19113	7.00623	1	0.851871	66.6895
INTERPRO	IPR011616:bZIP transcription factor, bZIP-1	3	1.20968	0.0679388	NM_006164, NM_021813, NM_004379	231	31	16659	6.97905	1	0.861763	63.1439
GOTERM_BP_FAT	GO:0033044~regulation of chromosome organization	3	1.20968	0.0734714	NM_006892, NM_006852, NM_003348, NM_175848	203	30	13528	6.66404	1	0.613607	72.1223
GOTERM_MF_FAT	GO:0019905~syntaxin binding	3	1.20968	0.0764986	NM_005502, NM_003081, NM_001233	193	31	12983	6.50994	1	0.605793	66.8548
GOTERM_MF_FAT	GO:0042826~histone deacetylase binding	3	1.20968	0.0764986	NM_006037, NM_003404, NM_138473	193	31	12983	6.50994	1	0.605793	66.8548
OMIM_DISEASE	Loci influencing lipid levels and coronary heart disease risk in 16 European population cohorts	3	1.20968	0.080488	NM_005502, NM_000237, NM_000859	61	29	3671	6.22555	0.999999	0.9729	64.1467
GOTERM_MF_FAT	GO:0046966~thyroid hormone receptor binding	3	1.20968	0.0808303	NM_004241, NM_004229, NM_014071	193	32	12983	6.30651	1	0.605264	68.948
INTERPRO	IPR014778:Myb, DNA-binding	3	1.20968	0.0839099	NM_152622, NM_003074, NM_015534	231	35	16659	6.18145	1	0.888197	71.1584
SP_PIR_KEYWORDS	dwarfism	3	1.20968	0.0854189	NM_000089, NM_000088, NM_001844	248	38	19235	6.1232	1	0.396722	69.3505
GOTERM_BP_FAT	GO:0014032~neural crest cell development	3	1.20968	0.0866598	NM_000899, NM_002202, NM_003872	203	33	13528	6.05822	1	0.649254	78.07
GOTERM_BP_FAT	GO:0014033~neural crest cell differentiation	3	1.20968	0.0866598	NM_000899, NM_002202, NM_003872	203	33	13528	6.05822	1	0.649254	78.07
GOTERM_BP_FAT	GO:0006304~DNA modification	3	1.20968	0.0866598	NM_022552, NM_006892, NM_003211, NM_175848	203	33	13528	6.05822	1	0.649254	78.07
BIOCARTA	h_ptenPathway:PTEN dependent cell cycle arrest and apoptosis	3	1.20968	0.088778	NM_181524, NM_000314, NM_002086	34	22	1437	5.76337	0.999942	0.752051	64.7027
SP_PIR_KEYWORDS	bromodomain	3	1.20968	0.0893008	NM_153252, NM_006624, NM_013450	248	39	19235	5.96619	1	0.398957	71.0294
GOTERM_BP_FAT	GO:0016358~dendrite development	3	1.20968	0.0958145	NM_000555, NM_198935, NM_001709	203	35	13528	5.71203	1	0.669757	81.473
GOTERM_BP_FAT	GO:0001657~ureteric bud development	3	1.20968	0.0958145	NM_000503, NM_005841, NM_001709	203	35	13528	5.71203	1	0.669757	81.473
GOTERM_CC_FAT	GO:0000792~heterochromatin	3	1.20968	0.0960054	NM_022552, NM_006892, NM_003074, NM_175848	164	41	12782	5.70286	1	0.632896	73.6337
GOTERM_MF_FAT	GO:0016566~specific transcriptional repressor activity	3	1.20968	0.0988674	NM_006037, NM_014491, NM_017544	193	36	12983	5.60579	1	0.662452	76.4137
GOTERM_CC_FAT	GO:0005584~collagen type I	2	0.806452	0.025343	NM_000089, NM_000088	164	2	12782	77.939	0.999204	0.2881	28.7544
UP_SEQ_FEATURE	propeptide:N-terminal propeptide (7S domain)	2	0.806452	0.0256799	NM_001846, NM_001845	248	2	19113	77.0685	1	0.588239	33.5436
UP_SEQ_FEATURE	site:Cleavage; by procollagen C-endopeptidase	2	0.806452	0.0256799	NM_000088, NM_001844	248	2	19113	77.0685	1	0.588239	33.5436
UP_SEQ_FEATURE	region of interest:Nonhelical region (N-terminal)	2	0.806452	0.0256799	NM_000088, NM_000090	248	2	19113	77.0685	1	0.588239	33.5436
UP_SEQ_FEATURE	site:Cleavage; by procollagen N-endopeptidase	2	0.806452	0.0256799	NM_000088, NM_001844	248	2	19113	77.0685	1	0.588239	33.5436
PIR_SUPERFAMILY	PIRSF038428:DNA (cytosine-5)-methyltransferase 3B, Dnmt3b type	2	0.806452	0.0276608	NM_022552, NM_006892, NM_175848	104	2	7396	71.1154	0.967358	0.574947	27.6001
GOTERM_CC_FAT	GO:0005588~collagen type V	2	0.806452	0.0377741	NM_015719, NM_000393	164	3	12782	51.9593	0.999978	0.34831	39.8649
UP_SEQ_FEATURE	region of interest:Interaction with the PRC2/EED-EZH2 complex	2	0.806452	0.0382725	NM_022552, NM_006892, NM_175848	248	3	19113	51.379	1	0.699467	45.8251
UP_SEQ_FEATURE	site:Cleavage; by collagenase	2	0.806452	0.0382725	NM_000088, NM_000092	248	3	19113	51.379	1	0.699467	45.8251
UP_SEQ_FEATURE	region of interest:Triple-helical region 6 (COL6)	2	0.806452	0.0382725	NM_001855, NM_001858	248	3	19113	51.379	1	0.699467	45.8251
UP_SEQ_FEATURE	region of interest:Triple-helical region 5 (COL5)	2	0.806452	0.0382725	NM_001855, NM_001858	248	3	19113	51.379	1	0.699467	45.8251
UP_SEQ_FEATURE	zinc finger region:ADD-type	2	0.806452	0.0382725	NM_022552, NM_006892, NM_175848	248	3	19113	51.379	1	0.699467	45.8251
UP_SEQ_FEATURE	region of interest:4 X 4 AA repeats of P-X-X-P	2	0.806452	0.0382725	NM_018899, NM_018901, NM_018898, NM_018911, NM_018909	248	3	19113	51.379	1	0.699467	45.8251
GOTERM_MF_FAT	GO:0042799~histone methyltransferase activity (H4-K20 specific)	2	0.806452	0.0437162	NM_032701, NM_017635	193	3	12983	44.8463	1	0.543557	46.2191
GOTERM_BP_FAT	GO:0030219~megakaryocyte differentiation	2	0.806452	0.0441336	NM_003111, NM_138473	203	3	13528	44.4269	1	0.506297	53.0243
OMIM_DISEASE	Ehlers-Danlos syndrome, type I	2	0.806452	0.0482488	NM_000088, NM_000393	61	3	3671	40.1202	0.999798	0.941295	45.3649
SP_PIR_KEYWORDS	stickler syndrome	2	0.806452	0.0503876	NM_001854, NM_001844	248	4	19235	38.7802	1	0.28842	49.5778
UP_SEQ_FEATURE	region of interest:Triple-helical region 4 (COL4)	2	0.806452	0.050703	NM_001855, NM_001858	248	4	19113	38.5343	1	0.778165	55.8373
UP_SEQ_FEATURE	zinc finger region:C6-type	2	0.806452	0.050703	NM_004241, NM_018433	248	4	19113	38.5343	1	0.778165	55.8373
INTERPRO	IPR006545:EYA	2	0.806452	0.054097	NM_000503, NM_004100	231	4	16659	36.0584	1	0.854145	54.5706
INTERPRO	IPR001525:C-5 cytosine-specific DNA methylase	2	0.806452	0.054097	NM_022552, NM_006892, NM_175848	231	4	16659	36.0584	1	0.854145	54.5706
PIR_SUPERFAMILY	PIRSF038125:eyes absent protein	2	0.806452	0.0545637	NM_000503, NM_004100	104	4	7396	35.5577	0.998936	0.745653	47.5871
PIR_SUPERFAMILY	PIRSF002257:collagen alpha 1(V) chain	2	0.806452	0.0545637	NM_015719, NM_001854	104	4	7396	35.5577	0.998936	0.745653	47.5871
GOTERM_MF_FAT	GO:0003886~DNA (cytosine-5-)-methyltransferase activity	2	0.806452	0.0578615	NM_022552, NM_006892, NM_175848	193	4	12983	33.6347	1	0.573482	56.2656
GOTERM_MF_FAT	GO:0050815~phosphoserine binding	2	0.806452	0.0578615	NM_006154, NM_003404	193	4	12983	33.6347	1	0.573482	56.2656
GOTERM_BP_FAT	GO:0043589~skin morphogenesis	2	0.806452	0.0584098	NM_000089, NM_000088	203	4	13528	33.3202	1	0.553664	63.4842
UP_SEQ_FEATURE	domain:TLD	2	0.806452	0.0629735	NM_181782, NM_181354	248	5	19113	30.8274	1	0.839099	63.9996
INTERPRO	IPR006571:TLDc	2	0.806452	0.0671596	NM_181782, NM_181354	231	5	16659	28.8468	1	0.875772	62.7044
GOTERM_MF_FAT	GO:0009008~DNA-methyltransferase activity	2	0.806452	0.0717987	NM_022552, NM_006892, NM_175848	193	5	12983	26.9078	1	0.604549	64.4359
GOTERM_BP_FAT	GO:0006346~methylation-dependent chromatin silencing	2	0.806452	0.0724738	NM_022552, NM_006892, NM_175848	203	5	13528	26.6562	1	0.61127	71.6155
GOTERM_BP_FAT	GO:0032964~collagen biosynthetic process	2	0.806452	0.0724738	NM_000088, NM_000090	203	5	13528	26.6562	1	0.61127	71.6155
UP_SEQ_FEATURE	region of interest:Triple-helical region 2 (COL2)	2	0.806452	0.075086	NM_001855, NM_001858	248	6	19113	25.6895	1	0.866633	70.6536
UP_SEQ_FEATURE	region of interest:Repressor domain	2	0.806452	0.075086	NM_003111, NM_138473	248	6	19113	25.6895	1	0.866633	70.6536
UP_SEQ_FEATURE	repeat:LysM	2	0.806452	0.075086	NM_181782, NM_181354	248	6	19113	25.6895	1	0.866633	70.6536
UP_SEQ_FEATURE	region of interest:Triple-helical region 1 (COL1)	2	0.806452	0.075086	NM_001855, NM_001858	248	6	19113	25.6895	1	0.866633	70.6536
INTERPRO	IPR018392:Peptidoglycan-binding lysin domain	2	0.806452	0.0800426	NM_181782, NM_181354	231	6	16659	24.039	1	0.890122	69.3822
INTERPRO	IPR002482:Peptidoglycan-binding Lysin subgroup	2	0.806452	0.0800426	NM_181782, NM_181354	231	6	16659	24.039	1	0.890122	69.3822
SMART	SM00584:TLDc	2	0.806452	0.0845689	NM_181782, NM_181354	160	5	9079	22.6975	0.999994	0.779789	64.605
GOTERM_MF_FAT	GO:0050733~RS domain binding	2	0.806452	0.0855307	NM_138927, NM_054016	193	6	12983	22.4231	1	0.616605	71.0803
GOTERM_BP_FAT	GO:0060351~cartilage development involved in endochondral bone morphogenesis	2	0.806452	0.0863287	NM_000088, NM_001844	203	6	13528	22.2135	1	0.650454	77.9366
GOTERM_BP_FAT	GO:0060136~embryonic process involved in female pregnancy	2	0.806452	0.0863287	NM_003111, NM_138473	203	6	13528	22.2135	1	0.650454	77.9366
GOTERM_BP_FAT	GO:0043551~regulation of phosphoinositide 3-kinase activity	2	0.806452	0.0863287	NM_005544, NM_001039802	203	6	13528	22.2135	1	0.650454	77.9366
GOTERM_BP_FAT	GO:0043552~positive regulation of phosphoinositide 3-kinase activity	2	0.806452	0.0863287	NM_005544, NM_001039802	203	6	13528	22.2135	1	0.650454	77.9366
SP_PIR_KEYWORDS	Cyclosporin	2	0.806452	0.0865116	NM_005729, NM_000943	248	7	19235	22.1601	1	0.394742	69.8319
UP_SEQ_FEATURE	region of interest:Triple-helical region 3 (COL3)	2	0.806452	0.0870425	NM_001855, NM_001858	248	7	19113	22.0196	1	0.892466	76.078
SP_PIR_KEYWORDS	bone	2	0.806452	0.0982461	NM_000089, NM_000088	248	8	19235	19.3901	1	0.424312	74.5796
GOTERM_MF_FAT	GO:0016018~cyclosporin A binding	2	0.806452	0.0990607	NM_005729, NM_000943	193	7	12983	19.2198	1	0.653421	76.4838
GOTERM_BP_FAT	GO:0060216~definitive hemopoiesis	2	0.806452	0.0999777	NM_003111, NM_138473	203	7	13528	19.0401	1	0.678644	82.8503
GOTERM_BP_FAT	GO:0014065~phosphoinositide 3-kinase cascade	2	0.806452	0.0999777	NM_005544, NM_181524	203	7	13528	19.0401	1	0.678644	82.8503
GOTERM_BP_FAT	GO:0043353~enucleate erythrocyte differentiation	2	0.806452	0.0999777	NM_003111, NM_138473	203	7	13528	19.0401	1	0.678644	82.8503
GOTERM_BP_FAT	GO:0031058~positive regulation of histone modification	2	0.806452	0.0999777	NM_006892, NM_003348, NM_175848	203	7	13528	19.0401	1	0.678644	82.8503
GOTERM_BP_FAT	GO:0042921~glucocorticoid receptor signaling pathway	2	0.806452	0.0999777	NM_006154, NM_014071	203	7	13528	19.0401	1	0.678644	82.8503

## Sheet: HE>NP
Functional Annotation Chart
miRNAs in Healthy gd20 Endometrium > Non-Pregnant Endometrium
Targets in Healthy gd20 Endometrium < Non-Pregnant Endometrium
	Target Gene Functions
Category	Term	Count	%	PValue	Genes	List Total	Pop Hits	Pop Total	Fold Enrichment	Bonferroni	Benjamini	FDR
SP_PIR_KEYWORDS	phosphoprotein	202	55.1913	6.92319e-12	NM_014952, NM_080764, NM_153634, NM_003453, NM_170709, NM_002874, NM_003150, NM_001001974, NM_145341, NM_003651, NM_199324, NM_003242, NM_078467, NM_153252, NM_006874, NM_006332, NM_032246, NM_014021, NM_203350, NM_004232, NM_002070, NM_001004317, NM_003127, NM_014939, NM_003858, NM_016021, NM_004331, NM_003099, NM_014035, NM_004242, NM_003118, NM_003728, NM_032320, NM_138638, NM_002687, NM_02244…	365	7263	19235	1.46566	2.43698e-09	8.12327e-10	9.47679e-09
SP_PIR_KEYWORDS	alternative splicing	180	49.1803	3.90076e-05	NM_173797, NM_017893, NM_033274, NM_173510, NM_014952, NM_020443, NM_006940, NM_014363, NM_004685, NM_021161, NM_018904, NM_018905, NM_004482, NM_022824, NM_018901, NM_020870, NM_021159, NM_003150, NM_018908, NM_018909, NM_001543, NM_032268, NM_018906, NM_018907, NM_173683, NM_003651, NM_012257, NM_170665, NM_002211, NM_024686, NM_080678, NM_207297, NM_017780, NM_001682, NM_199324, NM_182797, NM_…	365	7488	19235	1.26679	0.0136371	0.0015245	0.0533819
UP_SEQ_FEATURE	splice variant	179	48.9071	7.01492e-05	NM_173797, NM_017893, NM_033274, NM_173510, NM_014952, NM_020443, NM_006940, NM_014363, NM_004685, NM_021161, NM_018904, NM_018905, NM_004482, NM_022824, NM_018901, NM_020870, NM_021159, NM_003150, NM_018908, NM_018909, NM_001543, NM_032268, NM_018906, NM_018907, NM_173683, NM_003651, NM_012257, NM_170665, NM_002211, NM_024686, NM_080678, NM_207297, NM_017780, NM_001682, NM_199324, NM_182797, NM_…	365	7458	19113	1.2568	0.0824112	0.0142321	0.11365
SP_PIR_KEYWORDS	nucleus	105	28.6885	0.00267872	NM_002015, NM_173797, NM_014952, NM_080764, NM_002202, NM_003453, NM_006940, NM_004685, NM_002874, NM_003345, NM_003150, NM_001001974, NM_018992, NM_145341, NM_003651, NM_012257, NM_017780, NM_207297, NM_078467, NM_006874, NM_152835, NM_032246, NM_015316, NM_014021, NM_203350, NM_001004317, NM_178140, NM_004040, NM_004331, NM_152622, NM_152624, NM_000965, NM_032701, NM_006791, NM_017544, NM_17584…	365	4283	19235	1.29193	0.611	0.0484789	3.60507
GOTERM_CC_FAT	GO:0005886~plasma membrane	99	27.0492	0.00267773	NM_005544, NM_022337, NM_004165, NM_020673, NM_018593, NM_018904, NM_018905, NM_018901, NM_003150, NM_004209, NM_018908, NM_018909, NM_032268, NM_018906, NM_001001974, NM_018992, NM_018907, NM_170665, NM_002211, NM_001682, NM_003242, NM_000793, NM_005927, NM_000304, NM_018911, NM_019849, NM_014203, NM_002857, NM_014021, NM_002070, NM_003127, NM_178140, NM_003716, NM_004040, NM_001003940, NM_00613…	261	3777	12782	1.28365	0.603491	0.0883559	3.5932
SP_PIR_KEYWORDS	cytoplasm	88	24.0437	0.000797145	NM_002015, NM_173797, NM_014871, NM_020824, NM_001613, NM_002451, NM_020443, NM_014456, NM_000943, NM_003406, NM_015375, NM_006154, NM_002874, NM_000314, NM_020870, NM_032217, NM_003150, NM_020390, NM_001386, NM_001001974, NM_018992, NM_145341, NM_004772, NM_003651, NM_001018005, NM_001621, NM_014907, NM_000555, NM_024686, NM_000232, NM_002628, NM_003885, NM_016374, NM_003379, NM_078467, NM_08083…	365	3332	19235	1.3918	0.24475	0.0231208	1.08566
GOTERM_BP_FAT	GO:0045449~regulation of transcription	74	20.2186	0.0116553	NM_002015, NM_003205, NM_002158, NM_080764, NM_014456, NM_002202, NM_003453, NM_006940, NM_005249, NM_001964, NM_006154, NM_016620, NM_006106, NM_003074, NM_003150, NM_003345, NM_001001395, NM_005596, NM_145341, NM_021958, NM_003651, NM_012257, NM_001621, NM_002460, NM_017780, NM_016374, NM_006874, NM_018416, NM_032373, NM_000346, NM_024674, NM_002657, NM_001241, NM_001004317, NM_002655, NM_00385…	297	2601	13528	1.29589	1	0.286311	18.2687
UP_SEQ_FEATURE	mutagenesis site	69	18.8525	3.234e-06	NM_198337, NM_002015, NM_005544, NM_014871, NM_004737, NM_020824, NM_014319, NM_003406, NM_015375, NM_170709, NM_005153, NM_005249, NM_000314, NM_020870, NM_001829, NM_021198, NM_003211, NM_003345, NM_001386, NM_032268, NM_001543, NM_012287, NM_001001974, NM_004772, NM_201567, NM_001621, NM_001039802, NM_002211, NM_003885, NM_003242, NM_078467, NM_080836, NM_145753, NM_006375, NM_014494, NM_05411…	365	2045	19113	1.76682	0.00395704	0.00132076	0.00524212
GOTERM_CC_FAT	GO:0044459~plasma membrane part	66	18.0328	0.00088259	NM_004736, NM_022337, NM_005544, NM_020824, NM_152877, NM_018593, NM_018904, NM_018905, NM_005302, NM_000842, NM_018899, NM_006154, NM_018901, NM_018898, NM_001829, NM_020390, NM_004209, NM_018908, NM_032268, NM_018909, NM_018906, NM_018992, NM_018907, NM_001018005, NM_014907, NM_170665, NM_001039802, NM_002211, NM_013348, NM_000232, NM_031442, NM_001682, NM_003885, NM_003242, NM_003379, NM_00030…	261	2203	12782	1.46719	0.262602	0.0332811	1.19782
SP_PIR_KEYWORDS	transcription regulation	64	17.4863	5.07201e-05	NM_002015, NM_014952, NM_003205, NM_002158, NM_080764, NM_002202, NM_003453, NM_006940, NM_005249, NM_001964, NM_016620, NM_003074, NM_003150, NM_001001395, NM_005596, NM_021958, NM_003651, NM_012257, NM_002460, NM_001621, NM_017780, NM_016374, NM_006874, NM_018416, NM_032373, NM_000346, NM_002657, NM_001241, NM_002655, NM_003858, NM_006763, NM_005522, NM_007162, NM_152622, NM_005225, NM_000965, …	365	2026	19235	1.66471	0.0176955	0.0017838	0.0694052
SP_PIR_KEYWORDS	Transcription	63	17.2131	0.000174609	NM_002015, NM_014952, NM_003205, NM_002158, NM_080764, NM_003453, NM_006940, NM_005249, NM_001964, NM_016620, NM_003074, NM_003150, NM_001001395, NM_005596, NM_021958, NM_003651, NM_012257, NM_002460, NM_001621, NM_017780, NM_016374, NM_006874, NM_018416, NM_032373, NM_000346, NM_002657, NM_001241, NM_002655, NM_003858, NM_006763, NM_005522, NM_007162, NM_152622, NM_005225, NM_000965, NM_032701, …	365	2071	19235	1.6031	0.0596167	0.0055724	0.238747
GOTERM_MF_FAT	GO:0003677~DNA binding	63	17.2131	0.0559865	NM_002015, NM_014952, NM_003205, NM_002158, NM_014319, NM_080764, NM_002202, NM_006940, NM_005249, NM_001964, NM_016620, NM_002874, NM_004926, NM_003211, NM_032217, NM_003074, NM_003150, NM_005596, NM_021958, NM_003651, NM_012257, NM_002460, NM_001621, NM_017780, NM_016374, NM_006874, NM_018416, NM_006373, NM_203350, NM_000346, NM_024674, NM_002657, NM_001004317, NM_002655, NM_005522, NM_007162, …	286	2331	12983	1.22689	1	0.765874	56.4215
GOTERM_BP_FAT	GO:0006350~transcription	62	16.9399	0.0110936	NM_002015, NM_003205, NM_002158, NM_080764, NM_003453, NM_006940, NM_005249, NM_001964, NM_016620, NM_003074, NM_003150, NM_001001395, NM_005596, NM_021958, NM_003651, NM_012257, NM_002460, NM_001621, NM_017780, NM_016374, NM_006874, NM_018416, NM_032373, NM_000346, NM_002657, NM_001241, NM_002655, NM_003858, NM_006763, NM_005522, NM_007162, NM_152622, NM_005225, NM_000965, NM_032701, NM_006791, …	297	2101	13528	1.34413	1	0.281366	17.4657
SP_PIR_KEYWORDS	acetylation	61	16.6667	0.071523	NM_001259, NM_152253, NM_003350, NM_181524, NM_001613, NM_002451, NM_080764, NM_020673, NM_014363, NM_003406, NM_002874, NM_000314, NM_021159, NM_003074, NM_020390, NM_003345, NM_005911, NM_018992, NM_001018005, NM_170665, NM_001039802, NM_002211, NM_080678, NM_002628, NM_182797, NM_199324, NM_003379, NM_022780, NM_078467, NM_002811, NM_006373, NM_006628, NM_003794, NM_203350, NM_003127, NM_00265…	365	2635	19235	1.21997	1	0.471186	63.7891
SP_PIR_KEYWORDS	dna-binding	51	13.9344	0.00770024	NM_002015, NM_003205, NM_014319, NM_080764, NM_002158, NM_002202, NM_006940, NM_005249, NM_001964, NM_016620, NM_004926, NM_003150, NM_005596, NM_021958, NM_003651, NM_012257, NM_002460, NM_001621, NM_017780, NM_016374, NM_006874, NM_018416, NM_000346, NM_002657, NM_002655, NM_005522, NM_007162, NM_022552, NM_005225, NM_000965, NM_017544, NM_173560, NM_175848, NM_004242, NM_004898, NM_006599, NM_…	365	1868	19235	1.43877	0.934189	0.103125	10.0406
GOTERM_BP_FAT	GO:0051252~regulation of RNA metabolic process	51	13.9344	0.0481818	NM_002015, NM_003205, NM_002158, NM_002202, NM_006940, NM_005249, NM_001964, NM_006154, NM_006106, NM_004926, NM_003074, NM_003345, NM_003150, NM_005596, NM_021958, NM_003651, NM_002460, NM_001621, NM_207297, NM_006874, NM_018416, NM_000346, NM_002657, NM_024674, NM_001004317, NM_005522, NM_007162, NM_022552, NM_002527, NM_005225, NM_000965, NM_173560, NM_175848, NM_014757, NM_022898, NM_003036, …	297	1813	13528	1.2813	1	0.526581	57.2463
GOTERM_MF_FAT	GO:0030528~transcription regulator activity	50	13.6612	0.0032328	NM_002015, NM_003205, NM_002158, NM_002202, NM_006940, NM_005249, NM_001964, NM_006106, NM_004926, NM_003074, NM_003345, NM_003150, NM_005596, NM_021958, NM_003651, NM_012257, NM_002460, NM_001621, NM_006874, NM_018416, NM_203350, NM_000346, NM_002657, NM_002655, NM_001731, NM_005522, NM_007162, NM_005225, NM_000965, NM_017544, NM_175848, NM_014757, NM_003036, NM_004898, NM_022893, NM_006599, NM_…	286	1512	12983	1.50116	0.804456	0.207956	4.56085
SP_PIR_KEYWORDS	coiled coil	50	13.6612	0.0410451	NM_173510, NM_004737, NM_020443, NM_006940, NM_015375, NM_138426, NM_032217, NM_003074, NM_022133, NM_012287, NM_014903, NM_001018005, NM_017780, NM_016374, NM_001851, NM_001854, NM_145753, NM_001858, NM_006375, NM_032182, NM_003692, NM_014494, NM_014021, NM_000089, NM_001241, NM_000393, NM_001846, NM_001845, NM_005739, NM_000090, NM_000091, NM_024704, NM_001980, NM_000092, NM_001844, NM_000094, …	365	2019	19235	1.30507	1	0.352026	43.6561
GOTERM_BP_FAT	GO:0006355~regulation of transcription, DNA-dependent	49	13.388	0.0677492	NM_002015, NM_003205, NM_002158, NM_002202, NM_006940, NM_005249, NM_001964, NM_006154, NM_006106, NM_003074, NM_003345, NM_003150, NM_005596, NM_021958, NM_003651, NM_002460, NM_001621, NM_006874, NM_018416, NM_000346, NM_002657, NM_024674, NM_001004317, NM_005522, NM_007162, NM_022552, NM_002527, NM_005225, NM_000965, NM_173560, NM_175848, NM_014757, NM_022898, NM_003036, NM_004898, NM_006599, …	297	1773	13528	1.25882	1	0.588773	70.095
SP_PIR_KEYWORDS	disease mutation	46	12.5683	0.00437013	NM_000089, NM_005544, NM_000346, NM_004737, NM_181524, NM_001613, NM_152877, NM_003759, NM_000393, NM_000724, NM_000314, NM_001845, NM_000090, NM_006915, NM_000091, NM_000092, NM_001844, NM_003150, NM_000094, NM_000170, NM_006364, NM_175848, NM_000358, NM_002336, NM_001018005, NM_000555, NM_170665, NM_138638, NM_017780, NM_000232, NM_000214, NM_004369, NM_003242, NM_005159, NM_001854, NM_002578, …	365	1591	19235	1.52366	0.785974	0.0676763	5.81893
SP_PIR_KEYWORDS	nucleotide-binding	44	12.0219	0.0267465	NM_181869, NM_001259, NM_173797, NM_021183, NM_152253, NM_022337, NM_002070, NM_001613, NM_005627, NM_004165, NM_020673, NM_023018, NM_004040, NM_016021, NM_015375, NM_170709, NM_018425, NM_001001331, NM_001829, NM_024704, NM_003345, NM_198686, NM_005736, NM_002526, NM_005911, NM_005734, NM_170665, NM_001039802, NM_007023, NM_013233, NM_080678, NM_152910, NM_017780, NM_001682, NM_003242, NM_02111…	365	1686	19235	1.37529	0.999928	0.272469	31.0026
GOTERM_BP_FAT	GO:0006357~regulation of transcription from RNA polymerase II promoter	36	9.83607	9.48604e-06	NM_002015, NM_000346, NM_003205, NM_002657, NM_002202, NM_006940, NM_005522, NM_007162, NM_022552, NM_002527, NM_001964, NM_006154, NM_000965, NM_005225, NM_006106, NM_003074, NM_003150, NM_005596, NM_014757, NM_022898, NM_003651, NM_003036, NM_002460, NM_001621, NM_004898, NM_006599, NM_006943, NM_002971, NM_178010, NM_006186, NM_001206, NM_005904, NM_006874, NM_005316, NM_001198, NM_012082, NM_…	297	727	13528	2.25551	0.0189236	0.0189236	0.0163216
GOTERM_MF_FAT	GO:0003700~transcription factor activity	36	9.83607	0.00266821	NM_203350, NM_002015, NM_000346, NM_003205, NM_002657, NM_002158, NM_002655, NM_002202, NM_006940, NM_005522, NM_007162, NM_005249, NM_001964, NM_000965, NM_005225, NM_004926, NM_003150, NM_005596, NM_021958, NM_003651, NM_002460, NM_001621, NM_004898, NM_006599, NM_004449, NM_002971, NM_002892, NM_178010, NM_006186, NM_015339, NM_001206, NM_005904, NM_006874, NM_018416, NM_001198, NM_012421, NM_…	286	975	12983	1.67613	0.739871	0.236098	3.77855
GOTERM_BP_FAT	GO:0010604~positive regulation of macromolecule metabolic process	35	9.56284	0.00055242	NM_002015, NM_005544, NM_000346, NM_002657, NM_002202, NM_006940, NM_005522, NM_007162, NM_000575, NM_001964, NM_002527, NM_006154, NM_000965, NM_005225, NM_006106, NM_003074, NM_020390, NM_003150, NM_175848, NM_005596, NM_014757, NM_022898, NM_004898, NM_002460, NM_001621, NM_006599, NM_181359, NM_178010, NM_006186, NM_001204, NM_005904, NM_018416, NM_006892, NM_005316, NM_001198, NM_012082, NM_…	297	857	13528	1.86022	0.671389	0.0633669	0.946318
GOTERM_BP_FAT	GO:0042981~regulation of apoptosis	34	9.28962	0.000367427	NM_181869, NM_002015, NM_000346, NM_002657, NM_152877, NM_000945, NM_003406, NM_001003940, NM_006763, NM_170709, NM_004331, NM_002570, NM_001731, NM_000575, NM_002527, NM_000965, NM_000314, NM_004849, NM_020870, NM_000091, NM_001844, NM_005734, NM_003766, NM_022898, NM_003651, NM_181359, NM_003885, NM_006186, NM_015339, NM_078467, NM_145735, NM_000362, NM_173475, NM_015316	297	804	13528	1.92619	0.52295	0.0713408	0.630361
GOTERM_BP_FAT	GO:0043067~regulation of programmed cell death	34	9.28962	0.000437927	NM_181869, NM_002015, NM_000346, NM_002657, NM_152877, NM_000945, NM_003406, NM_001003940, NM_006763, NM_170709, NM_004331, NM_002570, NM_001731, NM_000575, NM_002527, NM_000965, NM_000314, NM_004849, NM_020870, NM_000091, NM_001844, NM_005734, NM_003766, NM_022898, NM_003651, NM_181359, NM_003885, NM_006186, NM_015339, NM_078467, NM_145735, NM_000362, NM_173475, NM_015316	297	812	13528	1.90722	0.586119	0.0708776	0.750881
GOTERM_BP_FAT	GO:0010941~regulation of cell death	34	9.28962	0.000465781	NM_181869, NM_002015, NM_000346, NM_002657, NM_152877, NM_000945, NM_003406, NM_001003940, NM_006763, NM_170709, NM_004331, NM_002570, NM_001731, NM_000575, NM_002527, NM_000965, NM_000314, NM_004849, NM_020870, NM_000091, NM_001844, NM_005734, NM_003766, NM_022898, NM_003651, NM_181359, NM_003885, NM_006186, NM_015339, NM_078467, NM_145735, NM_000362, NM_173475, NM_015316	297	815	13528	1.9002	0.608708	0.064825	0.798462
GOTERM_MF_FAT	GO:0005509~calcium ion binding	33	9.01639	0.00632887	NM_003127, NM_003716, NM_000945, NM_025191, NM_002902, NM_019074, NM_002570, NM_018904, NM_004482, NM_018905, NM_004481, NM_000724, NM_018899, NM_018898, NM_018901, NM_001001331, NM_005739, NM_003150, NM_004796, NM_018908, NM_018909, NM_018906, NM_018907, NM_006699, NM_003118, NM_002380, NM_170665, NM_000214, NM_001682, NM_032961, NM_182797, NM_003885, NM_012465, NM_018911, NM_024081, NM_032246, …	286	919	12983	1.63007	0.959233	0.299207	8.74664
SP_PIR_KEYWORDS	atp-binding	33	9.01639	0.0932605	NM_181869, NM_001259, NM_173797, NM_152253, NM_001613, NM_005627, NM_023018, NM_016021, NM_015375, NM_170709, NM_018425, NM_001001331, NM_001829, NM_024704, NM_003345, NM_005736, NM_005911, NM_005734, NM_170665, NM_013233, NM_080678, NM_152910, NM_017780, NM_001682, NM_003242, NM_021116, NM_005159, NM_002578, NM_001204, NM_080836, NM_054111, NM_152835, NM_001222	365	1326	19235	1.3115	1	0.512241	73.8179
GOTERM_CC_FAT	GO:0000267~cell fraction	32	8.74317	0.0328717	NM_181869, NM_152253, NM_005544, NM_022337, NM_002070, NM_152877, NM_003127, NM_014319, NM_003406, NM_004040, NM_012329, NM_002570, NM_018904, NM_004482, NM_018425, NM_006154, NM_018899, NM_023039, NM_018898, NM_018901, NM_001001331, NM_005739, NM_001980, NM_002526, NM_006699, NM_004171, NM_002336, NM_138973, NM_170665, NM_013233, NM_007023, NM_002211, NM_005159, NM_021111, NM_000859	261	1083	12782	1.44704	0.99999	0.394295	36.6285
GOTERM_CC_FAT	GO:0005887~integral to plasma membrane	32	8.74317	0.0890646	NM_004736, NM_005544, NM_012329, NM_003759, NM_018904, NM_018905, NM_005302, NM_018425, NM_014839, NM_000842, NM_005329, NM_000724, NM_018899, NM_018898, NM_018901, NM_004796, NM_018908, NM_004209, NM_018909, NM_018992, NM_018906, NM_018907, NM_138973, NM_170665, NM_002211, NM_181359, NM_013348, NM_000232, NM_000214, NM_173833, NM_001682, NM_003242, NM_001204, NM_018911, NM_019849, NM_003043	261	1188	12782	1.31914	1	0.622896	72.0034
GOTERM_BP_FAT	GO:0031328~positive regulation of cellular biosynthetic process	30	8.19672	0.000517129	NM_002015, NM_005544, NM_000346, NM_002657, NM_002202, NM_006940, NM_005522, NM_007162, NM_000575, NM_001964, NM_002527, NM_000965, NM_005225, NM_006106, NM_003074, NM_020390, NM_003150, NM_005596, NM_014757, NM_022898, NM_002460, NM_001621, NM_004898, NM_006599, NM_178010, NM_006186, NM_018416, NM_005316, NM_012082, NM_012137, NM_006628	297	685	13528	1.99484	0.647169	0.063036	0.886115
GOTERM_BP_FAT	GO:0009891~positive regulation of biosynthetic process	30	8.19672	0.000647837	NM_002015, NM_005544, NM_000346, NM_002657, NM_002202, NM_006940, NM_005522, NM_007162, NM_000575, NM_001964, NM_002527, NM_000965, NM_005225, NM_006106, NM_003074, NM_020390, NM_003150, NM_005596, NM_014757, NM_022898, NM_002460, NM_001621, NM_004898, NM_006599, NM_178010, NM_006186, NM_018416, NM_005316, NM_012082, NM_012137, NM_006628	297	695	13528	1.96614	0.728873	0.0699429	1.10891
GOTERM_BP_FAT	GO:0006796~phosphate metabolic process	30	8.19672	0.0554396	NM_001259, NM_002070, NM_181524, NM_005627, NM_023018, NM_015375, NM_170709, NM_004685, NM_014839, NM_000314, NM_020423, NM_005734, NM_033389, NM_201567, NM_013233, NM_004449, NM_003463, NM_003885, NM_003242, NM_003620, NM_001204, NM_002578, NM_080836, NM_005904, NM_175854, NM_021643, NM_054111, NM_152835, NM_001222, NM_032246	297	973	13528	1.40438	1	0.547155	62.5223
GOTERM_BP_FAT	GO:0006793~phosphorus metabolic process	30	8.19672	0.0554396	NM_001259, NM_002070, NM_181524, NM_005627, NM_023018, NM_015375, NM_170709, NM_004685, NM_014839, NM_000314, NM_020423, NM_005734, NM_033389, NM_201567, NM_013233, NM_004449, NM_003463, NM_003885, NM_003242, NM_003620, NM_001204, NM_002578, NM_080836, NM_005904, NM_175854, NM_021643, NM_054111, NM_152835, NM_001222, NM_032246	297	973	13528	1.40438	1	0.547155	62.5223
GOTERM_BP_FAT	GO:0042127~regulation of cell proliferation	29	7.9235	0.00772744	NM_001259, NM_002015, NM_005544, NM_000346, NM_002070, NM_014454, NM_006763, NM_001731, NM_000575, NM_005249, NM_000965, NM_000314, NM_000091, NM_020390, NM_005596, NM_003118, NM_003766, NM_021958, NM_022898, NM_003036, NM_002211, NM_181359, NM_000214, NM_003242, NM_003620, NM_001204, NM_078467, NM_000304, NM_006332	297	787	13528	1.67842	1	0.22925	12.4959
SP_PIR_KEYWORDS	ubl conjugation	28	7.65027	2.22846e-05	NM_198337, NM_181524, NM_005627, NM_002655, NM_019074, NM_007162, NM_005302, NM_022552, NM_004849, NM_020870, NM_024704, NM_000091, NM_003211, NM_003345, NM_005734, NM_004136, NM_175848, NM_018976, NM_201567, NM_001018005, NM_170665, NM_002971, NM_000793, NM_078467, NM_005904, NM_006892, NM_001005476, NM_002811, NM_003222	365	588	19235	2.50946	0.00781357	0.000980052	0.0304997
GOTERM_BP_FAT	GO:0010557~positive regulation of macromolecule biosynthetic process	28	7.65027	0.00116966	NM_002015, NM_005544, NM_000346, NM_002657, NM_002202, NM_006940, NM_005522, NM_007162, NM_000575, NM_001964, NM_002527, NM_000965, NM_005225, NM_006106, NM_003074, NM_020390, NM_003150, NM_005596, NM_014757, NM_022898, NM_002460, NM_001621, NM_004898, NM_006599, NM_178010, NM_006186, NM_018416, NM_005316, NM_012082	297	654	13528	1.9501	0.905304	0.106172	1.9937
GOTERM_BP_FAT	GO:0044265~cellular macromolecule catabolic process	28	7.65027	0.00497898	NM_181869, NM_033274, NM_003350, NM_004232, NM_014871, NM_024674, NM_001004317, NM_025191, NM_016021, NM_005153, NM_006459, NM_022824, NM_152624, NM_006154, NM_002874, NM_144949, NM_182765, NM_004926, NM_003211, NM_020935, NM_003345, NM_032268, NM_138973, NM_080678, NM_015435, NM_005316, NM_175854, NM_002811	297	725	13528	1.75913	0.999957	0.188955	8.23033
GOTERM_BP_FAT	GO:0009057~macromolecule catabolic process	28	7.65027	0.0126503	NM_181869, NM_033274, NM_003350, NM_004232, NM_014871, NM_024674, NM_001004317, NM_025191, NM_016021, NM_005153, NM_006459, NM_022824, NM_152624, NM_006154, NM_002874, NM_144949, NM_182765, NM_004926, NM_003211, NM_020935, NM_003345, NM_032268, NM_138973, NM_080678, NM_015435, NM_005316, NM_175854, NM_002811	297	781	13528	1.63299	1	0.286356	19.673
GOTERM_BP_FAT	GO:0010628~positive regulation of gene expression	27	7.37705	0.000442333	NM_002015, NM_000346, NM_002657, NM_002202, NM_006940, NM_005522, NM_007162, NM_001964, NM_002527, NM_000965, NM_005225, NM_006106, NM_003074, NM_003150, NM_175848, NM_005596, NM_014757, NM_022898, NM_002460, NM_001621, NM_004898, NM_006599, NM_178010, NM_006186, NM_018416, NM_006892, NM_005316, NM_001198, NM_012082	297	581	13528	2.11673	0.589778	0.0662465	0.75841
SP_PIR_KEYWORDS	calcium	27	7.37705	0.00570392	NM_003127, NM_003716, NM_000945, NM_002902, NM_002570, NM_018904, NM_004482, NM_018905, NM_004481, NM_000724, NM_018899, NM_018898, NM_018901, NM_001001331, NM_005739, NM_004796, NM_018908, NM_018909, NM_018906, NM_018907, NM_006699, NM_003118, NM_170665, NM_000214, NM_001682, NM_032961, NM_182797, NM_012465, NM_018911, NM_198935, NM_000138	365	803	19235	1.77193	0.866483	0.0838221	7.53139
GOTERM_BP_FAT	GO:0022610~biological adhesion	27	7.37705	0.0059676	NM_000346, NM_178140, NM_004040, NM_018904, NM_018905, NM_018899, NM_018901, NM_018898, NM_000090, NM_000091, NM_001844, NM_004796, NM_000094, NM_018908, NM_018909, NM_018906, NM_018907, NM_000358, NM_170665, NM_002211, NM_002687, NM_004369, NM_032961, NM_003885, NM_001851, NM_003379, NM_001854, NM_018911, NM_001005476, NM_001858, NM_014021	297	701	13528	1.75438	0.999994	0.203436	9.78671
GOTERM_BP_FAT	GO:0007155~cell adhesion	27	7.37705	0.00603022	NM_000346, NM_178140, NM_004040, NM_018904, NM_018905, NM_018899, NM_018901, NM_018898, NM_000090, NM_000091, NM_001844, NM_004796, NM_000094, NM_018908, NM_018909, NM_018906, NM_018907, NM_000358, NM_170665, NM_002211, NM_002687, NM_004369, NM_032961, NM_003885, NM_001851, NM_003379, NM_001854, NM_018911, NM_001005476, NM_001858, NM_014021	297	700	13528	1.75688	0.999995	0.198671	9.88444
GOTERM_CC_FAT	GO:0005624~membrane fraction	27	7.37705	0.0139185	NM_152253, NM_005544, NM_022337, NM_002070, NM_003127, NM_014319, NM_004040, NM_012329, NM_018904, NM_004482, NM_018425, NM_018899, NM_006154, NM_023039, NM_018898, NM_018901, NM_001001331, NM_005739, NM_001980, NM_002526, NM_006699, NM_004171, NM_002336, NM_138973, NM_170665, NM_013233, NM_007023, NM_002211, NM_021111, NM_000859	261	809	12782	1.63446	0.992058	0.260828	17.4104
GOTERM_CC_FAT	GO:0005626~insoluble fraction	27	7.37705	0.0209975	NM_152253, NM_005544, NM_022337, NM_002070, NM_003127, NM_014319, NM_004040, NM_012329, NM_018904, NM_004482, NM_018425, NM_018899, NM_006154, NM_023039, NM_018898, NM_018901, NM_001001331, NM_005739, NM_001980, NM_002526, NM_006699, NM_004171, NM_002336, NM_138973, NM_170665, NM_013233, NM_007023, NM_002211, NM_021111, NM_000859	261	839	12782	1.57601	0.999339	0.319774	25.1448
GOTERM_BP_FAT	GO:0051173~positive regulation of nitrogen compound metabolic process	26	7.10383	0.00399945	NM_002015, NM_000346, NM_002657, NM_002202, NM_006940, NM_005522, NM_007162, NM_001964, NM_002527, NM_000965, NM_005225, NM_006106, NM_003074, NM_003150, NM_005596, NM_014757, NM_022898, NM_002460, NM_001621, NM_004898, NM_006599, NM_178010, NM_006186, NM_018416, NM_005316, NM_012082, NM_012137	297	644	13528	1.83893	0.999688	0.167592	6.66336
GOTERM_BP_FAT	GO:0010605~negative regulation of macromolecule metabolic process	26	7.10383	0.0186357	NM_000346, NM_024674, NM_001004317, NM_014456, NM_004331, NM_022552, NM_001964, NM_005225, NM_000965, NM_006154, NM_004849, NM_003345, NM_017544, NM_003150, NM_175848, NM_145341, NM_003651, NM_003036, NM_181359, NM_002971, NM_002892, NM_006892, NM_005904, NM_001198, NM_012082, NM_002811, NM_000362, NM_014494	297	734	13528	1.61345	1	0.34054	27.6528
GOTERM_CC_FAT	GO:0005794~Golgi apparatus	26	7.10383	0.0516869	NM_022337, NM_004737, NM_014918, NM_020824, NM_014939, NM_032047, NM_005668, NM_015554, NM_002570, NM_004482, NM_004481, NM_003099, NM_020870, NM_005739, NM_001829, NM_003654, NM_020423, NM_001543, NM_006364, NM_003766, NM_006699, NM_018667, NM_018388, NM_138973, NM_024081, NM_014203	261	872	12782	1.46021	1	0.519234	51.5328
GOTERM_BP_FAT	GO:0045893~positive regulation of transcription, DNA-dependent	25	6.8306	0.000132412	NM_002015, NM_000346, NM_002657, NM_002202, NM_006940, NM_005522, NM_007162, NM_001964, NM_002527, NM_000965, NM_005225, NM_006106, NM_003074, NM_003150, NM_005596, NM_014757, NM_022898, NM_002460, NM_001621, NM_004898, NM_006599, NM_178010, NM_006186, NM_018416, NM_005316, NM_012082	297	477	13528	2.38725	0.234094	0.0327874	0.2276
GOTERM_BP_FAT	GO:0051254~positive regulation of RNA metabolic process	25	6.8306	0.000151966	NM_002015, NM_000346, NM_002657, NM_002202, NM_006940, NM_005522, NM_007162, NM_001964, NM_002527, NM_000965, NM_005225, NM_006106, NM_003074, NM_003150, NM_005596, NM_014757, NM_022898, NM_002460, NM_001621, NM_004898, NM_006599, NM_178010, NM_006186, NM_018416, NM_005316, NM_012082	297	481	13528	2.3674	0.263674	0.0334373	0.261169
GOTERM_BP_FAT	GO:0045941~positive regulation of transcription	25	6.8306	0.00146192	NM_002015, NM_000346, NM_002657, NM_002202, NM_006940, NM_005522, NM_007162, NM_001964, NM_002527, NM_000965, NM_005225, NM_006106, NM_003074, NM_003150, NM_005596, NM_014757, NM_022898, NM_002460, NM_001621, NM_004898, NM_006599, NM_178010, NM_006186, NM_018416, NM_005316, NM_012082	297	564	13528	2.01901	0.947474	0.115532	2.48597
GOTERM_BP_FAT	GO:0045935~positive regulation of nucleobase, nucleoside, nucleotide and nucleic acid metabolic process	25	6.8306	0.0053094	NM_002015, NM_000346, NM_002657, NM_002202, NM_006940, NM_005522, NM_007162, NM_001964, NM_002527, NM_000965, NM_005225, NM_006106, NM_003074, NM_003150, NM_005596, NM_014757, NM_022898, NM_002460, NM_001621, NM_004898, NM_006599, NM_178010, NM_006186, NM_018416, NM_005316, NM_012082	297	624	13528	1.82487	0.999978	0.189601	8.75331
SP_PIR_KEYWORDS	developmental protein	25	6.8306	0.0133638	NM_017893, NM_003205, NM_020443, NM_002202, NM_032047, NM_004040, NM_019074, NM_005522, NM_005249, NM_001386, NM_018667, NM_018388, NM_002336, NM_003728, NM_000555, NM_024686, NM_005841, NM_022443, NM_000214, NM_005985, NM_003463, NM_012465, NM_002578, NM_001858, NM_003692	365	779	19235	1.69123	0.991224	0.160878	16.8199
GOTERM_CC_FAT	GO:0005654~nucleoplasm	25	6.8306	0.0885761	NM_002015, NM_003205, NM_001241, NM_003453, NM_007162, NM_005225, NM_006106, NM_002874, NM_006791, NM_003074, NM_003211, NM_003345, NM_033083, NM_014757, NM_201567, NM_003036, NM_004898, NM_002687, NM_002892, NM_016424, NM_078467, NM_005904, NM_005316, NM_012081, NM_005399	261	882	12782	1.38813	1	0.632095	71.7978
GOTERM_BP_FAT	GO:0045944~positive regulation of transcription from RNA polymerase II promoter	23	6.28415	2.27955e-05	NM_002015, NM_005596, NM_014757, NM_022898, NM_000346, NM_002657, NM_001621, NM_004898, NM_002460, NM_002202, NM_006599, NM_006940, NM_178010, NM_005522, NM_007162, NM_006186, NM_001964, NM_002527, NM_005225, NM_000965, NM_006106, NM_005316, NM_012082, NM_003150	297	371	13528	2.82378	0.0448728	0.00762259	0.0392175
GOTERM_BP_FAT	GO:0042325~regulation of phosphorylation	22	6.01093	0.00143158	NM_145341, NM_005544, NM_201567, NM_002070, NM_001241, NM_001039802, NM_007023, NM_014456, NM_181359, NM_152910, NM_003858, NM_005841, NM_003885, NM_003242, NM_021116, NM_001204, NM_000314, NM_078467, NM_005904, NM_005316, NM_021643, NM_000859, NM_005734	297	466	13528	2.15037	0.94416	0.117897	2.43497
GOTERM_BP_FAT	GO:0019220~regulation of phosphate metabolic process	22	6.01093	0.00232911	NM_145341, NM_005544, NM_201567, NM_002070, NM_001241, NM_001039802, NM_007023, NM_014456, NM_181359, NM_152910, NM_003858, NM_005841, NM_003885, NM_003242, NM_021116, NM_001204, NM_000314, NM_078467, NM_005904, NM_005316, NM_021643, NM_000859, NM_005734	297	485	13528	2.06613	0.990871	0.144906	3.93299
GOTERM_BP_FAT	GO:0051174~regulation of phosphorus metabolic process	22	6.01093	0.00232911	NM_145341, NM_005544, NM_201567, NM_002070, NM_001241, NM_001039802, NM_007023, NM_014456, NM_181359, NM_152910, NM_003858, NM_005841, NM_003885, NM_003242, NM_021116, NM_001204, NM_000314, NM_078467, NM_005904, NM_005316, NM_021643, NM_000859, NM_005734	297	485	13528	2.06613	0.990871	0.144906	3.93299
GOTERM_BP_FAT	GO:0010629~negative regulation of gene expression	22	6.01093	0.00363791	NM_145341, NM_003651, NM_000346, NM_003036, NM_024674, NM_001004317, NM_014456, NM_002971, NM_002892, NM_004331, NM_022552, NM_001964, NM_005225, NM_000965, NM_006154, NM_005904, NM_006892, NM_001198, NM_012082, NM_003150, NM_017544, NM_003345, NM_014494, NM_175848	297	504	13528	1.98824	0.999351	0.156926	6.07866
GOTERM_BP_FAT	GO:0030182~neuron differentiation	21	5.7377	0.00159171	NM_022898, NM_003728, NM_000555, NM_001039802, NM_002202, NM_006940, NM_006763, NM_000214, NM_178010, NM_005522, NM_003885, NM_006186, NM_005249, NM_014839, NM_002527, NM_006154, NM_000314, NM_001001331, NM_198935, NM_003150, NM_004796, NM_001069	297	438	13528	2.18385	0.959573	0.120437	2.70384
SP_PIR_KEYWORDS	activator	21	5.7377	0.00226944	NM_005596, NM_033083, NM_014757, NM_002657, NM_001621, NM_004898, NM_002460, NM_002655, NM_006599, NM_002687, NM_006940, NM_178010, NM_007162, NM_001964, NM_005225, NM_018416, NM_006892, NM_006874, NM_198935, NM_012082, NM_003150, NM_003222, NM_175848	365	520	19235	2.12821	0.550559	0.0487558	3.06216
GOTERM_BP_FAT	GO:0006928~cell motion	21	5.7377	0.00403104	NM_002336, NM_001018005, NM_003728, NM_000555, NM_002211, NM_002202, NM_181359, NM_006135, NM_002639, NM_005522, NM_001731, NM_003885, NM_006186, NM_005249, NM_002527, NM_000314, NM_145735, NM_020423, NM_003150, NM_000859, NM_004796	297	475	13528	2.01374	0.999707	0.165378	6.71428
SP_PIR_KEYWORDS	golgi apparatus	21	5.7377	0.00869175	NM_006699, NM_003766, NM_004737, NM_018667, NM_014918, NM_020824, NM_138973, NM_032047, NM_014939, NM_005668, NM_015554, NM_004482, NM_004481, NM_003099, NM_005739, NM_020870, NM_001829, NM_003654, NM_020423, NM_001543, NM_006364	365	588	19235	1.88209	0.953712	0.11147	11.2632
GOTERM_BP_FAT	GO:0006468~protein amino acid phosphorylation	21	5.7377	0.0940394	NM_001259, NM_002070, NM_005627, NM_013233, NM_004449, NM_015375, NM_170709, NM_003885, NM_003242, NM_001204, NM_002578, NM_080836, NM_005904, NM_175854, NM_021643, NM_020423, NM_054111, NM_152835, NM_005734, NM_001222, NM_032246	297	667	13528	1.43407	1	0.648958	81.7202
GOTERM_CC_FAT	GO:0031012~extracellular matrix	20	5.46448	8.2311e-05	NM_000089, NM_003118, NM_000358, NM_002380, NM_004369, NM_017680, NM_002570, NM_001851, NM_000393, NM_001854, NM_001846, NM_001845, NM_000090, NM_000091, NM_001858, NM_000092, NM_000362, NM_001844, NM_000094, NM_000138	261	345	12782	2.83902	0.027999	0.00707448	0.112276
GOTERM_BP_FAT	GO:0010558~negative regulation of macromolecule biosynthetic process	20	5.46448	0.0318529	NM_145341, NM_003651, NM_000346, NM_003036, NM_014456, NM_181359, NM_002971, NM_002892, NM_022552, NM_001964, NM_005225, NM_000965, NM_006154, NM_005904, NM_006892, NM_001198, NM_012082, NM_003150, NM_017544, NM_003345, NM_014494, NM_175848	297	547	13528	1.6654	1	0.444201	42.7085
GOTERM_BP_FAT	GO:0009890~negative regulation of biosynthetic process	20	5.46448	0.0473954	NM_145341, NM_003651, NM_000346, NM_003036, NM_014456, NM_181359, NM_002971, NM_002892, NM_022552, NM_001964, NM_005225, NM_000965, NM_006154, NM_005904, NM_006892, NM_001198, NM_012082, NM_003150, NM_017544, NM_003345, NM_014494, NM_175848	297	573	13528	1.58984	1	0.523285	56.6344
GOTERM_CC_FAT	GO:0031410~cytoplasmic vesicle	20	5.46448	0.0651501	NM_003766, NM_003118, NM_022337, NM_020824, NM_138973, NM_003716, NM_002211, NM_003406, NM_170709, NM_018425, NM_002527, NM_001829, NM_001980, NM_000919, NM_014203, NM_004209, NM_015509, NM_032268, NM_001222, NM_006364	261	642	12782	1.52564	1	0.577189	60.1252
GOTERM_BP_FAT	GO:0051603~proteolysis involved in cellular protein catabolic process	20	5.46448	0.0690712	NM_003350, NM_033274, NM_014871, NM_004232, NM_138973, NM_080678, NM_016021, NM_025191, NM_005153, NM_015435, NM_022824, NM_006459, NM_006154, NM_002874, NM_144949, NM_182765, NM_020935, NM_002811, NM_003345, NM_032268	297	600	13528	1.51829	1	0.591524	70.8164
GOTERM_BP_FAT	GO:0006915~apoptosis	20	5.46448	0.0700549	NM_181869, NM_019058, NM_145341, NM_152877, NM_001621, NM_005627, NM_003728, NM_014456, NM_000945, NM_004040, NM_001003940, NM_004331, NM_016424, NM_000575, NM_005159, NM_005225, NM_000314, NM_004849, NM_000091, NM_005734, NM_015316	297	602	13528	1.51325	1	0.592372	71.3425
GOTERM_BP_FAT	GO:0044257~cellular protein catabolic process	20	5.46448	0.0708566	NM_003350, NM_033274, NM_014871, NM_004232, NM_138973, NM_080678, NM_016021, NM_025191, NM_005153, NM_015435, NM_022824, NM_006459, NM_006154, NM_002874, NM_144949, NM_182765, NM_020935, NM_002811, NM_003345, NM_032268	297	603	13528	1.51074	1	0.594454	71.7647
GOTERM_MF_FAT	GO:0043565~sequence-specific DNA binding	20	5.46448	0.0777287	NM_002015, NM_021958, NM_003205, NM_000346, NM_002158, NM_002202, NM_004449, NM_002971, NM_005522, NM_007162, NM_006186, NM_005249, NM_001964, NM_015339, NM_000965, NM_018416, NM_005904, NM_006892, NM_006874, NM_003150, NM_175848	286	607	12983	1.49572	1	0.817176	68.8554
GOTERM_BP_FAT	GO:0012501~programmed cell death	20	5.46448	0.0785107	NM_181869, NM_019058, NM_145341, NM_152877, NM_001621, NM_005627, NM_003728, NM_014456, NM_000945, NM_004040, NM_001003940, NM_004331, NM_016424, NM_000575, NM_005159, NM_005225, NM_000314, NM_004849, NM_000091, NM_005734, NM_015316	297	611	13528	1.49096	1	0.61398	75.5106
GOTERM_CC_FAT	GO:0031982~vesicle	20	5.46448	0.087207	NM_003766, NM_003118, NM_022337, NM_020824, NM_138973, NM_003716, NM_002211, NM_003406, NM_170709, NM_018425, NM_002527, NM_001829, NM_001980, NM_000919, NM_014203, NM_004209, NM_015509, NM_032268, NM_001222, NM_006364	261	670	12782	1.46189	1	0.637772	71.2141
GOTERM_BP_FAT	GO:0030163~protein catabolic process	20	5.46448	0.0889175	NM_003350, NM_033274, NM_014871, NM_004232, NM_138973, NM_080678, NM_016021, NM_025191, NM_005153, NM_015435, NM_022824, NM_006459, NM_006154, NM_002874, NM_144949, NM_182765, NM_020935, NM_002811, NM_003345, NM_032268	297	622	13528	1.46459	1	0.639145	79.8581
GOTERM_CC_FAT	GO:0005578~proteinaceous extracellular matrix	19	5.19126	9.73697e-05	NM_000089, NM_003118, NM_000358, NM_002380, NM_004369, NM_017680, NM_001851, NM_000393, NM_001854, NM_001846, NM_001845, NM_000090, NM_000091, NM_001858, NM_000092, NM_000362, NM_001844, NM_000094, NM_000138	261	320	12782	2.90778	0.0330362	0.00669632	0.132804
GOTERM_BP_FAT	GO:0009628~response to abiotic stimulus	19	5.19126	0.00125942	NM_003651, NM_004171, NM_004898, NM_181359, NM_006763, NM_173833, NM_003242, NM_003620, NM_000793, NM_001854, NM_006154, NM_078467, NM_001001331, NM_006892, NM_000090, NM_000362, NM_000859, NM_005911, NM_173475, NM_175848	297	368	13528	2.35171	0.920981	0.108961	2.14513
GOTERM_BP_FAT	GO:0032989~cellular component morphogenesis	19	5.19126	0.00289418	NM_022898, NM_000346, NM_001018005, NM_003728, NM_000555, NM_001039802, NM_002202, NM_002211, NM_005522, NM_003885, NM_006186, NM_003379, NM_005249, NM_014839, NM_005159, NM_002527, NM_001001331, NM_000304, NM_004796	297	397	13528	2.17992	0.997083	0.14595	4.86498
GOTERM_BP_FAT	GO:0031327~negative regulation of cellular biosynthetic process	19	5.19126	0.0670984	NM_145341, NM_003651, NM_000346, NM_003036, NM_014456, NM_002971, NM_002892, NM_022552, NM_001964, NM_005225, NM_000965, NM_006154, NM_005904, NM_006892, NM_001198, NM_012082, NM_003150, NM_017544, NM_003345, NM_014494, NM_175848	297	561	13528	1.54265	1	0.589746	69.7337
GOTERM_BP_FAT	GO:0016192~vesicle-mediated transport	19	5.19126	0.0824856	NM_002336, NM_003716, NM_014939, NM_007023, NM_020673, NM_004040, NM_003406, NM_018113, NM_173833, NM_003242, NM_018425, NM_003099, NM_006154, NM_001980, NM_014203, NM_005736, NM_015509, NM_006364, NM_003794	297	576	13528	1.50248	1	0.626602	77.2662
SP_PIR_KEYWORDS	extracellular matrix	18	4.91803	3.73783e-06	NM_000089, NM_003118, NM_000358, NM_004369, NM_017680, NM_001851, NM_000393, NM_001854, NM_001846, NM_001845, NM_000090, NM_000091, NM_001858, NM_000092, NM_001844, NM_000362, NM_000094, NM_000138	365	241	19235	3.936	0.00131485	0.000187942	0.00511636
GOTERM_BP_FAT	GO:0043066~negative regulation of apoptosis	18	4.91803	0.00207295	NM_002015, NM_003766, NM_022898, NM_003651, NM_152877, NM_003406, NM_170709, NM_006763, NM_004331, NM_002570, NM_006186, NM_000575, NM_015339, NM_000314, NM_078467, NM_004849, NM_001844, NM_005734	297	354	13528	2.31604	0.98469	0.138654	3.50767
GOTERM_BP_FAT	GO:0043549~regulation of kinase activity	18	4.91803	0.00226878	NM_145341, NM_005544, NM_201567, NM_002070, NM_001241, NM_001039802, NM_014456, NM_152910, NM_003858, NM_005841, NM_003885, NM_003242, NM_021116, NM_000314, NM_078467, NM_005316, NM_021643, NM_000859, NM_005734	297	357	13528	2.29658	0.989689	0.14593	3.83297
GOTERM_BP_FAT	GO:0043069~negative regulation of programmed cell death	18	4.91803	0.00235915	NM_002015, NM_003766, NM_022898, NM_003651, NM_152877, NM_003406, NM_170709, NM_006763, NM_004331, NM_002570, NM_006186, NM_000575, NM_015339, NM_000314, NM_078467, NM_004849, NM_001844, NM_005734	297	359	13528	2.28378	0.991408	0.138133	3.98275
GOTERM_BP_FAT	GO:0060548~negative regulation of cell death	18	4.91803	0.00249414	NM_002015, NM_003766, NM_022898, NM_003651, NM_152877, NM_003406, NM_170709, NM_006763, NM_004331, NM_002570, NM_006186, NM_000575, NM_015339, NM_000314, NM_078467, NM_004849, NM_001844, NM_005734	297	360	13528	2.27744	0.993458	0.141363	4.20607
SP_PIR_KEYWORDS	cell adhesion	18	4.91803	0.00302004	NM_000358, NM_178140, NM_002211, NM_004040, NM_004369, NM_032961, NM_018904, NM_018905, NM_018899, NM_018901, NM_018898, NM_018911, NM_001005476, NM_000091, NM_001858, NM_004796, NM_000094, NM_018908, NM_018909, NM_018906, NM_014021, NM_018907	365	422	19235	2.24781	0.655155	0.051841	4.05566
GOTERM_BP_FAT	GO:0030030~cell projection organization	18	4.91803	0.00309364	NM_022898, NM_001018005, NM_003728, NM_000555, NM_001039802, NM_002202, NM_005522, NM_003885, NM_006186, NM_005249, NM_014839, NM_002527, NM_006154, NM_000314, NM_001001331, NM_198935, NM_001980, NM_004796	297	368	13528	2.22793	0.998051	0.147862	5.19191
GOTERM_BP_FAT	GO:0051338~regulation of transferase activity	18	4.91803	0.00348297	NM_145341, NM_005544, NM_201567, NM_002070, NM_001241, NM_001039802, NM_014456, NM_152910, NM_003858, NM_005841, NM_003885, NM_003242, NM_021116, NM_000314, NM_078467, NM_005316, NM_021643, NM_000859, NM_005734	297	372	13528	2.20398	0.999112	0.157506	5.82701
GOTERM_BP_FAT	GO:0016481~negative regulation of transcription	18	4.91803	0.0243718	NM_145341, NM_003651, NM_000346, NM_003036, NM_014456, NM_002971, NM_002892, NM_022552, NM_001964, NM_005225, NM_000965, NM_006154, NM_006892, NM_005904, NM_001198, NM_012082, NM_003150, NM_017544, NM_003345, NM_175848	297	459	13528	1.78623	1	0.397742	34.5946
GOTERM_BP_FAT	GO:0045934~negative regulation of nucleobase, nucleoside, nucleotide and nucleic acid metabolic process	18	4.91803	0.0579784	NM_145341, NM_003651, NM_000346, NM_003036, NM_014456, NM_002971, NM_002892, NM_022552, NM_001964, NM_005225, NM_000965, NM_006154, NM_006892, NM_005904, NM_001198, NM_012082, NM_003150, NM_017544, NM_003345, NM_175848	297	512	13528	1.60133	1	0.561286	64.2184
GOTERM_BP_FAT	GO:0051172~negative regulation of nitrogen compound metabolic process	18	4.91803	0.0639776	NM_145341, NM_003651, NM_000346, NM_003036, NM_014456, NM_002971, NM_002892, NM_022552, NM_001964, NM_005225, NM_000965, NM_006154, NM_006892, NM_005904, NM_001198, NM_012082, NM_003150, NM_017544, NM_003345, NM_175848	297	519	13528	1.57973	1	0.583569	67.9435
SP_PIR_KEYWORDS	cytoskeleton	18	4.91803	0.0977159	NM_033389, NM_001613, NM_020824, NM_001018005, NM_003127, NM_020443, NM_024686, NM_138638, NM_006135, NM_000232, NM_002628, NM_003463, NM_015435, NM_003379, NM_005159, NM_023039, NM_021643, NM_005736	365	636	19235	1.49147	1	0.515139	75.525
GOTERM_BP_FAT	GO:0007517~muscle organ development	17	4.64481	1.63766e-05	NM_152253, NM_021958, NM_003205, NM_001018005, NM_002211, NM_207297, NM_000232, NM_004369, NM_005159, NM_000965, NM_000724, NM_001854, NM_000314, NM_004849, NM_005904, NM_001858, NM_012082	297	211	13528	3.66981	0.0324447	0.010934	0.0281758
GOTERM_BP_FAT	GO:0007507~heart development	17	4.64481	2.06714e-05	NM_033274, NM_000346, NM_001018005, NM_002202, NM_002211, NM_017780, NM_003242, NM_005159, NM_000965, NM_001854, NM_000314, NM_004849, NM_005904, NM_000090, NM_012082, NM_001844, NM_000138	297	215	13528	3.60153	0.040778	0.00829197	0.0355638
GOTERM_BP_FAT	GO:0051726~regulation of cell cycle	17	4.64481	0.00263097	NM_001259, NM_145341, NM_201567, NM_001241, NM_001039802, NM_002211, NM_014456, NM_003858, NM_004040, NM_003885, NM_000575, NM_005249, NM_005225, NM_000314, NM_078467, NM_005316, NM_173475, NM_015316	297	331	13528	2.33937	0.995037	0.140662	4.43192
GOTERM_BP_FAT	GO:0008285~negative regulation of cell proliferation	17	4.64481	0.00602838	NM_001259, NM_005596, NM_003766, NM_022898, NM_003036, NM_014454, NM_006763, NM_001731, NM_003242, NM_003620, NM_000575, NM_000965, NM_000314, NM_078467, NM_000304, NM_006332, NM_000091	297	361	13528	2.14496	0.999995	0.201896	9.88158
UP_SEQ_FEATURE	topological domain:Lumenal	17	4.64481	0.0114632	NM_198337, NM_006699, NM_004737, NM_018667, NM_014918, NM_170665, NM_032047, NM_005668, NM_015554, NM_016021, NM_012329, NM_004482, NM_004481, NM_006459, NM_003654, NM_052886, NM_001543	365	444	19113	2.00494	0.999999	0.524767	17.0464
GOTERM_CC_FAT	GO:0044420~extracellular matrix part	16	4.37158	1.39878e-08	NM_000089, NM_003118, NM_004369, NM_001851, NM_000393, NM_001854, NM_001846, NM_001845, NM_000090, NM_000091, NM_001858, NM_000092, NM_001844, NM_000362, NM_000094, NM_000138	261	117	12782	6.69719	4.82578e-06	2.41289e-06	1.90899e-05
GOTERM_BP_FAT	GO:0001501~skeletal system development	16	4.37158	0.00446169	NM_000089, NM_003118, NM_000346, NM_006940, NM_017780, NM_178010, NM_003242, NM_001851, NM_000393, NM_001854, NM_000090, NM_001858, NM_001844, NM_001543, NM_003155, NM_001001974, NM_000138	297	319	13528	2.28458	0.999877	0.174376	7.40593
GOTERM_BP_FAT	GO:0045859~regulation of protein kinase activity	16	4.37158	0.00909901	NM_145341, NM_201567, NM_002070, NM_001241, NM_014456, NM_152910, NM_003858, NM_005841, NM_003885, NM_003242, NM_021116, NM_000314, NM_078467, NM_005316, NM_021643, NM_000859, NM_005734	297	345	13528	2.11241	1	0.249972	14.554
GOTERM_BP_FAT	GO:0045892~negative regulation of transcription, DNA-dependent	16	4.37158	0.0119026	NM_000346, NM_003651, NM_003036, NM_002971, NM_002892, NM_022552, NM_001964, NM_005225, NM_000965, NM_006154, NM_006892, NM_005904, NM_001198, NM_012082, NM_003150, NM_003345, NM_175848	297	356	13528	2.04714	1	0.284619	18.6199
GOTERM_BP_FAT	GO:0051253~negative regulation of RNA metabolic process	16	4.37158	0.0136955	NM_000346, NM_003651, NM_003036, NM_002971, NM_002892, NM_022552, NM_001964, NM_005225, NM_000965, NM_006154, NM_006892, NM_005904, NM_001198, NM_012082, NM_003150, NM_003345, NM_175848	297	362	13528	2.01321	1	0.293313	21.1238
GOTERM_BP_FAT	GO:0048598~embryonic morphogenesis	15	4.09836	0.00777155	NM_181869, NM_021958, NM_002336, NM_003036, NM_017780, NM_207297, NM_005522, NM_003242, NM_005249, NM_001204, NM_001854, NM_000965, NM_001001331, NM_001844, NM_001543	297	307	13528	2.22551	1	0.227089	12.5628
GOTERM_BP_FAT	GO:0048666~neuron development	15	4.09836	0.0173382	NM_022898, NM_003728, NM_000555, NM_002202, NM_005522, NM_003885, NM_006186, NM_005249, NM_014839, NM_002527, NM_006154, NM_000314, NM_001001331, NM_198935, NM_004796	297	339	13528	2.01543	1	0.336083	25.9892
KEGG_PATHWAY	hsa05200:Pathways in cancer	15	4.09836	0.0214811	NM_001259, NM_002015, NM_181524, NM_152877, NM_002211, NM_001039802, NM_003242, NM_005225, NM_001846, NM_000965, NM_000314, NM_078467, NM_001845, NM_000092, NM_003150	121	328	5085	1.92187	0.910219	0.260143	21.7884
GOTERM_BP_FAT	GO:0000902~cell morphogenesis	15	4.09836	0.0251825	NM_022898, NM_000346, NM_003728, NM_000555, NM_002202, NM_001039802, NM_005522, NM_003885, NM_006186, NM_003379, NM_005249, NM_002527, NM_014839, NM_001001331, NM_004796	297	356	13528	1.91919	1	0.398654	35.5235
SP_PIR_KEYWORDS	Signal-anchor	15	4.09836	0.0308459	NM_006699, NM_004737, NM_014918, NM_032047, NM_005668, NM_015554, NM_173833, NM_000232, NM_004482, NM_006459, NM_004481, NM_004460, NM_003654, NM_001543, NM_207015	365	421	19235	1.87762	0.999984	0.284092	34.8761
GOTERM_BP_FAT	GO:0009719~response to endogenous stimulus	15	4.09836	0.0621215	NM_002015, NM_005544, NM_004171, NM_181524, NM_152877, NM_181359, NM_006763, NM_003242, NM_006186, NM_021116, NM_000314, NM_078467, NM_003150, NM_000362, NM_005911	297	405	13528	1.68699	1	0.582201	66.8319
UP_SEQ_FEATURE	domain:Protein kinase	15	4.09836	0.0657919	NM_001259, NM_005627, NM_013233, NM_015375, NM_170709, NM_003242, NM_002578, NM_001204, NM_080836, NM_175854, NM_021643, NM_020423, NM_005734, NM_001222, NM_152835	365	469	19113	1.67477	1	0.901499	66.8184
GOTERM_MF_FAT	GO:0016563~transcription activator activity	15	4.09836	0.0684097	NM_002015, NM_014757, NM_005596, NM_003205, NM_000346, NM_002460, NM_006186, NM_001964, NM_005225, NM_000965, NM_006106, NM_006874, NM_018416, NM_003074, NM_003150	286	410	12983	1.6608	1	0.788347	63.9977
INTERPRO	IPR008160:Collagen triple helix repeat	14	3.82514	1.96372e-08	NM_000089, NM_173833, NM_004369, NM_001851, NM_000393, NM_001846, NM_001854, NM_001845, NM_000090, NM_000091, NM_001858, NM_000092, NM_001844, NM_000094	350	84	16659	7.93286	1.31372e-05	1.31372e-05	2.94345e-05
GOTERM_BP_FAT	GO:0009100~glycoprotein metabolic process	14	3.82514	0.000510702	NM_006699, NM_004737, NM_138973, NM_032047, NM_005668, NM_015554, NM_025191, NM_002570, NM_004482, NM_004481, NM_001854, NM_020438, NM_001844, NM_001543	297	202	13528	3.15685	0.64257	0.0662885	0.875149
KEGG_PATHWAY	hsa04510:Focal adhesion	14	3.82514	0.000817102	NM_000089, NM_181524, NM_002211, NM_001039802, NM_004369, NM_000393, NM_002578, NM_001846, NM_001854, NM_000314, NM_001845, NM_000090, NM_000092, NM_001844	121	201	5085	2.9271	0.0867406	0.044354	0.920835
GOTERM_BP_FAT	GO:0001568~blood vessel development	14	3.82514	0.00293408	NM_000089, NM_002015, NM_017780, NM_004040, NM_019074, NM_000214, NM_003242, NM_021111, NM_000314, NM_005904, NM_004849, NM_000090, NM_004926, NM_012082	297	245	13528	2.60279	0.997309	0.144214	4.93046
GOTERM_BP_FAT	GO:0001944~vasculature development	14	3.82514	0.00359896	NM_000089, NM_002015, NM_017780, NM_004040, NM_019074, NM_000214, NM_003242, NM_021111, NM_000314, NM_005904, NM_004849, NM_000090, NM_004926, NM_012082	297	251	13528	2.54057	0.999298	0.15877	6.01546
GOTERM_BP_FAT	GO:0031175~neuron projection development	14	3.82514	0.00424047	NM_022898, NM_003728, NM_000555, NM_002202, NM_005522, NM_003885, NM_006186, NM_005249, NM_014839, NM_002527, NM_006154, NM_000314, NM_198935, NM_004796	297	256	13528	2.49095	0.999808	0.169771	7.05124
GOTERM_BP_FAT	GO:0016337~cell-cell adhesion	14	3.82514	0.0078667	NM_000346, NM_002211, NM_032961, NM_003885, NM_018904, NM_018905, NM_003379, NM_001854, NM_018899, NM_018901, NM_018898, NM_018911, NM_001858, NM_001844, NM_018908, NM_018909, NM_018906, NM_018907	297	276	13528	2.31045	1	0.226285	12.7069
UP_SEQ_FEATURE	short sequence motif:Nuclear localization signal	14	3.82514	0.0097909	NM_173797, NM_145341, NM_005627, NM_002655, NM_013233, NM_014456, NM_138638, NM_002971, NM_170709, NM_078467, NM_006791, NM_012082, NM_022817, NM_017544, NM_002482	365	325	19113	2.2557	0.999994	0.488371	14.7422
GOTERM_CC_FAT	GO:0009898~internal side of plasma membrane	14	3.82514	0.0127496	NM_021183, NM_022337, NM_014907, NM_003716, NM_001039802, NM_003885, NM_003379, NM_003099, NM_000724, NM_006915, NM_198686, NM_020390, NM_014203, NM_002857	261	316	12782	2.1697	0.988048	0.27109	16.0643
SP_PIR_KEYWORDS	Apoptosis	14	3.82514	0.030214	NM_181869, NM_019058, NM_145341, NM_152877, NM_005627, NM_003728, NM_014456, NM_004040, NM_001003940, NM_004331, NM_005225, NM_000314, NM_004849, NM_005734, NM_015316	365	381	19235	1.93643	0.99998	0.286432	34.2925
GOTERM_BP_FAT	GO:0043009~chordate embryonic development	14	3.82514	0.0309024	NM_181869, NM_003651, NM_001018005, NM_002211, NM_017780, NM_207297, NM_003242, NM_007162, NM_001854, NM_001198, NM_012082, NM_001844, NM_002482, NM_001543	297	331	13528	1.92654	1	0.440098	41.7329
GOTERM_BP_FAT	GO:0009792~embryonic development ending in birth or egg hatching	14	3.82514	0.0325292	NM_181869, NM_003651, NM_001018005, NM_002211, NM_017780, NM_207297, NM_003242, NM_007162, NM_001854, NM_001198, NM_012082, NM_001844, NM_002482, NM_001543	297	334	13528	1.90923	1	0.442469	43.3933
GOTERM_BP_FAT	GO:0007167~enzyme linked receptor protein signaling pathway	14	3.82514	0.0382938	NM_000089, NM_002015, NM_005544, NM_181524, NM_003036, NM_003242, NM_001204, NM_000314, NM_144949, NM_005904, NM_000090, NM_003150, NM_001543, NM_001001974	297	342	13528	1.86457	1	0.480727	48.9251
SP_PIR_KEYWORDS	repressor	14	3.82514	0.0711141	NM_032373, NM_022898, NM_014952, NM_003651, NM_012257, NM_022893, NM_002971, NM_152622, NM_022552, NM_032701, NM_006892, NM_001198, NM_012082, NM_017544, NM_175848	365	435	19235	1.69605	1	0.477521	63.5702
SP_PIR_KEYWORDS	hydroxylysine	13	3.55191	1.79882e-13	NM_000089, NM_004369, NM_001851, NM_000393, NM_001846, NM_001854, NM_001845, NM_000090, NM_000091, NM_001858, NM_000092, NM_001844, NM_000094	365	31	19235	22.0994	6.33094e-11	6.33094e-11	2.46192e-10
SP_PIR_KEYWORDS	triple helix	13	3.55191	1.79882e-13	NM_000089, NM_004369, NM_001851, NM_000393, NM_001846, NM_001854, NM_001845, NM_000090, NM_000091, NM_001858, NM_000092, NM_001844, NM_000094	365	31	19235	22.0994	6.33094e-11	6.33094e-11	2.46192e-10
SP_PIR_KEYWORDS	hydroxyproline	13	3.55191	2.13209e-12	NM_000089, NM_004369, NM_001851, NM_000393, NM_001846, NM_001854, NM_001845, NM_000090, NM_000091, NM_001858, NM_000092, NM_001844, NM_000094	365	37	19235	18.5157	7.50489e-10	3.75245e-10	2.91847e-09
GOTERM_CC_FAT	GO:0005581~collagen	13	3.55191	2.14599e-12	NM_000089, NM_004369, NM_001851, NM_000393, NM_001846, NM_001854, NM_001845, NM_000090, NM_000091, NM_001858, NM_000092, NM_001844, NM_000094	261	35	12782	18.19	7.40353e-10	7.40353e-10	2.92869e-09
SP_PIR_KEYWORDS	hydroxylation	13	3.55191	8.26527e-09	NM_000089, NM_004369, NM_001851, NM_000393, NM_001846, NM_001854, NM_001845, NM_000090, NM_000091, NM_001858, NM_000092, NM_001844, NM_000094	365	71	19235	9.64904	2.90937e-06	5.81875e-07	1.13138e-05
SP_PIR_KEYWORDS	collagen	13	3.55191	2.34814e-07	NM_000089, NM_004369, NM_001851, NM_000393, NM_001846, NM_001854, NM_001845, NM_000090, NM_000091, NM_001858, NM_000092, NM_001844, NM_000094	365	95	19235	7.21139	8.2651e-05	1.37756e-05	0.000321421
GOTERM_BP_FAT	GO:0014706~striated muscle tissue development	13	3.55191	1.13429e-05	NM_021958, NM_001018005, NM_002211, NM_207297, NM_005159, NM_000724, NM_001854, NM_000965, NM_000314, NM_005904, NM_004849, NM_001858, NM_012082	297	119	13528	4.97592	0.0225858	0.0113574	0.0195162
GOTERM_BP_FAT	GO:0060537~muscle tissue development	13	3.55191	1.87403e-05	NM_021958, NM_001018005, NM_002211, NM_207297, NM_005159, NM_000724, NM_001854, NM_000965, NM_000314, NM_005904, NM_004849, NM_001858, NM_012082	297	125	13528	4.73708	0.0370399	0.00939146	0.032242
UP_SEQ_FEATURE	compositionally biased region:Gln-rich	13	3.55191	3.31752e-05	NM_004898, NM_001621, NM_002202, NM_002687, NM_017780, NM_007162, NM_006186, NM_006106, NM_015575, NM_198935, NM_032217, NM_014494, NM_015316	365	151	19113	4.50819	0.0398574	0.0101168	0.0537627
GOTERM_BP_FAT	GO:0048568~embryonic organ development	13	3.55191	0.000404297	NM_021958, NM_017780, NM_005522, NM_003242, NM_007162, NM_005249, NM_001854, NM_000965, NM_001001331, NM_001198, NM_012082, NM_001844, NM_001543	297	172	13528	3.44264	0.557103	0.0713636	0.693407
GOTERM_BP_FAT	GO:0030097~hemopoiesis	13	3.55191	0.00585272	NM_001259, NM_022898, NM_181524, NM_152877, NM_002460, NM_022893, NM_002211, NM_001039802, NM_017780, NM_022443, NM_000214, NM_003242, NM_001964	297	236	13528	2.50905	0.999993	0.203355	9.60714
SP_PIR_KEYWORDS	chromosomal rearrangement	13	3.55191	0.00713808	NM_002015, NM_000089, NM_002460, NM_002655, NM_000555, NM_022893, NM_003453, NM_004449, NM_002971, NM_022443, NM_001731, NM_003242, NM_153252	365	279	19235	2.45549	0.91967	0.099736	9.34047
GOTERM_BP_FAT	GO:0000904~cell morphogenesis involved in differentiation	13	3.55191	0.00756293	NM_022898, NM_000346, NM_003728, NM_000555, NM_002202, NM_005522, NM_003885, NM_006186, NM_005249, NM_002527, NM_014839, NM_001001331, NM_004796	297	244	13528	2.42678	1	0.23173	12.2459
GOTERM_BP_FAT	GO:0048534~hemopoietic or lymphoid organ development	13	3.55191	0.0122761	NM_001259, NM_022898, NM_181524, NM_152877, NM_002460, NM_022893, NM_002211, NM_001039802, NM_017780, NM_022443, NM_000214, NM_003242, NM_001964	297	260	13528	2.27744	1	0.282294	19.1476
GOTERM_CC_FAT	GO:0044431~Golgi apparatus part	13	3.55191	0.0172688	NM_003766, NM_006699, NM_018667, NM_004737, NM_014918, NM_138973, NM_014939, NM_005668, NM_002570, NM_004481, NM_003654, NM_014203, NM_006364	261	294	12782	2.16548	0.997545	0.297786	21.1589
GOTERM_BP_FAT	GO:0002520~immune system development	13	3.55191	0.0186109	NM_001259, NM_022898, NM_181524, NM_152877, NM_002460, NM_022893, NM_002211, NM_001039802, NM_017780, NM_022443, NM_000214, NM_003242, NM_001964	297	276	13528	2.14542	1	0.343213	27.6214
SP_PIR_KEYWORDS	isopeptide bond	13	3.55191	0.0190828	NM_198337, NM_001018005, NM_002655, NM_170665, NM_002971, NM_001005476, NM_005904, NM_004849, NM_000091, NM_003211, NM_002811, NM_003345, NM_003222	365	319	19235	2.14759	0.998866	0.208531	23.1825
GOTERM_BP_FAT	GO:0051094~positive regulation of developmental process	13	3.55191	0.0195406	NM_021958, NM_181359, NM_004040, NM_000214, NM_001731, NM_003242, NM_000575, NM_005249, NM_002527, NM_001204, NM_144949, NM_006892, NM_012137, NM_175848	297	278	13528	2.12998	1	0.344799	28.7923
GOTERM_BP_FAT	GO:0040008~regulation of growth	13	3.55191	0.0721763	NM_021958, NM_004232, NM_003651, NM_017780, NM_001731, NM_003242, NM_078467, NM_144949, NM_006791, NM_006375, NM_000092, NM_003150, NM_173475	297	341	13528	1.73647	1	0.597029	72.4468
GOTERM_CC_FAT	GO:0044427~chromosomal part	13	3.55191	0.0964176	NM_004242, NM_002460, NM_017780, NM_002892, NM_016374, NM_022552, NM_006154, NM_006892, NM_032701, NM_006791, NM_198935, NM_003074, NM_003345, NM_175848	261	386	12782	1.64936	1	0.642561	74.9349
GOTERM_MF_FAT	GO:0005201~extracellular matrix structural constituent	12	3.27869	2.67098e-06	NM_000089, NM_001851, NM_000393, NM_001854, NM_001846, NM_001845, NM_000090, NM_001858, NM_000091, NM_000092, NM_001844, NM_000138	286	86	12983	6.3342	0.00134527	0.00134527	0.00385056
GOTERM_BP_FAT	GO:0043062~extracellular structure organization	12	3.27869	0.000921642	NM_000089, NM_000358, NM_000393, NM_001854, NM_000724, NM_021111, NM_001846, NM_001001331, NM_000090, NM_001858, NM_001844, NM_004796	297	163	13528	3.35329	0.843866	0.0931146	1.5741
GOTERM_BP_FAT	GO:0048667~cell morphogenesis involved in neuron differentiation	12	3.27869	0.00636388	NM_006186, NM_022898, NM_005249, NM_014839, NM_002527, NM_001001331, NM_003728, NM_000555, NM_002202, NM_004796, NM_003885, NM_005522	297	209	13528	2.61524	0.999997	0.205151	10.4036
GOTERM_BP_FAT	GO:0045596~negative regulation of cell differentiation	12	3.27869	0.00807252	NM_001259, NM_005249, NM_021958, NM_000346, NM_018388, NM_024674, NM_003036, NM_144949, NM_005904, NM_002202, NM_002211, NM_000214	297	216	13528	2.53049	1	0.228263	13.018
GOTERM_BP_FAT	GO:0009991~response to extracellular stimulus	12	3.27869	0.00915792	NM_003242, NM_006186, NM_003766, NM_004171, NM_002070, NM_001204, NM_078467, NM_000314, NM_004849, NM_000362, NM_014494, NM_003155	297	220	13528	2.48448	1	0.248032	14.6413
GOTERM_BP_FAT	GO:0000122~negative regulation of transcription from RNA polymerase II promoter	12	3.27869	0.0325317	NM_022552, NM_003651, NM_001964, NM_006154, NM_005225, NM_000965, NM_003036, NM_005904, NM_001198, NM_012082, NM_003150, NM_002971	297	266	13528	2.05483	1	0.439655	43.3959
GOTERM_BP_FAT	GO:0016477~cell migration	12	3.27869	0.0407502	NM_006186, NM_002336, NM_000314, NM_145735, NM_000555, NM_002202, NM_002211, NM_181359, NM_020423, NM_000859, NM_003885, NM_001731	297	276	13528	1.98038	1	0.491213	51.124
GOTERM_BP_FAT	GO:0001775~cell activation	12	3.27869	0.0514497	NM_003242, NM_022898, NM_018425, NM_001964, NM_152877, NM_181524, NM_002460, NM_022893, NM_000090, NM_002211, NM_017780, NM_003406	297	287	13528	1.90448	1	0.537391	59.703
GOTERM_CC_FAT	GO:0005768~endosome	12	3.27869	0.0574629	NM_018425, NM_003099, NM_138973, NM_001829, NM_001980, NM_020673, NM_152910, NM_004040, NM_032268, NM_170709, NM_012329, NM_003463	261	315	12782	1.86564	1	0.544005	55.41
GOTERM_BP_FAT	GO:0051674~localization of cell	12	3.27869	0.0748857	NM_006186, NM_002336, NM_000314, NM_145735, NM_000555, NM_002202, NM_002211, NM_181359, NM_020423, NM_000859, NM_003885, NM_001731	297	307	13528	1.78041	1	0.60887	73.799
GOTERM_BP_FAT	GO:0048870~cell motility	12	3.27869	0.0748857	NM_006186, NM_002336, NM_000314, NM_145735, NM_000555, NM_002202, NM_002211, NM_181359, NM_020423, NM_000859, NM_003885, NM_001731	297	307	13528	1.78041	1	0.60887	73.799
SP_PIR_KEYWORDS	trimer	11	3.00546	2.11331e-11	NM_000089, NM_000393, NM_001854, NM_001845, NM_000090, NM_001858, NM_000091, NM_000092, NM_001844, NM_000094, NM_004369	365	26	19235	22.2956	7.43885e-09	1.85971e-09	2.89278e-08
UP_SEQ_FEATURE	compositionally biased region:Poly-Gln	11	3.00546	0.000646176	NM_007162, NM_014757, NM_014903, NM_021958, NM_005544, NM_004898, NM_018416, NM_138426, NM_006599, NM_003858, NM_002971	365	151	19113	3.81462	0.547274	0.0639056	1.04231
GOTERM_MF_FAT	GO:0005543~phospholipid binding	11	3.00546	0.00577129	NM_003099, NM_181524, NM_017742, NM_024704, NM_014035, NM_019012, NM_022133, NM_170709, NM_002628, NM_001001974, NM_003794	286	177	12983	2.82116	0.945913	0.305557	8.00566
GOTERM_BP_FAT	GO:0007409~axonogenesis	11	3.00546	0.0100791	NM_006186, NM_022898, NM_005249, NM_014839, NM_002527, NM_003728, NM_000555, NM_002202, NM_004796, NM_003885, NM_005522	297	193	13528	2.59605	1	0.265911	15.9966
GOTERM_BP_FAT	GO:0009314~response to radiation	11	3.00546	0.012717	NM_003620, NM_004171, NM_006154, NM_078467, NM_004898, NM_006892, NM_000090, NM_181359, NM_000859, NM_005911, NM_173475, NM_175848	297	200	13528	2.50519	1	0.284487	19.7663
GOTERM_BP_FAT	GO:0048812~neuron projection morphogenesis	11	3.00546	0.0189628	NM_006186, NM_022898, NM_005249, NM_014839, NM_002527, NM_003728, NM_000555, NM_002202, NM_004796, NM_003885, NM_005522	297	213	13528	2.35229	1	0.342366	28.0667
GOTERM_BP_FAT	GO:0007423~sensory organ development	11	3.00546	0.0294306	NM_022898, NM_005249, NM_000393, NM_000965, NM_001854, NM_001001331, NM_003150, NM_001844, NM_017780, NM_000214, NM_005522	297	229	13528	2.18793	1	0.430086	40.1914
GOTERM_BP_FAT	GO:0045321~leukocyte activation	11	3.00546	0.0405763	NM_003242, NM_022898, NM_018425, NM_001964, NM_152877, NM_181524, NM_002460, NM_022893, NM_002211, NM_017780, NM_003406	297	242	13528	2.0704	1	0.492496	50.9713
GOTERM_MF_FAT	GO:0003702~RNA polymerase II transcription factor activity	11	3.00546	0.0435569	NM_000346, NM_003205, NM_003651, NM_002460, NM_005316, NM_002202, NM_012081, NM_006599, NM_012082, NM_006943, NM_005522	286	244	12983	2.0465	1	0.71262	47.3775
GOTERM_BP_FAT	GO:0048858~cell projection morphogenesis	11	3.00546	0.0436014	NM_006186, NM_022898, NM_005249, NM_014839, NM_002527, NM_003728, NM_000555, NM_002202, NM_004796, NM_003885, NM_005522	297	245	13528	2.04505	1	0.501429	53.5645
GOTERM_MF_FAT	GO:0016791~phosphatase activity	11	3.00546	0.0488579	NM_003620, NM_033389, NM_014839, NM_201567, NM_000314, NM_021198, NM_000945, NM_002526, NM_001222, NM_004685, NM_003463	286	249	12983	2.00541	1	0.735192	51.4293
GOTERM_BP_FAT	GO:0032990~cell part morphogenesis	11	3.00546	0.0552541	NM_006186, NM_022898, NM_005249, NM_014839, NM_002527, NM_003728, NM_000555, NM_002202, NM_004796, NM_003885, NM_005522	297	256	13528	1.95718	1	0.548401	62.3955
GOTERM_BP_FAT	GO:0032535~regulation of cellular component size	11	3.00546	0.0749335	NM_003127, NM_078467, NM_144949, NM_001001331, NM_000555, NM_006375, NM_006373, NM_006135, NM_173475, NM_002628, NM_001731	297	271	13528	1.84885	1	0.606923	73.8223
INTERPRO	IPR013032:EGF-like region, conserved site	11	3.00546	0.0896842	NM_033274, NM_012465, NM_002380, NM_002336, NM_002211, NM_004796, NM_003692, NM_019074, NM_000214, NM_000138, NM_032961	350	293	16659	1.78692	1	0.910879	75.5475
KEGG_PATHWAY	hsa04512:ECM-receptor interaction	10	2.73224	0.000139713	NM_000089, NM_000393, NM_001854, NM_001846, NM_001845, NM_000090, NM_002211, NM_000092, NM_001844, NM_004369	121	84	5085	5.00295	0.0153896	0.0153896	0.158001
KEGG_PATHWAY	hsa05222:Small cell lung cancer	10	2.73224	0.000139713	NM_181869, NM_001259, NM_005225, NM_000965, NM_181524, NM_001846, NM_000314, NM_001845, NM_002211, NM_000092	121	84	5085	5.00295	0.0153896	0.0153896	0.158001
GOTERM_MF_FAT	GO:0035091~phosphoinositide binding	10	2.73224	0.000346266	NM_003099, NM_181524, NM_017742, NM_024704, NM_014035, NM_019012, NM_022133, NM_170709, NM_002628, NM_003794	286	100	12983	4.53951	0.160164	0.0835742	0.498038
GOTERM_BP_FAT	GO:0002521~leukocyte differentiation	10	2.73224	0.00234279	NM_003242, NM_022898, NM_001964, NM_152877, NM_181524, NM_002460, NM_022893, NM_001039802, NM_002211, NM_017780	297	131	13528	3.47701	0.99112	0.141342	3.95566
GOTERM_BP_FAT	GO:0048562~embryonic organ morphogenesis	10	2.73224	0.00259679	NM_003242, NM_005249, NM_021958, NM_000965, NM_001854, NM_001001331, NM_001844, NM_017780, NM_001543, NM_005522	297	133	13528	3.42472	0.994682	0.142747	4.37555
KEGG_PATHWAY	hsa04360:Axon guidance	10	2.73224	0.00319796	NM_017893, NM_002578, NM_002070, NM_003728, NM_001039802, NM_002211, NM_006599, NM_138638, NM_000945, NM_001386	121	129	5085	3.25774	0.299207	0.0850498	3.56005
GOTERM_BP_FAT	GO:0030334~regulation of cell migration	10	2.73224	0.0121074	NM_005544, NM_181524, NM_001018005, NM_000314, NM_003728, NM_005904, NM_181359, NM_019074, NM_000214, NM_003463	297	169	13528	2.6952	1	0.285428	18.9097
INTERPRO	IPR011991:Winged helix repressor DNA-binding	10	2.73224	0.017271	NM_002015, NM_005249, NM_005225, NM_002460, NM_002158, NM_018416, NM_006874, NM_007023, NM_004449, NM_173560	350	187	16659	2.5453	0.999991	0.767044	22.9827
GOTERM_CC_FAT	GO:0000785~chromatin	10	2.73224	0.0212479	NM_016374, NM_004242, NM_022552, NM_006154, NM_002460, NM_006892, NM_006791, NM_003074, NM_017780, NM_002892, NM_175848	261	200	12782	2.44866	0.999395	0.309595	25.4058
GOTERM_BP_FAT	GO:0040012~regulation of locomotion	10	2.73224	0.0255405	NM_005544, NM_181524, NM_001018005, NM_000314, NM_003728, NM_005904, NM_181359, NM_019074, NM_000214, NM_003463	297	192	13528	2.37233	1	0.397033	35.9298
GOTERM_BP_FAT	GO:0051270~regulation of cell motion	10	2.73224	0.0262995	NM_005544, NM_181524, NM_001018005, NM_000314, NM_003728, NM_005904, NM_181359, NM_019074, NM_000214, NM_003463	297	193	13528	2.36004	1	0.403166	36.7831
GOTERM_MF_FAT	GO:0032403~protein complex binding	10	2.73224	0.0294045	NM_000358, NM_018425, NM_005544, NM_181524, NM_078467, NM_005904, NM_000090, NM_002211, NM_000091, NM_003406	286	196	12983	2.31608	1	0.609424	34.9666
GOTERM_BP_FAT	GO:0007398~ectoderm development	10	2.73224	0.0311758	NM_000089, NM_000346, NM_000393, NM_002527, NM_170665, NM_000090, NM_001980, NM_000094, NM_005985, NM_000214	297	199	13528	2.28889	1	0.440039	42.0152
GOTERM_BP_FAT	GO:0060284~regulation of cell development	10	2.73224	0.0365977	NM_005249, NM_018388, NM_002527, NM_005904, NM_006892, NM_002202, NM_000092, NM_006940, NM_003885, NM_001731, NM_178010, NM_175848	297	205	13528	2.22189	1	0.470784	47.3528
GOTERM_BP_FAT	GO:0010608~posttranscriptional regulation of gene expression	10	2.73224	0.0427659	NM_000793, NM_024674, NM_001004317, NM_000314, NM_005904, NM_006332, NM_004926, NM_020390, NM_014494, NM_004136	297	211	13528	2.15871	1	0.499987	52.8615
GOTERM_BP_FAT	GO:0042493~response to drug	10	2.73224	0.0483171	NM_003242, NM_004171, NM_005159, NM_078467, NM_000314, NM_004849, NM_006892, NM_003150, NM_003406, NM_005911, NM_175848	297	216	13528	2.10874	1	0.524947	57.3507
GOTERM_BP_FAT	GO:0010324~membrane invagination	10	2.73224	0.0528318	NM_003242, NM_003099, NM_006154, NM_002336, NM_020673, NM_014203, NM_015509, NM_018113, NM_173833, NM_003794	297	220	13528	2.0704	1	0.539433	60.7014
GOTERM_BP_FAT	GO:0006897~endocytosis	10	2.73224	0.0528318	NM_003242, NM_003099, NM_006154, NM_002336, NM_020673, NM_014203, NM_015509, NM_018113, NM_173833, NM_003794	297	220	13528	2.0704	1	0.539433	60.7014
GOTERM_BP_FAT	GO:0045597~positive regulation of cell differentiation	10	2.73224	0.0650002	NM_003242, NM_005249, NM_021958, NM_002527, NM_001204, NM_144949, NM_006892, NM_181359, NM_000214, NM_001731, NM_175848	297	229	13528	1.98903	1	0.582422	68.5408
SP_PIR_KEYWORDS	host-virus interaction	10	2.73224	0.0933905	NM_006154, NM_181524, NM_001241, NM_002211, NM_032217, NM_003345, NM_003150, NM_002971, NM_018992, NM_004331	365	285	19235	1.84907	1	0.505552	73.8692
GOTERM_BP_FAT	GO:0010648~negative regulation of cell communication	10	2.73224	0.0961627	NM_019058, NM_005544, NM_004232, NM_003036, NM_002070, NM_002336, NM_014319, NM_144949, NM_000314, NM_005904	297	248	13528	1.83665	1	0.65183	82.4436
UP_SEQ_FEATURE	region of interest:Triple-helical region	9	2.45902	6.12315e-09	NM_001854, NM_001846, NM_001845, NM_000090, NM_000091, NM_000092, NM_001844, NM_000094, NM_004369	365	23	19113	20.4904	7.50695e-06	7.50695e-06	9.9255e-06
GOTERM_BP_FAT	GO:0048738~cardiac muscle tissue development	9	2.45902	3.11241e-05	NM_005159, NM_000965, NM_001854, NM_001018005, NM_000314, NM_004849, NM_005904, NM_002211, NM_012082	297	57	13528	7.19192	0.0607607	0.00891502	0.0535425
GOTERM_CC_FAT	GO:0005604~basement membrane	9	2.45902	0.000180369	NM_003118, NM_001846, NM_001845, NM_000091, NM_000092, NM_000362, NM_001844, NM_000094, NM_000138	261	78	12782	5.65075	0.0603361	0.00885103	0.245879
UP_SEQ_FEATURE	short sequence motif:Cell attachment site	9	2.45902	0.000273597	NM_000358, NM_000393, NM_001858, NM_000091, NM_000092, NM_003654, NM_000094, NM_004369, NM_002570	365	88	19113	5.35545	0.285002	0.036589	0.442574
GOTERM_BP_FAT	GO:0030198~extracellular matrix organization	9	2.45902	0.00200252	NM_000089, NM_000358, NM_000393, NM_001854, NM_021111, NM_001846, NM_000090, NM_001858, NM_001844	297	104	13528	3.94172	0.982352	0.138882	3.39043
GOTERM_MF_FAT	GO:0019838~growth factor binding	9	2.45902	0.00216637	NM_000089, NM_003242, NM_002527, NM_001204, NM_001845, NM_000090, NM_181359, NM_001844, NM_002570	286	105	12983	3.89101	0.664803	0.239104	3.07818
GOTERM_BP_FAT	GO:0042692~muscle cell differentiation	9	2.45902	0.00509284	NM_005159, NM_002527, NM_000965, NM_000724, NM_001018005, NM_004849, NM_002211, NM_207297, NM_000214	297	121	13528	3.38793	0.999966	0.189303	8.41085
GOTERM_CC_FAT	GO:0031252~cell leading edge	9	2.45902	0.00720757	NM_001259, NM_003379, NM_004171, NM_004460, NM_001018005, NM_020870, NM_002211, NM_020423, NM_005841	261	138	12782	3.1939	0.917554	0.202979	9.40053
GOTERM_BP_FAT	GO:0045165~cell fate commitment	9	2.45902	0.0114065	NM_000346, NM_002527, NM_001198, NM_001039802, NM_002202, NM_002211, NM_006940, NM_005841, NM_000214, NM_178010	297	139	13528	2.9492	1	0.284555	17.9139
GOTERM_MF_FAT	GO:0003682~chromatin binding	9	2.45902	0.0176634	NM_016374, NM_004242, NM_022552, NM_015339, NM_006791, NM_002202, NM_003074, NM_017780, NM_002892	286	150	12983	2.72371	0.999874	0.526921	22.6571
GOTERM_BP_FAT	GO:0009101~glycoprotein biosynthetic process	9	2.45902	0.0229533	NM_004482, NM_006699, NM_004481, NM_004737, NM_020438, NM_032047, NM_005668, NM_015554, NM_001543	297	158	13528	2.59455	1	0.382534	32.9389
GOTERM_MF_FAT	GO:0004721~phosphoprotein phosphatase activity	9	2.45902	0.0292172	NM_003620, NM_033389, NM_201567, NM_000314, NM_021198, NM_000945, NM_001222, NM_004685, NM_003463	286	165	12983	2.4761	1	0.630766	34.7854
GOTERM_BP_FAT	GO:0001701~in utero embryonic development	9	2.45902	0.0398699	NM_007162, NM_003651, NM_001018005, NM_001198, NM_002211, NM_012082, NM_002482, NM_017780, NM_207297	297	176	13528	2.3292	1	0.491968	50.3465
UP_SEQ_FEATURE	compositionally biased region:Poly-Lys	9	2.45902	0.0430912	NM_014903, NM_018904, NM_018905, NM_018899, NM_018898, NM_018901, NM_001005476, NM_018911, NM_024953, NM_018908, NM_018909, NM_018906, NM_018907	365	205	19113	2.29892	1	0.834711	51.0316
GOTERM_BP_FAT	GO:0048729~tissue morphogenesis	9	2.45902	0.0444999	NM_181869, NM_000089, NM_005159, NM_001854, NM_001204, NM_001018005, NM_005904, NM_005985, NM_000214	297	180	13528	2.27744	1	0.503332	54.3095
SP_PIR_KEYWORDS	endosome	9	2.45902	0.0459489	NM_003099, NM_138973, NM_001829, NM_020673, NM_004040, NM_032268, NM_170709, NM_012329, NM_003463	365	209	19235	2.26932	1	0.376912	47.4746
GOTERM_BP_FAT	GO:0008544~epidermis development	9	2.45902	0.0494803	NM_000089, NM_000346, NM_000393, NM_002527, NM_170665, NM_000090, NM_000094, NM_005985, NM_000214	297	184	13528	2.22793	1	0.528339	58.2389
GOTERM_BP_FAT	GO:0008015~blood circulation	9	2.45902	0.052475	NM_000089, NM_005159, NM_001613, NM_001204, NM_001018005, NM_004849, NM_000091, NM_017780, NM_019074	297	186	13528	2.20398	1	0.539489	60.446
GOTERM_BP_FAT	GO:0003013~circulatory system process	9	2.45902	0.052475	NM_000089, NM_005159, NM_001613, NM_001204, NM_001018005, NM_004849, NM_000091, NM_017780, NM_019074	297	186	13528	2.20398	1	0.539489	60.446
GOTERM_BP_FAT	GO:0031667~response to nutrient levels	9	2.45902	0.0682118	NM_003242, NM_003766, NM_002070, NM_001204, NM_000314, NM_004849, NM_000362, NM_014494, NM_003155	297	197	13528	2.08091	1	0.589058	70.3493
SP_PIR_KEYWORDS	egf-like domain	9	2.45902	0.0719414	NM_033274, NM_012465, NM_002380, NM_002336, NM_004796, NM_003692, NM_019074, NM_000214, NM_000138	365	230	19235	2.06212	1	0.465126	64.0118
GOTERM_BP_FAT	GO:0032940~secretion by cell	9	2.45902	0.0867718	NM_018425, NM_018667, NM_003716, NM_001980, NM_007023, NM_004796, NM_003406, NM_001222, NM_002570	297	207	13528	1.98038	1	0.635781	79.0261
GOTERM_BP_FAT	GO:0048514~blood vessel morphogenesis	9	2.45902	0.0926726	NM_003242, NM_000314, NM_004849, NM_005904, NM_004926, NM_012082, NM_004040, NM_019074, NM_000214	297	211	13528	1.94284	1	0.645244	81.2398
KEGG_PATHWAY	hsa04115:p53 signaling pathway	8	2.18579	0.00100663	NM_181869, NM_001259, NM_003620, NM_152877, NM_078467, NM_000314, NM_014454, NM_002639	121	68	5085	4.94409	0.10577	0.0365784	1.13332
GOTERM_CC_FAT	GO:0044454~nuclear chromosome part	8	2.18579	0.0122858	NM_022552, NM_002460, NM_032701, NM_006892, NM_198935, NM_006791, NM_003074, NM_003345, NM_175848	261	122	12782	3.21136	0.985946	0.279685	15.5246
GOTERM_BP_FAT	GO:0015837~amine transport	8	2.18579	0.015	NM_152253, NM_004171, NM_018231, NM_018976, NM_019849, NM_003043, NM_018593, NM_003406	297	118	13528	3.08806	1	0.303974	22.8998
INTERPRO	IPR006209:EGF	8	2.18579	0.0175566	NM_012465, NM_002380, NM_002336, NM_004796, NM_003692, NM_019074, NM_000214, NM_000138	350	127	16659	2.99825	0.999993	0.731964	23.3175
GOTERM_BP_FAT	GO:0007156~homophilic cell adhesion	8	2.18579	0.0250652	NM_018904, NM_018905, NM_018899, NM_018901, NM_018898, NM_018911, NM_002211, NM_018908, NM_018909, NM_018906, NM_018907, NM_032961	297	131	13528	2.78161	1	0.400253	35.3899
SP_PIR_KEYWORDS	prenylation	8	2.18579	0.0291841	NM_021183, NM_022337, NM_020673, NM_001039802, NM_198686, NM_004040, NM_002857, NM_003463	365	156	19235	2.70249	0.99997	0.285601	33.3309
GOTERM_CC_FAT	GO:0000228~nuclear chromosome	8	2.18579	0.0477072	NM_022552, NM_002460, NM_032701, NM_006892, NM_198935, NM_006791, NM_003074, NM_003345, NM_175848	261	162	12782	2.41843	1	0.504749	48.682
GOTERM_CC_FAT	GO:0000139~Golgi membrane	8	2.18579	0.0857415	NM_006699, NM_004481, NM_004737, NM_014918, NM_005668, NM_003654, NM_014203, NM_006364	261	186	12782	2.10637	1	0.643308	70.5769
GOTERM_BP_FAT	GO:0000079~regulation of cyclin-dependent protein kinase activity	7	1.91257	0.00111478	NM_201567, NM_078467, NM_001241, NM_000314, NM_005316, NM_003858, NM_003885	297	54	13528	5.90448	0.894223	0.106243	1.901
INTERPRO	IPR013164:Cadherin, N-terminal	7	1.91257	0.00130976	NM_018904, NM_018905, NM_018899, NM_018901, NM_018898, NM_018911, NM_018908, NM_018909, NM_018906, NM_018907, NM_032961	350	58	16659	5.74448	0.583889	0.19684	1.94534
UP_SEQ_FEATURE	domain:Cadherin 6	7	1.91257	0.00266644	NM_018904, NM_018905, NM_018899, NM_018901, NM_018898, NM_018911, NM_018908, NM_018909, NM_018906, NM_018907, NM_032961	365	73	19113	5.02124	0.962123	0.196058	4.2357
GOTERM_BP_FAT	GO:0031668~cellular response to extracellular stimulus	7	1.91257	0.0026978	NM_006186, NM_003766, NM_004171, NM_001204, NM_078467, NM_004849, NM_014494	297	64	13528	4.9819	0.995664	0.140265	4.54206
GOTERM_BP_FAT	GO:0003007~heart morphogenesis	7	1.91257	0.00520369	NM_005159, NM_001854, NM_001018005, NM_005904, NM_002202, NM_001844, NM_017780	297	73	13528	4.3677	0.999973	0.189539	8.5863
GOTERM_BP_FAT	GO:0048839~inner ear development	7	1.91257	0.00762437	NM_005249, NM_001854, NM_001001331, NM_001844, NM_017780, NM_000214, NM_005522	297	79	13528	4.03597	1	0.229919	12.3393
UP_SEQ_FEATURE	domain:Cadherin 5	7	1.91257	0.00962478	NM_018904, NM_018905, NM_018899, NM_018901, NM_018898, NM_018911, NM_018908, NM_018909, NM_018906, NM_018907, NM_032961	365	95	19113	3.85843	0.999993	0.502161	14.5101
UP_SEQ_FEATURE	domain:Cadherin 4	7	1.91257	0.0133633	NM_018904, NM_018905, NM_018899, NM_018901, NM_018898, NM_018911, NM_018908, NM_018909, NM_018906, NM_018907, NM_032961	365	102	19113	3.59363	1	0.561631	19.5937
UP_SEQ_FEATURE	domain:Cadherin 3	7	1.91257	0.0133633	NM_018904, NM_018905, NM_018899, NM_018901, NM_018898, NM_018911, NM_018908, NM_018909, NM_018906, NM_018907, NM_032961	365	102	19113	3.59363	1	0.561631	19.5937
GOTERM_BP_FAT	GO:0006865~amino acid transport	7	1.91257	0.0140122	NM_152253, NM_004171, NM_018231, NM_018976, NM_019849, NM_003043, NM_018593	297	90	13528	3.54269	1	0.292903	21.5584
KEGG_PATHWAY	hsa05410:Hypertrophic cardiomyopathy (HCM)	7	1.91257	0.0146336	NM_005159, NM_000724, NM_001018005, NM_170665, NM_002211, NM_005399, NM_000232	121	85	5085	3.46087	0.805306	0.279108	15.3659
UP_SEQ_FEATURE	domain:Cadherin 1	7	1.91257	0.0152396	NM_018904, NM_018905, NM_018899, NM_018901, NM_018898, NM_018911, NM_018908, NM_018909, NM_018906, NM_018907, NM_032961	365	105	19113	3.49096	1	0.575057	22.0368
UP_SEQ_FEATURE	domain:Cadherin 2	7	1.91257	0.0152396	NM_018904, NM_018905, NM_018899, NM_018901, NM_018898, NM_018911, NM_018908, NM_018909, NM_018906, NM_018907, NM_032961	365	105	19113	3.49096	1	0.575057	22.0368
GOTERM_BP_FAT	GO:0043583~ear development	7	1.91257	0.0178835	NM_005249, NM_001854, NM_001001331, NM_001844, NM_017780, NM_000214, NM_005522	297	95	13528	3.35623	1	0.338333	26.6927
KEGG_PATHWAY	hsa05414:Dilated cardiomyopathy	7	1.91257	0.0209001	NM_021116, NM_005159, NM_000724, NM_001018005, NM_170665, NM_002211, NM_000232	121	92	5085	3.19754	0.904105	0.284611	21.2613
GOTERM_BP_FAT	GO:0051329~interphase of mitotic cell cycle	7	1.91257	0.0255044	NM_001259, NM_003620, NM_201567, NM_005225, NM_078467, NM_002211, NM_001222	297	103	13528	3.09555	1	0.399576	35.8889
GOTERM_BP_FAT	GO:0030098~lymphocyte differentiation	7	1.91257	0.0255044	NM_022898, NM_001964, NM_152877, NM_181524, NM_022893, NM_002211, NM_017780	297	103	13528	3.09555	1	0.399576	35.8889
INTERPRO	IPR002126:Cadherin	7	1.91257	0.0260843	NM_018904, NM_018905, NM_018899, NM_018901, NM_018898, NM_018911, NM_018908, NM_018909, NM_018906, NM_018907, NM_032961	350	108	16659	3.085	1	0.82936	32.7109
GOTERM_BP_FAT	GO:0051325~interphase	7	1.91257	0.0288455	NM_001259, NM_003620, NM_201567, NM_005225, NM_078467, NM_002211, NM_001222	297	106	13528	3.00794	1	0.426573	39.5679
GOTERM_BP_FAT	GO:0007411~axon guidance	7	1.91257	0.0300203	NM_005249, NM_002527, NM_003728, NM_002202, NM_004796, NM_003885, NM_005522	297	107	13528	2.97983	1	0.433567	40.8135
INTERPRO	IPR013753:Ras	7	1.91257	0.0478811	NM_021183, NM_022337, NM_004165, NM_020673, NM_001039802, NM_198686, NM_004040	350	125	16659	2.66544	1	0.871464	52.071
SMART	SM00112:CA	7	1.91257	0.052404	NM_018904, NM_018905, NM_018899, NM_018901, NM_018898, NM_018911, NM_018908, NM_018909, NM_018906, NM_018907, NM_032961	227	108	9079	2.59231	0.999919	0.791945	48.3093
GOTERM_BP_FAT	GO:0006486~protein amino acid glycosylation	7	1.91257	0.0621432	NM_004482, NM_006699, NM_004481, NM_004737, NM_020438, NM_032047, NM_005668	297	128	13528	2.49095	1	0.579878	66.8451
GOTERM_BP_FAT	GO:0043413~biopolymer glycosylation	7	1.91257	0.0621432	NM_004482, NM_006699, NM_004481, NM_004737, NM_020438, NM_032047, NM_005668	297	128	13528	2.49095	1	0.579878	66.8451
GOTERM_BP_FAT	GO:0070085~glycosylation	7	1.91257	0.0621432	NM_004482, NM_006699, NM_004481, NM_004737, NM_020438, NM_032047, NM_005668	297	128	13528	2.49095	1	0.579878	66.8451
INTERPRO	IPR001806:Ras GTPase	7	1.91257	0.0647634	NM_021183, NM_022337, NM_004165, NM_020673, NM_001039802, NM_198686, NM_004040	350	135	16659	2.468	1	0.881521	63.3446
SP_PIR_KEYWORDS	manganese	7	1.91257	0.0693224	NM_002168, NM_003242, NM_004482, NM_003620, NM_004481, NM_152624, NM_001204	365	152	19235	2.42691	1	0.477131	62.5965
GOTERM_BP_FAT	GO:0009416~response to light stimulus	7	1.91257	0.0826171	NM_004171, NM_006154, NM_078467, NM_004898, NM_000859, NM_005911, NM_173475	297	138	13528	2.31045	1	0.62513	77.3222
GOTERM_MF_FAT	GO:0005516~calmodulin binding	7	1.91257	0.0881077	NM_021116, NM_003127, NM_001001331, NM_004165, NM_000945, NM_001222, NM_001682	286	140	12983	2.26976	1	0.83269	73.544
GOTERM_BP_FAT	GO:0044087~regulation of cellular component biogenesis	7	1.91257	0.0917416	NM_003127, NM_001621, NM_001018005, NM_000314, NM_001039802, NM_000092, NM_006135	297	142	13528	2.24536	1	0.643297	80.9058
UP_SEQ_FEATURE	repeat:PXXP 2	6	1.63934	5.67899e-07	NM_018904, NM_018905, NM_018899, NM_018901, NM_018898, NM_018911, NM_018908, NM_018909, NM_018906, NM_018907	365	10	19113	31.4186	0.000696002	0.000348062	0.00092055
UP_SEQ_FEATURE	repeat:PXXP 3	6	1.63934	5.67899e-07	NM_018904, NM_018905, NM_018899, NM_018901, NM_018898, NM_018911, NM_018908, NM_018909, NM_018906, NM_018907	365	10	19113	31.4186	0.000696002	0.000348062	0.00092055
UP_SEQ_FEATURE	repeat:PXXP 1	6	1.63934	5.67899e-07	NM_018904, NM_018905, NM_018899, NM_018901, NM_018898, NM_018911, NM_018908, NM_018909, NM_018906, NM_018907	365	10	19113	31.4186	0.000696002	0.000348062	0.00092055
UP_SEQ_FEATURE	repeat:PXXP 5	6	1.63934	5.67899e-07	NM_018904, NM_018905, NM_018899, NM_018901, NM_018898, NM_018911, NM_018908, NM_018909, NM_018906, NM_018907	365	10	19113	31.4186	0.000696002	0.000348062	0.00092055
UP_SEQ_FEATURE	repeat:PXXP 4	6	1.63934	5.67899e-07	NM_018904, NM_018905, NM_018899, NM_018901, NM_018898, NM_018911, NM_018908, NM_018909, NM_018906, NM_018907	365	10	19113	31.4186	0.000696002	0.000348062	0.00092055
SP_PIR_KEYWORDS	basement membrane	6	1.63934	0.000801008	NM_003118, NM_001846, NM_001845, NM_000091, NM_000092, NM_000094	365	39	19235	8.10748	0.245777	0.0214638	1.0909
GOTERM_BP_FAT	GO:0021953~central nervous system neuron differentiation	6	1.63934	0.0017034	NM_006186, NM_022898, NM_005249, NM_000555, NM_006940, NM_005522, NM_178010	297	40	13528	6.83232	0.967729	0.123712	2.89097
SP_PIR_KEYWORDS	pyroglutamic acid	6	1.63934	0.00171184	NM_000089, NM_001851, NM_000393, NM_000090, NM_001844, NM_004369	365	46	19235	6.87373	0.452879	0.0421629	2.31796
UP_SEQ_FEATURE	domain:PX	6	1.63934	0.00193927	NM_003099, NM_024704, NM_014035, NM_022133, NM_170709, NM_003794	365	47	19113	6.68481	0.907436	0.167286	3.09758
SP_PIR_KEYWORDS	cyclin	6	1.63934	0.00248806	NM_001259, NM_078467, NM_001241, NM_003858, NM_152523, NM_003885	365	50	19235	6.32384	0.583925	0.050274	3.35251
INTERPRO	IPR001683:Phox-like	6	1.63934	0.00320808	NM_003099, NM_024704, NM_014035, NM_022133, NM_170709, NM_003794	350	48	16659	5.94964	0.883476	0.349446	4.70223
GOTERM_MF_FAT	GO:0046332~SMAD binding	6	1.63934	0.00323174	NM_000089, NM_003242, NM_000393, NM_003036, NM_005904, NM_000090	286	46	12983	5.9211	0.804351	0.238074	4.55938
SMART	SM00312:PX	6	1.63934	0.00655393	NM_003099, NM_024704, NM_014035, NM_022133, NM_170709, NM_003794	227	48	9079	4.99945	0.683589	0.318576	7.74488
GOTERM_BP_FAT	GO:0042472~inner ear morphogenesis	6	1.63934	0.00744916	NM_005249, NM_001854, NM_001001331, NM_001844, NM_017780, NM_005522	297	56	13528	4.88023	1	0.232171	12.0726
GOTERM_BP_FAT	GO:0045765~regulation of angiogenesis	6	1.63934	0.0121195	NM_000575, NM_001846, NM_000091, NM_012137, NM_004040, NM_001731	297	63	13528	4.33798	1	0.282414	18.9268
GOTERM_BP_FAT	GO:0009116~nucleoside metabolic process	6	1.63934	0.012918	NM_002451, NM_006892, NM_006915, NM_000859, NM_002526, NM_005911, NM_175848	297	64	13528	4.2702	1	0.285178	20.047
GOTERM_BP_FAT	GO:0006401~RNA catabolic process	6	1.63934	0.0137513	NM_152624, NM_014871, NM_024674, NM_001004317, NM_004926, NM_175854	297	65	13528	4.20451	1	0.291274	21.2005
UP_SEQ_FEATURE	domain:EGF-like 3	6	1.63934	0.0141855	NM_002380, NM_002336, NM_004796, NM_019074, NM_000214, NM_000138	365	75	19113	4.18915	1	0.565731	20.6729
GOTERM_BP_FAT	GO:0042471~ear morphogenesis	6	1.63934	0.01462	NM_005249, NM_001854, NM_001001331, NM_001844, NM_017780, NM_005522	297	66	13528	4.1408	1	0.300489	22.3863
KEGG_PATHWAY	hsa05214:Glioma	6	1.63934	0.0159134	NM_001259, NM_005225, NM_181524, NM_078467, NM_000314, NM_001222	121	63	5085	4.00236	0.831461	0.256781	16.6016
UP_SEQ_FEATURE	domain:EGF-like 2	6	1.63934	0.0264217	NM_002380, NM_002336, NM_004796, NM_019074, NM_000214, NM_000138	365	88	19113	3.5703	1	0.745348	35.212
KEGG_PATHWAY	hsa05212:Pancreatic cancer	6	1.63934	0.0268207	NM_001259, NM_003242, NM_005225, NM_181524, NM_001039802, NM_003150	121	72	5085	3.50207	0.951089	0.28488	26.4847
GOTERM_CC_FAT	GO:0005769~early endosome	6	1.63934	0.0294725	NM_018425, NM_003099, NM_001829, NM_020673, NM_170709, NM_003463	261	85	12782	3.45693	0.999967	0.374453	33.5203
GOTERM_BP_FAT	GO:0045786~negative regulation of cell cycle	6	1.63934	0.0322697	NM_001259, NM_145341, NM_078467, NM_014456, NM_004040, NM_173475, NM_015316	297	81	13528	3.37399	1	0.442687	43.1315
GOTERM_BP_FAT	GO:0051146~striated muscle cell differentiation	6	1.63934	0.0437108	NM_005159, NM_000965, NM_000724, NM_001018005, NM_004849, NM_002211	297	88	13528	3.1056	1	0.499639	53.6558
SP_PIR_KEYWORDS	Symport	6	1.63934	0.0598343	NM_004171, NM_018976, NM_003615, NM_152527, NM_003043, NM_003759	365	111	19235	2.84857	1	0.435339	57.0254
GOTERM_MF_FAT	GO:0003690~double-stranded DNA binding	6	1.63934	0.0622456	NM_005596, NM_003651, NM_001964, NM_003211, NM_032217, NM_002971	286	97	12983	2.80794	1	0.786135	60.4067
GOTERM_BP_FAT	GO:0035108~limb morphogenesis	6	1.63934	0.0660456	NM_000965, NM_003036, NM_002336, NM_001844, NM_017780, NM_207297	297	99	13528	2.76053	1	0.586099	69.1406
GOTERM_BP_FAT	GO:0035107~appendage morphogenesis	6	1.63934	0.0660456	NM_000965, NM_003036, NM_002336, NM_001844, NM_017780, NM_207297	297	99	13528	2.76053	1	0.586099	69.1406
UP_SEQ_FEATURE	metal ion-binding site:Magnesium	6	1.63934	0.071019	NM_018667, NM_001001331, NM_170665, NM_021198, NM_005911, NM_001682	365	116	19113	2.7085	1	0.901312	69.7032
GOTERM_BP_FAT	GO:0060173~limb development	6	1.63934	0.0754898	NM_000965, NM_003036, NM_002336, NM_001844, NM_017780, NM_207297	297	103	13528	2.65333	1	0.605403	74.0919
GOTERM_BP_FAT	GO:0048736~appendage development	6	1.63934	0.0754898	NM_000965, NM_003036, NM_002336, NM_001844, NM_017780, NM_207297	297	103	13528	2.65333	1	0.605403	74.0919
GOTERM_BP_FAT	GO:0007178~transmembrane receptor protein serine/threonine kinase signaling pathway	6	1.63934	0.0754898	NM_000089, NM_003242, NM_003036, NM_001204, NM_005904, NM_000090	297	103	13528	2.65333	1	0.605403	74.0919
SP_PIR_KEYWORDS	myristate	6	1.63934	0.0757332	NM_000575, NM_002070, NM_006915, NM_000945, NM_020423, NM_032268	365	119	19235	2.65707	1	0.475174	65.9732
SP_PIR_KEYWORDS	calmodulin-binding	6	1.63934	0.0778669	NM_021116, NM_003127, NM_001001331, NM_004165, NM_001222, NM_001682	365	120	19235	2.63493	1	0.477184	67.0328
GOTERM_BP_FAT	GO:0060541~respiratory system development	6	1.63934	0.0882676	NM_003242, NM_005596, NM_006699, NM_001204, NM_012082, NM_017780	297	108	13528	2.53049	1	0.638322	79.6094
GOTERM_BP_FAT	GO:0048705~skeletal system morphogenesis	6	1.63934	0.0992489	NM_003242, NM_000346, NM_001854, NM_001844, NM_001543, NM_001001974	297	112	13528	2.44012	1	0.662143	83.447
GOTERM_BP_FAT	GO:0006730~one-carbon metabolic process	6	1.63934	0.0992489	NM_022552, NM_032701, NM_006892, NM_005911, NM_006763, NM_001731, NM_175848	297	112	13528	2.44012	1	0.662143	83.447
UP_SEQ_FEATURE	domain:Fibrillar collagen NC1	5	1.36612	3.84127e-05	NM_000089, NM_000393, NM_001854, NM_000090, NM_001844	365	11	19113	23.802	0.0460032	0.00937476	0.0622481
INTERPRO	IPR000885:Fibrillar collagen, C-terminal	5	1.36612	5.56141e-05	NM_000089, NM_000393, NM_001854, NM_000090, NM_001844	350	11	16659	21.6351	0.0365232	0.0184315	0.0833285
GOTERM_CC_FAT	GO:0005583~fibrillar collagen	5	1.36612	7.28158e-05	NM_000089, NM_000393, NM_001854, NM_000090, NM_001844	261	12	12782	20.4055	0.0248094	0.00833916	0.0993299
SMART	SM00038:COLFI	5	1.36612	0.000107534	NM_000089, NM_000393, NM_001854, NM_000090, NM_001844	227	11	9079	18.1798	0.0186434	0.0186434	0.131751
GOTERM_BP_FAT	GO:0030199~collagen fibril organization	5	1.36612	0.00346482	NM_000089, NM_000393, NM_001854, NM_000090, NM_001844	297	29	13528	7.85325	0.999079	0.160339	5.79749
GOTERM_MF_FAT	GO:0004722~protein serine/threonine phosphatase activity	5	1.36612	0.0167271	NM_003620, NM_000314, NM_000945, NM_001222, NM_004685	286	45	12983	5.0439	0.999797	0.538321	21.5875
GOTERM_BP_FAT	GO:0009119~ribonucleoside metabolic process	5	1.36612	0.0178289	NM_006892, NM_006915, NM_000859, NM_002526, NM_005911, NM_175848	297	46	13528	4.95096	1	0.340618	26.6225
GOTERM_CC_FAT	GO:0000790~nuclear chromatin	5	1.36612	0.0253813	NM_022552, NM_002460, NM_006892, NM_006791, NM_003074, NM_175848	261	55	12782	4.45211	0.999859	0.344503	29.592
GOTERM_BP_FAT	GO:0009612~response to mechanical stimulus	5	1.36612	0.0339165	NM_003242, NM_001854, NM_001001331, NM_000362, NM_006763	297	56	13528	4.06686	1	0.450683	44.774
GOTERM_BP_FAT	GO:0055001~muscle cell development	5	1.36612	0.0339165	NM_005159, NM_000724, NM_001018005, NM_004849, NM_002211	297	56	13528	4.06686	1	0.450683	44.774
GOTERM_BP_FAT	GO:0016458~gene silencing	5	1.36612	0.0339165	NM_022552, NM_024674, NM_001004317, NM_006892, NM_014494, NM_175848	297	56	13528	4.06686	1	0.450683	44.774
GOTERM_BP_FAT	GO:0006308~DNA catabolic process	5	1.36612	0.042117	NM_181869, NM_003350, NM_002874, NM_005316, NM_003211	297	60	13528	3.79574	1	0.497314	52.3086
UP_SEQ_FEATURE	active site:Glycyl thioester intermediate	5	1.36612	0.0425591	NM_006154, NM_182765, NM_080678, NM_003345, NM_016021	365	69	19113	3.79452	1	0.840965	50.5884
KEGG_PATHWAY	hsa05130:Pathogenic Escherichia coli infection	5	1.36612	0.0446687	NM_003379, NM_001039802, NM_002211, NM_003406, NM_001069	121	57	5085	3.68639	0.993732	0.397843	40.3788
GOTERM_BP_FAT	GO:0010243~response to organic nitrogen	5	1.36612	0.0489386	NM_006186, NM_004171, NM_078467, NM_000362, NM_006763	297	63	13528	3.61499	1	0.526953	57.8274
GOTERM_BP_FAT	GO:0045619~regulation of lymphocyte differentiation	5	1.36612	0.0489386	NM_003242, NM_021958, NM_152877, NM_002460, NM_144949	297	63	13528	3.61499	1	0.526953	57.8274
GOTERM_BP_FAT	GO:0030217~T cell differentiation	5	1.36612	0.0538048	NM_022898, NM_001964, NM_152877, NM_022893, NM_017780	297	65	13528	3.50376	1	0.541103	61.3904
GOTERM_BP_FAT	GO:0043414~biopolymer methylation	5	1.36612	0.0642933	NM_022552, NM_032701, NM_006892, NM_006763, NM_001731, NM_175848	297	69	13528	3.30064	1	0.580658	68.129
GOTERM_BP_FAT	GO:0030384~phosphoinositide metabolic process	5	1.36612	0.0757706	NM_018425, NM_015339, NM_181524, NM_000314, NM_054111	297	73	13528	3.11978	1	0.604668	74.227
KEGG_PATHWAY	hsa04720:Long-term potentiation	5	1.36612	0.0758387	NM_021116, NM_000842, NM_000945, NM_001222, NM_182797	121	68	5085	3.09006	0.999842	0.517867	59.0396
GOTERM_BP_FAT	GO:0051216~cartilage development	5	1.36612	0.0787909	NM_001851, NM_000346, NM_001854, NM_006940, NM_001844, NM_178010	297	74	13528	3.07762	1	0.613227	75.6385
INTERPRO	IPR002035:von Willebrand factor, type A	5	1.36612	0.0840461	NM_002380, NM_002211, NM_153634, NM_000094, NM_004369	350	79	16659	3.01248	1	0.904558	73.1764
GOTERM_BP_FAT	GO:0032259~methylation	5	1.36612	0.0850089	NM_022552, NM_032701, NM_006892, NM_006763, NM_001731, NM_175848	297	76	13528	2.99663	1	0.629918	78.3184
KEGG_PATHWAY	hsa05218:Melanoma	5	1.36612	0.0858437	NM_001259, NM_005225, NM_181524, NM_078467, NM_000314	121	71	5085	2.95949	0.999953	0.535298	63.787
GOTERM_BP_FAT	GO:0040029~regulation of gene expression, epigenetic	5	1.36612	0.0882052	NM_022552, NM_024674, NM_001004317, NM_006892, NM_014494, NM_175848	297	77	13528	2.95772	1	0.640065	79.5854
GOTERM_BP_FAT	GO:0030278~regulation of ossification	5	1.36612	0.091459	NM_001259, NM_000346, NM_003036, NM_001204, NM_181359	297	78	13528	2.9198	1	0.646038	80.8033
PIR_SUPERFAMILY	PIRSF002255:collagen alpha 1(I) chain	4	1.0929	8.42141e-05	NM_000089, NM_000393, NM_000090, NM_001844	154	5	7396	38.4208	0.014713	0.014713	0.103292
UP_SEQ_FEATURE	propeptide:N-terminal propeptide	4	1.0929	0.000131297	NM_000089, NM_001854, NM_000090, NM_001844	365	6	19113	34.9096	0.148691	0.0227348	0.212617
UP_SEQ_FEATURE	domain:Collagen IV NC1	4	1.0929	0.000131297	NM_001846, NM_001845, NM_000091, NM_000092	365	6	19113	34.9096	0.148691	0.0227348	0.212617
GOTERM_CC_FAT	GO:0005587~collagen type IV	4	1.0929	0.000159018	NM_001846, NM_001845, NM_000091, NM_000092	261	6	12782	32.6488	0.0533876	0.00910257	0.216802
INTERPRO	IPR001442:Type 4 procollagen, C-terminal repeat	4	1.0929	0.000173963	NM_001846, NM_001845, NM_000091, NM_000092	350	6	16659	31.7314	0.109873	0.0380542	0.260439
UP_SEQ_FEATURE	region of interest:5 X 4 AA repeats of P-X-X-P	4	1.0929	0.000226523	NM_018905, NM_018911, NM_018908, NM_018909, NM_018907	365	7	19113	29.9225	0.242513	0.0341228	0.366557
GOTERM_CC_FAT	GO:0030935~sheet-forming collagen	4	1.0929	0.000274096	NM_001846, NM_001845, NM_000091, NM_000092	261	7	12782	27.9847	0.0902415	0.0117524	0.373426
PIR_SUPERFAMILY	PIRSF002258:collagen alpha 1(IV) chain	4	1.0929	0.000285867	NM_001846, NM_001845, NM_000091, NM_000092	154	7	7396	27.4434	0.0490748	0.0248461	0.35023
SMART	SM00111:C4	4	1.0929	0.000288001	NM_001846, NM_001845, NM_000091, NM_000092	227	6	9079	26.6637	0.049158	0.0248887	0.352503
UP_SEQ_FEATURE	propeptide:C-terminal propeptide	4	1.0929	0.000357321	NM_000089, NM_000393, NM_001854, NM_000090	365	8	19113	26.1822	0.354773	0.0428693	0.577639
UP_SEQ_FEATURE	glycosylation site:O-linked (Gal...)	4	1.0929	0.000528422	NM_000090, NM_001844, NM_000094, NM_004369	365	9	19113	23.2731	0.476918	0.057209	0.853129
GOTERM_MF_FAT	GO:0048407~platelet-derived growth factor binding	4	1.0929	0.00151545	NM_000089, NM_001845, NM_000090, NM_001844	286	11	12983	16.5073	0.534371	0.22492	2.16269
SP_PIR_KEYWORDS	cell binding	4	1.0929	0.0025823	NM_001846, NM_001845, NM_000091, NM_004369	365	15	19235	14.053	0.597534	0.0493065	3.47742
GOTERM_BP_FAT	GO:0018210~peptidyl-threonine modification	4	1.0929	0.0102996	NM_003242, NM_004482, NM_004481, NM_005734	297	21	13528	8.67597	1	0.267439	16.318
GOTERM_CC_FAT	GO:0000932~cytoplasmic mRNA processing body	4	1.0929	0.0109055	NM_152624, NM_024674, NM_014494, NM_032246	261	23	12782	8.51707	0.977247	0.270398	13.8992
GOTERM_BP_FAT	GO:0010828~positive regulation of glucose transport	4	1.0929	0.0117359	NM_005544, NM_004171, NM_181524, NM_006628	297	22	13528	8.2816	1	0.284569	18.3833
GOTERM_BP_FAT	GO:0046326~positive regulation of glucose import	4	1.0929	0.0117359	NM_005544, NM_004171, NM_181524, NM_006628	297	22	13528	8.2816	1	0.284569	18.3833
BIOCARTA	h_p53Pathway:p53 Signaling Pathway	4	1.0929	0.0118729	NM_181869, NM_005225, NM_078467, NM_000362	43	17	1437	7.8632	0.780604	0.780604	12.9349
GOTERM_BP_FAT	GO:0055007~cardiac muscle cell differentiation	4	1.0929	0.0132815	NM_005159, NM_000965, NM_004849, NM_002211	297	23	13528	7.92153	1	0.288843	20.5521
GOTERM_BP_FAT	GO:0046637~regulation of alpha-beta T cell differentiation	4	1.0929	0.016705	NM_003242, NM_021958, NM_002460, NM_144949	297	25	13528	7.28781	1	0.329112	25.1642
GOTERM_BP_FAT	GO:0045766~positive regulation of angiogenesis	4	1.0929	0.0185844	NM_000575, NM_012137, NM_004040, NM_001731	297	26	13528	7.00751	1	0.345908	27.5877
UP_SEQ_FEATURE	zinc finger region:C3H1-type 2	4	1.0929	0.0190138	NM_018388, NM_005664, NM_004926, NM_207297	365	30	19113	6.98192	1	0.640586	26.7417
UP_SEQ_FEATURE	zinc finger region:C3H1-type 1	4	1.0929	0.0190138	NM_018388, NM_005664, NM_004926, NM_207297	365	30	19113	6.98192	1	0.640586	26.7417
GOTERM_BP_FAT	GO:0060415~muscle tissue morphogenesis	4	1.0929	0.0205763	NM_005159, NM_001854, NM_001018005, NM_005904	297	27	13528	6.74797	1	0.356458	30.0755
GOTERM_BP_FAT	GO:0055008~cardiac muscle tissue morphogenesis	4	1.0929	0.0205763	NM_005159, NM_001854, NM_001018005, NM_005904	297	27	13528	6.74797	1	0.356458	30.0755
GOTERM_BP_FAT	GO:0035051~cardiac cell differentiation	4	1.0929	0.0226808	NM_005159, NM_000965, NM_004849, NM_002211	297	28	13528	6.50697	1	0.382023	32.6163
GOTERM_BP_FAT	GO:0042278~purine nucleoside metabolic process	4	1.0929	0.024898	NM_006892, NM_000859, NM_002526, NM_005911, NM_175848	297	29	13528	6.2826	1	0.401258	35.199
GOTERM_BP_FAT	GO:0046128~purine ribonucleoside metabolic process	4	1.0929	0.024898	NM_006892, NM_000859, NM_002526, NM_005911, NM_175848	297	29	13528	6.2826	1	0.401258	35.199
GOTERM_BP_FAT	GO:0030510~regulation of BMP signaling pathway	4	1.0929	0.0272278	NM_003036, NM_014319, NM_005904, NM_002570	297	30	13528	6.07318	1	0.411099	37.8122
GOTERM_BP_FAT	GO:0045768~positive regulation of anti-apoptosis	4	1.0929	0.0272278	NM_078467, NM_005904, NM_181359, NM_006763	297	30	13528	6.07318	1	0.411099	37.8122
INTERPRO	IPR000953:Chromo domain	4	1.0929	0.0288728	NM_016374, NM_003074, NM_017780, NM_002892	350	32	16659	5.94964	1	0.831672	35.5416
BIOCARTA	h_RacCycDPathway:Influence of Ras and Rho proteins on G1 to S Transition	4	1.0929	0.0306612	NM_001259, NM_005225, NM_181524, NM_078467	43	24	1437	5.56977	0.98084	0.861579	30.3122
GOTERM_BP_FAT	GO:0009267~cellular response to starvation	4	1.0929	0.0322236	NM_003766, NM_001204, NM_004849, NM_014494	297	32	13528	5.6936	1	0.445113	43.0848
GOTERM_BP_FAT	GO:0060021~palate development	4	1.0929	0.0322236	NM_003242, NM_001844, NM_017780, NM_001001974	297	32	13528	5.6936	1	0.445113	43.0848
BIOCARTA	h_cellcyclePathway:Cyclins and Cell Cycle Regulation	4	1.0929	0.0341455	NM_001259, NM_201567, NM_005225, NM_078467	43	25	1437	5.34698	0.987872	0.770246	33.1625
GOTERM_BP_FAT	GO:0046324~regulation of glucose import	4	1.0929	0.0348884	NM_005544, NM_004171, NM_181524, NM_006628	297	33	13528	5.52107	1	0.457347	45.7222
GOTERM_BP_FAT	GO:0010827~regulation of glucose transport	4	1.0929	0.0376636	NM_005544, NM_004171, NM_181524, NM_006628	297	34	13528	5.35868	1	0.477822	48.3462
UP_SEQ_FEATURE	active site:4-aspartylphosphate intermediate	4	1.0929	0.0377876	NM_001001331, NM_170665, NM_021198, NM_001682	365	39	19113	5.37071	1	0.826069	46.4419
GOTERM_BP_FAT	GO:0000956~nuclear-transcribed mRNA catabolic process	4	1.0929	0.0405483	NM_152624, NM_014871, NM_004926, NM_175854	297	35	13528	5.20558	1	0.495066	50.9467
INTERPRO	IPR013763:Cyclin-related	4	1.0929	0.0419244	NM_001241, NM_003858, NM_152523, NM_003885	350	37	16659	5.14564	1	0.870826	47.3743
GOTERM_BP_FAT	GO:0010927~cellular component assembly involved in morphogenesis	4	1.0929	0.0435413	NM_005159, NM_001018005, NM_000304, NM_002211	297	36	13528	5.06098	1	0.503642	53.5143
GOTERM_BP_FAT	GO:0043407~negative regulation of MAP kinase activity	4	1.0929	0.0435413	NM_145341, NM_014456, NM_000859, NM_005841, NM_005734	297	36	13528	5.06098	1	0.503642	53.5143
GOTERM_BP_FAT	GO:0046634~regulation of alpha-beta T cell activation	4	1.0929	0.0435413	NM_003242, NM_021958, NM_002460, NM_144949	297	36	13528	5.06098	1	0.503642	53.5143
SMART	SM00298:CHROMO	4	1.0929	0.0444446	NM_016374, NM_003074, NM_017780, NM_002892	227	32	9079	4.99945	0.999649	0.796317	42.7275
KEGG_PATHWAY	hsa00270:Cysteine and methionine metabolism	4	1.0929	0.0451104	NM_022552, NM_002451, NM_006892, NM_005911, NM_175848	121	34	5085	4.94409	0.994046	0.372362	40.69
GOTERM_BP_FAT	GO:0045767~regulation of anti-apoptosis	4	1.0929	0.0498478	NM_078467, NM_005904, NM_181359, NM_006763	297	38	13528	4.79461	1	0.528433	58.5158
BIOCARTA	h_g1Pathway:Cell Cycle: G1/S Check Point	4	1.0929	0.0500469	NM_001259, NM_201567, NM_005225, NM_078467	43	29	1437	4.60946	0.998527	0.804096	44.8671
INTERPRO	IPR001007:von Willebrand factor, type C	4	1.0929	0.0509471	NM_000393, NM_000090, NM_001844, NM_000214	350	40	16659	4.75971	1	0.856794	54.333
UP_SEQ_FEATURE	DNA-binding region:HMG box	4	1.0929	0.051126	NM_000346, NM_012257, NM_006940, NM_006943, NM_178010	365	44	19113	4.7604	1	0.857681	57.2875
UP_SEQ_FEATURE	repeat:WD 9	4	1.0929	0.051126	NM_181869, NM_153252, NM_019063, NM_015285	365	44	19113	4.7604	1	0.857681	57.2875
GOTERM_BP_FAT	GO:0018209~peptidyl-serine modification	4	1.0929	0.0531586	NM_003242, NM_004482, NM_004481, NM_005734	297	39	13528	4.67167	1	0.539173	60.9341
INTERPRO	IPR000608:Ubiquitin-conjugating enzyme, E2	4	1.0929	0.054147	NM_003350, NM_080678, NM_003345, NM_016021	350	41	16659	4.64362	1	0.844653	56.5873
SP_PIR_KEYWORDS	alternative promoter usage	4	1.0929	0.0591696	NM_022552, NM_005627, NM_007023, NM_004796	365	47	19235	4.48499	1	0.440243	56.6076
GOTERM_BP_FAT	GO:0042594~response to starvation	4	1.0929	0.0637039	NM_003766, NM_001204, NM_004849, NM_014494	297	42	13528	4.33798	1	0.586786	67.7818
UP_SEQ_FEATURE	DNA-binding region:Fork-head	4	1.0929	0.0664267	NM_002015, NM_005249, NM_002158, NM_018416	365	49	19113	4.27464	1	0.897467	67.182
GOTERM_BP_FAT	GO:0045667~regulation of osteoblast differentiation	4	1.0929	0.0674178	NM_001259, NM_003036, NM_001204, NM_181359	297	43	13528	4.2371	1	0.589222	69.9115
GOTERM_BP_FAT	GO:0006029~proteoglycan metabolic process	4	1.0929	0.0674178	NM_001854, NM_015554, NM_001844, NM_001543	297	43	13528	4.2371	1	0.589222	69.9115
GOTERM_BP_FAT	GO:0006402~mRNA catabolic process	4	1.0929	0.0674178	NM_152624, NM_014871, NM_004926, NM_175854	297	43	13528	4.2371	1	0.589222	69.9115
GOTERM_BP_FAT	GO:0031669~cellular response to nutrient levels	4	1.0929	0.0712282	NM_003766, NM_001204, NM_004849, NM_014494	297	44	13528	4.1408	1	0.594216	71.9584
GOTERM_BP_FAT	GO:0046879~hormone secretion	4	1.0929	0.0751334	NM_018667, NM_007023, NM_003406, NM_001222	297	45	13528	4.04878	1	0.605761	73.9195
SMART	SM00214:VWC	4	1.0929	0.0767594	NM_000393, NM_000090, NM_001844, NM_000214	227	40	9079	3.99956	0.999999	0.864208	62.4355
SP_PIR_KEYWORDS	growth regulation	4	1.0929	0.0788199	NM_004232, NM_144949, NM_006791, NM_006375	365	53	19235	3.97726	1	0.473867	67.4961
INTERPRO	IPR001766:Transcription factor, fork head	4	1.0929	0.0790984	NM_002015, NM_005249, NM_002158, NM_018416	350	48	16659	3.96643	1	0.908994	70.9205
INTERPRO	IPR018122:Transcription factor, fork head, conserved site	4	1.0929	0.0790984	NM_002015, NM_005249, NM_002158, NM_018416	350	48	16659	3.96643	1	0.908994	70.9205
INTERPRO	IPR016135:Ubiquitin-conjugating enzyme/RWD-like	4	1.0929	0.0790984	NM_003350, NM_080678, NM_003345, NM_016021	350	48	16659	3.96643	1	0.908994	70.9205
GOTERM_BP_FAT	GO:0002274~myeloid leukocyte activation	4	1.0929	0.0791314	NM_003242, NM_018425, NM_002460, NM_003406	297	46	13528	3.96077	1	0.612772	75.793
SMART	SM00212:UBCc	4	1.0929	0.0813647	NM_003350, NM_080678, NM_003345, NM_016021	227	41	9079	3.90201	1	0.843773	64.6693
GOTERM_BP_FAT	GO:0009914~hormone transport	4	1.0929	0.0916627	NM_018667, NM_007023, NM_003406, NM_001222	297	49	13528	3.71827	1	0.644926	80.8773
GOTERM_BP_FAT	GO:0009896~positive regulation of catabolic process	4	1.0929	0.0916627	NM_003766, NM_005544, NM_006154, NM_005904	297	49	13528	3.71827	1	0.644926	80.8773
INTERPRO	IPR000571:Zinc finger, CCCH-type	4	1.0929	0.0952221	NM_018388, NM_005664, NM_004926, NM_207297	350	52	16659	3.66132	1	0.916207	77.6848
GOTERM_BP_FAT	GO:0016202~regulation of striated muscle tissue development	4	1.0929	0.0960122	NM_003242, NM_018388, NM_000092, NM_001731	297	50	13528	3.64391	1	0.65505	82.3932
INTERPRO	IPR000910:High mobility group, HMG1/HMG2	4	1.0929	0.0994477	NM_000346, NM_012257, NM_006940, NM_006943, NM_178010	350	53	16659	3.59224	1	0.918137	79.197
INTERPRO	IPR012340:Nucleic acid-binding, OB-fold	4	1.0929	0.0994477	NM_003651, NM_024674, NM_001004317, NM_020390	350	53	16659	3.59224	1	0.918137	79.197
SP_PIR_KEYWORDS	stickler syndrome	3	0.819672	0.00208948	NM_001851, NM_001854, NM_001844	365	4	19235	39.524	0.521101	0.0478992	2.82255
UP_SEQ_FEATURE	repeat:PXXP 6	3	0.819672	0.0021159	NM_018904, NM_018899, NM_018901, NM_018898, NM_018906, NM_018907	365	4	19113	39.2733	0.925491	0.169302	3.37519
UP_SEQ_FEATURE	region of interest:6 X 4 AA repeats of P-X-X-P	3	0.819672	0.0021159	NM_018904, NM_018899, NM_018901, NM_018898, NM_018906, NM_018907	365	4	19113	39.2733	0.925491	0.169302	3.37519
UP_SEQ_FEATURE	region of interest:Nonhelical region (C-terminal)	3	0.819672	0.0021159	NM_001854, NM_000090, NM_001844	365	4	19113	39.2733	0.925491	0.169302	3.37519
SP_PIR_KEYWORDS	aortic aneurysm	3	0.819672	0.0034389	NM_003242, NM_001613, NM_000090	365	5	19235	31.6192	0.702571	0.0561065	4.60596
INTERPRO	IPR018117:C-5 cytosine-specific DNA methylase, active site	3	0.819672	0.00419704	NM_022552, NM_006892, NM_020443, NM_175848	350	5	16659	28.5583	0.940019	0.374344	6.10964
UP_SEQ_FEATURE	domain:CSD	3	0.819672	0.0071299	NM_003651, NM_024674, NM_001004317	365	7	19113	22.4419	0.999845	0.42206	10.9514
INTERPRO	IPR002059:Cold-shock protein, DNA-binding	3	0.819672	0.0112721	NM_003651, NM_024674, NM_001004317	350	8	16659	17.8489	0.999491	0.661561	15.6267
INTERPRO	IPR011129:Cold shock protein	3	0.819672	0.0112721	NM_003651, NM_024674, NM_001004317	350	8	16659	17.8489	0.999491	0.661561	15.6267
GOTERM_CC_FAT	GO:0030934~anchoring collagen	3	0.819672	0.0135028	NM_001851, NM_000094, NM_004369	261	9	12782	16.3244	0.990815	0.268517	16.9341
GOTERM_MF_FAT	GO:0005388~calcium-transporting ATPase activity	3	0.819672	0.0156128	NM_001001331, NM_170665, NM_001682	286	9	12983	15.1317	0.999641	0.547558	20.2967
SMART	SM00357:CSP	3	0.819672	0.0156464	NM_003651, NM_024674, NM_001004317	227	8	9079	14.9983	0.936694	0.498395	17.5793
SP_PIR_KEYWORDS	Ehlers-Danlos syndrome	3	0.819672	0.0175454	NM_000089, NM_000393, NM_000090	365	11	19235	14.3724	0.998032	0.199508	21.5179
GOTERM_BP_FAT	GO:0045622~regulation of T-helper cell differentiation	3	0.819672	0.0191204	NM_021958, NM_002460, NM_144949	297	10	13528	13.6646	1	0.341691	28.2653
GOTERM_BP_FAT	GO:0032925~regulation of activin receptor signaling pathway	3	0.819672	0.0191204	NM_003036, NM_014319, NM_005904	297	10	13528	13.6646	1	0.341691	28.2653
GOTERM_MF_FAT	GO:0010576~metalloenzyme regulator activity	3	0.819672	0.019236	NM_021111, NM_000091, NM_000362	286	10	12983	13.6185	0.999944	0.529063	24.423
GOTERM_MF_FAT	GO:0048551~metalloenzyme inhibitor activity	3	0.819672	0.019236	NM_021111, NM_000091, NM_000362	286	10	12983	13.6185	0.999944	0.529063	24.423
GOTERM_MF_FAT	GO:0008191~metalloendopeptidase inhibitor activity	3	0.819672	0.019236	NM_021111, NM_000091, NM_000362	286	10	12983	13.6185	0.999944	0.529063	24.423
GOTERM_CC_FAT	GO:0000307~cyclin-dependent protein kinase holoenzyme complex	3	0.819672	0.0200846	NM_001259, NM_078467, NM_003885	261	11	12782	13.3563	0.999088	0.32218	24.1867
GOTERM_MF_FAT	GO:0015085~calcium ion transmembrane transporter activity	3	0.819672	0.0274111	NM_001001331, NM_170665, NM_001682	286	12	12983	11.3488	0.999999	0.632332	33.0142
UP_SEQ_FEATURE	domain:VWFA 1	3	0.819672	0.0363984	NM_002380, NM_000094, NM_004369	365	16	19113	9.81832	1	0.837694	45.1746
PIR_SUPERFAMILY	PIRSF001297:Na(+)/K(+)-transporting ATPase alpha chain	3	0.819672	0.0374252	NM_001001331, NM_170665, NM_001682	154	15	7396	9.60519	0.998785	0.893302	37.3789
INTERPRO	IPR006068:ATPase, P-type cation-transporter, C-terminal	3	0.819672	0.0383876	NM_001001331, NM_170665, NM_001682	350	15	16659	9.51943	1	0.887214	44.3859
UP_SEQ_FEATURE	domain:VWFA 2	3	0.819672	0.0407422	NM_002380, NM_000094, NM_004369	365	17	19113	9.24077	1	0.838182	49.0463
GOTERM_BP_FAT	GO:0002444~myeloid leukocyte mediated immunity	3	0.819672	0.0415295	NM_018425, NM_181359, NM_003406	297	15	13528	9.10976	1	0.49511	51.8028
GOTERM_BP_FAT	GO:0043370~regulation of CD4-positive, alpha beta T cell differentiation	3	0.819672	0.0415295	NM_021958, NM_002460, NM_144949	297	15	13528	9.10976	1	0.49511	51.8028
INTERPRO	IPR004001:Actin, conserved site	3	0.819672	0.043276	NM_005159, NM_001613, NM_005736	350	16	16659	8.92446	1	0.860978	48.4762
UP_SEQ_FEATURE	domain:VWFC	3	0.819672	0.04527	NM_000393, NM_000090, NM_001844	365	18	19113	8.7274	1	0.83993	52.808
PIR_SUPERFAMILY	PIRSF002337:Actin	3	0.819672	0.0471928	NM_005159, NM_001613, NM_005736	154	17	7396	8.47517	0.999798	0.81762	44.7457
INTERPRO	IPR004014:ATPase, P-type cation-transporter, N-terminal	3	0.819672	0.0483817	NM_001001331, NM_170665, NM_001682	350	17	16659	8.3995	1	0.857948	52.4473
UP_SEQ_FEATURE	domain:PAS 2	3	0.819672	0.0499732	NM_001621, NM_004898, NM_022817	365	19	19113	8.26806	1	0.859717	56.4385
UP_SEQ_FEATURE	domain:PAS 1	3	0.819672	0.0499732	NM_001621, NM_004898, NM_022817	365	19	19113	8.26806	1	0.859717	56.4385
GOTERM_BP_FAT	GO:0035195~gene silencing by miRNA	3	0.819672	0.0522806	NM_024674, NM_001004317, NM_014494	297	17	13528	8.03803	1	0.540688	60.3061
BIOCARTA	h_ucalpainPathway:uCalpain and friends in Cell spread	3	0.819672	0.0530592	NM_003379, NM_003127, NM_002211	43	13	1437	7.71199	0.999016	0.74962	46.8609
INTERPRO	IPR013655:PAS fold-3	3	0.819672	0.0536934	NM_001621, NM_004898, NM_022817	350	18	16659	7.93286	1	0.856758	56.2742
SP_PIR_KEYWORDS	methylated amino acid	3	0.819672	0.054227	NM_005159, NM_001613, NM_005736	365	20	19235	7.90479	1	0.420238	53.3811
SP_PIR_KEYWORDS	biological rhythms	3	0.819672	0.054227	NM_004898, NM_006375, NM_022817	365	20	19235	7.90479	1	0.420238	53.3811
UP_SEQ_FEATURE	zinc finger region:C3H1-type 3	3	0.819672	0.0548436	NM_018388, NM_005664, NM_207297	365	20	19113	7.85466	1	0.869175	59.9208
GOTERM_BP_FAT	GO:0035116~embryonic hindlimb morphogenesis	3	0.819672	0.0579867	NM_000965, NM_002336, NM_017780	297	18	13528	7.59147	1	0.558873	64.2239
GOTERM_BP_FAT	GO:0002062~chondrocyte differentiation	3	0.819672	0.0579867	NM_001851, NM_001854, NM_001844	297	18	13528	7.59147	1	0.558873	64.2239
BIOCARTA	h_hsp27Pathway:Stress Induction of HSP Regulation	3	0.819672	0.0607764	NM_181869, NM_000575, NM_152877	43	14	1437	7.16113	0.999652	0.734777	51.6718
GOTERM_BP_FAT	GO:0001502~cartilage condensation	3	0.819672	0.063897	NM_000346, NM_001854, NM_001844	297	19	13528	7.19192	1	0.585503	67.896
GOTERM_BP_FAT	GO:0048483~autonomic nervous system development	3	0.819672	0.063897	NM_021958, NM_002527, NM_005522	297	19	13528	7.19192	1	0.585503	67.896
GOTERM_BP_FAT	GO:0046638~positive regulation of alpha-beta T cell differentiation	3	0.819672	0.0699999	NM_003242, NM_021958, NM_144949	297	20	13528	6.83232	1	0.594326	71.3133
UP_SEQ_FEATURE	domain:TSP N-terminal	3	0.819672	0.0703786	NM_001851, NM_001854, NM_001858	365	23	19113	6.83014	1	0.905059	69.3629
GOTERM_BP_FAT	GO:0030239~myofibril assembly	3	0.819672	0.0762841	NM_005159, NM_001018005, NM_002211	297	21	13528	6.50697	1	0.605108	74.4723
GOTERM_BP_FAT	GO:0030514~negative regulation of BMP signaling pathway	3	0.819672	0.0762841	NM_003036, NM_014319, NM_005904	297	21	13528	6.50697	1	0.605108	74.4723
GOTERM_BP_FAT	GO:0035194~posttranscriptional gene silencing by RNA	3	0.819672	0.0762841	NM_024674, NM_001004317, NM_014494	297	21	13528	6.50697	1	0.605108	74.4723
GOTERM_BP_FAT	GO:0016441~posttranscriptional gene silencing	3	0.819672	0.0762841	NM_024674, NM_001004317, NM_014494	297	21	13528	6.50697	1	0.605108	74.4723
INTERPRO	IPR003129:Laminin G, thrombospondin-type, N-terminal	3	0.819672	0.0767889	NM_001851, NM_001854, NM_001858	350	22	16659	6.49052	1	0.911929	69.8081
GOTERM_CC_FAT	GO:0031256~leading edge membrane	3	0.819672	0.0788388	NM_004171, NM_001018005, NM_002211	261	23	12782	6.38781	1	0.63645	67.3961
UP_SEQ_FEATURE	domain:EGF-like 8	3	0.819672	0.0814303	NM_002380, NM_019074, NM_000214	365	25	19113	6.28373	1	0.921121	74.762
GOTERM_BP_FAT	GO:0055010~ventricular cardiac muscle morphogenesis	3	0.819672	0.0827389	NM_001854, NM_001018005, NM_005904	297	22	13528	6.2112	1	0.623623	77.374
UP_SEQ_FEATURE	domain:PAC	3	0.819672	0.0871433	NM_001621, NM_004898, NM_022817	365	26	19113	6.04204	1	0.930155	77.1895
GOTERM_BP_FAT	GO:0003015~heart process	3	0.819672	0.0893539	NM_005159, NM_001018005, NM_004849	297	23	13528	5.94115	1	0.639039	80.0235
GOTERM_BP_FAT	GO:0060047~heart contraction	3	0.819672	0.0893539	NM_005159, NM_001018005, NM_004849	297	23	13528	5.94115	1	0.639039	80.0235
SP_PIR_KEYWORDS	rna-mediated gene silencing	3	0.819672	0.0919756	NM_024674, NM_001004317, NM_014494	365	27	19235	5.8554	1	0.514513	73.3054
BIOCARTA	h_crebPathway:Transcription factor CREB and its extracellular signals	3	0.819672	0.0949859	NM_021116, NM_181524, NM_001222	43	18	1437	5.56977	0.999997	0.836467	68.5711
BIOCARTA	h_igf1rPathway:Multiple antiapoptotic pathways from IGF-1R signaling lead to BAD phosphorylation	3	0.819672	0.0949859	NM_021116, NM_005544, NM_181524	43	18	1437	5.56977	0.999997	0.836467	68.5711
GOTERM_BP_FAT	GO:0006512~ubiquitin cycle	3	0.819672	0.0961191	NM_003350, NM_144949, NM_020935	297	24	13528	5.6936	1	0.653562	82.429
SP_PIR_KEYWORDS	nonsense-mediated mrna decay	3	0.819672	0.0978574	NM_152624, NM_014871, NM_175854	365	28	19235	5.64628	1	0.50874	75.5775
SP_PIR_KEYWORDS	heterotrimer	3	0.819672	0.0978574	NM_001851, NM_002070, NM_001846	365	28	19235	5.64628	1	0.50874	75.5775
UP_SEQ_FEATURE	region of interest:CA2-binding	2	0.546448	0.0377275	NM_003615, NM_003759	365	2	19113	52.3644	1	0.836906	46.3877
UP_SEQ_FEATURE	cross-link:S-Lysyl-methionine sulfilimine (Lys-Met) (interchain with M-1533)	2	0.546448	0.0377275	NM_001845, NM_000091	365	2	19113	52.3644	1	0.836906	46.3877
UP_SEQ_FEATURE	cross-link:S-Lysyl-methionine sulfilimine (Met-Lys) (interchain with K-1651)	2	0.546448	0.0377275	NM_001845, NM_000091	365	2	19113	52.3644	1	0.836906	46.3877
UP_SEQ_FEATURE	propeptide:N-terminal propeptide (7S domain)	2	0.546448	0.0377275	NM_001846, NM_001845	365	2	19113	52.3644	1	0.836906	46.3877
PIR_SUPERFAMILY	PIRSF002393:AT-rich interactive domain-containing protein 4 (retinoblastoma binding protein 1)	2	0.546448	0.0409485	NM_016374, NM_002892	154	2	7396	48.026	0.999363	0.841129	40.1343
PIR_SUPERFAMILY	PIRSF038428:DNA (cytosine-5)-methyltransferase 3B, Dnmt3b type	2	0.546448	0.0409485	NM_022552, NM_006892, NM_175848	154	2	7396	48.026	0.999363	0.841129	40.1343
INTERPRO	IPR012603:RBB1NT	2	0.546448	0.0414616	NM_016374, NM_002892	350	2	16659	47.5971	1	0.886865	46.9919
GOTERM_MF_FAT	GO:0008510~sodium:bicarbonate symporter activity	2	0.546448	0.0434233	NM_003615, NM_003759	286	2	12983	45.3951	1	0.731837	47.2715
OMIM_DISEASE	Alport syndrome, autosomal recessive	2	0.546448	0.0468432	NM_000091, NM_000092	88	2	3671	41.7159	0.999962	0.999962	45.505
UP_SEQ_FEATURE	region of interest:7S domain	2	0.546448	0.0560556	NM_000091, NM_000092	365	3	19113	34.9096	1	0.867441	60.7458
UP_SEQ_FEATURE	region of interest:4 X 4 AA repeats of P-X-X-P	2	0.546448	0.0560556	NM_018904, NM_018899, NM_018901, NM_018898, NM_018911, NM_018909	365	3	19113	34.9096	1	0.867441	60.7458
UP_SEQ_FEATURE	site:Cleavage; by collagenase	2	0.546448	0.0560556	NM_000091, NM_000092	365	3	19113	34.9096	1	0.867441	60.7458
UP_SEQ_FEATURE	zinc finger region:ADD-type	2	0.546448	0.0560556	NM_022552, NM_006892, NM_175848	365	3	19113	34.9096	1	0.867441	60.7458
UP_SEQ_FEATURE	site:Cleavage; by caspases	2	0.546448	0.0560556	NM_178140, NM_002971	365	3	19113	34.9096	1	0.867441	60.7458
UP_SEQ_FEATURE	region of interest:Interaction with the PRC2/EED-EZH2 complex	2	0.546448	0.0560556	NM_022552, NM_006892, NM_175848	365	3	19113	34.9096	1	0.867441	60.7458
PIR_SUPERFAMILY	PIRSF036579:cyclin, T/K types	2	0.546448	0.0607936	NM_001241, NM_003858	154	3	7396	32.0173	0.999984	0.841149	53.6826
PIR_SUPERFAMILY	PIRSF038059:suppressor of cytokine signaling (SOCS) 4-7	2	0.546448	0.0607936	NM_004232, NM_144949	154	3	7396	32.0173	0.999984	0.841149	53.6826
GOTERM_BP_FAT	GO:0045627~positive regulation of T-helper 1 cell differentiation	2	0.546448	0.0642205	NM_021958, NM_144949	297	3	13528	30.3659	1	0.582606	68.0863
GOTERM_BP_FAT	GO:0018243~protein amino acid O-linked glycosylation via threonine	2	0.546448	0.0642205	NM_004482, NM_004481	297	3	13528	30.3659	1	0.582606	68.0863
GOTERM_BP_FAT	GO:0010587~miRNA catabolic process	2	0.546448	0.0642205	NM_024674, NM_001004317	297	3	13528	30.3659	1	0.582606	68.0863
GOTERM_BP_FAT	GO:0032926~negative regulation of activin receptor signaling pathway	2	0.546448	0.0642205	NM_003036, NM_014319	297	3	13528	30.3659	1	0.582606	68.0863
GOTERM_BP_FAT	GO:0010586~miRNA metabolic process	2	0.546448	0.0642205	NM_024674, NM_001004317	297	3	13528	30.3659	1	0.582606	68.0863
GOTERM_BP_FAT	GO:0018242~protein amino acid O-linked glycosylation via serine	2	0.546448	0.0642205	NM_004482, NM_004481	297	3	13528	30.3659	1	0.582606	68.0863
GOTERM_BP_FAT	GO:0070102~interleukin-6-mediated signaling pathway	2	0.546448	0.0642205	NM_181359, NM_003150	297	3	13528	30.3659	1	0.582606	68.0863
GOTERM_BP_FAT	GO:0045629~negative regulation of T-helper 2 cell differentiation	2	0.546448	0.0642205	NM_021958, NM_144949	297	3	13528	30.3659	1	0.582606	68.0863
GOTERM_MF_FAT	GO:0004723~calcium-dependent protein serine/threonine phosphatase activity	2	0.546448	0.0644251	NM_000945, NM_001222	286	3	12983	30.2634	1	0.782512	61.7129
OMIM_DISEASE	Tetralogy of Fallot	2	0.546448	0.0694446	NM_012082, NM_000214	88	3	3671	27.8106	1	0.999514	59.7765
UP_SEQ_FEATURE	region of interest:Calmodulin-binding subdomain A	2	0.546448	0.0740355	NM_001001331, NM_001682	365	4	19113	26.1822	1	0.905351	71.2591
UP_SEQ_FEATURE	region of interest:Calmodulin-binding subdomain B	2	0.546448	0.0740355	NM_001001331, NM_001682	365	4	19113	26.1822	1	0.905351	71.2591
GOTERM_CC_FAT	GO:0030485~smooth muscle contractile fiber	2	0.546448	0.0789243	NM_005159, NM_001613	261	4	12782	24.4866	1	0.623957	67.4374
PIR_SUPERFAMILY	PIRSF000613:RAC serine/threonine-protein kinase	2	0.546448	0.0802307	NM_005627, NM_170709	154	4	7396	24.013	1	0.877881	64.166
INTERPRO	IPR006408:ATPase, P-type, calcium-transporting, PMCA-type	2	0.546448	0.0812089	NM_001001331, NM_001682	350	4	16659	23.7986	1	0.905666	71.9036
INTERPRO	IPR001774:Delta/Serrate/lag-2 (DSL) protein	2	0.546448	0.0812089	NM_019074, NM_000214	350	4	16659	23.7986	1	0.905666	71.9036
INTERPRO	IPR001525:C-5 cytosine-specific DNA methylase	2	0.546448	0.0812089	NM_022552, NM_006892, NM_175848	350	4	16659	23.7986	1	0.905666	71.9036
GOTERM_BP_FAT	GO:0050847~progesterone receptor signaling pathway	2	0.546448	0.0847004	NM_006154, NM_001206	297	4	13528	22.7744	1	0.630569	78.1922
GOTERM_BP_FAT	GO:0034332~adherens junction organization	2	0.546448	0.0847004	NM_005904, NM_001039802	297	4	13528	22.7744	1	0.630569	78.1922
GOTERM_BP_FAT	GO:0006927~transformed cell apoptosis	2	0.546448	0.0847004	NM_152877, NM_004040	297	4	13528	22.7744	1	0.630569	78.1922
GOTERM_BP_FAT	GO:0043508~negative regulation of JUN kinase activity	2	0.546448	0.0847004	NM_145341, NM_014456, NM_005734	297	4	13528	22.7744	1	0.630569	78.1922
GOTERM_MF_FAT	GO:0003886~DNA (cytosine-5-)-methyltransferase activity	2	0.546448	0.0849674	NM_022552, NM_006892, NM_175848	286	4	12983	22.6976	1	0.83306	72.1998
SP_PIR_KEYWORDS	skin	2	0.546448	0.0911143	NM_000089, NM_000090	365	5	19235	21.0795	1	0.5186	72.9567
UP_SEQ_FEATURE	domain:DSL	2	0.546448	0.0916738	NM_019074, NM_000214	365	5	19113	20.9458	1	0.935523	78.957
SMART	SM00051:DSL	2	0.546448	0.0959292	NM_019074, NM_000214	227	4	9079	19.9978	1	0.859272	70.9555

## Sheet: NP>AE
Functional Annotation Chart
miRNAs in Non-Pregnant Endometrium > Arresting gd20 Endometrium
Targets in Non-Pregnant Endometrium < Arresting gd20 Endometrium
	Target Gene Functions
Category	Term	Count	%	PValue	Genes	List Total	Pop Hits	Pop Total	Fold Enrichment	Bonferroni	Benjamini	FDR
SP_PIR_KEYWORDS	phosphoprotein	291	59.2668	1.18345e-22	NM_182527, NM_017519, NM_017803, NM_000368, NM_014154, NM_173582, NM_003538, NM_057175, NM_152383, NM_006734, NM_001001974, NM_005602, NM_152787, NM_014552, NM_016548, NM_032440, NM_003139, NM_032444, NM_053002, NM_001002814, NM_018263, NM_199324, NM_203459, NM_032837, NM_015008, NM_001002909, NM_003144, NM_021076, NM_024322, NM_006997, NM_004232, NM_022459, NM_000248, NM_032430, NM_178496, NM_00…	491	7263	19235	1.5696	4.65097e-20	4.65097e-20	1.64644e-19
SP_PIR_KEYWORDS	alternative splicing	246	50.1018	3.08749e-07	NM_000503, NM_017519, NM_199332, NM_014154, NM_147156, NM_057175, NM_152383, NM_152787, NM_014552, NM_032440, NM_016544, NM_032444, NM_153261, NM_001002814, NM_053002, NM_003236, NM_018263, NM_199324, NM_203459, NM_000899, NM_001002909, NM_022832, NM_003144, NM_021076, NM_001003674, NM_024322, NM_006997, NM_198549, NM_000248, NM_032430, NM_018375, NM_152793, NM_001001433, NM_199355, NM_030918, NM…	491	7488	19235	1.287	0.000121331	2.02229e-05	0.000429538
UP_SEQ_FEATURE	splice variant	246	50.1018	3.83835e-07	NM_000503, NM_017519, NM_199332, NM_014154, NM_147156, NM_057175, NM_152383, NM_152787, NM_014552, NM_016548, NM_032440, NM_016544, NM_032444, NM_153261, NM_001002814, NM_053002, NM_003236, NM_018263, NM_199324, NM_203459, NM_000899, NM_001002909, NM_022832, NM_003144, NM_021076, NM_001003674, NM_024322, NM_006997, NM_198549, NM_000248, NM_032430, NM_018375, NM_152793, NM_001001433, NM_199355, NM…	491	7458	19113	1.28399	0.000579039	0.000289561	0.000638215
SP_PIR_KEYWORDS	membrane	177	36.0489	0.0583871	NM_000165, NM_000901, NM_004162, NM_182527, NM_022484, NM_199332, NM_139177, NM_005813, NM_032312, NM_001004439, NM_001693, NM_002207, NM_173039, NM_000368, NM_002205, NM_147156, NM_018184, NM_002210, NM_001263, NM_018084, NM_004869, NM_004776, NM_001001974, NM_005602, NM_001077, NM_014488, NM_001076, NM_016548, NM_182511, NM_003139, NM_020453, NM_001002814, NM_153261, NM_017974, NM_175607, NM_01…	491	6256	19235	1.10838	1	0.344398	56.6981
SP_PIR_KEYWORDS	nucleus	162	32.9939	3.15127e-08	NM_000901, NM_000503, NM_002198, NM_006526, NM_017519, NM_000076, NM_003538, NM_057175, NM_022728, NM_002500, NM_021914, NM_006734, NM_001001974, NM_018448, NM_019027, NM_014552, NM_006022, NM_000176, NM_032440, NM_007249, NM_012257, NM_032444, NM_018315, NM_002912, NM_053002, NM_207297, NM_017780, NM_015215, NM_018263, NM_006924, NM_004973, NM_004768, NM_014491, NM_005924, NM_002710, NM_138473, …	491	4283	19235	1.48176	1.23844e-05	3.09612e-06	4.38411e-05
GOTERM_BP_FAT	GO:0045449~regulation of transcription	118	24.0326	4.90001e-08	NM_000901, NM_000503, NM_002198, NM_006526, NM_017519, NM_000076, NM_057175, NM_022728, NM_002500, NM_006734, NM_018448, NM_003348, NM_006022, NM_014552, NM_000176, NM_032440, NM_012257, NM_007249, NM_053002, NM_017780, NM_015215, NM_018263, NM_004973, NM_014491, NM_005924, NM_138473, NM_000248, NM_001806, NM_004992, NM_152622, NM_019102, NM_004229, NM_175849, NM_005461, NM_022658, NM_032329, NM_…	384	2601	13528	1.59825	0.00011676	5.83819e-05	8.59699e-05
SP_PIR_KEYWORDS	cytoplasm	117	23.8289	0.00017943	NM_000901, NM_000503, NM_182527, NM_005813, NM_199332, NM_017803, NM_000368, NM_018184, NM_057175, NM_002500, NM_018084, NM_021914, NM_001001974, NM_002314, NM_006022, NM_000176, NM_080677, NM_006277, NM_017974, NM_015215, NM_017786, NM_006924, NM_000899, NM_002710, NM_138473, NM_030962, NM_006997, NM_022459, NM_032992, NM_032430, NM_178140, NM_006135, NM_001001433, NM_030918, NM_152624, NM_00043…	491	3332	19235	1.3756	0.0680931	0.00585963	0.249338
UP_SEQ_FEATURE	mutagenesis site	98	19.9593	1.28165e-09	NM_000901, NM_000503, NM_005544, NM_004162, NM_002198, NM_005813, NM_001004439, NM_018184, NM_004869, NM_018084, NM_001001974, NM_003348, NM_002314, NM_000176, NM_032440, NM_001002814, NM_005400, NM_000084, NM_006924, NM_001002257, NM_002710, NM_138473, NM_000248, NM_032430, NM_032992, NM_003901, NM_152624, NM_004656, NM_001567, NM_052851, NM_020475, NM_003012, NM_021978, NM_021809, NM_002086, NM…	491	2045	19113	1.86544	1.93401e-06	1.93401e-06	2.13105e-06
SP_PIR_KEYWORDS	acetylation	98	19.9593	9.69249e-05	NM_001259, NM_004162, NM_017519, NM_014154, NM_018184, NM_002703, NM_003538, NM_057175, NM_152383, NM_021914, NM_018448, NM_003348, NM_080677, NM_005729, NM_199324, NM_015087, NM_175873, NM_004299, NM_006924, NM_004973, NM_001002257, NM_001995, NM_001002909, NM_002710, NM_138473, NM_006997, NM_004992, NM_006135, NM_004458, NM_003901, NM_020854, NM_000430, NM_032236, NM_153365, NM_032329, NM_00301…	491	2635	19235	1.45699	0.0373769	0.00345704	0.13476
GOTERM_BP_FAT	GO:0006350~transcription	95	19.3483	2.22097e-06	NM_000901, NM_000503, NM_002198, NM_006526, NM_181782, NM_175709, NM_017519, NM_021961, NM_012308, NM_001001419, NM_003107, NM_018951, NM_003822, NM_003111, NM_005955, NM_003112, NM_022728, NM_057175, NM_002500, NM_006734, NM_018448, NM_015057, NM_000125, NM_006022, NM_014552, NM_000176, NM_001432, NM_032440, NM_012257, NM_007249, NM_002460, NM_001438, NM_012199, NM_053002, NM_017780, NM_015215, …	384	2101	13528	1.59294	0.0052786	0.000407039	0.00389659
SP_PIR_KEYWORDS	transcription regulation	94	19.1446	1.12885e-08	NM_000901, NM_000503, NM_002198, NM_006526, NM_181782, NM_175709, NM_017519, NM_021961, NM_012308, NM_001001419, NM_003107, NM_018951, NM_003822, NM_003111, NM_005955, NM_003112, NM_022728, NM_057175, NM_002500, NM_006734, NM_018448, NM_015057, NM_000125, NM_006022, NM_014552, NM_000176, NM_032440, NM_012257, NM_007249, NM_002460, NM_001438, NM_012199, NM_053002, NM_017780, NM_015215, NM_018263, …	491	2026	19235	1.8176	4.43636e-06	1.47879e-06	1.57048e-05
SP_PIR_KEYWORDS	Transcription	93	18.9409	6.54539e-08	NM_000901, NM_000503, NM_002198, NM_006526, NM_181782, NM_175709, NM_017519, NM_021961, NM_012308, NM_001001419, NM_003107, NM_018951, NM_003822, NM_003111, NM_005955, NM_003112, NM_022728, NM_057175, NM_002500, NM_006734, NM_018448, NM_015057, NM_000125, NM_006022, NM_014552, NM_000176, NM_032440, NM_012257, NM_007249, NM_002460, NM_001438, NM_012199, NM_053002, NM_017780, NM_015215, NM_018263, …	491	2071	19235	1.75919	2.5723e-05	5.14466e-06	9.10608e-05
SP_PIR_KEYWORDS	metal-binding	88	17.9226	0.0875073	NM_000901, NM_000503, NM_003390, NM_003779, NM_006526, NM_005813, NM_012308, NM_014819, NM_003822, NM_002703, NM_003111, NM_005955, NM_003112, NM_006734, NM_004776, NM_015057, NM_000125, NM_002314, NM_152787, NM_000176, NM_014397, NM_020453, NM_007249, NM_173354, NM_001438, NM_015170, NM_002912, NM_015271, NM_207297, NM_005400, NM_033013, NM_018263, NM_015358, NM_004293, NM_005045, NM_014491, NM_…	491	2972	19235	1.15996	1	0.43012	72.0293
GOTERM_MF_FAT	GO:0003677~DNA binding	84	17.1079	0.011749	NM_000901, NM_002198, NM_006526, NM_017519, NM_021961, NM_012308, NM_001001419, NM_003107, NM_018951, NM_003822, NM_003111, NM_003538, NM_005955, NM_003112, NM_022728, NM_002500, NM_006734, NM_000125, NM_006022, NM_014552, NM_000176, NM_032440, NM_012257, NM_007249, NM_002460, NM_001438, NM_002912, NM_017780, NM_033013, NM_025134, NM_016374, NM_020310, NM_004973, NM_006164, NM_001001890, NM_01449…	367	2331	12983	1.27481	0.999351	0.294953	16.0856
GOTERM_MF_FAT	GO:0000166~nucleotide binding	82	16.7006	0.00933701	NM_012297, NM_001259, NM_004162, NM_003390, NM_005813, NM_005502, NM_017803, NM_014912, NM_018184, NM_018211, NM_007007, NM_033540, NM_020778, NM_004827, NM_004869, NM_031934, NM_005105, NM_003348, NM_002314, NM_014488, NM_014397, NM_020453, NM_003139, NM_173354, NM_016544, NM_002912, NM_005400, NM_017780, NM_004521, NM_015358, NM_025134, NM_004299, NM_006924, NM_000084, NM_016277, NM_004396, NM_…	367	2245	12983	1.29213	0.997049	0.26406	12.9946
GOTERM_MF_FAT	GO:0030528~transcription regulator activity	79	16.0896	6.31111e-08	NM_000901, NM_002634, NM_002198, NM_006526, NM_017519, NM_021961, NM_003404, NM_001001419, NM_003107, NM_018951, NM_000076, NM_003822, NM_003111, NM_005955, NM_003112, NM_022728, NM_002166, NM_002500, NM_018448, NM_000125, NM_006022, NM_000176, NM_000332, NM_032440, NM_012257, NM_007249, NM_002460, NM_173354, NM_001438, NM_053002, NM_015215, NM_033013, NM_020310, NM_004973, NM_006164, NM_004396, …	367	1512	12983	1.84835	3.91912e-05	3.91912e-05	9.36491e-05
GOTERM_BP_FAT	GO:0051252~regulation of RNA metabolic process	77	15.6823	0.00023599	NM_000901, NM_015049, NM_002198, NM_017519, NM_021961, NM_001001419, NM_003107, NM_018951, NM_000076, NM_003822, NM_003111, NM_006154, NM_005955, NM_003112, NM_002166, NM_057175, NM_002500, NM_006734, NM_018448, NM_000125, NM_006022, NM_000176, NM_000332, NM_032440, NM_007249, NM_002460, NM_173354, NM_001438, NM_053002, NM_207297, NM_033013, NM_020310, NM_004973, NM_006164, NM_014491, NM_00100189…	384	1813	13528	1.49622	0.430178	0.0118953	0.413235
GOTERM_BP_FAT	GO:0006355~regulation of transcription, DNA-dependent	76	15.4786	0.000199721	NM_000901, NM_015049, NM_002198, NM_017519, NM_021961, NM_001001419, NM_003107, NM_018951, NM_000076, NM_003822, NM_003111, NM_006154, NM_005955, NM_003112, NM_002166, NM_057175, NM_002500, NM_006734, NM_018448, NM_000125, NM_006022, NM_000176, NM_000332, NM_032440, NM_007249, NM_002460, NM_173354, NM_001438, NM_053002, NM_033013, NM_020310, NM_004973, NM_006164, NM_014491, NM_001001890, NM_01468…	384	1773	13528	1.51011	0.378726	0.0102941	0.34983
SP_PIR_KEYWORDS	dna-binding	72	14.664	0.000399579	NM_000901, NM_002198, NM_006526, NM_017519, NM_021961, NM_012308, NM_003107, NM_018951, NM_003822, NM_003111, NM_003538, NM_005955, NM_003112, NM_022728, NM_002500, NM_006734, NM_000125, NM_014552, NM_000176, NM_032440, NM_012257, NM_007249, NM_002460, NM_001438, NM_002912, NM_017780, NM_033013, NM_025134, NM_016374, NM_020310, NM_006164, NM_001001890, NM_014491, NM_014682, NM_005924, NM_138473, …	491	1868	19235	1.50996	0.145352	0.0120093	0.554472
GOTERM_MF_FAT	GO:0017076~purine nucleotide binding	71	14.4603	0.0124453	NM_001259, NM_004162, NM_003390, NM_005813, NM_005502, NM_017803, NM_018184, NM_033540, NM_020778, NM_004827, NM_004869, NM_031934, NM_003348, NM_002314, NM_014488, NM_014397, NM_020453, NM_003139, NM_173354, NM_016544, NM_017780, NM_005400, NM_004521, NM_015358, NM_025134, NM_004299, NM_000084, NM_016277, NM_004396, NM_001001890, NM_014683, NM_001995, NM_016231, NM_003338, NM_003129, NM_012223, …	367	1918	12983	1.30954	0.999581	0.286899	16.9587
GOTERM_MF_FAT	GO:0032555~purine ribonucleotide binding	68	13.8493	0.0143979	NM_001259, NM_004162, NM_003390, NM_005813, NM_005502, NM_018184, NM_033540, NM_020778, NM_004827, NM_004869, NM_031934, NM_003348, NM_002314, NM_014488, NM_014397, NM_020453, NM_003139, NM_173354, NM_016544, NM_017780, NM_005400, NM_004521, NM_015358, NM_025134, NM_004299, NM_000084, NM_016277, NM_004396, NM_001001890, NM_014683, NM_001995, NM_016231, NM_003338, NM_012223, NM_005433, NM_032430, …	367	1836	12983	1.31022	0.999877	0.292762	19.362
GOTERM_MF_FAT	GO:0032553~ribonucleotide binding	68	13.8493	0.0143979	NM_001259, NM_004162, NM_003390, NM_005813, NM_005502, NM_018184, NM_033540, NM_020778, NM_004827, NM_004869, NM_031934, NM_003348, NM_002314, NM_014488, NM_014397, NM_020453, NM_003139, NM_173354, NM_016544, NM_017780, NM_005400, NM_004521, NM_015358, NM_025134, NM_004299, NM_000084, NM_016277, NM_004396, NM_001001890, NM_014683, NM_001995, NM_016231, NM_003338, NM_012223, NM_005433, NM_032430, …	367	1836	12983	1.31022	0.999877	0.292762	19.362
SP_PIR_KEYWORDS	zinc	67	13.6456	0.0828588	NM_000901, NM_006526, NM_005813, NM_139177, NM_012308, NM_014819, NM_003822, NM_003111, NM_005955, NM_003112, NM_006734, NM_015057, NM_000125, NM_002314, NM_152787, NM_000176, NM_007249, NM_001438, NM_002912, NM_015271, NM_207297, NM_005400, NM_033013, NM_018263, NM_015358, NM_004293, NM_005045, NM_014491, NM_005180, NM_014682, NM_001002909, NM_002710, NM_013450, NM_138473, NM_022781, NM_024674, …	491	2189	19235	1.19906	1	0.416994	69.9805
GOTERM_CC_FAT	GO:0043233~organelle lumen	64	13.0346	0.0107511	NM_152305, NM_002634, NM_003390, NM_017519, NM_021961, NM_003404, NM_012308, NM_001001419, NM_018951, NM_000076, NM_003538, NM_007007, NM_182763, NM_001219, NM_057175, NM_033340, NM_021914, NM_005105, NM_014552, NM_000332, NM_000176, NM_201567, NM_005729, NM_053002, NM_015358, NM_006924, NM_004396, NM_004768, NM_016231, NM_003338, NM_002710, NM_138473, NM_024674, NM_032430, NM_001895, NM_032992, …	335	1820	12782	1.34172	0.984914	0.14387	13.9378
GOTERM_CC_FAT	GO:0031974~membrane-enclosed lumen	64	13.0346	0.0160105	NM_152305, NM_002634, NM_003390, NM_017519, NM_021961, NM_003404, NM_012308, NM_001001419, NM_018951, NM_000076, NM_003538, NM_007007, NM_182763, NM_001219, NM_057175, NM_033340, NM_021914, NM_005105, NM_014552, NM_000332, NM_000176, NM_201567, NM_005729, NM_053002, NM_015358, NM_006924, NM_004396, NM_004768, NM_016231, NM_003338, NM_002710, NM_138473, NM_024674, NM_032430, NM_001895, NM_032992, …	335	1856	12782	1.3157	0.998093	0.16383	20.0784
GOTERM_CC_FAT	GO:0070013~intracellular organelle lumen	62	12.6273	0.0146056	NM_152305, NM_002634, NM_003390, NM_017519, NM_021961, NM_003404, NM_012308, NM_001001419, NM_018951, NM_000076, NM_003538, NM_007007, NM_182763, NM_001219, NM_057175, NM_033340, NM_021914, NM_005105, NM_014552, NM_000332, NM_000176, NM_201567, NM_005729, NM_053002, NM_015358, NM_006924, NM_004396, NM_004768, NM_016231, NM_003338, NM_002710, NM_138473, NM_024674, NM_032430, NM_001895, NM_032992, …	335	1779	12782	1.32975	0.996683	0.154566	18.4792
SP_PIR_KEYWORDS	nucleotide-binding	61	12.4236	0.00512312	NM_001259, NM_004162, NM_003390, NM_005813, NM_005502, NM_018184, NM_033540, NM_004827, NM_004869, NM_031934, NM_003348, NM_002314, NM_014488, NM_014397, NM_020453, NM_003139, NM_173354, NM_016544, NM_017780, NM_005400, NM_004521, NM_025134, NM_004299, NM_000084, NM_016277, NM_004396, NM_014683, NM_001995, NM_016231, NM_003338, NM_012223, NM_005433, NM_032430, NM_001895, NM_004458, NM_030621, NM_…	491	1686	19235	1.41737	0.867153	0.0746997	6.89638
GOTERM_MF_FAT	GO:0001883~purine nucleoside binding	61	12.4236	0.0122833	NM_001259, NM_003390, NM_005813, NM_005502, NM_017803, NM_018184, NM_020778, NM_004827, NM_004869, NM_003348, NM_002314, NM_014397, NM_020453, NM_173354, NM_017780, NM_005400, NM_004521, NM_015358, NM_025134, NM_004299, NM_000084, NM_004396, NM_001001890, NM_014683, NM_001995, NM_016231, NM_003338, NM_012223, NM_003129, NM_005433, NM_032430, NM_001895, NM_004458, NM_030621, NM_006178, NM_005228, …	367	1601	12983	1.34787	0.999536	0.294517	16.7563
GOTERM_MF_FAT	GO:0001882~nucleoside binding	61	12.4236	0.0143089	NM_001259, NM_003390, NM_005813, NM_005502, NM_017803, NM_018184, NM_020778, NM_004827, NM_004869, NM_003348, NM_002314, NM_014397, NM_020453, NM_173354, NM_017780, NM_005400, NM_004521, NM_015358, NM_025134, NM_004299, NM_000084, NM_004396, NM_001001890, NM_014683, NM_001995, NM_016231, NM_003338, NM_012223, NM_003129, NM_005433, NM_032430, NM_001895, NM_004458, NM_030621, NM_006178, NM_005228, …	367	1612	12983	1.33867	0.99987	0.300928	19.2539
GOTERM_MF_FAT	GO:0030554~adenyl nucleotide binding	60	12.22	0.0135132	NM_001259, NM_003390, NM_005813, NM_005502, NM_017803, NM_020778, NM_004827, NM_004869, NM_003348, NM_002314, NM_014397, NM_020453, NM_173354, NM_017780, NM_005400, NM_004521, NM_015358, NM_025134, NM_004299, NM_000084, NM_004396, NM_001001890, NM_014683, NM_001995, NM_016231, NM_003338, NM_012223, NM_003129, NM_005433, NM_032430, NM_001895, NM_004458, NM_030621, NM_006178, NM_005228, NM_015076, …	367	1577	12983	1.34595	0.999786	0.296746	18.2812
GOTERM_CC_FAT	GO:0031981~nuclear lumen	57	11.609	0.00169049	NM_002634, NM_003390, NM_017519, NM_021961, NM_003404, NM_001001419, NM_012308, NM_000076, NM_018951, NM_003538, NM_007007, NM_182763, NM_057175, NM_033340, NM_021914, NM_005105, NM_014552, NM_000332, NM_000176, NM_201567, NM_053002, NM_015358, NM_006924, NM_004396, NM_004768, NM_016231, NM_003338, NM_002710, NM_138473, NM_024674, NM_032430, NM_001895, NM_032992, NM_030751, NM_001806, NM_012328, …	335	1450	12782	1.4999	0.481317	0.0579326	2.32205
GOTERM_MF_FAT	GO:0032559~adenyl ribonucleotide binding	57	11.609	0.0162179	NM_001259, NM_003390, NM_005813, NM_005502, NM_020778, NM_004827, NM_004869, NM_003348, NM_002314, NM_014397, NM_020453, NM_173354, NM_017780, NM_005400, NM_004521, NM_015358, NM_025134, NM_004299, NM_000084, NM_004396, NM_001001890, NM_014683, NM_001995, NM_016231, NM_003338, NM_012223, NM_005433, NM_032430, NM_001895, NM_004458, NM_030621, NM_006178, NM_015076, NM_005228, NM_001007156, NM_00198…	367	1497	12983	1.34698	0.999961	0.313446	21.5436
GOTERM_MF_FAT	GO:0005524~ATP binding	56	11.4053	0.0187297	NM_001259, NM_003390, NM_005813, NM_005502, NM_020778, NM_004827, NM_004869, NM_003348, NM_002314, NM_014397, NM_020453, NM_173354, NM_017780, NM_005400, NM_004521, NM_015358, NM_025134, NM_004299, NM_000084, NM_004396, NM_001001890, NM_014683, NM_001995, NM_016231, NM_003338, NM_012223, NM_005433, NM_032430, NM_001895, NM_004458, NM_030621, NM_006178, NM_015076, NM_005228, NM_001007156, NM_00198…	367	1477	12983	1.34127	0.999992	0.332941	24.464
SP_PIR_KEYWORDS	zinc-finger	56	11.4053	0.0461475	NM_000901, NM_006526, NM_005813, NM_012308, NM_014819, NM_003822, NM_003111, NM_003112, NM_005955, NM_006734, NM_015057, NM_000125, NM_152787, NM_000176, NM_007249, NM_001438, NM_002912, NM_015271, NM_005400, NM_207297, NM_033013, NM_018263, NM_015358, NM_014491, NM_005180, NM_014682, NM_001002909, NM_013450, NM_138473, NM_022781, NM_024674, NM_030751, NM_015246, NM_005234, NM_015534, NM_018433, …	491	1718	19235	1.27695	1	0.320793	48.1752
SP_PIR_KEYWORDS	transferase	54	10.998	0.00225033	NM_001259, NM_017423, NM_003390, NM_003779, NM_005110, NM_005813, NM_053039, NM_173582, NM_147156, NM_002703, NM_020778, NM_001263, NM_003782, NM_004776, NM_002314, NM_001077, NM_001076, NM_014397, NM_173354, NM_002912, NM_005400, NM_001002257, NM_014683, NM_016231, NM_005433, NM_032430, NM_001895, NM_020918, NM_015879, NM_003800, NM_005228, NM_015076, NM_001007156, NM_003654, NM_001982, NM_17584…	491	1394	19235	1.51755	0.587442	0.0412844	3.08563
GOTERM_BP_FAT	GO:0010604~positive regulation of macromolecule metabolic process	52	10.5906	3.42627e-07	NM_000165, NM_000503, NM_005544, NM_002198, NM_017519, NM_021961, NM_001001419, NM_003107, NM_003822, NM_172212, NM_006154, NM_005955, NM_057175, NM_002500, NM_018448, NM_003348, NM_000125, NM_000332, NM_001432, NM_007249, NM_002460, NM_001438, NM_000757, NM_006164, NM_004396, NM_000899, NM_001001890, NM_003338, NM_138473, NM_000248, NM_005430, NM_030751, NM_003376, NM_001806, NM_018433, NM_00437…	384	857	13528	2.13759	0.000816146	0.000204099	0.000601132
GOTERM_MF_FAT	GO:0003700~transcription factor activity	52	10.5906	1.20664e-05	NM_000901, NM_002198, NM_006526, NM_021961, NM_001001419, NM_003107, NM_003822, NM_018951, NM_005955, NM_003112, NM_002500, NM_000125, NM_006022, NM_000176, NM_032440, NM_007249, NM_002460, NM_001438, NM_033013, NM_020310, NM_006164, NM_001001890, NM_014491, NM_014682, NM_005924, NM_138473, NM_000248, NM_030751, NM_005234, NM_001806, NM_004379, NM_005230, NM_019102, NM_203394, NM_005461, NM_02265…	367	975	12983	1.88672	0.00746525	0.00249463	0.0179035
GOTERM_BP_FAT	GO:0007242~intracellular signaling cascade	52	10.5906	0.00535126	NM_012297, NM_004162, NM_005544, NM_181836, NM_005813, NM_005502, NM_003404, NM_018184, NM_006154, NM_003538, NM_020182, NM_002500, NM_031934, NM_000125, NM_002314, NM_014488, NM_000176, NM_173354, NM_016544, NM_000555, NM_005400, NM_005822, NM_000958, NM_003236, NM_016277, NM_015626, NM_016231, NM_007207, NM_002922, NM_004232, NM_032430, NM_006788, NM_018433, NM_199072, NM_005776, NM_005228, NM_…	384	1256	13528	1.45853	0.999997	0.114652	8.9844
GOTERM_BP_FAT	GO:0006796~phosphate metabolic process	51	10.387	2.74609e-05	NM_001259, NM_000503, NM_003390, NM_005813, NM_001693, NM_020778, NM_002314, NM_014397, NM_201567, NM_173354, NM_005400, NM_003236, NM_003885, NM_015358, NM_005045, NM_014683, NM_016231, NM_007207, NM_002710, NM_030962, NM_005433, NM_001013398, NM_001895, NM_032430, NM_003895, NM_004379, NM_199072, NM_003800, NM_005228, NM_015076, NM_001007156, NM_001982, NM_001567, NM_003010, NM_004448, NM_00101…	384	973	13528	1.84654	0.0633449	0.00251376	0.0481688
GOTERM_BP_FAT	GO:0006793~phosphorus metabolic process	51	10.387	2.74609e-05	NM_001259, NM_000503, NM_003390, NM_005813, NM_001693, NM_020778, NM_002314, NM_014397, NM_201567, NM_173354, NM_005400, NM_003236, NM_003885, NM_015358, NM_005045, NM_014683, NM_016231, NM_007207, NM_002710, NM_030962, NM_005433, NM_001013398, NM_001895, NM_032430, NM_003895, NM_004379, NM_199072, NM_003800, NM_005228, NM_015076, NM_001007156, NM_001982, NM_001567, NM_003010, NM_004448, NM_00101…	384	973	13528	1.84654	0.0633449	0.00251376	0.0481688
SP_PIR_KEYWORDS	atp-binding	51	10.387	0.00349346	NM_001259, NM_003390, NM_005813, NM_005502, NM_004827, NM_004869, NM_003348, NM_002314, NM_014397, NM_020453, NM_173354, NM_017780, NM_005400, NM_004521, NM_025134, NM_004299, NM_000084, NM_004396, NM_014683, NM_001995, NM_016231, NM_003338, NM_012223, NM_005433, NM_001895, NM_032430, NM_004458, NM_030621, NM_006178, NM_015076, NM_005228, NM_001007156, NM_001982, NM_017582, NM_003010, NM_004448, …	491	1326	19235	1.50674	0.747244	0.0535274	4.75206
SP_PIR_KEYWORDS	hydrolase	49	9.97963	0.0953108	NM_000480, NM_000503, NM_001693, NM_033540, NM_152383, NM_033340, NM_201567, NM_020453, NM_015170, NM_017780, NM_004521, NM_025134, NM_004293, NM_004396, NM_005045, NM_001995, NM_022832, NM_007207, NM_002710, NM_002372, NM_032992, NM_003895, NM_000922, NM_199355, NM_152624, NM_004656, NM_030621, NM_003800, NM_006178, NM_032236, NM_001567, NM_006988, NM_015017, NM_002786, NM_138340, NM_021978, NM_…	491	1555	19235	1.23446	1	0.444301	75.1795
GOTERM_BP_FAT	GO:0042127~regulation of cell proliferation	48	9.77597	9.41537e-07	NM_000165, NM_001259, NM_005544, NM_002634, NM_005450, NM_003182, NM_003873, NM_000368, NM_003107, NM_000076, NM_003822, NM_172212, NM_002166, NM_018084, NM_001432, NM_003236, NM_015358, NM_000757, NM_020310, NM_004973, NM_000899, NM_005180, NM_014491, NM_003478, NM_003144, NM_000248, NM_001013398, NM_030751, NM_003376, NM_001795, NM_004656, NM_005228, NM_001982, NM_203394, NM_005631, NM_007268, …	384	787	13528	2.14867	0.00224117	0.000224343	0.0016519
GOTERM_CC_FAT	GO:0005783~endoplasmic reticulum	46	9.36864	8.8266e-05	NM_198337, NM_000901, NM_020655, NM_000165, NM_152305, NM_003129, NM_181836, NM_178140, NM_032312, NM_017803, NM_022763, NM_025191, NM_012328, NM_004458, NM_053039, NM_006134, NM_173039, NM_000922, NM_014819, NM_003901, NM_147156, NM_000499, NM_002222, NM_005776, NM_001219, NM_001263, NM_033340, NM_018084, NM_001077, NM_020475, NM_001076, NM_003139, NM_001188, NM_015170, NM_172020, NM_003463, NM_…	335	960	12782	1.82827	0.0336689	0.00852562	0.122498
GOTERM_BP_FAT	GO:0009891~positive regulation of biosynthetic process	45	9.16497	4.51099e-07	NM_005544, NM_000248, NM_002198, NM_017519, NM_005430, NM_030751, NM_003376, NM_021961, NM_005502, NM_001001419, NM_001806, NM_018433, NM_003107, NM_004379, NM_003822, NM_199072, NM_005955, NM_005228, NM_057175, NM_004229, NM_005461, NM_002500, NM_018448, NM_032329, NM_001432, NM_000332, NM_007249, NM_002460, NM_001025367, NM_001438, NM_002938, NM_006599, NM_001452, NM_004958, NM_001105, NM_00625…	384	695	13528	2.28103	0.00107439	0.000134362	0.000791445
GOTERM_BP_FAT	GO:0031328~positive regulation of cellular biosynthetic process	44	8.9613	7.63528e-07	NM_005544, NM_000248, NM_002198, NM_017519, NM_005430, NM_030751, NM_003376, NM_021961, NM_005502, NM_001001419, NM_001806, NM_018433, NM_003107, NM_004379, NM_003822, NM_199072, NM_005955, NM_005228, NM_057175, NM_004229, NM_005461, NM_002500, NM_018448, NM_032329, NM_001432, NM_000332, NM_007249, NM_002460, NM_001025367, NM_001438, NM_002938, NM_006599, NM_001452, NM_004958, NM_001105, NM_01599…	384	685	13528	2.2629	0.00181783	0.000202145	0.00133959
SP_PIR_KEYWORDS	developmental protein	44	8.9613	1.74478e-06	NM_000503, NM_005450, NM_000248, NM_005430, NM_003376, NM_003394, NM_019074, NM_003873, NM_003872, NM_002045, NM_018951, NM_020796, NM_182763, NM_019102, NM_001007156, NM_022728, NM_002166, NM_057175, NM_000430, NM_020778, NM_005599, NM_002500, NM_153365, NM_001386, NM_005631, NM_022658, NM_014552, NM_001432, NM_181353, NM_173354, NM_001025367, NM_003012, NM_000555, NM_030661, NM_003463, NM_02172…	491	779	19235	2.21272	0.000685466	8.57089e-05	0.00242735
GOTERM_BP_FAT	GO:0006357~regulation of transcription from RNA polymerase II promoter	44	8.9613	3.61756e-06	NM_015049, NM_002198, NM_000248, NM_030751, NM_003376, NM_021961, NM_001001419, NM_001806, NM_004992, NM_004379, NM_003822, NM_000076, NM_006154, NM_005955, NM_003112, NM_002166, NM_004229, NM_005461, NM_002500, NM_022658, NM_018448, NM_002167, NM_012234, NM_000332, NM_181353, NM_032440, NM_007249, NM_173354, NM_002460, NM_003216, NM_001025367, NM_002938, NM_006599, NM_053002, NM_015995, NM_00497…	384	727	13528	2.13216	0.00858361	0.000538646	0.00634677
GOTERM_CC_FAT	GO:0005794~Golgi apparatus	44	8.9613	4.04695e-05	NM_000165, NM_017423, NM_022782, NM_020824, NM_002372, NM_003779, NM_181836, NM_005502, NM_001693, NM_006464, NM_000922, NM_001001433, NM_015879, NM_014819, NM_147156, NM_018569, NM_005776, NM_001219, NM_003654, NM_001001390, NM_018084, NM_031934, NM_003782, NM_004776, NM_145893, NM_152996, NM_014488, NM_014552, NM_016548, NM_025187, NM_015170, NM_002086, NM_017786, NM_005895, NM_004958, NM_00203…	335	872	12782	1.92526	0.0155798	0.00522049	0.0561822
GOTERM_BP_FAT	GO:0051173~positive regulation of nitrogen compound metabolic process	43	8.75764	3.82186e-07	NM_000503, NM_000248, NM_002198, NM_017519, NM_005430, NM_030751, NM_003376, NM_021961, NM_005502, NM_001001419, NM_001806, NM_018433, NM_003107, NM_004379, NM_199072, NM_003822, NM_005955, NM_005228, NM_057175, NM_004229, NM_005461, NM_002500, NM_018448, NM_003348, NM_032329, NM_001432, NM_000332, NM_007249, NM_002460, NM_001025367, NM_001438, NM_002938, NM_006599, NM_001452, NM_001105, NM_01599…	384	644	13528	2.35226	0.000910334	0.000182133	0.000670538
GOTERM_BP_FAT	GO:0045935~positive regulation of nucleobase, nucleoside, nucleotide and nucleic acid metabolic process	42	8.55397	4.36067e-07	NM_000503, NM_000248, NM_002198, NM_017519, NM_005430, NM_030751, NM_003376, NM_021961, NM_005502, NM_001001419, NM_001806, NM_018433, NM_003107, NM_004379, NM_199072, NM_003822, NM_005955, NM_057175, NM_004229, NM_005461, NM_002500, NM_018448, NM_003348, NM_032329, NM_001432, NM_000332, NM_007249, NM_002460, NM_001025367, NM_001438, NM_002938, NM_006599, NM_001452, NM_001105, NM_015995, NM_00439…	384	624	13528	2.37119	0.00103861	0.000148439	0.00076507
GOTERM_BP_FAT	GO:0010557~positive regulation of macromolecule biosynthetic process	41	8.35031	3.65408e-06	NM_005544, NM_000248, NM_002198, NM_017519, NM_005430, NM_030751, NM_003376, NM_021961, NM_001001419, NM_001806, NM_018433, NM_003107, NM_004379, NM_199072, NM_003822, NM_005955, NM_057175, NM_004229, NM_005461, NM_002500, NM_018448, NM_032329, NM_001432, NM_000332, NM_007249, NM_002460, NM_001025367, NM_001438, NM_002938, NM_006599, NM_001452, NM_004958, NM_001105, NM_015995, NM_004396, NM_00616…	384	654	13528	2.20856	0.00866988	0.000512086	0.00641084
UP_SEQ_FEATURE	nucleotide phosphate-binding region:ATP	41	8.35031	0.00182029	NM_001259, NM_003390, NM_005433, NM_001895, NM_032430, NM_005813, NM_030621, NM_006178, NM_015076, NM_005228, NM_001007156, NM_001982, NM_004827, NM_004869, NM_002314, NM_014397, NM_003010, NM_020453, NM_173354, NM_004448, NM_005400, NM_017780, NM_004521, NM_198465, NM_025134, NM_002031, NM_001105, NM_004299, NM_006251, NM_000084, NM_001204, NM_020135, NM_004396, NM_000489, NM_007170, NM_017719, …	491	962	19113	1.65904	0.936029	0.32481	2.984
GOTERM_CC_FAT	GO:0031090~organelle membrane	41	8.35031	0.0192283	NM_020655, NM_000165, NM_004162, NM_003129, NM_002634, NM_000828, NM_002372, NM_020918, NM_004458, NM_015879, NM_003901, NM_147156, NM_018184, NM_182763, NM_002222, NM_005776, NM_005228, NM_033540, NM_003654, NM_000430, NM_001263, NM_033340, NM_004869, NM_152996, NM_003488, NM_025187, NM_003139, NM_001188, NM_005729, NM_001002814, NM_002086, NM_005895, NM_004958, NM_004299, NM_005907, NM_004859, …	335	1096	12782	1.42734	0.999465	0.179829	23.6322
SP_PIR_KEYWORDS	activator	40	8.14664	1.90647e-09	NM_000503, NM_002198, NM_000248, NM_181782, NM_030751, NM_021961, NM_001806, NM_018433, NM_003107, NM_004379, NM_005230, NM_199072, NM_003111, NM_005955, NM_003112, NM_022728, NM_004229, NM_005461, NM_175849, NM_002500, NM_002382, NM_032329, NM_032440, NM_002460, NM_003216, NM_001438, NM_002938, NM_006599, NM_053002, NM_015215, NM_001452, NM_033013, NM_003721, NM_015995, NM_175850, NM_006164, NM_…	491	520	19235	3.01347	7.49244e-07	3.74622e-07	2.65233e-06
GOTERM_BP_FAT	GO:0010605~negative regulation of macromolecule metabolic process	40	8.14664	0.00011192	NM_002193, NM_002634, NM_024674, NM_001013398, NM_030751, NM_003404, NM_004992, NM_000368, NM_005230, NM_000076, NM_030621, NM_002210, NM_006154, NM_002166, NM_175849, NM_022658, NM_002167, NM_012234, NM_000332, NM_001432, NM_181353, NM_032440, NM_007249, NM_173354, NM_001188, NM_002786, NM_012199, NM_194261, NM_001452, NM_014795, NM_033013, NM_016277, NM_004973, NM_175850, NM_005904, NM_003972, …	384	734	13528	1.91985	0.234112	0.00699436	0.19618
GOTERM_BP_FAT	GO:0016310~phosphorylation	40	8.14664	0.00063401	NM_001259, NM_003390, NM_005433, NM_001895, NM_032430, NM_001013398, NM_005813, NM_001693, NM_004379, NM_199072, NM_015076, NM_005228, NM_001007156, NM_001982, NM_020778, NM_002314, NM_014397, NM_003010, NM_173354, NM_001017971, NM_001001521, NM_004448, NM_005400, NM_198465, NM_003236, NM_003885, NM_015358, NM_004958, NM_002031, NM_001105, NM_006251, NM_001204, NM_005045, NM_005904, NM_017719, NM…	384	800	13528	1.76146	0.779382	0.0244714	1.10655
GOTERM_BP_FAT	GO:0010628~positive regulation of gene expression	39	7.94297	1.32488e-06	NM_002198, NM_000248, NM_017519, NM_005430, NM_030751, NM_003376, NM_021961, NM_001001419, NM_018433, NM_003107, NM_004379, NM_199072, NM_003822, NM_172212, NM_005955, NM_057175, NM_004229, NM_005461, NM_002500, NM_175849, NM_018448, NM_000125, NM_032329, NM_000332, NM_007249, NM_002460, NM_001025367, NM_001438, NM_002938, NM_006599, NM_001452, NM_001105, NM_000757, NM_015995, NM_175850, NM_00439…	384	581	13528	2.36478	0.00315221	0.000286976	0.00232446
GOTERM_CC_FAT	GO:0005654~nucleoplasm	38	7.73931	0.00289788	NM_002634, NM_003390, NM_001895, NM_032992, NM_030751, NM_021961, NM_003404, NM_001001419, NM_012308, NM_004379, NM_018951, NM_003538, NM_182763, NM_007007, NM_003800, NM_057175, NM_004229, NM_203394, NM_005461, NM_033340, NM_005105, NM_012234, NM_032329, NM_000332, NM_201567, NM_194261, NM_053002, NM_001743, NM_002024, NM_001452, NM_015358, NM_006924, NM_005904, NM_005316, NM_012081, NM_003338, …	335	882	12782	1.64388	0.675675	0.0772799	3.94978
GOTERM_CC_FAT	GO:0000267~cell fraction	38	7.73931	0.0547625	NM_020655, NM_005544, NM_004162, NM_003129, NM_000828, NM_005433, NM_001004360, NM_005502, NM_001795, NM_003406, NM_004458, NM_053039, NM_012329, NM_000922, NM_000368, NM_003872, NM_001001433, NM_002205, NM_004947, NM_006154, NM_000499, NM_002222, NM_000430, NM_033340, NM_001077, NM_001076, NM_025187, NM_006516, NM_007023, NM_005729, NM_002024, NM_004958, NM_002033, NM_005907, NM_182734, NM_00199…	335	1083	12782	1.33878	1	0.354052	54.2537
GOTERM_BP_FAT	GO:0006468~protein amino acid phosphorylation	37	7.53564	0.000152357	NM_001259, NM_003390, NM_005433, NM_032430, NM_001895, NM_001013398, NM_005813, NM_004379, NM_199072, NM_015076, NM_005228, NM_001007156, NM_001982, NM_020778, NM_002314, NM_014397, NM_003010, NM_173354, NM_004448, NM_005400, NM_198465, NM_003236, NM_003885, NM_015358, NM_004958, NM_002031, NM_001105, NM_006251, NM_001204, NM_005045, NM_005904, NM_017719, NM_007170, NM_175854, NM_014683, NM_00685…	384	667	13528	1.95424	0.30448	0.0082182	0.266972
GOTERM_BP_FAT	GO:0030182~neuron differentiation	36	7.33198	3.06042e-08	NM_000165, NM_032430, NM_005430, NM_003376, NM_005234, NM_002779, NM_003873, NM_004379, NM_003872, NM_002045, NM_000076, NM_020796, NM_006154, NM_005228, NM_001007156, NM_001001390, NM_001982, NM_000430, NM_005631, NM_022658, NM_015057, NM_002167, NM_001025367, NM_000555, NM_080677, NM_004448, NM_013236, NM_175607, NM_003885, NM_021728, NM_005045, NM_001400, NM_052910, NM_198935, NM_014683, NM_00…	384	438	13528	2.89555	7.29273e-05	7.29273e-05	5.36947e-05
GOTERM_BP_FAT	GO:0045941~positive regulation of transcription	36	7.33198	1.12247e-05	NM_002198, NM_000248, NM_017519, NM_005430, NM_030751, NM_003376, NM_021961, NM_001001419, NM_018433, NM_003107, NM_004379, NM_199072, NM_003822, NM_005955, NM_057175, NM_004229, NM_002500, NM_005461, NM_018448, NM_032329, NM_000332, NM_007249, NM_002460, NM_001025367, NM_001438, NM_002938, NM_006599, NM_001452, NM_001105, NM_015995, NM_004396, NM_006164, NM_001400, NM_005316, NM_001001890, NM_00…	384	564	13528	2.24867	0.0263941	0.00127294	0.0196918
GOTERM_MF_FAT	GO:0004672~protein kinase activity	36	7.33198	4.50565e-05	NM_001259, NM_005544, NM_003390, NM_005433, NM_032430, NM_001895, NM_005813, NM_003873, NM_003872, NM_015076, NM_005228, NM_001007156, NM_001982, NM_020778, NM_002314, NM_014397, NM_003010, NM_173354, NM_004448, NM_005400, NM_198465, NM_003236, NM_003885, NM_004958, NM_002031, NM_001105, NM_006251, NM_001204, NM_005045, NM_017719, NM_007170, NM_005316, NM_175854, NM_014683, NM_006852, NM_016231	367	606	12983	2.10155	0.0275929	0.00697077	0.0668375
SP_PIR_KEYWORDS	ubl conjugation	35	7.12831	8.37266e-06	NM_198337, NM_003390, NM_002198, NM_000248, NM_030751, NM_015246, NM_019074, NM_003538, NM_003111, NM_182763, NM_005324, NM_005228, NM_175849, NM_005461, NM_006734, NM_003348, NM_000125, NM_152787, NM_000176, NM_201567, NM_015017, NM_002786, NM_001438, NM_194261, NM_001743, NM_014795, NM_015087, NM_000084, NM_020135, NM_175850, NM_005904, NM_005180, NM_004235, NM_013450, NM_138473, NM_003478	491	588	19235	2.33185	0.00328506	0.000328993	0.0116476
GOTERM_CC_FAT	GO:0042995~cell projection	35	7.12831	0.000333045	NM_001259, NM_021076, NM_004162, NM_000828, NM_003182, NM_173039, NM_000368, NM_003873, NM_002205, NM_003872, NM_020708, NM_002045, NM_020796, NM_006178, NM_000430, NM_001386, NM_031934, NM_018084, NM_005631, NM_015057, NM_005382, NM_000125, NM_025187, NM_004745, NM_004448, NM_013236, NM_175607, NM_004521, NM_003885, NM_004958, NM_021728, NM_133265, NM_005045, NM_004504, NM_003081	335	697	12782	1.91597	0.12124	0.0182939	0.461482
GOTERM_BP_FAT	GO:0042981~regulation of apoptosis	35	7.12831	0.0124326	NM_000503, NM_002634, NM_000248, NM_032992, NM_001013398, NM_003376, NM_003404, NM_001806, NM_003406, NM_003107, NM_004379, NM_147156, NM_182763, NM_005228, NM_001001390, NM_001982, NM_002500, NM_005631, NM_000125, NM_002167, NM_000176, NM_001025367, NM_003012, NM_001188, NM_004448, NM_005729, NM_005400, NM_022151, NM_003885, NM_001105, NM_020310, NM_005313, NM_006378, NM_203339, NM_003478, NM_02…	384	804	13528	1.53361	1	0.204932	19.7076
GOTERM_BP_FAT	GO:0043067~regulation of programmed cell death	35	7.12831	0.0143487	NM_000503, NM_002634, NM_000248, NM_032992, NM_001013398, NM_003376, NM_003404, NM_001806, NM_003406, NM_003107, NM_004379, NM_147156, NM_182763, NM_005228, NM_001001390, NM_001982, NM_002500, NM_005631, NM_000125, NM_002167, NM_000176, NM_001025367, NM_003012, NM_001188, NM_004448, NM_005729, NM_005400, NM_022151, NM_003885, NM_001105, NM_020310, NM_005313, NM_006378, NM_203339, NM_003478, NM_02…	384	812	13528	1.5185	1	0.216716	22.3974
GOTERM_BP_FAT	GO:0010941~regulation of cell death	35	7.12831	0.0151649	NM_000503, NM_002634, NM_000248, NM_032992, NM_001013398, NM_003376, NM_003404, NM_001806, NM_003406, NM_003107, NM_004379, NM_147156, NM_182763, NM_005228, NM_001001390, NM_001982, NM_002500, NM_005631, NM_000125, NM_002167, NM_000176, NM_001025367, NM_003012, NM_001188, NM_004448, NM_005729, NM_005400, NM_022151, NM_003885, NM_001105, NM_020310, NM_005313, NM_006378, NM_203339, NM_003478, NM_02…	384	815	13528	1.51291	1	0.223439	23.5172
GOTERM_BP_FAT	GO:0009890~negative regulation of biosynthetic process	34	6.92464	8.74916e-05	NM_002193, NM_002634, NM_030751, NM_003404, NM_004992, NM_000368, NM_005230, NM_000076, NM_006154, NM_002210, NM_002166, NM_175849, NM_022658, NM_002167, NM_012234, NM_000332, NM_001432, NM_181353, NM_032440, NM_007249, NM_173354, NM_194261, NM_012199, NM_001452, NM_014795, NM_033013, NM_006251, NM_004973, NM_175850, NM_005904, NM_003972, NM_014491, NM_014682, NM_006352, NM_004235	384	573	13528	2.09039	0.1882	0.00561933	0.153392
GOTERM_BP_FAT	GO:0007049~cell cycle	34	6.92464	0.0127471	NM_001259, NM_006997, NM_022782, NM_001924, NM_003390, NM_005862, NM_004060, NM_000076, NM_006265, NM_005228, NM_000430, NM_203394, NM_004869, NM_015032, NM_002956, NM_003173, NM_014397, NM_001432, NM_201567, NM_012257, NM_173354, NM_002786, NM_194261, NM_001743, NM_003463, NM_152510, NM_001105, NM_016090, NM_144665, NM_014761, NM_006852, NM_003338, NM_002710, NM_003478	384	776	13528	1.54355	1	0.20814	20.1551
GOTERM_BP_FAT	GO:0010558~negative regulation of macromolecule biosynthetic process	33	6.72098	8.41538e-05	NM_002193, NM_002634, NM_030751, NM_003404, NM_004992, NM_000368, NM_005230, NM_000076, NM_006154, NM_002210, NM_002166, NM_175849, NM_022658, NM_002167, NM_012234, NM_000332, NM_001432, NM_181353, NM_032440, NM_007249, NM_173354, NM_194261, NM_012199, NM_001452, NM_014795, NM_033013, NM_004973, NM_175850, NM_005904, NM_003972, NM_014491, NM_014682, NM_006352, NM_004235	384	547	13528	2.12534	0.181717	0.00555526	0.147544
GOTERM_BP_FAT	GO:0031327~negative regulation of cellular biosynthetic process	33	6.72098	0.000132889	NM_002193, NM_002634, NM_030751, NM_003404, NM_004992, NM_000368, NM_005230, NM_000076, NM_006154, NM_002166, NM_175849, NM_022658, NM_002167, NM_012234, NM_000332, NM_001432, NM_181353, NM_032440, NM_007249, NM_173354, NM_194261, NM_012199, NM_001452, NM_014795, NM_033013, NM_006251, NM_004973, NM_175850, NM_005904, NM_003972, NM_014491, NM_014682, NM_006352, NM_004235	384	561	13528	2.0723	0.271447	0.00751201	0.232896
GOTERM_MF_FAT	GO:0043565~sequence-specific DNA binding	33	6.72098	0.000502176	NM_000901, NM_002198, NM_000248, NM_030751, NM_001806, NM_005234, NM_004379, NM_005230, NM_018951, NM_003822, NM_019102, NM_002500, NM_175849, NM_005461, NM_022658, NM_000125, NM_002382, NM_153607, NM_000176, NM_003216, NM_030661, NM_001438, NM_021809, NM_001452, NM_014795, NM_033013, NM_021728, NM_175850, NM_006164, NM_005904, NM_014491, NM_005924, NM_004235, NM_138473	367	607	12983	1.92324	0.267967	0.05066	0.742584
GOTERM_CC_FAT	GO:0005624~membrane fraction	33	6.72098	0.0124009	NM_020655, NM_005544, NM_004162, NM_003129, NM_000828, NM_005433, NM_001004360, NM_005502, NM_001795, NM_004458, NM_053039, NM_012329, NM_000368, NM_000922, NM_003872, NM_002205, NM_001001433, NM_000499, NM_006154, NM_002222, NM_000430, NM_001077, NM_001076, NM_025187, NM_006516, NM_007023, NM_005729, NM_002033, NM_005907, NM_182734, NM_001995, NM_003081, NM_003478	335	809	12782	1.55639	0.992106	0.144597	15.9097
GOTERM_CC_FAT	GO:0005626~insoluble fraction	33	6.72098	0.0203076	NM_020655, NM_005544, NM_004162, NM_003129, NM_000828, NM_005433, NM_001004360, NM_005502, NM_001795, NM_004458, NM_053039, NM_012329, NM_000368, NM_000922, NM_003872, NM_002205, NM_001001433, NM_000499, NM_006154, NM_002222, NM_000430, NM_001077, NM_001076, NM_025187, NM_006516, NM_007023, NM_005729, NM_002033, NM_005907, NM_182734, NM_001995, NM_003081, NM_003478	335	839	12782	1.50074	0.999651	0.180459	24.7909
GOTERM_BP_FAT	GO:0045893~positive regulation of transcription, DNA-dependent	32	6.51731	1.46714e-05	NM_002198, NM_000248, NM_017519, NM_030751, NM_005430, NM_003376, NM_021961, NM_001001419, NM_003107, NM_004379, NM_199072, NM_003822, NM_005955, NM_057175, NM_004229, NM_002500, NM_005461, NM_018448, NM_000332, NM_007249, NM_002460, NM_001025367, NM_001438, NM_002938, NM_006599, NM_001452, NM_015995, NM_006164, NM_001400, NM_005316, NM_001001890, NM_004235, NM_138473	384	477	13528	2.36338	0.034358	0.00158793	0.0257376
GOTERM_BP_FAT	GO:0051254~positive regulation of RNA metabolic process	32	6.51731	1.75891e-05	NM_002198, NM_000248, NM_017519, NM_030751, NM_005430, NM_003376, NM_021961, NM_001001419, NM_003107, NM_004379, NM_199072, NM_003822, NM_005955, NM_057175, NM_004229, NM_002500, NM_005461, NM_018448, NM_000332, NM_007249, NM_002460, NM_001025367, NM_001438, NM_002938, NM_006599, NM_001452, NM_015995, NM_006164, NM_001400, NM_005316, NM_001001890, NM_004235, NM_138473	384	481	13528	2.34373	0.0410488	0.00182074	0.0308553
GOTERM_BP_FAT	GO:0010629~negative regulation of gene expression	32	6.51731	4.26923e-05	NM_002634, NM_024674, NM_030751, NM_003404, NM_004992, NM_005230, NM_000076, NM_030621, NM_006154, NM_002166, NM_175849, NM_022658, NM_002167, NM_012234, NM_000332, NM_001432, NM_181353, NM_032440, NM_007249, NM_173354, NM_194261, NM_012199, NM_001452, NM_014795, NM_033013, NM_004973, NM_175850, NM_005904, NM_003972, NM_014491, NM_014682, NM_006352, NM_004235	384	504	13528	2.23677	0.0967337	0.00327649	0.0748766
SP_PIR_KEYWORDS	kinase	32	6.51731	0.00164555	NM_001259, NM_005433, NM_003390, NM_032430, NM_001895, NM_005813, NM_147156, NM_005228, NM_015076, NM_001007156, NM_001982, NM_020778, NM_002314, NM_014397, NM_003010, NM_173354, NM_004448, NM_005400, NM_001743, NM_198465, NM_003885, NM_004958, NM_002031, NM_001105, NM_006251, NM_001204, NM_017719, NM_007170, NM_014683, NM_015626, NM_006852, NM_016231	491	688	19235	1.8221	0.476508	0.037357	2.26516
GOTERM_BP_FAT	GO:0042592~homeostatic process	32	6.51731	0.0226282	NM_000901, NM_020655, NM_005544, NM_003182, NM_003376, NM_005502, NM_001001419, NM_001806, NM_173039, NM_000922, NM_000368, NM_020708, NM_003822, NM_003111, NM_172212, NM_182763, NM_002222, NM_002166, NM_002500, NM_022058, NM_005602, NM_000332, NM_001025367, NM_001188, NM_004448, NM_004299, NM_000757, NM_005313, NM_001400, NM_005904, NM_020689, NM_138473, NM_003478, NM_030962	384	751	13528	1.50111	1	0.278629	33.0731
SP_PIR_KEYWORDS	repressor	31	6.31365	8.7721e-07	NM_006526, NM_175709, NM_030751, NM_012308, NM_004992, NM_005230, NM_152622, NM_003111, NM_203394, NM_175849, NM_005461, NM_012234, NM_002382, NM_006022, NM_003173, NM_032440, NM_007249, NM_012257, NM_022893, NM_012199, NM_053002, NM_014795, NM_018263, NM_015995, NM_020310, NM_004973, NM_175850, NM_005180, NM_014491, NM_014682, NM_006352, NM_138473	491	435	19235	2.79179	0.000344684	4.92479e-05	0.00122039
GOTERM_BP_FAT	GO:0019220~regulation of phosphate metabolic process	31	6.31365	5.14888e-05	NM_005544, NM_001924, NM_001013398, NM_005813, NM_004060, NM_003404, NM_000368, NM_002045, NM_000076, NM_199072, NM_172212, NM_005228, NM_018084, NM_000332, NM_001432, NM_201567, NM_001188, NM_004448, NM_007023, NM_005400, NM_003236, NM_014795, NM_003885, NM_004958, NM_021116, NM_006251, NM_000757, NM_001204, NM_005045, NM_000899, NM_005904, NM_005316	384	485	13528	2.25176	0.115472	0.00360235	0.090298
GOTERM_BP_FAT	GO:0051174~regulation of phosphorus metabolic process	31	6.31365	5.14888e-05	NM_005544, NM_001924, NM_001013398, NM_005813, NM_004060, NM_003404, NM_000368, NM_002045, NM_000076, NM_199072, NM_172212, NM_005228, NM_018084, NM_000332, NM_001432, NM_201567, NM_001188, NM_004448, NM_007023, NM_005400, NM_003236, NM_014795, NM_003885, NM_004958, NM_021116, NM_006251, NM_000757, NM_001204, NM_005045, NM_000899, NM_005904, NM_005316	384	485	13528	2.25176	0.115472	0.00360235	0.090298
GOTERM_CC_FAT	GO:0031982~vesicle	31	6.31365	0.00279318	NM_000165, NM_004162, NM_020824, NM_000828, NM_003376, NM_022484, NM_003404, NM_005502, NM_003406, NM_015263, NM_001693, NM_006464, NM_002222, NM_018569, NM_005228, NM_001219, NM_018084, NM_025187, NM_006988, NM_002644, NM_001025367, NM_006516, NM_001002814, NM_002086, NM_017786, NM_133265, NM_005313, NM_015336, NM_004859, NM_004504, NM_014761, NM_203339	335	670	12782	1.76539	0.66219	0.0800927	3.80964
SP_PIR_KEYWORDS	endoplasmic reticulum	31	6.31365	0.00514946	NM_198337, NM_000901, NM_020655, NM_152305, NM_003129, NM_181836, NM_178140, NM_017803, NM_025191, NM_004458, NM_053039, NM_014819, NM_003901, NM_000499, NM_002222, NM_005776, NM_001219, NM_001263, NM_001077, NM_001076, NM_003139, NM_015170, NM_172020, NM_003463, NM_004958, NM_005313, NM_016931, NM_001002257, NM_001995, NM_001004067, NM_003144	491	713	19235	1.70327	0.868529	0.0723928	6.93068
GOTERM_BP_FAT	GO:0010033~response to organic substance	31	6.31365	0.0223494	NM_005544, NM_003129, NM_024674, NM_003182, NM_032992, NM_173843, NM_025191, NM_022373, NM_018433, NM_000368, NM_000922, NM_004379, NM_030621, NM_000499, NM_182763, NM_005228, NM_002166, NM_001982, NM_001001390, NM_002500, NM_004869, NM_000125, NM_002167, NM_000176, NM_181353, NM_004448, NM_002086, NM_004958, NM_021116, NM_006164, NM_001995	384	721	13528	1.51471	1	0.277093	32.7374
UP_SEQ_FEATURE	compositionally biased region:Ser-rich	30	6.10998	1.87944e-06	NM_005544, NM_178140, NM_017519, NM_001795, NM_006465, NM_022373, NM_004947, NM_006154, NM_005228, NM_015076, NM_015091, NM_006734, NM_015057, NM_002956, NM_012234, NM_006599, NM_207371, NM_172020, NM_001002814, NM_017786, NM_018263, NM_016374, NM_025134, NM_015995, NM_032837, NM_173473, NM_002480, NM_001002909, NM_004235, NM_013450	491	425	19113	2.74777	0.00283206	0.000944911	0.00312497
GOTERM_BP_FAT	GO:0042325~regulation of phosphorylation	30	6.10998	6.14348e-05	NM_005544, NM_001924, NM_001013398, NM_005813, NM_004060, NM_000368, NM_002045, NM_000076, NM_199072, NM_172212, NM_005228, NM_018084, NM_000332, NM_001432, NM_201567, NM_001188, NM_004448, NM_007023, NM_005400, NM_003236, NM_014795, NM_003885, NM_004958, NM_021116, NM_006251, NM_000757, NM_001204, NM_005045, NM_000899, NM_005904, NM_005316	384	466	13528	2.26797	0.136191	0.00417422	0.107732
GOTERM_MF_FAT	GO:0008134~transcription factor binding	30	6.10998	0.000296303	NM_030751, NM_017519, NM_003404, NM_001806, NM_003406, NM_004992, NM_004379, NM_005230, NM_199072, NM_003112, NM_005955, NM_004229, NM_002500, NM_175849, NM_005461, NM_002167, NM_012234, NM_002382, NM_032440, NM_007249, NM_002460, NM_022893, NM_004241, NM_002938, NM_003721, NM_033013, NM_020310, NM_175850, NM_004396, NM_001001890, NM_016231	367	513	12983	2.06877	0.16809	0.0361372	0.438777
SP_PIR_KEYWORDS	golgi apparatus	30	6.10998	0.00057545	NM_017423, NM_022782, NM_182527, NM_002372, NM_020824, NM_181836, NM_003779, NM_006464, NM_015879, NM_001001433, NM_014819, NM_147156, NM_018569, NM_005776, NM_003654, NM_031934, NM_003782, NM_004776, NM_152996, NM_016548, NM_015170, NM_002086, NM_017786, NM_005895, NM_004958, NM_002033, NM_016072, NM_000084, NM_015336, NM_005907	491	588	19235	1.99873	0.202455	0.0160285	0.797611
GOTERM_CC_FAT	GO:0031410~cytoplasmic vesicle	30	6.10998	0.00290802	NM_000165, NM_004162, NM_020824, NM_000828, NM_003376, NM_022484, NM_003404, NM_005502, NM_003406, NM_015263, NM_001693, NM_006464, NM_002222, NM_018569, NM_005228, NM_001219, NM_018084, NM_025187, NM_006988, NM_002644, NM_001025367, NM_006516, NM_001002814, NM_017786, NM_133265, NM_005313, NM_015336, NM_004859, NM_004504, NM_014761, NM_203339	335	642	12782	1.78295	0.676953	0.072563	3.96335
GOTERM_CC_FAT	GO:0012505~endomembrane system	30	6.10998	0.0358233	NM_020655, NM_000165, NM_004162, NM_003129, NM_000828, NM_002372, NM_015879, NM_003901, NM_147156, NM_002222, NM_005776, NM_005228, NM_003654, NM_001263, NM_000430, NM_033340, NM_152996, NM_025187, NM_003139, NM_172020, NM_001002814, NM_015296, NM_002086, NM_005895, NM_004958, NM_004859, NM_005907, NM_004504, NM_001004067, NM_003144	335	782	12782	1.46376	0.999999	0.264869	39.7447
GOTERM_BP_FAT	GO:0009057~macromolecule catabolic process	30	6.10998	0.0816582	NM_004232, NM_024674, NM_015246, NM_012308, NM_025191, NM_014819, NM_152624, NM_004656, NM_006154, NM_032236, NM_001001664, NM_005105, NM_018448, NM_003348, NM_015057, NM_015176, NM_017582, NM_015017, NM_002786, NM_032444, NM_018315, NM_012199, NM_194261, NM_004958, NM_005316, NM_175854, NM_015626, NM_003338, NM_022832, NM_003478	384	781	13528	1.35323	1	0.547496	77.5655
GOTERM_BP_FAT	GO:0048666~neuron development	29	5.90631	3.94166e-07	NM_000165, NM_003376, NM_005234, NM_003873, NM_004379, NM_003872, NM_002045, NM_000076, NM_020796, NM_006154, NM_005228, NM_001982, NM_000430, NM_001001390, NM_005631, NM_015057, NM_001025367, NM_000555, NM_080677, NM_004448, NM_175607, NM_013236, NM_003885, NM_021728, NM_005045, NM_052910, NM_198935, NM_014683, NM_003081, NM_203339	384	339	13528	3.0137	0.000938858	0.000156538	0.000691558
GOTERM_BP_FAT	GO:0032989~cellular component morphogenesis	29	5.90631	8.7283e-06	NM_000165, NM_005450, NM_032430, NM_005430, NM_003873, NM_004379, NM_003872, NM_002045, NM_020796, NM_005228, NM_033540, NM_001982, NM_000430, NM_005631, NM_015057, NM_020475, NM_001188, NM_000555, NM_004448, NM_175607, NM_003885, NM_021728, NM_005045, NM_052910, NM_004504, NM_016931, NM_014683, NM_003081, NM_203339	384	397	13528	2.57342	0.0205848	0.00103944	0.0153126
GOTERM_BP_FAT	GO:0016481~negative regulation of transcription	29	5.90631	0.000115891	NM_002634, NM_030751, NM_003404, NM_004992, NM_005230, NM_000076, NM_006154, NM_002166, NM_175849, NM_022658, NM_002167, NM_012234, NM_000332, NM_001432, NM_181353, NM_032440, NM_007249, NM_173354, NM_194261, NM_001452, NM_014795, NM_033013, NM_004973, NM_175850, NM_005904, NM_003972, NM_014491, NM_014682, NM_006352, NM_004235	384	459	13528	2.22581	0.241327	0.00705664	0.203135
GOTERM_BP_FAT	GO:0045934~negative regulation of nucleobase, nucleoside, nucleotide and nucleic acid metabolic process	29	5.90631	0.000683558	NM_002634, NM_030751, NM_003404, NM_004992, NM_005230, NM_000076, NM_006154, NM_002166, NM_175849, NM_022658, NM_002167, NM_012234, NM_000332, NM_001432, NM_181353, NM_032440, NM_007249, NM_173354, NM_194261, NM_001452, NM_014795, NM_033013, NM_004973, NM_175850, NM_005904, NM_003972, NM_014491, NM_014682, NM_006352, NM_004235	384	512	13528	1.9954	0.803967	0.0259395	1.19254
GOTERM_BP_FAT	GO:0051172~negative regulation of nitrogen compound metabolic process	29	5.90631	0.000840783	NM_002634, NM_030751, NM_003404, NM_004992, NM_005230, NM_000076, NM_006154, NM_002166, NM_175849, NM_022658, NM_002167, NM_012234, NM_000332, NM_001432, NM_181353, NM_032440, NM_007249, NM_173354, NM_194261, NM_001452, NM_014795, NM_033013, NM_004973, NM_175850, NM_005904, NM_003972, NM_014491, NM_014682, NM_006352, NM_004235	384	519	13528	1.96849	0.865263	0.0299136	1.46493
GOTERM_MF_FAT	GO:0019899~enzyme binding	29	5.90631	0.000876911	NM_005544, NM_003404, NM_005502, NM_001795, NM_015263, NM_006788, NM_000922, NM_004947, NM_000499, NM_006154, NM_005228, NM_000430, NM_018084, NM_003488, NM_020475, NM_006516, NM_004448, NM_194261, NM_005400, NM_005822, NM_015296, NM_005904, NM_182734, NM_016231, NM_002710, NM_002356, NM_003478, NM_138473, NM_030962	367	523	12983	1.96158	0.420042	0.0587377	1.29336
GOTERM_BP_FAT	GO:0044265~cellular macromolecule catabolic process	29	5.90631	0.0602432	NM_004232, NM_024674, NM_015246, NM_012308, NM_025191, NM_014819, NM_152624, NM_004656, NM_006154, NM_032236, NM_001001664, NM_005105, NM_018448, NM_003348, NM_015057, NM_015176, NM_017582, NM_015017, NM_002786, NM_032444, NM_018315, NM_012199, NM_194261, NM_005316, NM_175854, NM_015626, NM_003338, NM_022832, NM_003478	384	725	13528	1.40917	1	0.474689	66.3829
GOTERM_BP_FAT	GO:0030030~cell projection organization	28	5.70265	6.1193e-06	NM_000165, NM_003873, NM_000368, NM_003872, NM_004379, NM_002045, NM_020796, NM_006154, NM_005228, NM_001982, NM_000430, NM_001001390, NM_018084, NM_005631, NM_015057, NM_000555, NM_004448, NM_175607, NM_013236, NM_003885, NM_004958, NM_021728, NM_005045, NM_052910, NM_198935, NM_014683, NM_003081, NM_203339	384	368	13528	2.68048	0.0144765	0.000767197	0.0107357
GOTERM_MF_FAT	GO:0046983~protein dimerization activity	28	5.70265	0.00300801	NM_002193, NM_005450, NM_003376, NM_001806, NM_004379, NM_172212, NM_182763, NM_012198, NM_005228, NM_001982, NM_000430, NM_004827, NM_002500, NM_018084, NM_015057, NM_002314, NM_002382, NM_002956, NM_003216, NM_001025367, NM_001188, NM_004448, NM_022151, NM_001105, NM_000757, NM_006164, NM_014491, NM_001001890, NM_138473, NM_030962	367	542	12983	1.82754	0.845998	0.134032	4.37181
SP_PIR_KEYWORDS	transmembrane protein	28	5.70265	0.00773436	NM_000165, NM_000828, NM_005430, NM_004616, NM_001795, NM_014283, NM_002207, NM_002205, NM_001781, NM_000499, NM_172212, NM_002210, NM_182763, NM_005228, NM_002998, NM_001007156, NM_001001390, NM_001076, NM_003139, NM_002644, NM_004448, NM_005795, NM_000958, NM_003236, NM_021116, NM_001105, NM_000757, NM_005907, NM_001400	491	642	19235	1.70857	0.952708	0.0937435	10.2391
GOTERM_BP_FAT	GO:0044093~positive regulation of molecular function	28	5.70265	0.00892503	NM_005544, NM_005813, NM_003404, NM_001806, NM_006788, NM_000368, NM_002045, NM_199072, NM_172212, NM_005228, NM_018084, NM_003348, NM_001432, NM_002460, NM_001188, NM_002786, NM_004448, NM_005795, NM_001743, NM_014795, NM_003236, NM_022151, NM_021116, NM_006251, NM_000757, NM_001400, NM_000899, NM_005045, NM_003338	384	586	13528	1.6833	1	0.166896	14.5545
GOTERM_BP_FAT	GO:0022610~biological adhesion	28	5.70265	0.0638909	NM_178140, NM_001795, NM_001004439, NM_002207, NM_003873, NM_000368, NM_032973, NM_002205, NM_003872, NM_002210, NM_018930, NM_005228, NM_001884, NM_001001390, NM_005602, NM_001567, NM_175607, NM_003885, NM_012428, NM_004370, NM_001400, NM_000899, NM_005045, NM_007170, NM_001858, NM_013281, NM_006378, NM_022121	384	701	13528	1.40716	1	0.4895	68.6002
GOTERM_BP_FAT	GO:0007155~cell adhesion	28	5.70265	0.0652964	NM_178140, NM_001795, NM_001004439, NM_002207, NM_003873, NM_000368, NM_032973, NM_002205, NM_003872, NM_002210, NM_018930, NM_005228, NM_001884, NM_001001390, NM_005602, NM_001567, NM_175607, NM_003885, NM_012428, NM_004370, NM_001400, NM_000899, NM_005045, NM_007170, NM_001858, NM_013281, NM_006378, NM_022121	384	700	13528	1.40917	1	0.494314	69.4172
GOTERM_CC_FAT	GO:0043005~neuron projection	27	5.49898	1.07672e-06	NM_021076, NM_004162, NM_000828, NM_003182, NM_173039, NM_003873, NM_000368, NM_003872, NM_020708, NM_002045, NM_020796, NM_006178, NM_000430, NM_001386, NM_005382, NM_000125, NM_015057, NM_025187, NM_004745, NM_175607, NM_013236, NM_004521, NM_003885, NM_004958, NM_021728, NM_005045, NM_003081	335	342	12782	3.01225	0.000417681	0.000417681	0.00149515
UP_SEQ_FEATURE	domain:Protein kinase	27	5.49898	0.000208615	NM_001259, NM_005433, NM_003390, NM_001895, NM_032430, NM_005813, NM_005228, NM_015076, NM_001007156, NM_001982, NM_002314, NM_014397, NM_003010, NM_173354, NM_004448, NM_005400, NM_198465, NM_002031, NM_001105, NM_006251, NM_001204, NM_017719, NM_007170, NM_175854, NM_014683, NM_006852, NM_016231	491	469	19113	2.24098	0.270089	0.0756904	0.346307
INTERPRO	IPR000719:Protein kinase, core	27	5.49898	0.000641825	NM_001259, NM_005433, NM_003390, NM_001895, NM_032430, NM_005813, NM_005228, NM_015076, NM_001007156, NM_001982, NM_002314, NM_014397, NM_003010, NM_173354, NM_004448, NM_005400, NM_198465, NM_002031, NM_001105, NM_006251, NM_001204, NM_017719, NM_007170, NM_175854, NM_014683, NM_006852, NM_016231	455	476	16659	2.0768	0.414596	0.414596	0.986014
GOTERM_CC_FAT	GO:0031988~membrane-bounded vesicle	27	5.49898	0.003995	NM_000165, NM_004162, NM_000828, NM_022484, NM_003376, NM_003404, NM_005502, NM_003406, NM_015263, NM_001693, NM_006464, NM_002222, NM_018569, NM_005228, NM_001219, NM_018084, NM_025187, NM_002644, NM_001025367, NM_006516, NM_001002814, NM_002086, NM_017786, NM_005313, NM_004859, NM_004504, NM_014761, NM_203339	335	568	12782	1.81372	0.788422	0.0873133	5.40698
GOTERM_MF_FAT	GO:0042802~identical protein binding	27	5.49898	0.0386313	NM_002193, NM_005450, NM_003376, NM_003873, NM_172212, NM_012198, NM_005228, NM_001982, NM_000430, NM_004827, NM_203394, NM_018084, NM_015032, NM_015057, NM_005602, NM_002956, NM_000332, NM_001025367, NM_001188, NM_004448, NM_022151, NM_001105, NM_000757, NM_000899, NM_014491, NM_001001890, NM_002710, NM_138473, NM_030962	367	640	12983	1.49243	1	0.483786	44.2675
GOTERM_BP_FAT	GO:0000902~cell morphogenesis	26	5.29532	2.83818e-05	NM_000165, NM_005450, NM_032430, NM_005430, NM_003873, NM_003872, NM_004379, NM_002045, NM_020796, NM_005228, NM_001982, NM_000430, NM_005631, NM_015057, NM_020475, NM_000555, NM_004448, NM_175607, NM_003885, NM_021728, NM_005045, NM_052910, NM_016931, NM_014683, NM_003081, NM_203339	384	356	13528	2.57292	0.0653983	0.00241261	0.0497838
GOTERM_CC_FAT	GO:0005694~chromosome	26	5.29532	0.000446962	NM_024322, NM_175709, NM_001895, NM_005862, NM_004992, NM_004379, NM_006265, NM_006154, NM_003538, NM_005324, NM_002166, NM_000430, NM_175849, NM_015032, NM_002956, NM_003173, NM_002460, NM_032444, NM_194261, NM_017780, NM_016374, NM_025134, NM_175850, NM_198935, NM_000489, NM_006352, NM_004235	335	460	12782	2.1566	0.159249	0.0214491	0.618877
INTERPRO	IPR017441:Protein kinase, ATP binding site	26	5.29532	0.000747194	NM_001259, NM_005433, NM_003390, NM_001895, NM_032430, NM_005813, NM_005228, NM_015076, NM_001007156, NM_001982, NM_002314, NM_014397, NM_003010, NM_173354, NM_004448, NM_005400, NM_198465, NM_002031, NM_001105, NM_006251, NM_001204, NM_017719, NM_007170, NM_014683, NM_006852, NM_016231	455	455	16659	2.09218	0.463878	0.267796	1.14702
UP_SEQ_FEATURE	binding site:ATP	26	5.29532	0.00356553	NM_001259, NM_005433, NM_003390, NM_001895, NM_032430, NM_005813, NM_005228, NM_015076, NM_001007156, NM_001982, NM_002314, NM_014397, NM_003010, NM_173354, NM_004448, NM_005400, NM_198465, NM_002031, NM_001105, NM_006251, NM_001204, NM_017719, NM_007170, NM_014683, NM_006852, NM_016231	491	542	19113	1.86733	0.995438	0.416669	5.76621
GOTERM_CC_FAT	GO:0016023~cytoplasmic membrane-bounded vesicle	26	5.29532	0.00518877	NM_000165, NM_004162, NM_000828, NM_022484, NM_003376, NM_003404, NM_005502, NM_003406, NM_015263, NM_001693, NM_006464, NM_002222, NM_018569, NM_005228, NM_001219, NM_018084, NM_025187, NM_002644, NM_001025367, NM_006516, NM_001002814, NM_017786, NM_005313, NM_004859, NM_004504, NM_014761, NM_203339	335	550	12782	1.8037	0.867143	0.100788	6.96924
UP_SEQ_FEATURE	active site:Proton acceptor	26	5.29532	0.032713	NM_001259, NM_005433, NM_003390, NM_001895, NM_032430, NM_005813, NM_005228, NM_015076, NM_001007156, NM_001982, NM_016245, NM_014397, NM_003010, NM_173354, NM_004448, NM_005400, NM_198465, NM_002031, NM_001105, NM_006251, NM_001204, NM_017719, NM_007170, NM_014683, NM_006852, NM_016231	491	658	19113	1.53814	1	0.887201	42.4795
GOTERM_BP_FAT	GO:0031175~neuron projection development	25	5.09165	2.78475e-07	NM_000165, NM_003873, NM_003872, NM_004379, NM_002045, NM_020796, NM_006154, NM_005228, NM_001982, NM_000430, NM_001001390, NM_005631, NM_015057, NM_000555, NM_004448, NM_175607, NM_013236, NM_003885, NM_021728, NM_005045, NM_198935, NM_052910, NM_014683, NM_003081, NM_203339	384	256	13528	3.44035	0.000663386	0.000221178	0.00048858
GOTERM_MF_FAT	GO:0016564~transcription repressor activity	25	5.09165	1.05589e-05	NM_002634, NM_030751, NM_003404, NM_004992, NM_005230, NM_000076, NM_003111, NM_002166, NM_203394, NM_175849, NM_022658, NM_012234, NM_002167, NM_000332, NM_181353, NM_007249, NM_173354, NM_022893, NM_194261, NM_033013, NM_020310, NM_004973, NM_175850, NM_014491, NM_014682, NM_004235	367	316	12983	2.79874	0.00653564	0.00327318	0.0156669
GOTERM_MF_FAT	GO:0016563~transcription activator activity	25	5.09165	0.000597336	NM_002634, NM_000248, NM_030751, NM_017519, NM_021961, NM_001001419, NM_000076, NM_003822, NM_003111, NM_003112, NM_005955, NM_004229, NM_002500, NM_018448, NM_002382, NM_002460, NM_002938, NM_001438, NM_001452, NM_033013, NM_020310, NM_006164, NM_001001890, NM_004235, NM_138473	367	410	12983	2.15707	0.309995	0.0516276	0.882718
GOTERM_MF_FAT	GO:0004674~protein serine/threonine kinase activity	25	5.09165	0.00115623	NM_001259, NM_003390, NM_001895, NM_032430, NM_005813, NM_005228, NM_015076, NM_020778, NM_002314, NM_014397, NM_003010, NM_173354, NM_005400, NM_198465, NM_003885, NM_004958, NM_001105, NM_006251, NM_001204, NM_005316, NM_017719, NM_007170, NM_014683, NM_006852, NM_016231	367	430	12983	2.05675	0.512486	0.0693235	1.70205
UP_SEQ_FEATURE	compositionally biased region:Poly-Ser	25	5.09165	0.00132004	NM_005544, NM_004232, NM_017519, NM_005862, NM_003895, NM_003107, NM_000368, NM_003872, NM_015541, NM_014962, NM_003112, NM_033426, NM_001122679, NM_020778, NM_152787, NM_012257, NM_032444, NM_001452, NM_018263, NM_016374, NM_025134, NM_004973, NM_001204, NM_000489, NM_005924	491	475	19113	2.04877	0.863748	0.282662	2.17238
GOTERM_BP_FAT	GO:0006928~cell motion	25	5.09165	0.00440706	NM_005430, NM_006135, NM_001004439, NM_003873, NM_002205, NM_003872, NM_003901, NM_002045, NM_020796, NM_000430, NM_001001390, NM_018084, NM_005631, NM_015057, NM_181353, NM_000555, NM_004448, NM_175607, NM_014795, NM_003885, NM_021728, NM_001105, NM_133265, NM_000899, NM_005045	384	475	13528	1.85417	0.999973	0.100859	7.45657
GOTERM_BP_FAT	GO:0032268~regulation of cellular protein metabolic process	25	5.09165	0.00444457	NM_004730, NM_001013398, NM_003404, NM_000368, NM_199072, NM_172212, NM_002210, NM_005228, NM_018084, NM_175849, NM_005105, NM_003348, NM_002786, NM_001188, NM_007023, NM_012199, NM_005400, NM_014795, NM_004958, NM_000757, NM_016277, NM_001204, NM_175850, NM_005904, NM_000899, NM_003338, NM_032833	384	474	13528	1.85808	0.999975	0.0997648	7.51773
GOTERM_CC_FAT	GO:0044451~nucleoplasm part	25	5.09165	0.0108744	NM_001895, NM_030751, NM_021961, NM_003404, NM_001001419, NM_004379, NM_018951, NM_007007, NM_057175, NM_004229, NM_203394, NM_005461, NM_005105, NM_032329, NM_000332, NM_194261, NM_053002, NM_001452, NM_015358, NM_006924, NM_005904, NM_005316, NM_012081, NM_002710, NM_004235	335	555	12782	1.7187	0.985627	0.140594	14.0867
GOTERM_BP_FAT	GO:0043085~positive regulation of catalytic activity	25	5.09165	0.0130257	NM_005544, NM_005813, NM_003404, NM_000368, NM_006788, NM_002045, NM_199072, NM_172212, NM_005228, NM_018084, NM_003348, NM_001432, NM_001188, NM_002786, NM_004448, NM_005795, NM_014795, NM_003236, NM_022151, NM_021116, NM_006251, NM_000757, NM_001400, NM_000899, NM_005045, NM_003338	384	520	13528	1.69371	1	0.209364	20.5494
GOTERM_BP_FAT	GO:0022402~cell cycle process	25	5.09165	0.0314338	NM_001259, NM_022782, NM_006997, NM_001924, NM_003390, NM_005862, NM_004060, NM_000076, NM_006265, NM_005228, NM_000430, NM_015032, NM_002956, NM_014397, NM_001432, NM_201567, NM_012257, NM_002786, NM_194261, NM_001105, NM_152510, NM_016090, NM_144665, NM_003338, NM_003478	384	565	13528	1.55881	1	0.330066	42.8994
SP_PIR_KEYWORDS	isopeptide bond	24	4.88798	8.14059e-06	NM_198337, NM_000176, NM_000248, NM_002198, NM_002786, NM_030751, NM_001438, NM_194261, NM_001743, NM_014795, NM_015087, NM_003538, NM_003111, NM_020135, NM_182763, NM_005904, NM_005228, NM_005461, NM_004235, NM_006734, NM_013450, NM_003478, NM_138473, NM_003348	491	319	19235	2.94735	0.00319415	0.000355411	0.0113248
GOTERM_CC_FAT	GO:0044427~chromosomal part	24	4.88798	0.000207963	NM_024322, NM_175709, NM_001895, NM_005862, NM_004992, NM_004379, NM_003538, NM_006154, NM_005324, NM_002166, NM_000430, NM_175849, NM_015032, NM_002956, NM_003173, NM_002460, NM_032444, NM_194261, NM_017780, NM_016374, NM_025134, NM_175850, NM_198935, NM_000489, NM_004235	335	386	12782	2.37235	0.0775278	0.0160101	0.288395
GOTERM_BP_FAT	GO:0008285~negative regulation of cell proliferation	24	4.88798	0.000255247	NM_001259, NM_000165, NM_032329, NM_001432, NM_002634, NM_006988, NM_005450, NM_001013398, NM_030751, NM_004448, NM_001795, NM_000368, NM_015358, NM_002031, NM_000076, NM_020310, NM_004656, NM_004973, NM_016931, NM_203394, NM_004235, NM_007268, NM_003478, NM_015032	384	361	13528	2.34211	0.455742	0.0123382	0.446884
GOTERM_BP_FAT	GO:0045944~positive regulation of transcription from RNA polymerase II promoter	24	4.88798	0.000370626	NM_002198, NM_000248, NM_030751, NM_021961, NM_003376, NM_001001419, NM_004379, NM_003822, NM_005955, NM_004229, NM_002500, NM_005461, NM_018448, NM_000332, NM_007249, NM_002460, NM_001025367, NM_002938, NM_006599, NM_015995, NM_001400, NM_005316, NM_001001890, NM_004235, NM_138473	384	371	13528	2.27898	0.586611	0.0159329	0.648269
SP_PIR_KEYWORDS	differentiation	24	4.88798	0.00173997	NM_005450, NM_003376, NM_019074, NM_018433, NM_003873, NM_003872, NM_002045, NM_020796, NM_182763, NM_001007156, NM_022728, NM_057175, NM_000430, NM_005599, NM_001386, NM_002500, NM_001432, NM_003173, NM_173354, NM_003012, NM_001025367, NM_000555, NM_004504, NM_001858, NM_006378	491	460	19235	2.04392	0.495609	0.0373086	2.39368
GOTERM_BP_FAT	GO:0048878~chemical homeostasis	24	4.88798	0.0198313	NM_000901, NM_020655, NM_005544, NM_003182, NM_003376, NM_005502, NM_173039, NM_000922, NM_000368, NM_020708, NM_003822, NM_002222, NM_002500, NM_022058, NM_005602, NM_000332, NM_001188, NM_001025367, NM_004448, NM_004299, NM_001400, NM_005904, NM_020689, NM_003478, NM_030962	384	512	13528	1.65137	1	0.269504	29.6321
GOTERM_BP_FAT	GO:0001568~blood vessel development	23	4.68432	1.81524e-06	NM_001432, NM_181353, NM_001025367, NM_001188, NM_030661, NM_003376, NM_017780, NM_001795, NM_019074, NM_003873, NM_003236, NM_005230, NM_003872, NM_003901, NM_001105, NM_133265, NM_030621, NM_002210, NM_005904, NM_001400, NM_057175, NM_001001390, NM_005924, NM_005631	384	245	13528	3.30723	0.00431637	0.000360411	0.00318476
GOTERM_BP_FAT	GO:0001944~vasculature development	23	4.68432	2.70138e-06	NM_001432, NM_181353, NM_001025367, NM_001188, NM_030661, NM_003376, NM_017780, NM_001795, NM_019074, NM_003873, NM_003236, NM_005230, NM_003872, NM_003901, NM_001105, NM_133265, NM_030621, NM_002210, NM_005904, NM_001400, NM_057175, NM_001001390, NM_005924, NM_005631	384	251	13528	3.22817	0.00641671	0.000459708	0.00473942
GOTERM_BP_FAT	GO:0032990~cell part morphogenesis	23	4.68432	3.74181e-06	NM_000165, NM_001188, NM_000555, NM_004448, NM_175607, NM_003873, NM_004379, NM_003885, NM_003872, NM_021728, NM_002045, NM_020796, NM_005045, NM_052910, NM_005228, NM_033540, NM_014683, NM_001982, NM_003081, NM_000430, NM_005631, NM_203339, NM_015057	384	256	13528	3.16512	0.00887711	0.000495252	0.00656475
GOTERM_BP_FAT	GO:0010647~positive regulation of cell communication	23	4.68432	0.000176145	NM_000165, NM_005544, NM_181836, NM_003182, NM_003376, NM_003107, NM_000076, NM_006154, NM_172212, NM_005228, NM_001982, NM_000125, NM_003348, NM_020644, NM_001432, NM_014397, NM_001025367, NM_004448, NM_003236, NM_014795, NM_004958, NM_000757, NM_016072, NM_015336, NM_005045	384	329	13528	2.46283	0.342816	0.00928531	0.308595
GOTERM_BP_FAT	GO:0043549~regulation of kinase activity	23	4.68432	0.000535039	NM_005544, NM_001432, NM_201567, NM_001924, NM_005813, NM_004060, NM_004448, NM_000368, NM_014795, NM_003236, NM_003885, NM_004958, NM_002045, NM_021116, NM_199072, NM_000076, NM_006251, NM_000757, NM_172212, NM_005045, NM_000899, NM_005228, NM_005316, NM_018084	384	357	13528	2.26967	0.720664	0.0217486	0.934575
GOTERM_BP_FAT	GO:0051338~regulation of transferase activity	23	4.68432	0.000937763	NM_005544, NM_001432, NM_201567, NM_001924, NM_005813, NM_004060, NM_004448, NM_000368, NM_014795, NM_003236, NM_003885, NM_004958, NM_002045, NM_021116, NM_199072, NM_000076, NM_006251, NM_000757, NM_172212, NM_005045, NM_000899, NM_005228, NM_005316, NM_018084	384	372	13528	2.17815	0.893087	0.0318827	1.63259
SP_PIR_KEYWORDS	magnesium	23	4.68432	0.00229293	NM_000503, NM_014397, NM_020453, NM_003390, NM_173354, NM_032430, NM_144599, NM_005813, NM_001004439, NM_004458, NM_021116, NM_001105, NM_006251, NM_002703, NM_030621, NM_001204, NM_006178, NM_017719, NM_007170, NM_001995, NM_001263, NM_016231, NM_004100	491	442	19235	2.03853	0.594307	0.0401777	3.14318
GOTERM_BP_FAT	GO:0008284~positive regulation of cell proliferation	23	4.68432	0.00355723	NM_001259, NM_005544, NM_005450, NM_003182, NM_003376, NM_003107, NM_003873, NM_172212, NM_005228, NM_002166, NM_005631, NM_001432, NM_001025367, NM_030661, NM_004448, NM_005795, NM_003236, NM_004958, NM_000757, NM_000899, NM_001400, NM_014491, NM_005180, NM_203339, NM_003144	384	414	13528	1.95718	0.999795	0.0919901	6.06081
GOTERM_CC_FAT	GO:0030054~cell junction	23	4.68432	0.0173561	NM_002314, NM_000165, NM_001364, NM_020824, NM_000828, NM_032430, NM_004745, NM_006516, NM_178140, NM_199332, NM_015263, NM_001795, NM_002205, NM_002045, NM_014819, NM_133265, NM_020770, NM_005904, NM_016931, NM_001001390, NM_003081, NM_022121, NM_005602	335	518	12782	1.69415	0.998879	0.171967	21.5827
GOTERM_BP_FAT	GO:0051276~chromosome organization	23	4.68432	0.0203612	NM_032329, NM_000503, NM_000176, NM_003173, NM_002634, NM_002460, NM_175709, NM_017519, NM_004241, NM_012308, NM_017780, NM_018433, NM_016374, NM_025134, NM_175850, NM_003538, NM_005324, NM_005180, NM_017553, NM_006852, NM_175849, NM_004100, NM_015032, NM_003348	384	485	13528	1.67066	1	0.271136	30.2966
GOTERM_BP_FAT	GO:0032504~multicellular organism reproduction	23	4.68432	0.0207029	NM_002193, NM_001432, NM_006988, NM_001025367, NM_003182, NM_003376, NM_004448, NM_001001419, NM_022373, NM_018433, NM_004379, NM_004958, NM_001190, NM_001105, NM_018951, NM_000499, NM_003111, NM_004504, NM_005228, NM_007170, NM_000430, NM_005599, NM_138473, NM_005602	384	487	13528	1.6638	1	0.270594	30.722
GOTERM_BP_FAT	GO:0048609~reproductive process in a multicellular organism	23	4.68432	0.0207029	NM_002193, NM_001432, NM_006988, NM_001025367, NM_003182, NM_003376, NM_004448, NM_001001419, NM_022373, NM_018433, NM_004379, NM_004958, NM_001190, NM_001105, NM_018951, NM_000499, NM_003111, NM_004504, NM_005228, NM_007170, NM_000430, NM_005599, NM_138473, NM_005602	384	487	13528	1.6638	1	0.270594	30.722
GOTERM_BP_FAT	GO:0009611~response to wounding	23	4.68432	0.0461781	NM_002167, NM_001432, NM_181836, NM_005450, NM_032992, NM_003182, NM_004448, NM_173843, NM_003406, NM_003873, NM_005230, NM_002205, NM_002045, NM_001105, NM_147156, NM_000499, NM_016931, NM_003654, NM_001982, NM_001001390, NM_005631, NM_203339, NM_007268	384	530	13528	1.52881	1	0.407864	56.3729
GOTERM_BP_FAT	GO:0007389~pattern specification process	22	4.48065	2.42297e-05	NM_000503, NM_005450, NM_001025367, NM_003012, NM_030751, NM_030661, NM_005430, NM_003376, NM_001001419, NM_003873, NM_014795, NM_001105, NM_018951, NM_016277, NM_001204, NM_019102, NM_005045, NM_005180, NM_005924, NM_005461, NM_002500, NM_022658, NM_005631	384	267	13528	2.90278	0.0561048	0.00230694	0.0425022
GOTERM_BP_FAT	GO:0045859~regulation of protein kinase activity	22	4.48065	0.000836636	NM_001432, NM_201567, NM_001924, NM_005813, NM_004060, NM_004448, NM_000368, NM_014795, NM_003236, NM_003885, NM_004958, NM_002045, NM_021116, NM_199072, NM_000076, NM_006251, NM_000757, NM_172212, NM_005045, NM_000899, NM_005228, NM_005316, NM_018084	384	345	13528	2.2465	0.863924	0.0302192	1.45775
GOTERM_BP_FAT	GO:0006325~chromatin organization	22	4.48065	0.00256955	NM_032329, NM_000503, NM_000176, NM_003173, NM_002634, NM_002460, NM_175709, NM_017519, NM_004241, NM_012308, NM_017780, NM_018433, NM_016374, NM_025134, NM_175850, NM_003538, NM_005324, NM_005180, NM_017553, NM_006852, NM_175849, NM_004100, NM_003348	384	378	13528	2.05037	0.997826	0.0746738	4.41367
UP_SEQ_FEATURE	topological domain:Lumenal	22	4.48065	0.00548765	NM_198337, NM_017423, NM_016548, NM_002372, NM_181836, NM_003779, NM_012329, NM_015879, NM_003901, NM_002033, NM_000757, NM_016072, NM_172212, NM_015336, NM_002222, NM_005907, NM_005776, NM_003654, NM_001004067, NM_003782, NM_004776, NM_152996, NM_003144	491	444	19113	1.9288	0.999752	0.529932	8.74355
GOTERM_CC_FAT	GO:0019898~extrinsic to membrane	22	4.48065	0.019801	NM_020655, NM_000901, NM_022782, NM_003139, NM_020824, NM_004745, NM_007023, NM_021978, NM_017974, NM_015263, NM_015537, NM_001693, NM_006788, NM_005895, NM_000368, NM_014819, NM_000499, NM_005904, NM_004869, NM_001001974, NM_001567, NM_030962	335	494	12782	1.69922	0.999573	0.180426	24.2491
SP_PIR_KEYWORDS	rna-binding	22	4.48065	0.0368392	NM_019027, NM_012297, NM_000332, NM_024674, NM_012199, NM_017803, NM_003895, NM_207297, NM_002024, NM_014912, NM_152624, NM_006924, NM_016090, NM_030621, NM_007007, NM_018211, NM_004396, NM_004768, NM_152383, NM_005105, NM_145893, NM_003488	491	540	19235	1.59602	1	0.296171	40.6783
GOTERM_BP_FAT	GO:0048812~neuron projection morphogenesis	21	4.27699	2.70714e-06	NM_000165, NM_000555, NM_004448, NM_175607, NM_003873, NM_004379, NM_003885, NM_003872, NM_021728, NM_002045, NM_020796, NM_005045, NM_052910, NM_005228, NM_014683, NM_001982, NM_003081, NM_000430, NM_005631, NM_203339, NM_015057	384	213	13528	3.4733	0.00643035	0.000429982	0.00474953
GOTERM_BP_FAT	GO:0048858~cell projection morphogenesis	21	4.27699	2.19856e-05	NM_000165, NM_000555, NM_004448, NM_175607, NM_003873, NM_004379, NM_003885, NM_003872, NM_021728, NM_002045, NM_020796, NM_005045, NM_052910, NM_005228, NM_014683, NM_001982, NM_003081, NM_000430, NM_005631, NM_203339, NM_015057	384	245	13528	3.01964	0.0510434	0.00218063	0.0385664
GOTERM_BP_FAT	GO:0048534~hemopoietic or lymphoid organ development	21	4.27699	5.12754e-05	NM_001259, NM_002460, NM_002198, NM_001025367, NM_001188, NM_022893, NM_030661, NM_003376, NM_001001419, NM_001806, NM_017780, NM_003107, NM_003901, NM_000757, NM_172212, NM_003111, NM_004973, NM_000899, NM_017719, NM_005180, NM_001001890, NM_002166, NM_138473	384	260	13528	2.84543	0.115022	0.00369595	0.0899238
GOTERM_BP_FAT	GO:0002520~immune system development	21	4.27699	0.000117024	NM_001259, NM_002460, NM_002198, NM_001025367, NM_001188, NM_022893, NM_030661, NM_003376, NM_001001419, NM_001806, NM_017780, NM_003107, NM_003901, NM_000757, NM_172212, NM_003111, NM_004973, NM_000899, NM_017719, NM_005180, NM_001001890, NM_002166, NM_138473	384	276	13528	2.68048	0.243373	0.00694787	0.205119
GOTERM_BP_FAT	GO:0009967~positive regulation of signal transduction	21	4.27699	0.000283976	NM_000165, NM_014397, NM_005544, NM_020644, NM_001432, NM_181836, NM_001025367, NM_003376, NM_004448, NM_014795, NM_003107, NM_003236, NM_004958, NM_000076, NM_000757, NM_016072, NM_172212, NM_006154, NM_015336, NM_005045, NM_001982, NM_003348, NM_000125	384	295	13528	2.50784	0.491765	0.0131831	0.497063
GOTERM_BP_FAT	GO:0048598~embryonic morphogenesis	21	4.27699	0.00047499	NM_000503, NM_005450, NM_030751, NM_030661, NM_005430, NM_017780, NM_207297, NM_000368, NM_014795, NM_001105, NM_133265, NM_018951, NM_016277, NM_030621, NM_001204, NM_003111, NM_019102, NM_005461, NM_002500, NM_004235, NM_138473	384	307	13528	2.40981	0.677667	0.0200143	0.830097
SP_PIR_KEYWORDS	serine/threonine-protein kinase	21	4.27699	0.0019431	NM_001259, NM_002314, NM_014397, NM_003010, NM_003390, NM_173354, NM_001895, NM_032430, NM_005813, NM_005400, NM_198465, NM_001105, NM_006251, NM_001204, NM_017719, NM_015076, NM_007170, NM_014683, NM_020778, NM_006852, NM_016231	491	381	19235	2.15926	0.534379	0.0394321	2.66964
GOTERM_BP_FAT	GO:0045892~negative regulation of transcription, DNA-dependent	21	4.27699	0.00283449	NM_002167, NM_012234, NM_181353, NM_032440, NM_007249, NM_173354, NM_030751, NM_194261, NM_004992, NM_001452, NM_000076, NM_175850, NM_004973, NM_006154, NM_005904, NM_002166, NM_014491, NM_014682, NM_006352, NM_175849, NM_022658, NM_004235	384	356	13528	2.07812	0.998846	0.0801167	4.85816
GOTERM_BP_FAT	GO:0051253~negative regulation of RNA metabolic process	21	4.27699	0.00344287	NM_002167, NM_012234, NM_181353, NM_032440, NM_007249, NM_173354, NM_030751, NM_194261, NM_004992, NM_001452, NM_000076, NM_175850, NM_004973, NM_006154, NM_005904, NM_002166, NM_014491, NM_014682, NM_006352, NM_175849, NM_022658, NM_004235	384	362	13528	2.04368	0.99973	0.0901409	5.87146
SP_PIR_KEYWORDS	Signal-anchor	21	4.27699	0.005938	NM_016548, NM_017423, NM_002372, NM_001004360, NM_003779, NM_138340, NM_021978, NM_004458, NM_032039, NM_015879, NM_003901, NM_002033, NM_001781, NM_005907, NM_001122679, NM_003654, NM_001995, NM_003782, NM_004776, NM_152996, NM_001362	491	421	19235	1.95411	0.903729	0.0801941	7.95173
GOTERM_BP_FAT	GO:0022403~cell cycle phase	21	4.27699	0.0143412	NM_001259, NM_002956, NM_014397, NM_001432, NM_006997, NM_201567, NM_022782, NM_001924, NM_003390, NM_004060, NM_005862, NM_194261, NM_152510, NM_001105, NM_000076, NM_006265, NM_016090, NM_005228, NM_000430, NM_003478, NM_015032	384	414	13528	1.78699	1	0.21798	22.3871
SP_PIR_KEYWORDS	cell cycle	21	4.27699	0.0148822	NM_001259, NM_014397, NM_003173, NM_201567, NM_001924, NM_003390, NM_173354, NM_004060, NM_005862, NM_194261, NM_003463, NM_000076, NM_006265, NM_018184, NM_014761, NM_000430, NM_203394, NM_006852, NM_004869, NM_002710, NM_015032	491	461	19235	1.78455	0.99724	0.159126	18.828
GOTERM_MF_FAT	GO:0000287~magnesium ion binding	21	4.27699	0.0314197	NM_000503, NM_014397, NM_020453, NM_003390, NM_173354, NM_032430, NM_001004439, NM_004458, NM_021116, NM_001105, NM_006251, NM_002703, NM_030621, NM_001204, NM_006178, NM_017719, NM_007170, NM_001995, NM_001263, NM_016231, NM_004100	367	452	12983	1.64358	1	0.432447	37.7313
SP_PIR_KEYWORDS	ubl conjugation pathway	21	4.27699	0.037342	NM_015176, NM_017582, NM_004232, NM_015017, NM_015246, NM_018315, NM_194261, NM_012308, NM_014819, NM_004656, NM_006154, NM_015626, NM_020182, NM_032236, NM_003338, NM_001001664, NM_022832, NM_003478, NM_018448, NM_003348, NM_015057	491	509	19235	1.61626	1	0.293777	41.1076
GOTERM_MF_FAT	GO:0008092~cytoskeletal protein binding	21	4.27699	0.0782495	NM_020475, NM_002956, NM_012223, NM_000555, NM_080677, NM_199332, NM_001743, NM_006751, NM_006135, NM_004521, NM_020770, NM_018184, NM_006421, NM_005228, NM_002998, NM_003081, NM_000430, NM_018084, NM_021914, NM_002356, NM_001567	367	504	12983	1.474	1	0.659243	70.1526
GOTERM_BP_FAT	GO:0007423~sensory organ development	20	4.07332	2.81152e-05	NM_000503, NM_000248, NM_005450, NM_001025367, NM_001188, NM_032992, NM_005430, NM_030751, NM_003376, NM_004448, NM_021809, NM_017780, NM_000499, NM_003111, NM_005228, NM_014491, NM_001982, NM_005461, NM_002500, NM_004235, NM_138473	384	229	13528	3.07678	0.0648044	0.00247839	0.0493163
GOTERM_BP_FAT	GO:0051094~positive regulation of developmental process	20	4.07332	0.000361218	NM_002314, NM_001013398, NM_032992, NM_021809, NM_001001419, NM_022763, NM_012428, NM_001105, NM_133265, NM_000757, NM_001204, NM_175850, NM_172212, NM_000899, NM_001007156, NM_001001890, NM_002166, NM_006378, NM_175849, NM_002500, NM_005631, NM_203339	384	278	13528	2.53447	0.577235	0.0161129	0.631863
GOTERM_BP_FAT	GO:0009792~embryonic development ending in birth or egg hatching	20	4.07332	0.00312005	NM_000503, NM_002372, NM_005450, NM_003012, NM_030751, NM_030661, NM_005430, NM_017780, NM_207297, NM_000368, NM_014795, NM_001105, NM_133265, NM_000499, NM_003111, NM_019102, NM_005924, NM_153365, NM_005631, NM_138473	384	334	13528	2.10953	0.999417	0.0868121	5.33506
GOTERM_BP_FAT	GO:0007167~enzyme linked receptor protein signaling pathway	20	4.07332	0.00403797	NM_001432, NM_005544, NM_181353, NM_005450, NM_001025367, NM_003376, NM_004448, NM_001001419, NM_002086, NM_003873, NM_004379, NM_003901, NM_001105, NM_001204, NM_005904, NM_005228, NM_001007156, NM_001982, NM_003338, NM_016231, NM_001001974	384	342	13528	2.06019	0.999935	0.0955581	6.8528
INTERPRO	IPR017442:Serine/threonine protein kinase-related	20	4.07332	0.00467929	NM_001259, NM_002314, NM_014397, NM_003010, NM_003390, NM_173354, NM_032430, NM_001895, NM_005813, NM_005400, NM_198465, NM_001105, NM_006251, NM_001204, NM_017719, NM_015076, NM_007170, NM_014683, NM_006852, NM_016231	455	359	16659	2.03973	0.979993	0.386736	6.98314
GOTERM_MF_FAT	GO:0003712~transcription cofactor activity	20	4.07332	0.00725894	NM_002167, NM_002382, NM_012234, NM_007249, NM_022893, NM_017519, NM_030751, NM_002938, NM_003404, NM_004992, NM_005230, NM_004379, NM_003721, NM_033013, NM_020310, NM_175850, NM_003112, NM_005955, NM_004396, NM_004229, NM_175849	367	363	12983	1.94909	0.989157	0.222247	10.2468
GOTERM_BP_FAT	GO:0000278~mitotic cell cycle	20	4.07332	0.00915018	NM_001259, NM_002956, NM_014397, NM_022782, NM_201567, NM_001924, NM_003390, NM_002786, NM_004060, NM_005862, NM_194261, NM_152510, NM_001105, NM_000076, NM_006265, NM_005228, NM_000430, NM_003338, NM_003478, NM_015032	384	370	13528	1.90428	1	0.168129	14.8944
GOTERM_CC_FAT	GO:0000785~chromatin	19	3.86965	5.10142e-06	NM_003173, NM_002460, NM_001895, NM_175709, NM_032444, NM_005862, NM_017780, NM_004992, NM_004379, NM_025134, NM_016374, NM_175850, NM_003538, NM_006154, NM_005324, NM_000489, NM_002166, NM_175849, NM_004235, NM_015032	335	200	12782	3.62475	0.0019774	0.000989188	0.00708371
GOTERM_BP_FAT	GO:0048514~blood vessel morphogenesis	19	3.86965	3.15327e-05	NM_001432, NM_181353, NM_001025367, NM_001188, NM_030661, NM_003376, NM_019074, NM_003873, NM_003236, NM_003872, NM_005230, NM_003901, NM_001105, NM_133265, NM_030621, NM_001400, NM_005904, NM_057175, NM_005924, NM_005631	384	211	13528	3.17229	0.0723898	0.00258781	0.0553094
GOTERM_BP_FAT	GO:0007507~heart development	19	3.86965	4.04525e-05	NM_000165, NM_002167, NM_181353, NM_006988, NM_004448, NM_021961, NM_005795, NM_017780, NM_003873, NM_000368, NM_003107, NM_003872, NM_001105, NM_005904, NM_002166, NM_001982, NM_020778, NM_033340, NM_005631	384	215	13528	3.11328	0.0918996	0.00320819	0.0709497
GOTERM_BP_FAT	GO:0030097~hemopoiesis	19	3.86965	0.000134376	NM_001259, NM_002460, NM_002198, NM_001025367, NM_001188, NM_022893, NM_003376, NM_001001419, NM_017780, NM_001806, NM_003107, NM_003901, NM_000757, NM_172212, NM_003111, NM_000899, NM_017719, NM_005180, NM_001001890, NM_002166, NM_138473	384	236	13528	2.83625	0.274025	0.00741977	0.235499
GOTERM_BP_FAT	GO:0016568~chromatin modification	19	3.86965	0.000806372	NM_032329, NM_000503, NM_000176, NM_003173, NM_002634, NM_002460, NM_175709, NM_004241, NM_017519, NM_012308, NM_017780, NM_018433, NM_025134, NM_175850, NM_005180, NM_017553, NM_006852, NM_175849, NM_004100, NM_003348	384	274	13528	2.4429	0.853738	0.0295902	1.40537
SP_PIR_KEYWORDS	DNA binding	19	3.86965	0.00292195	NM_000901, NM_002382, NM_000176, NM_002198, NM_030751, NM_021961, NM_003107, NM_004379, NM_018951, NM_003538, NM_003112, NM_005324, NM_019102, NM_005599, NM_005924, NM_022658, NM_006734, NM_138473, NM_000125	491	340	19235	2.1892	0.683366	0.0487709	3.98928
GOTERM_BP_FAT	GO:0001501~skeletal system development	19	3.86965	0.00431934	NM_000503, NM_005450, NM_001013398, NM_030751, NM_030661, NM_001001419, NM_017780, NM_003901, NM_018951, NM_003111, NM_004370, NM_019102, NM_005228, NM_001858, NM_153365, NM_022658, NM_005631, NM_138473, NM_001001974	384	319	13528	2.09829	0.999967	0.0999077	7.31341
GOTERM_MF_FAT	GO:0019904~protein domain specific binding	19	3.86965	0.00610098	NM_000165, NM_002167, NM_005544, NM_006997, NM_000828, NM_004745, NM_001438, NM_003404, NM_194261, NM_003895, NM_003406, NM_001743, NM_004992, NM_002086, NM_004947, NM_006154, NM_020182, NM_016231, NM_001567	367	331	12983	2.03065	0.977636	0.200323	8.68073
GOTERM_BP_FAT	GO:0051726~regulation of cell cycle	19	3.86965	0.00629705	NM_001259, NM_002167, NM_014397, NM_001432, NM_201567, NM_001924, NM_173354, NM_001188, NM_032430, NM_004060, NM_003236, NM_003885, NM_000076, NM_020310, NM_000499, NM_005228, NM_005316, NM_002166, NM_015057	384	331	13528	2.02222	1	0.127898	10.4909
GOTERM_BP_FAT	GO:0043009~chordate embryonic development	19	3.86965	0.00629705	NM_000503, NM_002372, NM_005450, NM_003012, NM_030751, NM_030661, NM_005430, NM_017780, NM_207297, NM_000368, NM_014795, NM_001105, NM_133265, NM_003111, NM_019102, NM_005924, NM_153365, NM_005631, NM_138473	384	331	13528	2.02222	1	0.127898	10.4909
INTERPRO	IPR008271:Serine/threonine protein kinase, active site	19	3.86965	0.00862663	NM_001259, NM_002314, NM_014397, NM_003010, NM_003390, NM_173354, NM_032430, NM_001895, NM_005813, NM_005400, NM_198465, NM_001105, NM_006251, NM_001204, NM_017719, NM_015076, NM_014683, NM_006852, NM_016231	455	354	16659	1.96511	0.999272	0.514503	12.5166
GOTERM_BP_FAT	GO:0045597~positive regulation of cell differentiation	18	3.66599	0.000283015	NM_002314, NM_001013398, NM_021809, NM_001001419, NM_022763, NM_012428, NM_001105, NM_000757, NM_001204, NM_175850, NM_172212, NM_000899, NM_001007156, NM_001001890, NM_002166, NM_006378, NM_175849, NM_002500, NM_005631, NM_203339	384	229	13528	2.7691	0.4906	0.0133998	0.495386
GOTERM_BP_FAT	GO:0000904~cell morphogenesis involved in differentiation	18	3.66599	0.000588133	NM_005450, NM_000555, NM_004448, NM_175607, NM_003873, NM_004379, NM_003885, NM_003872, NM_021728, NM_002045, NM_020796, NM_005045, NM_052910, NM_014683, NM_001982, NM_003081, NM_000430, NM_015057	384	244	13528	2.59887	0.753879	0.0230947	1.02687
GOTERM_BP_FAT	GO:0016477~cell migration	18	3.66599	0.00225108	NM_181353, NM_005430, NM_000555, NM_001004439, NM_003873, NM_014795, NM_002205, NM_003885, NM_003872, NM_003901, NM_001105, NM_133265, NM_000899, NM_005045, NM_000430, NM_001001390, NM_018084, NM_005631	384	276	13528	2.29755	0.995348	0.0665342	3.8768
GOTERM_BP_FAT	GO:0031399~regulation of protein modification process	18	3.66599	0.00443695	NM_001013398, NM_002786, NM_001188, NM_007023, NM_003404, NM_005400, NM_000368, NM_014795, NM_004958, NM_199072, NM_175850, NM_001204, NM_000899, NM_005904, NM_005228, NM_003338, NM_175849, NM_018084, NM_003348	384	295	13528	2.14958	0.999975	0.100546	7.50531
GOTERM_BP_FAT	GO:0048870~cell motility	18	3.66599	0.00655936	NM_181353, NM_005430, NM_000555, NM_001004439, NM_003873, NM_014795, NM_002205, NM_003885, NM_003872, NM_003901, NM_001105, NM_133265, NM_000899, NM_005045, NM_000430, NM_001001390, NM_018084, NM_005631	384	307	13528	2.06555	1	0.130661	10.9046
GOTERM_BP_FAT	GO:0051674~localization of cell	18	3.66599	0.00655936	NM_181353, NM_005430, NM_000555, NM_001004439, NM_003873, NM_014795, NM_002205, NM_003885, NM_003872, NM_003901, NM_001105, NM_133265, NM_000899, NM_005045, NM_000430, NM_001001390, NM_018084, NM_005631	384	307	13528	2.06555	1	0.130661	10.9046
GOTERM_CC_FAT	GO:0045202~synapse	18	3.66599	0.0121505	NM_025187, NM_004162, NM_001364, NM_000828, NM_004745, NM_004448, NM_199332, NM_003406, NM_015263, NM_003885, NM_012428, NM_002045, NM_014819, NM_002222, NM_003081, NM_001982, NM_002710, NM_005382	335	355	12782	1.93463	0.99129	0.146243	15.6131
GOTERM_BP_FAT	GO:0050801~ion homeostasis	18	3.66599	0.0748078	NM_020655, NM_000901, NM_000332, NM_001188, NM_003182, NM_004448, NM_173039, NM_000368, NM_020708, NM_004299, NM_002222, NM_001400, NM_005904, NM_020689, NM_022058, NM_003478, NM_005602, NM_030962	384	409	13528	1.55043	1	0.523434	74.441
GOTERM_BP_FAT	GO:0007409~axonogenesis	17	3.46232	0.000120766	NM_000555, NM_004448, NM_175607, NM_003873, NM_003885, NM_003872, NM_004379, NM_021728, NM_002045, NM_020796, NM_005045, NM_052910, NM_014683, NM_001982, NM_003081, NM_000430, NM_015057	384	193	13528	3.10309	0.25009	0.00699499	0.211671
GOTERM_BP_FAT	GO:0060284~regulation of cell development	17	3.46232	0.000242124	NM_002314, NM_000503, NM_005450, NM_001013398, NM_032992, NM_021809, NM_175607, NM_003873, NM_003885, NM_012428, NM_175850, NM_005904, NM_001007156, NM_006378, NM_175849, NM_002500, NM_005631, NM_005382	384	205	13528	2.92144	0.438448	0.0119499	0.423954
GOTERM_BP_FAT	GO:0048667~cell morphogenesis involved in neuron differentiation	17	3.46232	0.000300346	NM_000555, NM_004448, NM_175607, NM_003873, NM_003885, NM_003872, NM_004379, NM_021728, NM_002045, NM_020796, NM_005045, NM_052910, NM_014683, NM_001982, NM_003081, NM_000430, NM_015057	384	209	13528	2.86553	0.511215	0.0136717	0.525647
GOTERM_BP_FAT	GO:0000122~negative regulation of transcription from RNA polymerase II promoter	17	3.46232	0.00377934	NM_002167, NM_012234, NM_181353, NM_032440, NM_007249, NM_173354, NM_030751, NM_004992, NM_000076, NM_004973, NM_006154, NM_005904, NM_002166, NM_014491, NM_014682, NM_006352, NM_022658	384	266	13528	2.25149	0.999879	0.0924657	6.42749
GOTERM_BP_FAT	GO:0006351~transcription, DNA-dependent	17	3.46232	0.0090406	NM_006022, NM_002382, NM_000176, NM_001432, NM_032440, NM_002198, NM_006526, NM_006599, NM_004379, NM_015995, NM_020310, NM_001204, NM_006164, NM_005316, NM_012081, NM_004229, NM_000125	384	292	13528	2.05101	1	0.167569	14.7291
UP_SEQ_FEATURE	short sequence motif:Nuclear localization signal	17	3.46232	0.0100872	NM_002382, NM_000332, NM_032440, NM_024595, NM_015215, NM_018263, NM_000076, NM_006310, NM_004973, NM_005955, NM_003972, NM_005180, NM_022728, NM_018364, NM_002500, NM_021914, NM_006734	491	325	19113	2.03616	1	0.572559	15.5133
GOTERM_BP_FAT	GO:0032774~RNA biosynthetic process	17	3.46232	0.0102138	NM_006022, NM_002382, NM_000176, NM_001432, NM_032440, NM_002198, NM_006526, NM_006599, NM_004379, NM_015995, NM_020310, NM_001204, NM_006164, NM_005316, NM_012081, NM_004229, NM_000125	384	296	13528	2.0233	1	0.183058	16.4831
GOTERM_MF_FAT	GO:0042803~protein homodimerization activity	17	3.46232	0.0276322	NM_002956, NM_002193, NM_005450, NM_001025367, NM_003376, NM_022151, NM_001105, NM_000757, NM_172212, NM_012198, NM_001001890, NM_014491, NM_001982, NM_000430, NM_004827, NM_018084, NM_138473, NM_015057, NM_030962	367	334	12983	1.80058	1	0.409808	34.0188
GOTERM_BP_FAT	GO:0043066~negative regulation of apoptosis	17	3.46232	0.0443998	NM_000503, NM_000248, NM_001025367, NM_003012, NM_003376, NM_004448, NM_003406, NM_003107, NM_001105, NM_147156, NM_182763, NM_005228, NM_001982, NM_006378, NM_002500, NM_005631, NM_203339, NM_000125	384	354	13528	1.6918	1	0.396933	54.9236
GOTERM_BP_FAT	GO:0043069~negative regulation of programmed cell death	17	3.46232	0.0492347	NM_000503, NM_000248, NM_001025367, NM_003012, NM_003376, NM_004448, NM_003406, NM_003107, NM_001105, NM_147156, NM_182763, NM_005228, NM_001982, NM_006378, NM_002500, NM_005631, NM_203339, NM_000125	384	359	13528	1.66823	1	0.421246	58.7618
GOTERM_BP_FAT	GO:0060548~negative regulation of cell death	17	3.46232	0.0502127	NM_000503, NM_000248, NM_001025367, NM_003012, NM_003376, NM_004448, NM_003406, NM_003107, NM_001105, NM_147156, NM_182763, NM_005228, NM_001982, NM_006378, NM_002500, NM_005631, NM_203339, NM_000125	384	360	13528	1.6636	1	0.426215	59.4998
KEGG_PATHWAY	hsa05200:Pathways in cancer	17	3.46232	0.0593429	NM_001259, NM_002382, NM_000248, NM_001025367, NM_005430, NM_006516, NM_003376, NM_004448, NM_003394, NM_002086, NM_006788, NM_003236, NM_004958, NM_002210, NM_000899, NM_005228, NM_001001890, NM_005631	164	328	5085	1.60702	0.999551	0.575342	50.76
GOTERM_BP_FAT	GO:0006873~cellular ion homeostasis	17	3.46232	0.0659635	NM_020655, NM_000901, NM_000332, NM_001188, NM_003182, NM_004448, NM_173039, NM_000368, NM_020708, NM_004299, NM_002222, NM_001400, NM_005904, NM_020689, NM_003478, NM_005602, NM_030962	384	374	13528	1.60133	1	0.493585	69.7979
GOTERM_BP_FAT	GO:0055082~cellular chemical homeostasis	17	3.46232	0.0736359	NM_020655, NM_000901, NM_000332, NM_001188, NM_003182, NM_004448, NM_173039, NM_000368, NM_020708, NM_004299, NM_002222, NM_001400, NM_005904, NM_020689, NM_003478, NM_005602, NM_030962	384	380	13528	1.57604	1	0.521901	73.867
SP_PIR_KEYWORDS	cell adhesion	17	3.46232	0.0749092	NM_178140, NM_175607, NM_001795, NM_001004439, NM_002207, NM_032973, NM_002205, NM_002210, NM_004370, NM_000899, NM_005045, NM_018930, NM_001858, NM_013281, NM_001001390, NM_022121, NM_001567	491	422	19235	1.57815	1	0.399508	66.1507
GOTERM_BP_FAT	GO:0003002~regionalization	16	3.25866	0.000488452	NM_005450, NM_003012, NM_030661, NM_005430, NM_014795, NM_018951, NM_016277, NM_001204, NM_019102, NM_005045, NM_005180, NM_005924, NM_005461, NM_002500, NM_022658, NM_005631	384	197	13528	2.86125	0.687848	0.0202185	0.853528
GOTERM_MF_FAT	GO:0003702~RNA polymerase II transcription factor activity	16	3.25866	0.00392391	NM_032440, NM_002460, NM_000248, NM_003216, NM_006599, NM_053002, NM_004379, NM_003822, NM_015995, NM_003112, NM_005316, NM_012081, NM_004229, NM_002500, NM_004235, NM_138473	367	244	12983	2.31974	0.912973	0.160036	5.66713
GOTERM_CC_FAT	GO:0044431~Golgi apparatus part	16	3.25866	0.0105883	NM_000165, NM_014488, NM_025187, NM_002372, NM_015170, NM_006464, NM_005895, NM_015879, NM_147156, NM_005907, NM_004859, NM_005776, NM_003654, NM_003081, NM_145893, NM_152996	335	294	12782	2.07647	0.98392	0.146878	13.7409
GOTERM_CC_FAT	GO:0005768~endosome	16	3.25866	0.0189943	NM_000165, NM_002956, NM_004162, NM_001002814, NM_012329, NM_003463, NM_030918, NM_006458, NM_000084, NM_018184, NM_018569, NM_005228, NM_003081, NM_004869, NM_031934, NM_001362	335	315	12782	1.93804	0.999413	0.182169	23.3788
GOTERM_BP_FAT	GO:0044092~negative regulation of molecular function	16	3.25866	0.0525888	NM_002167, NM_002922, NM_181353, NM_001924, NM_005450, NM_002786, NM_001806, NM_001743, NM_021116, NM_000076, NM_001400, NM_005904, NM_002166, NM_003338, NM_005631, NM_018448	384	334	13528	1.68762	1	0.437131	61.2411
UP_SEQ_FEATURE	compositionally biased region:Poly-Ala	16	3.25866	0.0822462	NM_152787, NM_017519, NM_207371, NM_017780, NM_006465, NM_000958, NM_001452, NM_005230, NM_025134, NM_015995, NM_001002860, NM_003112, NM_020778, NM_001002909, NM_016231, NM_021620	491	393	19113	1.5848	1	0.957524	75.9988
SP_PIR_KEYWORDS	cell junction	16	3.25866	0.0876552	NM_000165, NM_001364, NM_020824, NM_000828, NM_004745, NM_199332, NM_015263, NM_001795, NM_002045, NM_014819, NM_020770, NM_133265, NM_016931, NM_003081, NM_022121, NM_005602	491	399	19235	1.57093	1	0.425731	72.0924
GOTERM_BP_FAT	GO:0009628~response to abiotic stimulus	16	3.25866	0.0997196	NM_000165, NM_000503, NM_000332, NM_032992, NM_001188, NM_032430, NM_003182, NM_006516, NM_005234, NM_175850, NM_006154, NM_005228, NM_003498, NM_014491, NM_175849, NM_033340, NM_003478	384	368	13528	1.5317	1	0.596266	84.167
GOTERM_BP_FAT	GO:0051960~regulation of nervous system development	15	3.05499	0.00113673	NM_002314, NM_000503, NM_005450, NM_021809, NM_175607, NM_003873, NM_003885, NM_012428, NM_175850, NM_001007156, NM_003081, NM_006378, NM_175849, NM_002500, NM_005631, NM_005382	384	192	13528	2.75228	0.933487	0.0374546	1.97573
SP_PIR_KEYWORDS	chromatin regulator	15	3.05499	0.00116952	NM_032329, NM_000503, NM_000176, NM_003173, NM_175709, NM_004241, NM_017519, NM_012308, NM_017780, NM_018433, NM_025134, NM_198935, NM_005180, NM_006852, NM_004100	491	213	19235	2.75881	0.368648	0.0301942	1.61484
SP_PIR_KEYWORDS	ATP	15	3.05499	0.00303482	NM_001259, NM_005544, NM_003010, NM_003390, NM_001895, NM_004448, NM_005813, NM_005400, NM_004521, NM_002031, NM_001105, NM_004396, NM_005228, NM_001007156, NM_001982	491	236	19235	2.48995	0.697144	0.0485525	4.14037
GOTERM_BP_FAT	GO:0045596~negative regulation of cell differentiation	15	3.05499	0.00336304	NM_001259, NM_001432, NM_024674, NM_005450, NM_030751, NM_005502, NM_175607, NM_003873, NM_030621, NM_003538, NM_002210, NM_005904, NM_001001890, NM_005461, NM_004235	384	216	13528	2.44647	0.999674	0.0891205	5.73909
GOTERM_BP_FAT	GO:0035295~tube development	15	3.05499	0.00399982	NM_000503, NM_002372, NM_005450, NM_001025367, NM_003376, NM_003873, NM_000368, NM_014795, NM_001105, NM_030621, NM_003111, NM_001204, NM_019102, NM_014491, NM_001001390, NM_138473	384	220	13528	2.40199	0.999929	0.0956453	6.79018
GOTERM_BP_FAT	GO:0033674~positive regulation of kinase activity	15	3.05499	0.00612045	NM_001432, NM_005544, NM_004448, NM_005813, NM_014795, NM_003236, NM_002045, NM_021116, NM_199072, NM_006251, NM_000757, NM_172212, NM_000899, NM_005045, NM_005228, NM_018084	384	231	13528	2.28761	1	0.125601	10.2114
SP_PIR_KEYWORDS	cell division	15	3.05499	0.008034	NM_001259, NM_014397, NM_201567, NM_003390, NM_004060, NM_005862, NM_194261, NM_006265, NM_018184, NM_015076, NM_014761, NM_000430, NM_004869, NM_002710, NM_015032	491	264	19235	2.22586	0.958001	0.0943171	10.6154
GOTERM_BP_FAT	GO:0051347~positive regulation of transferase activity	15	3.05499	0.00845661	NM_001432, NM_005544, NM_004448, NM_005813, NM_014795, NM_003236, NM_002045, NM_021116, NM_199072, NM_006251, NM_000757, NM_172212, NM_000899, NM_005045, NM_005228, NM_018084	384	240	13528	2.20182	1	0.162659	13.8432
INTERPRO	IPR002290:Serine/threonine protein kinase	15	3.05499	0.0118279	NM_001259, NM_014397, NM_003010, NM_173354, NM_001895, NM_032430, NM_005813, NM_005400, NM_198465, NM_006251, NM_015076, NM_017719, NM_014683, NM_006852, NM_016231	455	259	16659	2.12045	0.999951	0.562614	16.7764
GOTERM_BP_FAT	GO:0051301~cell division	15	3.05499	0.041126	NM_001259, NM_024322, NM_014397, NM_201567, NM_003390, NM_004060, NM_005862, NM_194261, NM_006265, NM_015076, NM_014761, NM_000430, NM_004869, NM_002710, NM_015032	384	295	13528	1.79131	1	0.380492	52.1361
SMART	SM00220:S_TKc	15	3.05499	0.0588234	NM_001259, NM_014397, NM_003010, NM_173354, NM_001895, NM_032430, NM_005813, NM_005400, NM_198465, NM_006251, NM_015076, NM_017719, NM_014683, NM_006852, NM_016231	310	259	9079	1.69616	0.999995	0.785264	53.3136
GOTERM_BP_FAT	GO:0000279~M phase	15	3.05499	0.0860948	NM_002956, NM_001432, NM_014397, NM_022782, NM_201567, NM_006997, NM_003390, NM_004060, NM_005862, NM_194261, NM_152510, NM_006265, NM_016090, NM_000430, NM_015032	384	329	13528	1.60619	1	0.557685	79.393
GOTERM_CC_FAT	GO:0030424~axon	14	2.85132	0.000274126	NM_021076, NM_004162, NM_000828, NM_003182, NM_175607, NM_003873, NM_003885, NM_003872, NM_002045, NM_020796, NM_001386, NM_000125, NM_005382, NM_015057	335	159	12782	3.35958	0.100913	0.017573	0.379985
GOTERM_BP_FAT	GO:0050767~regulation of neurogenesis	14	2.85132	0.000885838	NM_002314, NM_000503, NM_005450, NM_021809, NM_175607, NM_003873, NM_003885, NM_012428, NM_175850, NM_001007156, NM_175849, NM_002500, NM_006378, NM_005631, NM_005382	384	166	13528	2.97113	0.878991	0.0305798	1.54285
GOTERM_BP_FAT	GO:0033043~regulation of organelle organization	14	2.85132	0.0088779	NM_014397, NM_001432, NM_003182, NM_006135, NM_000368, NM_003236, NM_004958, NM_133265, NM_175850, NM_001400, NM_006852, NM_175849, NM_018084, NM_003348, NM_015057	384	217	13528	2.27285	1	0.167393	14.4832
GOTERM_BP_FAT	GO:0045860~positive regulation of protein kinase activity	14	2.85132	0.0109946	NM_001432, NM_004448, NM_005813, NM_014795, NM_003236, NM_002045, NM_021116, NM_006251, NM_000757, NM_199072, NM_172212, NM_000899, NM_005045, NM_005228, NM_018084	384	223	13528	2.2117	1	0.191408	17.6314
GOTERM_CC_FAT	GO:0042598~vesicular fraction	14	2.85132	0.0120625	NM_020655, NM_001077, NM_001076, NM_005544, NM_003129, NM_053039, NM_004458, NM_000368, NM_000922, NM_001001433, NM_000499, NM_002222, NM_001995, NM_000430	335	244	12782	2.18923	0.990984	0.149873	15.5087
GOTERM_BP_FAT	GO:0010648~negative regulation of cell communication	14	2.85132	0.0243192	NM_002922, NM_005544, NM_000332, NM_004232, NM_005450, NM_001013398, NM_000368, NM_000922, NM_004958, NM_001105, NM_005904, NM_014421, NM_001982, NM_016231	384	248	13528	1.98874	1	0.287608	35.0759
GOTERM_MF_FAT	GO:0016791~phosphatase activity	14	2.85132	0.0244727	NM_000503, NM_201567, NM_003895, NM_003463, NM_003800, NM_002833, NM_014369, NM_032833, NM_002480, NM_002710, NM_004100, NM_007207, NM_001567, NM_030962	367	249	12983	1.98901	1	0.391246	30.7648
GOTERM_BP_FAT	GO:0010627~regulation of protein kinase cascade	14	2.85132	0.0249887	NM_000165, NM_020644, NM_014397, NM_181836, NM_004448, NM_014795, NM_004958, NM_199072, NM_016072, NM_006154, NM_015336, NM_005765, NM_001982, NM_003348	384	249	13528	1.98076	1	0.292897	35.8531
GOTERM_BP_FAT	GO:0003006~reproductive developmental process	14	2.85132	0.035592	NM_002193, NM_001432, NM_006988, NM_005450, NM_003012, NM_001188, NM_001025367, NM_003376, NM_001001419, NM_017780, NM_004958, NM_001105, NM_000757, NM_172212, NM_004504, NM_000430	384	262	13528	1.88247	1	0.353493	47.051
GOTERM_BP_FAT	GO:0007264~small GTPase mediated signal transduction	14	2.85132	0.0926738	NM_014488, NM_012297, NM_002314, NM_004162, NM_016544, NM_007023, NM_005502, NM_003404, NM_002086, NM_006788, NM_003721, NM_016277, NM_018184, NM_031934	384	305	13528	1.61708	1	0.578845	81.8463
GOTERM_BP_FAT	GO:0043010~camera-type eye development	13	2.64766	4.90654e-05	NM_000248, NM_001188, NM_032992, NM_001025367, NM_030751, NM_003376, NM_021809, NM_017780, NM_003111, NM_000499, NM_014491, NM_002500, NM_004235, NM_138473	384	107	13528	4.28018	0.110349	0.00364726	0.0860497
GOTERM_BP_FAT	GO:0001654~eye development	13	2.64766	0.00036671	NM_000248, NM_001188, NM_032992, NM_001025367, NM_030751, NM_003376, NM_021809, NM_017780, NM_003111, NM_000499, NM_014491, NM_002500, NM_004235, NM_138473	384	132	13528	3.46954	0.582734	0.0160555	0.64144
GOTERM_BP_FAT	GO:0001525~angiogenesis	13	2.64766	0.00102337	NM_001432, NM_181353, NM_001025367, NM_003376, NM_019074, NM_003236, NM_003873, NM_003872, NM_005230, NM_001105, NM_030621, NM_001400, NM_057175, NM_005924	384	148	13528	3.09445	0.912834	0.0342558	1.78037
GOTERM_MF_FAT	GO:0004713~protein tyrosine kinase activity	13	2.64766	0.00261316	NM_005544, NM_014397, NM_005433, NM_003010, NM_003390, NM_004448, NM_003873, NM_003872, NM_002031, NM_007170, NM_005228, NM_001007156, NM_001982	367	166	12983	2.77041	0.803067	0.12664	3.80827
GOTERM_BP_FAT	GO:0048568~embryonic organ development	13	2.64766	0.00362711	NM_000503, NM_005450, NM_001025367, NM_030661, NM_005430, NM_030751, NM_003376, NM_017780, NM_001452, NM_003111, NM_019102, NM_005461, NM_002500, NM_138473	384	172	13528	2.66267	0.999826	0.0917289	6.17631
SP_PIR_KEYWORDS	endosome	13	2.64766	0.00751023	NM_015049, NM_004162, NM_144599, NM_001002814, NM_012329, NM_003463, NM_006458, NM_030918, NM_000084, NM_018184, NM_018569, NM_004869, NM_001362	491	209	19235	2.43673	0.948319	0.0971156	9.95659
GOTERM_CC_FAT	GO:0005792~microsome	13	2.64766	0.0221928	NM_020655, NM_001077, NM_001076, NM_005544, NM_003129, NM_053039, NM_004458, NM_000368, NM_000922, NM_001001433, NM_000499, NM_002222, NM_001995	335	237	12782	2.0929	0.999835	0.191347	26.7759
GOTERM_BP_FAT	GO:0009968~negative regulation of signal transduction	13	2.64766	0.0234365	NM_002922, NM_005544, NM_000332, NM_004232, NM_005450, NM_001013398, NM_000368, NM_000922, NM_001105, NM_005904, NM_014421, NM_001982, NM_016231	384	221	13528	2.0723	1	0.28143	34.0376
GOTERM_CC_FAT	GO:0044456~synapse part	13	2.64766	0.0285866	NM_004162, NM_025187, NM_001364, NM_000828, NM_004745, NM_004448, NM_199332, NM_003406, NM_015263, NM_012428, NM_014819, NM_002222, NM_001982	335	246	12782	2.01633	0.999987	0.221255	33.1517
GOTERM_BP_FAT	GO:0006366~transcription from RNA polymerase II promoter	13	2.64766	0.0342973	NM_006022, NM_002382, NM_000176, NM_032440, NM_002198, NM_006599, NM_020310, NM_015995, NM_001204, NM_006164, NM_005316, NM_012081, NM_004229	384	234	13528	1.95718	1	0.347202	45.7899
GOTERM_BP_FAT	GO:0051056~regulation of small GTPase mediated signal transduction	13	2.64766	0.0546613	NM_004448, NM_007023, NM_006277, NM_002779, NM_000368, NM_006788, NM_004958, NM_000757, NM_006421, NM_172212, NM_001400, NM_005045, NM_004504, NM_000430	384	252	13528	1.81738	1	0.447175	62.702
GOTERM_BP_FAT	GO:0032535~regulation of cellular component size	13	2.64766	0.0840749	NM_002314, NM_000555, NM_004060, NM_006135, NM_000368, NM_003873, NM_004379, NM_004958, NM_133265, NM_147156, NM_004396, NM_001007156, NM_005382	384	271	13528	1.68996	1	0.551491	78.5791
SP_PIR_KEYWORDS	neurogenesis	12	2.44399	0.00130852	NM_002045, NM_020796, NM_000555, NM_017519, NM_001007156, NM_022728, NM_000430, NM_006378, NM_001386, NM_002500, NM_003873, NM_003872	491	146	19235	3.21988	0.40225	0.0316498	1.80514
GOTERM_BP_FAT	GO:0045664~regulation of neuron differentiation	12	2.44399	0.00139712	NM_002314, NM_000503, NM_005450, NM_021809, NM_175607, NM_003873, NM_003885, NM_175850, NM_001007156, NM_002500, NM_175849, NM_006378, NM_005382	384	133	13528	3.17857	0.964266	0.0446133	2.42309
GOTERM_BP_FAT	GO:0048732~gland development	12	2.44399	0.00157614	NM_001190, NM_000503, NM_000176, NM_005544, NM_005450, NM_019102, NM_003012, NM_005228, NM_030661, NM_004448, NM_001982, NM_004379	384	135	13528	3.13148	0.976691	0.0488836	2.72956
GOTERM_BP_FAT	GO:0030900~forebrain development	12	2.44399	0.00398628	NM_021728, NM_000503, NM_006997, NM_005450, NM_005045, NM_005430, NM_000489, NM_014491, NM_000430, NM_014795, NM_000368, NM_004379	384	152	13528	2.78125	0.999927	0.0963005	6.76794
GOTERM_CC_FAT	GO:0043025~cell soma	12	2.44399	0.00464557	NM_004958, NM_020708, NM_004162, NM_000828, NM_003182, NM_004504, NM_000430, NM_013236, NM_001386, NM_005631, NM_003885, NM_000125	335	168	12782	2.72537	0.835802	0.0954984	6.26136
GOTERM_BP_FAT	GO:0001932~regulation of protein amino acid phosphorylation	12	2.44399	0.0102797	NM_004958, NM_199072, NM_001204, NM_001013398, NM_001188, NM_005904, NM_000899, NM_005228, NM_007023, NM_005400, NM_018084, NM_014795	384	173	13528	2.44364	1	0.182766	16.5805
UP_SEQ_FEATURE	cross-link:Glycyl lysine isopeptide (Lys-Gly) (interchain with G-Cter in ubiquitin)	12	2.44399	0.0138789	NM_198337, NM_015087, NM_000176, NM_020135, NM_182763, NM_002786, NM_005228, NM_194261, NM_001743, NM_006734, NM_004235, NM_013450	491	199	19113	2.34734	1	0.651632	20.736
GOTERM_BP_FAT	GO:0051130~positive regulation of cellular component organization	12	2.44399	0.0140685	NM_002314, NM_001432, NM_003182, NM_000368, NM_003236, NM_004958, NM_133265, NM_175850, NM_001007156, NM_175849, NM_006378, NM_018448, NM_003348	384	181	13528	2.33564	1	0.217031	22.0095
GOTERM_BP_FAT	GO:0040007~growth	12	2.44399	0.0151623	NM_004958, NM_002045, NM_147156, NM_002193, NM_001432, NM_004396, NM_019102, NM_000555, NM_004060, NM_014491, NM_005631, NM_001001974	384	183	13528	2.31011	1	0.224778	23.5137
GOTERM_BP_FAT	GO:0051270~regulation of cell motion	12	2.44399	0.0214332	NM_005544, NM_001013398, NM_003182, NM_001025367, NM_003376, NM_019074, NM_003463, NM_003873, NM_000757, NM_133265, NM_172212, NM_001400, NM_005904, NM_005228	384	193	13528	2.19041	1	0.27435	31.6228
GOTERM_CC_FAT	GO:0005667~transcription factor complex	12	2.44399	0.0223858	NM_018951, NM_005904, NM_030751, NM_005316, NM_021961, NM_057175, NM_001001419, NM_203394, NM_005461, NM_004235, NM_001452, NM_004379	335	210	12782	2.1803	0.999847	0.188728	26.9764
GOTERM_BP_FAT	GO:0008202~steroid metabolic process	12	2.44399	0.0287784	NM_001077, NM_198337, NM_001076, NM_003822, NM_000176, NM_006251, NM_003129, NM_000499, NM_005502, NM_016245, NM_022776, NM_033013	384	202	13528	2.09282	1	0.314892	40.0896
SP_PIR_KEYWORDS	duplication	12	2.44399	0.0323847	NM_005313, NM_002644, NM_002210, NM_001884, NM_005228, NM_004448, NM_005813, NM_001795, NM_005400, NM_001743, NM_006734, NM_002205	491	228	19235	2.06185	0.999998	0.282326	36.7453
GOTERM_BP_FAT	GO:0010608~posttranscriptional regulation of gene expression	12	2.44399	0.0376328	NM_004730, NM_024674, NM_001025367, NM_003376, NM_012199, NM_000368, NM_003107, NM_004958, NM_015358, NM_030621, NM_005904, NM_032833, NM_005105	384	211	13528	2.00355	1	0.363979	48.9828
GOTERM_BP_FAT	GO:0007169~transmembrane receptor protein tyrosine kinase signaling pathway	12	2.44399	0.0533214	NM_001432, NM_005544, NM_001025367, NM_004448, NM_003376, NM_002086, NM_003873, NM_003901, NM_001204, NM_005228, NM_001007156, NM_001982, NM_001001974	384	224	13528	1.88728	1	0.440296	61.7636
GOTERM_BP_FAT	GO:0000087~M phase of mitotic cell cycle	12	2.44399	0.0533214	NM_152510, NM_002956, NM_014397, NM_006265, NM_022782, NM_201567, NM_003390, NM_005862, NM_004060, NM_194261, NM_000430, NM_015032	384	224	13528	1.88728	1	0.440296	61.7636
GOTERM_BP_FAT	GO:0060341~regulation of cellular localization	12	2.44399	0.0941331	NM_012297, NM_002193, NM_006154, NM_006178, NM_007023, NM_003081, NM_017780, NM_001743, NM_002500, NM_005631, NM_000922, NM_004379	384	248	13528	1.70464	1	0.582118	82.3518
GOTERM_BP_FAT	GO:0048562~embryonic organ morphogenesis	11	2.24033	0.00453232	NM_000503, NM_003111, NM_005450, NM_019102, NM_005430, NM_030751, NM_030661, NM_017780, NM_005461, NM_002500, NM_138473	384	133	13528	2.91369	0.99998	0.0997635	7.66064
UP_SEQ_FEATURE	compositionally biased region:Gln-rich	11	2.24033	0.00563215	NM_006022, NM_198935, NM_017519, NM_015076, NM_014969, NM_053002, NM_017780, NM_006465, NM_005895, NM_014912, NM_198465	491	151	19113	2.83572	0.999801	0.508476	8.96377
UP_SEQ_FEATURE	DNA-binding region:Basic motif	11	2.24033	0.00871451	NM_002382, NM_020310, NM_006164, NM_000248, NM_003216, NM_022728, NM_005599, NM_001806, NM_005461, NM_002500, NM_004379	491	161	19113	2.65959	0.999998	0.585433	13.544
GOTERM_CC_FAT	GO:0000228~nuclear chromosome	11	2.24033	0.0101318	NM_003173, NM_006265, NM_175850, NM_002460, NM_005324, NM_001895, NM_198935, NM_000489, NM_032444, NM_194261, NM_006352, NM_175849	335	162	12782	2.59079	0.980768	0.157844	13.1866
GOTERM_CC_FAT	GO:0030425~dendrite	11	2.24033	0.0105523	NM_004958, NM_025187, NM_004162, NM_000828, NM_006178, NM_005045, NM_004745, NM_013236, NM_001386, NM_173039, NM_003885	335	163	12782	2.57489	0.983691	0.151802	13.6974
GOTERM_BP_FAT	GO:0051098~regulation of binding	11	2.24033	0.0117628	NM_002167, NM_181353, NM_002460, NM_005450, NM_001188, NM_005904, NM_002166, NM_001806, NM_001743, NM_005631, NM_003348	384	153	13528	2.53282	1	0.197713	18.7468
GOTERM_MF_FAT	GO:0004721~phosphoprotein phosphatase activity	11	2.24033	0.0185351	NM_000503, NM_201567, NM_003800, NM_002833, NM_014369, NM_032833, NM_002480, NM_002710, NM_007207, NM_004100, NM_003463	367	165	12983	2.3584	0.999991	0.33962	24.2415
GOTERM_BP_FAT	GO:0010740~positive regulation of protein kinase cascade	11	2.24033	0.0205453	NM_004958, NM_000165, NM_014397, NM_020644, NM_016072, NM_006154, NM_015336, NM_181836, NM_004448, NM_001982, NM_003348	384	167	13528	2.32048	1	0.270278	30.5261
GOTERM_BP_FAT	GO:0030334~regulation of cell migration	11	2.24033	0.0221105	NM_005544, NM_003182, NM_001025367, NM_001013398, NM_003376, NM_019074, NM_003463, NM_000757, NM_133265, NM_172212, NM_001400, NM_005904, NM_005228	384	169	13528	2.29302	1	0.278825	32.4484
GOTERM_BP_FAT	GO:0032269~negative regulation of cellular protein metabolic process	11	2.24033	0.0322965	NM_016277, NM_002210, NM_175850, NM_001013398, NM_001188, NM_005904, NM_002786, NM_003404, NM_012199, NM_003338, NM_175849, NM_000368	384	180	13528	2.15289	1	0.336081	43.7852
SP_PIR_KEYWORDS	phosphotransferase	11	2.24033	0.033643	NM_001259, NM_002031, NM_003390, NM_003010, NM_001895, NM_005228, NM_004448, NM_005813, NM_001007156, NM_001982, NM_005400	491	201	19235	2.14391	0.999999	0.279659	37.8801
SP_PIR_KEYWORDS	DNA damage	11	2.24033	0.0376969	NM_000503, NM_006265, NM_001924, NM_020135, NM_000489, NM_005316, NM_032444, NM_002912, NM_006852, NM_004100, NM_003348	491	205	19235	2.10208	1	0.290512	41.4089
UP_SEQ_FEATURE	compositionally biased region:Poly-Lys	11	2.24033	0.0391052	NM_006997, NM_006988, NM_000489, NM_004768, NM_001002814, NM_020778, NM_018364, NM_001001419, NM_002500, NM_006788, NM_032973	491	205	19113	2.08875	1	0.89241	48.4837
GOTERM_BP_FAT	GO:0051248~negative regulation of protein metabolic process	11	2.24033	0.0402793	NM_016277, NM_002210, NM_175850, NM_001013398, NM_001188, NM_005904, NM_002786, NM_003404, NM_012199, NM_003338, NM_175849, NM_000368	384	187	13528	2.0723	1	0.378484	51.3891
GOTERM_BP_FAT	GO:0040012~regulation of locomotion	11	2.24033	0.0463265	NM_005544, NM_003182, NM_001025367, NM_001013398, NM_003376, NM_019074, NM_003463, NM_000757, NM_133265, NM_172212, NM_001400, NM_005904, NM_005228	384	192	13528	2.01834	1	0.406013	56.4918
SP_PIR_KEYWORDS	glycosyltransferase	11	2.24033	0.0480178	NM_001077, NM_001076, NM_017423, NM_002033, NM_002703, NM_003779, NM_003782, NM_053039, NM_004776, NM_152996, NM_015879	491	214	19235	2.01368	1	0.326102	49.5711
INTERPRO	IPR000504:RNA recognition motif, RNP-1	11	2.24033	0.0638857	NM_019027, NM_012297, NM_016090, NM_006924, NM_007007, NM_018211, NM_004768, NM_003895, NM_005105, NM_145893, NM_014912	455	211	16659	1.90874	1	0.850219	63.9013
GOTERM_BP_FAT	GO:0008361~regulation of cell size	11	2.24033	0.0678114	NM_002314, NM_004958, NM_147156, NM_133265, NM_004396, NM_000555, NM_004060, NM_001007156, NM_003873, NM_000368, NM_004379	384	206	13528	1.88117	1	0.499158	70.8292
GOTERM_MF_FAT	GO:0046982~protein heterodimerization activity	11	2.24033	0.069873	NM_002314, NM_002382, NM_182763, NM_001188, NM_005228, NM_004448, NM_014491, NM_001001890, NM_001982, NM_001806, NM_002500	367	208	12983	1.87085	1	0.63197	65.8646
GOTERM_BP_FAT	GO:0046578~regulation of Ras protein signal transduction	11	2.24033	0.0749301	NM_004958, NM_000757, NM_006421, NM_172212, NM_001400, NM_004504, NM_004448, NM_006277, NM_000430, NM_002779, NM_006788, NM_000368	384	210	13528	1.84534	1	0.522624	74.5002
GOTERM_BP_FAT	GO:0000280~nuclear division	11	2.24033	0.0947423	NM_152510, NM_002956, NM_014397, NM_006265, NM_201567, NM_003390, NM_005862, NM_004060, NM_194261, NM_000430, NM_015032	384	220	13528	1.76146	1	0.5819	82.5589
GOTERM_BP_FAT	GO:0007067~mitosis	11	2.24033	0.0947423	NM_152510, NM_002956, NM_014397, NM_006265, NM_201567, NM_003390, NM_005862, NM_004060, NM_194261, NM_000430, NM_015032	384	220	13528	1.76146	1	0.5819	82.5589
GOTERM_CC_FAT	GO:0005741~mitochondrial outer membrane	10	2.03666	0.000560641	NM_004958, NM_000165, NM_182763, NM_001188, NM_020918, NM_033540, NM_001995, NM_004458, NM_002710, NM_003488	335	90	12782	4.23947	0.195545	0.0238867	0.775712
GOTERM_BP_FAT	GO:0030099~myeloid cell differentiation	10	2.03666	0.00125782	NM_000757, NM_003111, NM_172212, NM_002460, NM_001025367, NM_017719, NM_003376, NM_002166, NM_001001890, NM_001001419, NM_001806, NM_138473	384	93	13528	3.78808	0.950177	0.040801	2.18402
GOTERM_CC_FAT	GO:0031968~organelle outer membrane	10	2.03666	0.00158645	NM_004958, NM_000165, NM_182763, NM_001188, NM_020918, NM_033540, NM_001995, NM_004458, NM_002710, NM_003488	335	104	12782	3.66877	0.459915	0.0597439	2.1806
KEGG_PATHWAY	hsa04350:TGF-beta signaling pathway	10	2.03666	0.001722	NM_002167, NM_001105, NM_002193, NM_181353, NM_001204, NM_005450, NM_005904, NM_002166, NM_001001419, NM_138473	164	87	5085	3.56392	0.195198	0.195198	1.97612
GOTERM_CC_FAT	GO:0019867~outer membrane	10	2.03666	0.00206265	NM_004958, NM_000165, NM_182763, NM_001188, NM_020918, NM_033540, NM_001995, NM_004458, NM_002710, NM_003488	335	108	12782	3.53289	0.551181	0.0645815	2.82649
UP_SEQ_FEATURE	domain:Leucine-zipper	10	2.03666	0.0020944	NM_002382, NM_006022, NM_020310, NM_006164, NM_000248, NM_003216, NM_014491, NM_001806, NM_005461, NM_004379	491	110	19113	3.53879	0.957733	0.296388	3.42602
GOTERM_BP_FAT	GO:0007411~axon guidance	10	2.03666	0.00332056	NM_021728, NM_002045, NM_020796, NM_005045, NM_004448, NM_175607, NM_003873, NM_003872, NM_003885, NM_015057	384	107	13528	3.29245	0.999639	0.0900429	5.66856
GOTERM_CC_FAT	GO:0043235~receptor complex	10	2.03666	0.00335424	NM_001105, NM_000757, NM_005544, NM_003139, NM_172212, NM_002210, NM_004448, NM_001982, NM_001004439, NM_002207, NM_002205	335	116	12782	3.28924	0.728456	0.078246	4.55843
GOTERM_BP_FAT	GO:0009952~anterior/posterior pattern formation	10	2.03666	0.0180997	NM_018951, NM_001204, NM_019102, NM_003012, NM_005430, NM_030661, NM_005924, NM_002500, NM_022658, NM_014795	384	140	13528	2.51637	1	0.254797	27.4189
GOTERM_BP_FAT	GO:0044087~regulation of cellular component biogenesis	10	2.03666	0.0196633	NM_004958, NM_133265, NM_006251, NM_003182, NM_001400, NM_003081, NM_006135, NM_018448, NM_203339, NM_000368	384	142	13528	2.48093	1	0.269048	29.4203
GOTERM_MF_FAT	GO:0003714~transcription corepressor activity	10	2.03666	0.0216269	NM_002167, NM_012234, NM_020310, NM_007249, NM_175850, NM_022893, NM_030751, NM_003404, NM_004992, NM_175849, NM_005230	367	145	12983	2.43973	0.999999	0.36402	27.7066
GOTERM_BP_FAT	GO:0010817~regulation of hormone levels	10	2.03666	0.027923	NM_000176, NM_000499, NM_005045, NM_007023, NM_005765, NM_003081, NM_016245, NM_003406, NM_002500, NM_001362	384	151	13528	2.33306	1	0.309824	39.1571
GOTERM_BP_FAT	GO:0016311~dephosphorylation	10	2.03666	0.0311499	NM_000503, NM_201567, NM_003800, NM_002833, NM_003895, NM_014369, NM_002710, NM_007207, NM_003463, NM_030962	384	154	13528	2.28761	1	0.329009	42.6051
GOTERM_CC_FAT	GO:0000139~Golgi membrane	10	2.03666	0.0559411	NM_000165, NM_147156, NM_002372, NM_004859, NM_005907, NM_005776, NM_003654, NM_005895, NM_152996, NM_015879	335	186	12782	2.05136	1	0.354647	55.0394
GOTERM_CC_FAT	GO:0044433~cytoplasmic vesicle part	10	2.03666	0.0574913	NM_000165, NM_025187, NM_004162, NM_000828, NM_002222, NM_004859, NM_001025367, NM_005228, NM_003376, NM_001002814, NM_203339	335	187	12782	2.04039	1	0.357121	56.0539
GOTERM_CC_FAT	GO:0005911~cell-cell junction	10	2.03666	0.0619455	NM_000165, NM_020770, NM_133265, NM_005904, NM_006516, NM_178140, NM_001795, NM_022121, NM_005602, NM_002205	335	190	12782	2.00817	1	0.373835	58.8516
GOTERM_CC_FAT	GO:0016323~basolateral plasma membrane	10	2.03666	0.0860738	NM_020475, NM_002314, NM_005228, NM_006516, NM_016931, NM_004448, NM_001982, NM_001001390, NM_022058, NM_002205	335	203	12782	1.87957	1	0.452343	71.3448
GOTERM_BP_FAT	GO:0050678~regulation of epithelial cell proliferation	9	1.83299	0.000860076	NM_001259, NM_000076, NM_001432, NM_005450, NM_001025367, NM_005228, NM_003376, NM_004448, NM_014491, NM_003236	384	71	13528	4.46567	0.871322	0.0301401	1.4983
UP_SEQ_FEATURE	cross-link:Glycyl lysine isopeptide (Lys-Gly) (interchain with G-Cter in SUMO)	9	1.83299	0.00202528	NM_000176, NM_003111, NM_000248, NM_002198, NM_030751, NM_001438, NM_005461, NM_014795, NM_138473	491	89	19113	3.93641	0.953077	0.317782	3.31475
GOTERM_MF_FAT	GO:0003690~double-stranded DNA binding	9	1.83299	0.00603696	NM_003111, NM_005228, NM_030751, NM_001806, NM_004992, NM_002500, NM_004235, NM_138473, NM_004379	367	97	12983	3.28231	0.976724	0.209445	8.5934
SP_PIR_KEYWORDS	tyrosine-protein kinase	9	1.83299	0.00751508	NM_002031, NM_005433, NM_003390, NM_003010, NM_007170, NM_005228, NM_004448, NM_001007156, NM_001982	491	111	19235	3.17636	0.948418	0.0940937	9.96271
GOTERM_BP_FAT	GO:0007178~transmembrane receptor protein serine/threonine kinase signaling pathway	9	1.83299	0.00881878	NM_001105, NM_181353, NM_001204, NM_005450, NM_005904, NM_001001419, NM_003338, NM_016231, NM_004379	384	103	13528	3.07828	1	0.167691	14.3936
UP_SEQ_FEATURE	domain:Helix-loop-helix motif	9	1.83299	0.00909522	NM_002167, NM_002382, NM_181353, NM_020310, NM_000248, NM_002166, NM_022728, NM_005599, NM_002500	491	114	19113	3.07316	0.999999	0.577564	14.0944
GOTERM_BP_FAT	GO:0060541~respiratory system development	9	1.83299	0.0115709	NM_030621, NM_002372, NM_003111, NM_001204, NM_001025367, NM_019102, NM_003376, NM_014491, NM_017780, NM_138473	384	108	13528	2.93576	1	0.19618	18.4696
INTERPRO	IPR001092:Basic helix-loop-helix dimerisation region bHLH	9	1.83299	0.0127663	NM_002167, NM_002382, NM_181353, NM_020310, NM_000248, NM_002166, NM_022728, NM_005599, NM_002500	455	114	16659	2.89051	0.999978	0.534854	17.9879
GOTERM_BP_FAT	GO:0001655~urogenital system development	9	1.83299	0.0128325	NM_003901, NM_000503, NM_001105, NM_006988, NM_005450, NM_003012, NM_001001390, NM_173039, NM_000368	384	110	13528	2.88239	1	0.207976	20.2761
GOTERM_BP_FAT	GO:0007611~learning or memory	9	1.83299	0.0134997	NM_021116, NM_000332, NM_003182, NM_182734, NM_014491, NM_000430, NM_003081, NM_004458, NM_002205	384	111	13528	2.85642	1	0.211919	21.2163
GOTERM_BP_FAT	GO:0015931~nucleobase, nucleoside, nucleotide and nucleic acid transport	9	1.83299	0.0149097	NM_000165, NM_012297, NM_018698, NM_004504, NM_172020, NM_002024, NM_005105, NM_145893, NM_000368	384	113	13528	2.80586	1	0.222829	23.1688
INTERPRO	IPR001245:Tyrosine protein kinase	9	1.83299	0.0154634	NM_002314, NM_002031, NM_014397, NM_005433, NM_007170, NM_005228, NM_004448, NM_001007156, NM_001982	455	118	16659	2.79253	0.999998	0.534452	21.3785
GOTERM_BP_FAT	GO:0051101~regulation of DNA binding	9	1.83299	0.0216291	NM_002167, NM_181353, NM_002460, NM_005904, NM_002166, NM_001806, NM_001743, NM_005631, NM_003348	384	121	13528	2.62035	1	0.27505	31.8626
SP_PIR_KEYWORDS	tumor suppressor	9	1.83299	0.0241889	NM_002031, NM_000076, NM_015336, NM_002198, NM_005228, NM_005461, NM_006465, NM_000368, NM_052851	491	137	19235	2.57355	0.999934	0.234563	28.8698
GOTERM_BP_FAT	GO:0035239~tube morphogenesis	9	1.83299	0.027906	NM_000503, NM_001105, NM_030621, NM_001025367, NM_019102, NM_003376, NM_001001390, NM_003873, NM_014795, NM_000368	384	127	13528	2.49656	1	0.311078	39.1385
GOTERM_CC_FAT	GO:0031252~cell leading edge	9	1.83299	0.0283886	NM_001259, NM_020708, NM_004162, NM_133265, NM_000430, NM_018084, NM_031934, NM_000368, NM_002205	335	138	12782	2.48838	0.999986	0.224275	32.9622
GOTERM_BP_FAT	GO:0048511~rhythmic process	9	1.83299	0.0290629	NM_002193, NM_001432, NM_006988, NM_003216, NM_001025367, NM_005228, NM_003376, NM_004448, NM_001982, NM_005599	384	128	13528	2.47705	1	0.314678	40.3968
GOTERM_BP_FAT	GO:0002521~leukocyte differentiation	9	1.83299	0.0327309	NM_000757, NM_003111, NM_172212, NM_002460, NM_002198, NM_001188, NM_022893, NM_017780, NM_001806, NM_003107	384	131	13528	2.42032	1	0.336944	44.2263
GOTERM_BP_FAT	GO:0016055~Wnt receptor signaling pathway	9	1.83299	0.0353445	NM_012257, NM_000248, NM_001895, NM_003012, NM_014421, NM_005430, NM_003394, NM_016231, NM_003107	384	133	13528	2.38393	1	0.352917	46.812
SMART	SM00353:HLH	9	1.83299	0.0403644	NM_002167, NM_002382, NM_181353, NM_020310, NM_000248, NM_002166, NM_022728, NM_005599, NM_002500	310	114	9079	2.31214	0.999767	0.751916	40.4098
SP_PIR_KEYWORDS	manganese	9	1.83299	0.0410665	NM_001105, NM_017423, NM_152624, NM_030621, NM_001204, NM_003779, NM_007170, NM_002710, NM_004776	491	152	19235	2.31958	1	0.301108	44.1996
GOTERM_BP_FAT	GO:0045165~cell fate commitment	9	1.83299	0.044021	NM_000503, NM_002045, NM_000248, NM_182763, NM_005430, NM_001001419, NM_002500, NM_004235, NM_005631	384	139	13528	2.28103	1	0.39569	54.6091
GOTERM_CC_FAT	GO:0012506~vesicle membrane	9	1.83299	0.044655	NM_000165, NM_025187, NM_004162, NM_000828, NM_002222, NM_004859, NM_005228, NM_001002814, NM_002086	335	151	12782	2.27415	1	0.303532	46.9726
KEGG_PATHWAY	hsa04110:Cell cycle	9	1.83299	0.0464735	NM_001259, NM_000076, NM_006265, NM_201567, NM_001924, NM_003390, NM_005862, NM_003404, NM_003406	164	125	5085	2.23244	0.997512	0.631881	42.3685
SMART	SM00219:TyrKc	9	1.83299	0.047855	NM_002314, NM_002031, NM_014397, NM_005433, NM_007170, NM_005228, NM_004448, NM_001007156, NM_001982	310	118	9079	2.23376	0.999952	0.758793	45.9974
GOTERM_MF_FAT	GO:0043566~structure-specific DNA binding	9	1.83299	0.0528713	NM_003111, NM_005228, NM_030751, NM_001806, NM_004992, NM_002500, NM_004235, NM_138473, NM_004379	367	145	12983	2.19575	1	0.578926	55.3379
GOTERM_MF_FAT	GO:0003682~chromatin binding	9	1.83299	0.0620474	NM_016374, NM_025134, NM_003173, NM_003111, NM_000248, NM_175709, NM_000489, NM_030751, NM_017780	367	150	12983	2.12256	1	0.603503	61.3456
GOTERM_MF_FAT	GO:0030145~manganese ion binding	9	1.83299	0.0700642	NM_001105, NM_017423, NM_152624, NM_030621, NM_001204, NM_003779, NM_007170, NM_002710, NM_004776	367	154	12983	2.06743	1	0.624928	65.9685
SP_PIR_KEYWORDS	mitosis	9	1.83299	0.0967916	NM_014397, NM_006265, NM_201567, NM_003390, NM_005862, NM_004060, NM_194261, NM_000430, NM_015032	491	183	19235	1.92665	1	0.44476	75.7388
SP_PIR_KEYWORDS	mitochondrion outer membrane	8	1.62933	0.002003	NM_004958, NM_080546, NM_003498, NM_020918, NM_033540, NM_001995, NM_004458, NM_003488	491	70	19235	4.47716	0.545233	0.0386324	2.75087
GOTERM_BP_FAT	GO:0035270~endocrine system development	8	1.62933	0.00329412	NM_000503, NM_000176, NM_019102, NM_030661, NM_002500, NM_000922, NM_203339, NM_004379	384	69	13528	4.08454	0.999615	0.0903843	5.62466
GOTERM_BP_FAT	GO:0045637~regulation of myeloid cell differentiation	8	1.62933	0.00357324	NM_001259, NM_000757, NM_172212, NM_003538, NM_000248, NM_000899, NM_002166, NM_001001890, NM_005461	384	70	13528	4.02619	0.999803	0.0913958	6.08727
GOTERM_BP_FAT	GO:0009791~post-embryonic development	8	1.62933	0.0045192	NM_015358, NM_003901, NM_002222, NM_001188, NM_014491, NM_153365, NM_004235, NM_001001974	384	73	13528	3.86073	0.999979	0.100414	7.63929
GOTERM_BP_FAT	GO:0048706~embryonic skeletal system development	8	1.62933	0.00606035	NM_000503, NM_003111, NM_005450, NM_019102, NM_030751, NM_030661, NM_153365, NM_138473	384	77	13528	3.66017	0.999999	0.125521	10.1161
GOTERM_CC_FAT	GO:0005769~early endosome	8	1.62933	0.00675086	NM_000165, NM_030918, NM_006458, NM_004162, NM_018569, NM_004869, NM_031934, NM_003463	335	85	12782	3.59108	0.927793	0.123143	8.97735
GOTERM_CC_FAT	GO:0048770~pigment granule	8	1.62933	0.00863038	NM_004162, NM_005313, NM_004859, NM_006516, NM_001219, NM_003404, NM_003406, NM_001693	335	89	12782	3.42968	0.965373	0.147983	11.3402
GOTERM_CC_FAT	GO:0042470~melanosome	8	1.62933	0.00863038	NM_004162, NM_005313, NM_004859, NM_006516, NM_001219, NM_003404, NM_003406, NM_001693	335	89	12782	3.42968	0.965373	0.147983	11.3402
GOTERM_BP_FAT	GO:0030335~positive regulation of cell migration	8	1.62933	0.0130396	NM_133265, NM_000757, NM_005544, NM_172212, NM_001025367, NM_003182, NM_001400, NM_005228, NM_003376, NM_003463	384	89	13528	3.16667	1	0.208176	20.5691
GOTERM_BP_FAT	GO:0050658~RNA transport	8	1.62933	0.0201054	NM_012297, NM_018698, NM_004504, NM_172020, NM_002024, NM_005105, NM_145893, NM_000368	384	97	13528	2.9055	1	0.269687	29.9767
GOTERM_BP_FAT	GO:0050657~nucleic acid transport	8	1.62933	0.0201054	NM_012297, NM_018698, NM_004504, NM_172020, NM_002024, NM_005105, NM_145893, NM_000368	384	97	13528	2.9055	1	0.269687	29.9767
GOTERM_BP_FAT	GO:0051236~establishment of RNA localization	8	1.62933	0.0201054	NM_012297, NM_018698, NM_004504, NM_172020, NM_002024, NM_005105, NM_145893, NM_000368	384	97	13528	2.9055	1	0.269687	29.9767
KEGG_PATHWAY	hsa04012:ErbB signaling pathway	8	1.62933	0.0208446	NM_004958, NM_001432, NM_003010, NM_005228, NM_004448, NM_001982, NM_002086, NM_003236	164	87	5085	2.85114	0.929643	0.587173	21.647
GOTERM_BP_FAT	GO:0040017~positive regulation of locomotion	8	1.62933	0.0211452	NM_133265, NM_000757, NM_005544, NM_172212, NM_001025367, NM_003182, NM_001400, NM_005228, NM_003376, NM_003463	384	98	13528	2.87585	1	0.272622	31.2689
GOTERM_BP_FAT	GO:0051272~positive regulation of cell motion	8	1.62933	0.0211452	NM_133265, NM_000757, NM_005544, NM_172212, NM_001025367, NM_003182, NM_001400, NM_005228, NM_003376, NM_003463	384	98	13528	2.87585	1	0.272622	31.2689
GOTERM_BP_FAT	GO:0030324~lung development	8	1.62933	0.0222218	NM_030621, NM_002372, NM_003111, NM_001204, NM_001025367, NM_019102, NM_003376, NM_014491, NM_138473	384	99	13528	2.8468	1	0.278581	32.5832
GOTERM_BP_FAT	GO:0006403~RNA localization	8	1.62933	0.0233358	NM_012297, NM_018698, NM_004504, NM_172020, NM_002024, NM_005105, NM_145893, NM_000368	384	100	13528	2.81833	1	0.281788	33.9182
GOTERM_BP_FAT	GO:0048872~homeostasis of number of cells	8	1.62933	0.0233358	NM_000757, NM_003111, NM_172212, NM_001025367, NM_001188, NM_003376, NM_002166, NM_001001419, NM_001806, NM_138473	384	100	13528	2.81833	1	0.281788	33.9182
GOTERM_BP_FAT	GO:0030323~respiratory tube development	8	1.62933	0.025678	NM_030621, NM_002372, NM_003111, NM_001204, NM_001025367, NM_019102, NM_003376, NM_014491, NM_138473	384	102	13528	2.76307	1	0.296872	36.6441
GOTERM_BP_FAT	GO:0060173~limb development	8	1.62933	0.0269074	NM_018951, NM_016277, NM_030621, NM_005450, NM_001188, NM_017780, NM_207297, NM_005924	384	103	13528	2.73625	1	0.304498	38.0321
GOTERM_BP_FAT	GO:0048736~appendage development	8	1.62933	0.0269074	NM_018951, NM_016277, NM_030621, NM_005450, NM_001188, NM_017780, NM_207297, NM_005924	384	103	13528	2.73625	1	0.304498	38.0321
GOTERM_MF_FAT	GO:0004725~protein tyrosine phosphatase activity	8	1.62933	0.0275916	NM_000503, NM_201567, NM_003800, NM_002833, NM_014369, NM_007207, NM_004100, NM_003463	367	104	12983	2.72123	1	0.418983	33.9778
KEGG_PATHWAY	hsa04916:Melanogenesis	8	1.62933	0.0387138	NM_021116, NM_000248, NM_000899, NM_005430, NM_182734, NM_003394, NM_001743, NM_004379	164	99	5085	2.50554	0.993091	0.711689	36.6972
GOTERM_BP_FAT	GO:0048705~skeletal system morphogenesis	8	1.62933	0.0398025	NM_003901, NM_000503, NM_005450, NM_019102, NM_030751, NM_030661, NM_022658, NM_001001974	384	112	13528	2.51637	1	0.376334	50.9636
GOTERM_CC_FAT	GO:0044454~nuclear chromosome part	8	1.62933	0.04087	NM_175850, NM_002460, NM_005324, NM_001895, NM_198935, NM_000489, NM_032444, NM_194261, NM_175849	335	122	12782	2.50198	1	0.28631	43.9796
GOTERM_BP_FAT	GO:0051052~regulation of DNA metabolic process	8	1.62933	0.0431338	NM_002167, NM_000503, NM_001432, NM_020135, NM_000899, NM_001806, NM_018084, NM_003348	384	114	13528	2.47222	1	0.393673	53.8643
GOTERM_BP_FAT	GO:0032844~regulation of homeostatic process	8	1.62933	0.0431338	NM_001259, NM_001025367, NM_001188, NM_005904, NM_003182, NM_003376, NM_001001390, NM_001743, NM_005461	384	114	13528	2.47222	1	0.393673	53.8643
SP_PIR_KEYWORDS	protein phosphatase	8	1.62933	0.0488343	NM_000503, NM_201567, NM_002833, NM_014369, NM_002710, NM_007207, NM_004100, NM_003463	491	130	19235	2.41078	1	0.320101	50.1695
GOTERM_BP_FAT	GO:0031400~negative regulation of protein modification process	8	1.62933	0.0522332	NM_175850, NM_001013398, NM_001188, NM_005904, NM_002786, NM_003404, NM_003338, NM_175849, NM_000368	384	119	13528	2.36835	1	0.436324	60.9851
GOTERM_BP_FAT	GO:0014706~striated muscle tissue development	8	1.62933	0.0522332	NM_005904, NM_004448, NM_001858, NM_014491, NM_001982, NM_207297, NM_005924, NM_000368	384	119	13528	2.36835	1	0.436324	60.9851
GOTERM_BP_FAT	GO:0060537~muscle tissue development	8	1.62933	0.0646374	NM_005904, NM_004448, NM_001858, NM_014491, NM_001982, NM_207297, NM_005924, NM_000368	384	125	13528	2.25467	1	0.492163	69.0367
GOTERM_BP_FAT	GO:0016569~covalent chromatin modification	8	1.62933	0.0668643	NM_032329, NM_000503, NM_003173, NM_002634, NM_175850, NM_002460, NM_175849, NM_018433, NM_003348	384	126	13528	2.23677	1	0.496989	70.3048
KEGG_PATHWAY	hsa04270:Vascular smooth muscle contraction	8	1.62933	0.0670592	NM_021116, NM_002222, NM_182734, NM_005795, NM_005400, NM_001743, NM_002480, NM_002710	164	112	5085	2.21472	0.999841	0.517533	55.2399
GOTERM_BP_FAT	GO:0043413~biopolymer glycosylation	8	1.62933	0.0714551	NM_015049, NM_017423, NM_002033, NM_002372, NM_004616, NM_003782, NM_152996, NM_015879	384	128	13528	2.20182	1	0.513779	72.7663
GOTERM_BP_FAT	GO:0070085~glycosylation	8	1.62933	0.0714551	NM_015049, NM_017423, NM_002033, NM_002372, NM_004616, NM_003782, NM_152996, NM_015879	384	128	13528	2.20182	1	0.513779	72.7663
GOTERM_BP_FAT	GO:0006486~protein amino acid glycosylation	8	1.62933	0.0714551	NM_015049, NM_017423, NM_002033, NM_002372, NM_004616, NM_003782, NM_152996, NM_015879	384	128	13528	2.20182	1	0.513779	72.7663
GOTERM_CC_FAT	GO:0030659~cytoplasmic vesicle membrane	8	1.62933	0.0722233	NM_000165, NM_025187, NM_004162, NM_000828, NM_002222, NM_004859, NM_005228, NM_001002814	335	139	12782	2.19598	1	0.410711	64.6888
GOTERM_CC_FAT	GO:0045121~membrane raft	8	1.62933	0.0812252	NM_000165, NM_004162, NM_005544, NM_001204, NM_006516, NM_004448, NM_005502, NM_003081	335	143	12782	2.13456	1	0.438224	69.1601
GOTERM_BP_FAT	GO:0006470~protein amino acid dephosphorylation	8	1.62933	0.0837325	NM_000503, NM_201567, NM_003800, NM_002833, NM_014369, NM_002710, NM_007207, NM_003463	384	133	13528	2.11905	1	0.551338	78.4382
GOTERM_BP_FAT	GO:0042391~regulation of membrane potential	8	1.62933	0.0863247	NM_000332, NM_001188, NM_005904, NM_003182, NM_004448, NM_000368, NM_030962, NM_005602	384	134	13528	2.10323	1	0.557323	79.4837
GOTERM_BP_FAT	GO:0051493~regulation of cytoskeleton organization	8	1.62933	0.091645	NM_004958, NM_133265, NM_003182, NM_001400, NM_018084, NM_006135, NM_000368, NM_015057	384	136	13528	2.0723	1	0.577305	81.4817
UP_SEQ_FEATURE	compositionally biased region:Poly-Gln	8	1.62933	0.0941636	NM_021728, NM_000332, NM_005544, NM_003111, NM_000489, NM_006599, NM_014491, NM_005924	491	151	19113	2.06234	1	0.968901	80.687
GOTERM_BP_FAT	GO:0030155~regulation of cell adhesion	8	1.62933	0.0943727	NM_001259, NM_000757, NM_172212, NM_005904, NM_001400, NM_004448, NM_001982, NM_000922, NM_000368	384	137	13528	2.05718	1	0.581745	82.4335
GOTERM_BP_FAT	GO:0001667~ameboidal cell migration	7	1.42566	0.000547327	NM_003901, NM_001105, NM_133265, NM_000899, NM_005631, NM_014795, NM_003872	384	37	13528	6.66498	0.728729	0.0218698	0.955942
UP_SEQ_FEATURE	zinc finger region:NR C4-type	7	1.42566	0.000960395	NM_000901, NM_003822, NM_000176, NM_001438, NM_005234, NM_000125, NM_033013	491	45	19113	6.05526	0.765414	0.251726	1.58496
UP_SEQ_FEATURE	DNA-binding region:Nuclear receptor	7	1.42566	0.000960395	NM_000901, NM_003822, NM_000176, NM_001438, NM_005234, NM_000125, NM_033013	491	45	19113	6.05526	0.765414	0.251726	1.58496
GOTERM_BP_FAT	GO:0030509~BMP signaling pathway	7	1.42566	0.00140707	NM_001105, NM_181353, NM_001204, NM_005450, NM_005904, NM_001001419, NM_003338	384	44	13528	5.60464	0.965104	0.0443306	2.44015
INTERPRO	IPR001628:Zinc finger, nuclear hormone receptor-type	7	1.42566	0.00147403	NM_000901, NM_003822, NM_000176, NM_001438, NM_005234, NM_000125, NM_033013	455	46	16659	5.57157	0.707779	0.336404	2.25096
INTERPRO	IPR001723:Steroid hormone receptor	7	1.42566	0.00165153	NM_000901, NM_003822, NM_000176, NM_001438, NM_005234, NM_000125, NM_033013	455	47	16659	5.45303	0.748048	0.291517	2.51881
GOTERM_BP_FAT	GO:0048660~regulation of smooth muscle cell proliferation	7	1.42566	0.00178056	NM_001432, NM_001013398, NM_001025367, NM_001400, NM_005228, NM_003376, NM_005795, NM_004235	384	46	13528	5.36096	0.985691	0.0536605	3.07837
INTERPRO	IPR000536:Nuclear hormone receptor, ligand-binding, core	7	1.42566	0.00184481	NM_000901, NM_003822, NM_000176, NM_001438, NM_005234, NM_000125, NM_033013	455	48	16659	5.33942	0.785617	0.265084	2.80968
INTERPRO	IPR008946:Nuclear hormone receptor, ligand-binding	7	1.42566	0.00184481	NM_000901, NM_003822, NM_000176, NM_001438, NM_005234, NM_000125, NM_033013	455	48	16659	5.33942	0.785617	0.265084	2.80968
GOTERM_MF_FAT	GO:0003707~steroid hormone receptor activity	7	1.42566	0.00242102	NM_000901, NM_003822, NM_000176, NM_001438, NM_005234, NM_000125, NM_033013	367	49	12983	5.05372	0.778044	0.127893	3.53293
INTERPRO	IPR013088:Zinc finger, NHR/GATA-type	7	1.42566	0.00252818	NM_000901, NM_003822, NM_000176, NM_001438, NM_005234, NM_000125, NM_033013	455	51	16659	5.02534	0.878904	0.296622	3.83158
GOTERM_BP_FAT	GO:0060485~mesenchyme development	7	1.42566	0.00335767	NM_001105, NM_005450, NM_019102, NM_000899, NM_005631, NM_014795, NM_003872	384	52	13528	4.74239	0.999669	0.0899827	5.73017
GOTERM_BP_FAT	GO:0001889~liver development	7	1.42566	0.00369793	NM_002372, NM_000499, NM_004973, NM_003111, NM_004448, NM_001806, NM_138473	384	53	13528	4.65291	0.999854	0.0915013	6.29324
GOTERM_BP_FAT	GO:0000079~regulation of cyclin-dependent protein kinase activity	7	1.42566	0.00406312	NM_000076, NM_201567, NM_001924, NM_005228, NM_005316, NM_004060, NM_003885	384	54	13528	4.56674	0.999939	0.0951824	6.89405
SMART	SM00399:ZnF_C4	7	1.42566	0.00440306	NM_000901, NM_003822, NM_000176, NM_001438, NM_005234, NM_000125, NM_033013	310	46	9079	4.45673	0.591717	0.591717	5.39354
SMART	SM00430:HOLI	7	1.42566	0.00545068	NM_000901, NM_003822, NM_000176, NM_001438, NM_005234, NM_000125, NM_033013	310	48	9079	4.27103	0.670281	0.425788	6.63676
GOTERM_MF_FAT	GO:0004879~ligand-dependent nuclear receptor activity	7	1.42566	0.00567205	NM_000901, NM_003822, NM_000176, NM_001438, NM_005234, NM_000125, NM_033013	367	58	12983	4.26952	0.970764	0.209817	8.09418
GOTERM_BP_FAT	GO:0030518~steroid hormone receptor signaling pathway	7	1.42566	0.00579466	NM_000176, NM_006154, NM_002938, NM_004229, NM_020182, NM_018433, NM_000125	384	58	13528	4.2518	0.999999	0.121403	9.69364
GOTERM_BP_FAT	GO:0051100~negative regulation of binding	7	1.42566	0.00630062	NM_002167, NM_181353, NM_005450, NM_005904, NM_002166, NM_001806, NM_005631	384	59	13528	4.17973	1	0.126889	10.4966
GOTERM_BP_FAT	GO:0048754~branching morphogenesis of a tube	7	1.42566	0.0100323	NM_000503, NM_001105, NM_030621, NM_001025367, NM_019102, NM_003376, NM_001001390, NM_003873	384	65	13528	3.79391	1	0.181458	16.2139
GOTERM_CC_FAT	GO:0014069~postsynaptic density	7	1.42566	0.0104894	NM_014819, NM_001364, NM_000828, NM_002222, NM_004745, NM_199332, NM_003406	335	71	12782	3.76178	0.983284	0.156735	13.6211
GOTERM_MF_FAT	GO:0004714~transmembrane receptor protein tyrosine kinase activity	7	1.42566	0.0113327	NM_005544, NM_005228, NM_004448, NM_001007156, NM_001982, NM_003873, NM_003872	367	67	12983	3.696	0.999156	0.298048	15.5596
GOTERM_BP_FAT	GO:0042698~ovulation cycle	7	1.42566	0.0115662	NM_002193, NM_001432, NM_006988, NM_001025367, NM_005228, NM_003376, NM_004448, NM_005599	384	67	13528	3.68066	1	0.1975	18.4627
GOTERM_BP_FAT	GO:0001763~morphogenesis of a branching structure	7	1.42566	0.0182321	NM_000503, NM_001105, NM_030621, NM_001025367, NM_019102, NM_003376, NM_001001390, NM_003873	384	74	13528	3.33249	1	0.254933	27.5904
GOTERM_BP_FAT	GO:0030522~intracellular receptor-mediated signaling pathway	7	1.42566	0.0193612	NM_000176, NM_006154, NM_002938, NM_004229, NM_020182, NM_018433, NM_000125	384	75	13528	3.28806	1	0.266994	29.0376
GOTERM_BP_FAT	GO:0030278~regulation of ossification	7	1.42566	0.023032	NM_001259, NM_001105, NM_000757, NM_001204, NM_172212, NM_003012, NM_001001419, NM_000958	384	78	13528	3.16159	1	0.28145	33.5566
GOTERM_BP_FAT	GO:0045927~positive regulation of growth	7	1.42566	0.0257231	NM_002314, NM_000757, NM_172212, NM_001007156, NM_020918, NM_017780, NM_001362, NM_004379	384	80	13528	3.08255	1	0.29591	36.6956
GOTERM_BP_FAT	GO:0007059~chromosome segregation	7	1.42566	0.0271439	NM_014397, NM_024322, NM_006265, NM_018184, NM_005862, NM_194261, NM_015032	384	81	13528	3.0445	1	0.305333	38.2958
GOTERM_BP_FAT	GO:0010638~positive regulation of organelle organization	7	1.42566	0.0301391	NM_004958, NM_133265, NM_001432, NM_175850, NM_003182, NM_175849, NM_003236, NM_003348	384	83	13528	2.97113	1	0.322929	41.5454
GOTERM_BP_FAT	GO:0046777~protein amino acid autophosphorylation	7	1.42566	0.0333431	NM_004958, NM_005433, NM_001895, NM_005228, NM_004448, NM_001007156, NM_016231	384	85	13528	2.90123	1	0.340685	44.8424
GOTERM_BP_FAT	GO:0032956~regulation of actin cytoskeleton organization	7	1.42566	0.0403936	NM_004958, NM_133265, NM_003182, NM_001400, NM_018084, NM_006135, NM_000368	384	89	13528	2.77083	1	0.377908	51.4906
GOTERM_BP_FAT	GO:0032970~regulation of actin filament-based process	7	1.42566	0.046257	NM_004958, NM_133265, NM_003182, NM_001400, NM_018084, NM_006135, NM_000368	384	92	13528	2.68048	1	0.406968	56.4362
INTERPRO	IPR008266:Tyrosine protein kinase, active site	7	1.42566	0.0492976	NM_002031, NM_005433, NM_007170, NM_005228, NM_004448, NM_001007156, NM_001982	455	97	16659	2.64219	1	0.840089	54.1709
KEGG_PATHWAY	hsa04512:ECM-receptor interaction	7	1.42566	0.0516381	NM_002210, NM_005045, NM_002998, NM_001001390, NM_001004439, NM_002207, NM_002205	164	84	5085	2.58384	0.998745	0.566147	45.8816
UP_SEQ_FEATURE	domain:Helicase C-terminal	7	1.42566	0.0531924	NM_025134, NM_030621, NM_004396, NM_000489, NM_003972, NM_017553, NM_017780	491	105	19113	2.59511	1	0.917868	59.701
SP_PIR_KEYWORDS	microsome	7	1.42566	0.0538683	NM_001077, NM_001076, NM_003129, NM_000499, NM_001995, NM_053039, NM_004458	491	106	19235	2.58704	1	0.336748	53.7157
GOTERM_BP_FAT	GO:0001822~kidney development	7	1.42566	0.0548578	NM_003901, NM_000503, NM_006988, NM_005450, NM_001001390, NM_173039, NM_000368	384	96	13528	2.56879	1	0.446937	62.8378
SP_PIR_KEYWORDS	nucleotide binding	7	1.42566	0.0559018	NM_014488, NM_004162, NM_012223, NM_003139, NM_004396, NM_006178, NM_004521	491	107	19235	2.56286	1	0.337042	55.0807
GOTERM_BP_FAT	GO:0043123~positive regulation of I-kappaB kinase/NF-kappaB cascade	7	1.42566	0.0571491	NM_000165, NM_014397, NM_020644, NM_016072, NM_015336, NM_181836, NM_003348	384	97	13528	2.54231	1	0.459389	64.3872
GOTERM_BP_FAT	GO:0035107~appendage morphogenesis	7	1.42566	0.0619021	NM_018951, NM_016277, NM_030621, NM_005450, NM_001188, NM_017780, NM_207297	384	99	13528	2.49095	1	0.481265	67.409
GOTERM_BP_FAT	GO:0035108~limb morphogenesis	7	1.42566	0.0619021	NM_018951, NM_016277, NM_030621, NM_005450, NM_001188, NM_017780, NM_207297	384	99	13528	2.49095	1	0.481265	67.409
UP_SEQ_FEATURE	domain:Helicase ATP-binding	7	1.42566	0.0638123	NM_025134, NM_030621, NM_004396, NM_000489, NM_003972, NM_017553, NM_017780	491	110	19113	2.47715	1	0.932068	66.5928
GOTERM_BP_FAT	GO:0043406~positive regulation of MAP kinase activity	7	1.42566	0.0694575	NM_199072, NM_006251, NM_000899, NM_005228, NM_004448, NM_003236, NM_014795	384	102	13528	2.41769	1	0.506362	71.7199
GOTERM_BP_FAT	GO:0051329~interphase of mitotic cell cycle	7	1.42566	0.0720895	NM_001259, NM_001105, NM_000076, NM_201567, NM_001924, NM_005228, NM_003478	384	103	13528	2.39422	1	0.515569	73.0909
GOTERM_BP_FAT	GO:0080135~regulation of cellular response to stress	7	1.42566	0.0720895	NM_004958, NM_000503, NM_199072, NM_001007156, NM_001806, NM_014795, NM_003348	384	103	13528	2.39422	1	0.515569	73.0909
GOTERM_BP_FAT	GO:0030098~lymphocyte differentiation	7	1.42566	0.0720895	NM_003111, NM_002198, NM_001188, NM_022893, NM_017780, NM_001806, NM_003107	384	103	13528	2.39422	1	0.515569	73.0909
INTERPRO	IPR001650:DNA/RNA helicase, C-terminal	7	1.42566	0.0723087	NM_025134, NM_030621, NM_004396, NM_000489, NM_003972, NM_017553, NM_017780	455	107	16659	2.39526	1	0.875887	68.6017
INTERPRO	IPR014021:Helicase, superfamily 1 and 2, ATP-binding	7	1.42566	0.0723087	NM_025134, NM_030621, NM_004396, NM_000489, NM_003972, NM_017553, NM_017780	455	107	16659	2.39526	1	0.875887	68.6017
SP_PIR_KEYWORDS	P-loop	7	1.42566	0.0762629	NM_014488, NM_004162, NM_012223, NM_003139, NM_004396, NM_006178, NM_004521	491	116	19235	2.36402	1	0.400152	66.8333
INTERPRO	IPR014001:DEAD-like helicase, N-terminal	7	1.42566	0.0775402	NM_025134, NM_030621, NM_004396, NM_000489, NM_003972, NM_017553, NM_017780	455	109	16659	2.35131	1	0.885982	71.226
GOTERM_BP_FAT	GO:0051325~interphase	7	1.42566	0.0803244	NM_001259, NM_001105, NM_000076, NM_201567, NM_001924, NM_005228, NM_003478	384	106	13528	2.32645	1	0.544147	76.9869
GOTERM_BP_FAT	GO:0043122~regulation of I-kappaB kinase/NF-kappaB cascade	7	1.42566	0.0831819	NM_000165, NM_014397, NM_020644, NM_016072, NM_015336, NM_181836, NM_003348	384	107	13528	2.30471	1	0.550245	78.2097
GOTERM_BP_FAT	GO:0051789~response to protein stimulus	7	1.42566	0.0831819	NM_002167, NM_000176, NM_181353, NM_006164, NM_002166, NM_025191, NM_022373	384	107	13528	2.30471	1	0.550245	78.2097
UP_SEQ_FEATURE	domain:RRM	7	1.42566	0.0858442	NM_012297, NM_016090, NM_007007, NM_004768, NM_003895, NM_005105, NM_145893	491	119	19113	2.2898	1	0.960234	77.5163
SP_PIR_KEYWORDS	wnt signaling pathway	7	1.42566	0.091883	NM_012257, NM_001895, NM_003012, NM_014421, NM_005430, NM_003394, NM_016231	491	122	19235	2.24775	1	0.436682	73.8387
KEGG_PATHWAY	hsa04912:GnRH signaling pathway	7	1.42566	0.0934773	NM_021116, NM_003010, NM_002222, NM_005228, NM_182734, NM_001743, NM_002086	164	98	5085	2.21472	0.999996	0.538303	67.9065
GOTERM_MF_FAT	GO:0051219~phosphoprotein binding	6	1.222	0.00083833	NM_004958, NM_006154, NM_003404, NM_000430, NM_001001390, NM_002086	367	27	12983	7.86134	0.405968	0.0630287	1.23679
GOTERM_BP_FAT	GO:0050679~positive regulation of epithelial cell proliferation	6	1.222	0.00574484	NM_005450, NM_001025367, NM_005228, NM_003376, NM_004448, NM_014491, NM_003236	384	41	13528	5.15549	0.999999	0.121486	9.61421
GOTERM_BP_FAT	GO:0030218~erythrocyte differentiation	6	1.222	0.00704781	NM_003111, NM_001025367, NM_003376, NM_002166, NM_001001419, NM_001806, NM_138473	384	43	13528	4.9157	1	0.138564	11.67
GOTERM_BP_FAT	GO:0010563~negative regulation of phosphorus metabolic process	6	1.222	0.0111799	NM_000076, NM_000332, NM_001013398, NM_001188, NM_005904, NM_003404	384	48	13528	4.40365	1	0.192921	17.9018
GOTERM_BP_FAT	GO:0045936~negative regulation of phosphate metabolic process	6	1.222	0.0111799	NM_000076, NM_000332, NM_001013398, NM_001188, NM_005904, NM_003404	384	48	13528	4.40365	1	0.192921	17.9018
GOTERM_BP_FAT	GO:0034101~erythrocyte homeostasis	6	1.222	0.012169	NM_003111, NM_001025367, NM_003376, NM_002166, NM_001001419, NM_001806, NM_138473	384	49	13528	4.31378	1	0.202421	19.3308
GOTERM_CC_FAT	GO:0030426~growth cone	6	1.222	0.0131297	NM_021728, NM_000430, NM_003081, NM_001386, NM_000368, NM_003885	335	54	12782	4.23947	0.994072	0.14807	16.7672
GOTERM_CC_FAT	GO:0000790~nuclear chromatin	6	1.222	0.0141423	NM_175850, NM_002460, NM_005324, NM_001895, NM_000489, NM_032444, NM_175849	335	55	12782	4.16239	0.99602	0.154195	17.9454
GOTERM_CC_FAT	GO:0030427~site of polarized growth	6	1.222	0.0141423	NM_021728, NM_000430, NM_003081, NM_001386, NM_000368, NM_003885	335	55	12782	4.16239	0.99602	0.154195	17.9454
GOTERM_BP_FAT	GO:0043392~negative regulation of DNA binding	6	1.222	0.0143217	NM_002167, NM_181353, NM_005904, NM_002166, NM_001806, NM_005631	384	51	13528	4.14461	1	0.219098	22.3602
GOTERM_BP_FAT	GO:0048762~mesenchymal cell differentiation	6	1.222	0.0143217	NM_001105, NM_005450, NM_000899, NM_005631, NM_014795, NM_003872	384	51	13528	4.14461	1	0.219098	22.3602
GOTERM_BP_FAT	GO:0014031~mesenchymal cell development	6	1.222	0.0143217	NM_001105, NM_005450, NM_000899, NM_005631, NM_014795, NM_003872	384	51	13528	4.14461	1	0.219098	22.3602
GOTERM_BP_FAT	GO:0048771~tissue remodeling	6	1.222	0.0207833	NM_000248, NM_001025367, NM_001188, NM_030661, NM_003376, NM_004448, NM_001982	384	56	13528	3.77455	1	0.270044	30.8217
GOTERM_BP_FAT	GO:0010565~regulation of cellular ketone metabolic process	6	1.222	0.0222702	NM_004958, NM_000176, NM_006251, NM_005544, NM_001995, NM_006628	384	57	13528	3.70833	1	0.277669	32.6418
SP_PIR_KEYWORDS	mental retardation	6	1.222	0.0279143	NM_000489, NM_005765, NM_004992, NM_004458, NM_002024, NM_014795	491	67	19235	3.50822	0.999985	0.253827	32.556
GOTERM_BP_FAT	GO:0040014~regulation of multicellular organism growth	6	1.222	0.0289006	NM_003901, NM_000757, NM_172212, NM_020918, NM_017780, NM_001362, NM_004379	384	61	13528	3.46516	1	0.314602	40.2218
GOTERM_BP_FAT	GO:0042063~gliogenesis	6	1.222	0.036661	NM_001259, NM_002045, NM_005045, NM_005228, NM_004448, NM_001982	384	65	13528	3.25192	1	0.359191	48.0713
GOTERM_BP_FAT	GO:0021537~telencephalon development	6	1.222	0.036661	NM_006997, NM_005045, NM_014491, NM_000430, NM_014795, NM_000368	384	65	13528	3.25192	1	0.359191	48.0713
GOTERM_BP_FAT	GO:0060538~skeletal muscle organ development	6	1.222	0.0387824	NM_004448, NM_001858, NM_014491, NM_001982, NM_207297, NM_005924	384	66	13528	3.20265	1	0.370009	50.0415
GOTERM_BP_FAT	GO:0046883~regulation of hormone secretion	6	1.222	0.0387824	NM_002193, NM_003081, NM_017780, NM_002500, NM_000922, NM_004379	384	66	13528	3.20265	1	0.370009	50.0415
GOTERM_BP_FAT	GO:0007519~skeletal muscle tissue development	6	1.222	0.0387824	NM_004448, NM_001858, NM_014491, NM_001982, NM_207297, NM_005924	384	66	13528	3.20265	1	0.370009	50.0415
SP_PIR_KEYWORDS	mRNA transport	6	1.222	0.0403885	NM_012297, NM_018698, NM_004504, NM_172020, NM_002024, NM_005105	491	74	19235	3.17636	1	0.302357	43.6482
GOTERM_BP_FAT	GO:0007229~integrin-mediated signaling pathway	6	1.222	0.0480057	NM_006988, NM_002210, NM_001004439, NM_002207, NM_199355, NM_002205	384	70	13528	3.01964	1	0.414517	57.8165
KEGG_PATHWAY	hsa05214:Glioma	6	1.222	0.0503426	NM_001259, NM_004958, NM_005228, NM_001743, NM_002086, NM_003236	164	63	5085	2.95296	0.998509	0.605356	45.0193
SP_PIR_KEYWORDS	neurodegeneration	6	1.222	0.053392	NM_021076, NM_015087, NM_000332, NM_002222, NM_144599, NM_013236	491	80	19235	2.93814	1	0.339456	53.3905
GOTERM_MF_FAT	GO:0047485~protein N-terminus binding	6	1.222	0.0575413	NM_001895, NM_003081, NM_001743, NM_004992, NM_000368, NM_000125	367	74	12983	2.86833	1	0.592462	58.4965
KEGG_PATHWAY	hsa04920:Adipocytokine signaling pathway	6	1.222	0.0625665	NM_004958, NM_006251, NM_005544, NM_006516, NM_001995, NM_004458	164	67	5085	2.77667	0.999709	0.556953	52.6792
KEGG_PATHWAY	hsa04115:p53 signaling pathway	6	1.222	0.065863	NM_001259, NM_001924, NM_001013398, NM_144665, NM_004060, NM_022121	164	68	5085	2.73583	0.999813	0.541788	54.5708
KEGG_PATHWAY	hsa04720:Long-term potentiation	6	1.222	0.065863	NM_021116, NM_002222, NM_182734, NM_001743, NM_002480, NM_002710	164	68	5085	2.73583	0.999813	0.541788	54.5708
GOTERM_BP_FAT	GO:0010769~regulation of cell morphogenesis involved in differentiation	6	1.222	0.0670122	NM_002314, NM_005904, NM_001007156, NM_006378, NM_003873, NM_005382	384	77	13528	2.74513	1	0.496343	70.3873
GOTERM_BP_FAT	GO:0040029~regulation of gene expression, epigenetic	6	1.222	0.0670122	NM_030621, NM_024674, NM_175850, NM_000489, NM_017519, NM_012199, NM_175849	384	77	13528	2.74513	1	0.496343	70.3873
INTERPRO	IPR011598:Helix-loop-helix DNA-binding	6	1.222	0.0792395	NM_002382, NM_181353, NM_020310, NM_022728, NM_005599, NM_002500	455	84	16659	2.61523	1	0.883702	72.0333
KEGG_PATHWAY	hsa05212:Pancreatic cancer	6	1.222	0.0800017	NM_001259, NM_001025367, NM_005228, NM_003376, NM_004448, NM_006788, NM_003236	164	72	5085	2.58384	0.999973	0.554331	61.9258
KEGG_PATHWAY	hsa04070:Phosphatidylinositol signaling system	6	1.222	0.0876348	NM_002222, NM_182734, NM_003895, NM_001263, NM_001743, NM_001567	164	74	5085	2.51401	0.99999	0.537175	65.4278
GOTERM_BP_FAT	GO:0051492~regulation of stress fiber formation	5	1.01833	0.00174928	NM_004958, NM_133265, NM_003182, NM_001400, NM_000368	384	19	13528	9.27083	0.984581	0.0534175	3.02508
GOTERM_BP_FAT	GO:0008038~neuron recognition	5	1.01833	0.00258305	NM_002045, NM_080677, NM_175607, NM_003873, NM_003885	384	21	13528	8.3879	0.997895	0.074149	4.43636
GOTERM_BP_FAT	GO:0032231~regulation of actin filament bundle formation	5	1.01833	0.00258305	NM_004958, NM_133265, NM_003182, NM_001400, NM_000368	384	21	13528	8.3879	0.997895	0.074149	4.43636
GOTERM_BP_FAT	GO:0001755~neural crest cell migration	5	1.01833	0.003655	NM_001105, NM_000899, NM_005631, NM_014795, NM_003872	384	23	13528	7.65851	0.999838	0.0914344	6.22239
GOTERM_BP_FAT	GO:0040018~positive regulation of multicellular organism growth	5	1.01833	0.00499414	NM_000757, NM_172212, NM_020918, NM_017780, NM_001362, NM_004379	384	25	13528	7.04583	0.999993	0.108384	8.40935
INTERPRO	IPR000330:SNF2-related	5	1.01833	0.010701	NM_025134, NM_000489, NM_003972, NM_017553, NM_017780	455	32	16659	5.72081	0.999873	0.557672	15.2995
INTERPRO	IPR000953:Chromo domain	5	1.01833	0.010701	NM_016374, NM_025134, NM_003173, NM_175709, NM_017780	455	32	16659	5.72081	0.999873	0.557672	15.2995
GOTERM_BP_FAT	GO:0048661~positive regulation of smooth muscle cell proliferation	5	1.01833	0.0108755	NM_001432, NM_001025367, NM_001400, NM_005228, NM_003376, NM_005795	384	31	13528	5.68212	1	0.190919	17.4573
GOTERM_BP_FAT	GO:0014033~neural crest cell differentiation	5	1.01833	0.0135328	NM_001105, NM_000899, NM_005631, NM_014795, NM_003872	384	33	13528	5.33775	1	0.211008	21.2627
GOTERM_BP_FAT	GO:0014032~neural crest cell development	5	1.01833	0.0135328	NM_001105, NM_000899, NM_005631, NM_014795, NM_003872	384	33	13528	5.33775	1	0.211008	21.2627
BIOCARTA	h_her2Pathway:Role of ERBB2 in Signal Transduction and Oncology	5	1.01833	0.0181368	NM_005228, NM_004448, NM_001982, NM_002086, NM_000125	73	21	1437	4.68689	0.953808	0.785077	19.9765
SP_PIR_KEYWORDS	integrin	5	1.01833	0.0200289	NM_002210, NM_001004439, NM_002207, NM_199355, NM_002205	491	41	19235	4.77746	0.999648	0.203221	24.533
SMART	SM00298:CHROMO	5	1.01833	0.0223354	NM_016374, NM_025134, NM_003173, NM_175709, NM_017780	310	32	9079	4.57611	0.989801	0.682213	24.7094
GOTERM_BP_FAT	GO:0007613~memory	5	1.01833	0.0238418	NM_021116, NM_003182, NM_182734, NM_003081, NM_002205	384	39	13528	4.51656	1	0.284176	34.5163
GOTERM_BP_FAT	GO:0034329~cell junction assembly	5	1.01833	0.0280982	NM_000165, NM_133265, NM_005904, NM_007170, NM_002205	384	41	13528	4.29624	1	0.310045	39.3492
GOTERM_BP_FAT	GO:0002761~regulation of myeloid leukocyte differentiation	5	1.01833	0.0280982	NM_000757, NM_172212, NM_000248, NM_000899, NM_002166, NM_001001890	384	41	13528	4.29624	1	0.310045	39.3492
SP_PIR_KEYWORDS	tyrosine-specific protein kinase	5	1.01833	0.0335298	NM_002031, NM_003390, NM_005228, NM_004448, NM_001007156	491	48	19235	4.08075	0.999998	0.284719	37.7788
GOTERM_MF_FAT	GO:0019902~phosphatase binding	5	1.01833	0.0347993	NM_005228, NM_004448, NM_001795, NM_005822, NM_030962	367	44	12983	4.02	1	0.457182	40.8786
GOTERM_BP_FAT	GO:0048593~camera-type eye morphogenesis	5	1.01833	0.0352794	NM_003111, NM_001025367, NM_001188, NM_030751, NM_003376, NM_138473	384	44	13528	4.00331	1	0.353823	46.7491
GOTERM_BP_FAT	GO:0042326~negative regulation of phosphorylation	5	1.01833	0.0378877	NM_000076, NM_000332, NM_001013398, NM_001188, NM_005904	384	45	13528	3.91435	1	0.364539	49.2194
GOTERM_BP_FAT	GO:0043433~negative regulation of transcription factor activity	5	1.01833	0.0378877	NM_002167, NM_181353, NM_005904, NM_002166, NM_001806	384	45	13528	3.91435	1	0.364539	49.2194
UP_SEQ_FEATURE	repeat:HEAT 3	5	1.01833	0.0389171	NM_004958, NM_020854, NM_003972, NM_015091, NM_018448	491	50	19113	3.89267	1	0.900123	48.3158
GOTERM_BP_FAT	GO:0030111~regulation of Wnt receptor signaling pathway	5	1.01833	0.0406038	NM_199072, NM_014421, NM_016231, NM_003107, NM_014795	384	46	13528	3.82926	1	0.378049	51.6766
GOTERM_BP_FAT	GO:0002791~regulation of peptide secretion	5	1.01833	0.0406038	NM_002193, NM_003081, NM_017780, NM_002500, NM_000922	384	46	13528	3.82926	1	0.378049	51.6766
GOTERM_BP_FAT	GO:0021543~pallium development	5	1.01833	0.0406038	NM_006997, NM_005045, NM_000430, NM_014795, NM_000368	384	46	13528	3.82926	1	0.378049	51.6766
UP_SEQ_FEATURE	zinc finger region:PHD-type	5	1.01833	0.0439834	NM_015153, NM_032329, NM_000489, NM_012308, NM_013450	491	52	19113	3.74295	1	0.89591	52.6641
KEGG_PATHWAY	hsa00500:Starch and sucrose metabolism	5	1.01833	0.0442888	NM_001077, NM_173582, NM_001076, NM_001001521, NM_053039	164	42	5085	3.6912	0.99668	0.680675	40.8207
GOTERM_BP_FAT	GO:0035282~segmentation	5	1.01833	0.0463593	NM_003012, NM_005180, NM_005924, NM_005461, NM_014795	384	48	13528	3.6697	1	0.404816	56.5181
SP_PIR_KEYWORDS	proteoglycan	5	1.01833	0.0484639	NM_000757, NM_172212, NM_001884, NM_002998, NM_001001390, NM_003873	491	54	19235	3.62733	1	0.323259	49.8989
UP_SEQ_FEATURE	compositionally biased region:Poly-His	5	1.01833	0.0522426	NM_016231, NM_005924, NM_005461, NM_001452, NM_021620	491	55	19113	3.53879	1	0.920361	59.0235
INTERPRO	IPR004827:Basic-leucine zipper (bZIP) transcription factor	5	1.01833	0.0560102	NM_006164, NM_003216, NM_001806, NM_005461, NM_004379	455	53	16659	3.45407	1	0.831435	58.9185
UP_SEQ_FEATURE	repeat:HEAT 2	5	1.01833	0.0612867	NM_004958, NM_020854, NM_003972, NM_015091, NM_018448	491	58	19113	3.35575	1	0.929421	65.0622
UP_SEQ_FEATURE	repeat:HEAT 1	5	1.01833	0.0612867	NM_004958, NM_020854, NM_003972, NM_015091, NM_018448	491	58	19113	3.35575	1	0.929421	65.0622
GOTERM_BP_FAT	GO:0010001~glial cell differentiation	5	1.01833	0.0626214	NM_002045, NM_005045, NM_005228, NM_004448, NM_001982	384	53	13528	3.32351	1	0.483867	67.8447
SP_PIR_KEYWORDS	serine/threonine-specific protein kinase	5	1.01833	0.0665065	NM_001259, NM_001105, NM_001895, NM_005813, NM_005400	491	60	19235	3.2646	1	0.372696	61.6132
GOTERM_CC_FAT	GO:0030139~endocytic vesicle	5	1.01833	0.0680068	NM_004162, NM_000828, NM_005228, NM_005502, NM_001002814	335	59	12782	3.23349	1	0.397128	62.3939
GOTERM_BP_FAT	GO:0008037~cell recognition	5	1.01833	0.0698633	NM_002045, NM_080677, NM_175607, NM_003873, NM_003885	384	55	13528	3.20265	1	0.507036	71.9355
GOTERM_BP_FAT	GO:0051054~positive regulation of DNA metabolic process	5	1.01833	0.0736387	NM_000503, NM_001432, NM_000899, NM_001806, NM_003348	384	56	13528	3.14546	1	0.520491	73.8684
GOTERM_BP_FAT	GO:0045787~positive regulation of cell cycle	5	1.01833	0.0775156	NM_001432, NM_000499, NM_005228, NM_002166, NM_003236	384	57	13528	3.09028	1	0.532318	75.7221
GOTERM_BP_FAT	GO:0034330~cell junction organization	5	1.01833	0.0775156	NM_000165, NM_133265, NM_005904, NM_007170, NM_002205	384	57	13528	3.09028	1	0.532318	75.7221
GOTERM_BP_FAT	GO:0050770~regulation of axonogenesis	5	1.01833	0.0775156	NM_002314, NM_001007156, NM_006378, NM_003873, NM_005382	384	57	13528	3.09028	1	0.532318	75.7221
GOTERM_BP_FAT	GO:0048704~embryonic skeletal system morphogenesis	5	1.01833	0.0775156	NM_000503, NM_005450, NM_019102, NM_030751, NM_030661	384	57	13528	3.09028	1	0.532318	75.7221
UP_SEQ_FEATURE	compositionally biased region:His-rich	5	1.01833	0.0780646	NM_006022, NM_017519, NM_207371, NM_018364, NM_004992	491	63	19113	3.08942	1	0.953407	74.1142
SP_PIR_KEYWORDS	alternative initiation	5	1.01833	0.0802125	NM_199072, NM_000176, NM_016548, NM_003111, NM_003404	491	64	19235	3.06056	1	0.411393	68.7527
KEGG_PATHWAY	hsa04150:mTOR signaling pathway	5	1.01833	0.0840926	NM_004958, NM_006251, NM_001025367, NM_003376, NM_014683, NM_000368	164	52	5085	2.98136	0.999984	0.546409	63.841
GOTERM_BP_FAT	GO:0050769~positive regulation of neurogenesis	5	1.01833	0.0855687	NM_002314, NM_012428, NM_001007156, NM_006378, NM_005631	384	59	13528	2.98552	1	0.556746	79.1838
BIOCARTA	h_alkPathway:ALK in cardiac myocytes	5	1.01833	0.0862699	NM_001105, NM_001204, NM_005450, NM_005430, NM_001001419	73	34	1437	2.89484	1	0.920035	66.6619
GOTERM_BP_FAT	GO:0010212~response to ionizing radiation	5	1.01833	0.0897423	NM_000503, NM_175850, NM_001188, NM_032992, NM_032430, NM_175849	384	60	13528	2.93576	1	0.570674	80.7893
GOTERM_BP_FAT	GO:0045785~positive regulation of cell adhesion	5	1.01833	0.0897423	NM_001259, NM_000757, NM_172212, NM_005904, NM_004448, NM_000368	384	60	13528	2.93576	1	0.570674	80.7893
GOTERM_BP_FAT	GO:0007179~transforming growth factor beta receptor signaling pathway	5	1.01833	0.0897423	NM_001105, NM_181353, NM_001001419, NM_016231, NM_004379	384	60	13528	2.93576	1	0.570674	80.7893
KEGG_PATHWAY	hsa05223:Non-small cell lung cancer	5	1.01833	0.0936271	NM_001259, NM_005228, NM_004448, NM_002086, NM_003236	164	54	5085	2.87093	0.999996	0.51742	67.9678
GOTERM_CC_FAT	GO:0030133~transport vesicle	5	1.01833	0.093803	NM_002644, NM_004859, NM_018569, NM_022484, NM_006464	335	66	12782	2.89055	1	0.471101	74.5327
GOTERM_BP_FAT	GO:0016049~cell growth	5	1.01833	0.0940119	NM_004958, NM_147156, NM_004396, NM_000555, NM_004060	384	61	13528	2.88764	1	0.582977	82.3103
GOTERM_BP_FAT	GO:0022602~ovulation cycle process	5	1.01833	0.0983759	NM_002193, NM_001432, NM_006988, NM_001025367, NM_003376, NM_004448	384	62	13528	2.84106	1	0.593694	83.7472
GOTERM_BP_FAT	GO:0006275~regulation of DNA replication	5	1.01833	0.0983759	NM_002167, NM_001432, NM_020135, NM_000899, NM_018084	384	62	13528	2.84106	1	0.593694	83.7472
GOTERM_BP_FAT	GO:0043353~enucleate erythrocyte differentiation	4	0.814664	0.000723987	NM_003111, NM_002166, NM_001806, NM_138473	384	7	13528	20.131	0.821985	0.0270232	1.26265
BBID	71.Id_proteins_G0-to-S_cell_cycle	4	0.814664	0.0018711	NM_001259, NM_002167, NM_181353, NM_002166	23	5	358	12.4522	0.0475275	0.0475275	1.52415
UP_SEQ_FEATURE	domain:ARID	4	0.814664	0.00605562	NM_016374, NM_004973, NM_017519, NM_006465	491	15	19113	10.3804	0.999895	0.505918	9.60626
INTERPRO	IPR001606:AT-rich interaction region	4	0.814664	0.00716664	NM_016374, NM_004973, NM_017519, NM_006465	455	15	16659	9.76352	0.997518	0.486497	10.5068
UP_SEQ_FEATURE	glycosylation site:O-linked (GlcNAc)	4	0.814664	0.00871299	NM_004504, NM_138473, NM_005382, NM_000125	491	17	19113	9.15922	0.999998	0.61064	13.5418
BIOCARTA	h_Lis1Pathway:Lissencephaly gene (LIS1) in neuronal migration and development	4	0.814664	0.0112292	NM_002956, NM_001895, NM_000555, NM_003885	73	10	1437	7.87397	0.850008	0.850008	12.846
UP_SEQ_FEATURE	repeat:FG-GAP 6	4	0.814664	0.0119547	NM_002210, NM_001004439, NM_002207, NM_002205	491	19	19113	8.19509	1	0.615255	18.1247
UP_SEQ_FEATURE	repeat:FG-GAP 4	4	0.814664	0.0119547	NM_002210, NM_001004439, NM_002207, NM_002205	491	19	19113	8.19509	1	0.615255	18.1247
UP_SEQ_FEATURE	repeat:FG-GAP 7	4	0.814664	0.0119547	NM_002210, NM_001004439, NM_002207, NM_002205	491	19	19113	8.19509	1	0.615255	18.1247
UP_SEQ_FEATURE	repeat:FG-GAP 1	4	0.814664	0.0119547	NM_002210, NM_001004439, NM_002207, NM_002205	491	19	19113	8.19509	1	0.615255	18.1247
UP_SEQ_FEATURE	repeat:FG-GAP 5	4	0.814664	0.0119547	NM_002210, NM_001004439, NM_002207, NM_002205	491	19	19113	8.19509	1	0.615255	18.1247
UP_SEQ_FEATURE	repeat:FG-GAP 3	4	0.814664	0.0119547	NM_002210, NM_001004439, NM_002207, NM_002205	491	19	19113	8.19509	1	0.615255	18.1247
UP_SEQ_FEATURE	repeat:FG-GAP 2	4	0.814664	0.0119547	NM_002210, NM_001004439, NM_002207, NM_002205	491	19	19113	8.19509	1	0.615255	18.1247
INTERPRO	IPR018184:Integrin alpha chain, C-terminal cytoplasmic region, conserved site	4	0.814664	0.0120989	NM_002210, NM_001004439, NM_002207, NM_002205	455	18	16659	8.13626	0.999961	0.542018	17.128
INTERPRO	IPR013649:Integrin alpha-2	4	0.814664	0.0120989	NM_002210, NM_001004439, NM_002207, NM_002205	455	18	16659	8.13626	0.999961	0.542018	17.128
INTERPRO	IPR000413:Integrin alpha chain	4	0.814664	0.0120989	NM_002210, NM_001004439, NM_002207, NM_002205	455	18	16659	8.13626	0.999961	0.542018	17.128
SMART	SM00501:BRIGHT	4	0.814664	0.0131057	NM_016374, NM_004973, NM_017519, NM_006465	310	15	9079	7.80989	0.931302	0.590443	15.2746
GOTERM_BP_FAT	GO:0010464~regulation of mesenchymal cell proliferation	4	0.814664	0.0133941	NM_005544, NM_001025367, NM_030751, NM_003376, NM_014491	384	18	13528	7.8287	1	0.21182	21.0682
GOTERM_BP_FAT	GO:0002763~positive regulation of myeloid leukocyte differentiation	4	0.814664	0.0133941	NM_000757, NM_172212, NM_000899, NM_002166, NM_001001890	384	18	13528	7.8287	1	0.21182	21.0682
SP_PIR_KEYWORDS	methylated amino acid	4	0.814664	0.013568	NM_003538, NM_005324, NM_001743, NM_002024	491	20	19235	7.83503	0.99534	0.150145	17.3085
INTERPRO	IPR013519:Integrin alpha beta-propellor	4	0.814664	0.0140817	NM_002210, NM_001004439, NM_002207, NM_002205	455	19	16659	7.70804	0.999993	0.545477	19.6583
INTERPRO	IPR000324:Vitamin D receptor	4	0.814664	0.0140817	NM_000901, NM_003822, NM_000125, NM_033013	455	19	16659	7.70804	0.999993	0.545477	19.6583
GOTERM_BP_FAT	GO:0021545~cranial nerve development	4	0.814664	0.0155776	NM_030661, NM_001982, NM_017780, NM_005631	384	19	13528	7.41667	1	0.226057	24.0775
GOTERM_BP_FAT	GO:0006805~xenobiotic metabolic process	4	0.814664	0.0179492	NM_001076, NM_000499, NM_053039, NM_033013	384	20	13528	7.04583	1	0.254437	27.2235
UP_SEQ_FEATURE	region of interest:Hinge	4	0.814664	0.0179537	NM_000901, NM_000176, NM_000125, NM_033013	491	22	19113	7.07758	1	0.711382	26.0097
KEGG_PATHWAY	hsa00040:Pentose and glucuronate interconversions	4	0.814664	0.0185176	NM_001077, NM_001076, NM_001001521, NM_053039	164	18	5085	6.89024	0.905116	0.691967	19.4633
GOTERM_BP_FAT	GO:0043255~regulation of carbohydrate biosynthetic process	4	0.814664	0.0205102	NM_004958, NM_000176, NM_005544, NM_006628	384	21	13528	6.71032	1	0.271352	30.4824
GOTERM_BP_FAT	GO:0048286~lung alveolus development	4	0.814664	0.0232612	NM_002372, NM_001204, NM_001025367, NM_003376, NM_014491	384	22	13528	6.4053	1	0.282421	33.8295
INTERPRO	IPR013517:FG-GAP	4	0.814664	0.0237566	NM_002210, NM_001004439, NM_002207, NM_002205	455	23	16659	6.36751	1	0.671759	31.0014
SMART	SM00191:Int_alpha	4	0.814664	0.0252534	NM_002210, NM_001004439, NM_002207, NM_002205	310	19	9079	6.1657	0.994441	0.645999	27.4846
GOTERM_BP_FAT	GO:0009410~response to xenobiotic stimulus	4	0.814664	0.0262021	NM_001076, NM_000499, NM_053039, NM_033013	384	23	13528	6.12681	1	0.29915	37.2394
INTERPRO	IPR013129:Transcription factor jumonji	4	0.814664	0.0266144	NM_004973, NM_004241, NM_012308, NM_018433	455	24	16659	6.1022	1	0.693966	34.0538
GOTERM_BP_FAT	GO:0021675~nerve development	4	0.814664	0.0326514	NM_030661, NM_001982, NM_017780, NM_005631	384	25	13528	5.63667	1	0.337686	44.1458
GOTERM_BP_FAT	GO:0019827~stem cell maintenance	4	0.814664	0.0326514	NM_030621, NM_024674, NM_005450, NM_004235	384	25	13528	5.63667	1	0.337686	44.1458
UP_SEQ_FEATURE	domain:LisH	4	0.814664	0.0341295	NM_022780, NM_014969, NM_020854, NM_000430	491	28	19113	5.56095	1	0.887338	43.8641
GOTERM_BP_FAT	GO:0048864~stem cell development	4	0.814664	0.0361573	NM_030621, NM_024674, NM_005450, NM_004235	384	26	13528	5.41987	1	0.356608	47.5929
GOTERM_CC_FAT	GO:0008305~integrin complex	4	0.814664	0.0391331	NM_002210, NM_001004439, NM_002207, NM_002205	335	29	12782	5.26279	1	0.280751	42.5543
INTERPRO	IPR006594:LisH dimerisation motif	4	0.814664	0.0397875	NM_022780, NM_014969, NM_020854, NM_000430	455	28	16659	5.23046	1	0.800597	46.561
UP_SEQ_FEATURE	repeat:HEAT 6	4	0.814664	0.0407496	NM_004958, NM_003972, NM_015091, NM_018448	491	30	19113	5.19022	1	0.893766	49.9301
UP_SEQ_FEATURE	domain:JmjC	4	0.814664	0.0407496	NM_004973, NM_004241, NM_012308, NM_018433	491	30	19113	5.19022	1	0.893766	49.9301
OMIM_DISEASE	Conduct disorder and ADHD: Evaluation of conduct problems as a categorical and quantitative trait in the international multicentre ADHD genetics study	4	0.814664	0.0412801	NM_152556, NM_014761, NM_003406, NM_145893	93	31	3671	5.09331	0.999731	0.999731	40.9151
SP_PIR_KEYWORDS	Chromosome partition	4	0.814664	0.0435921	NM_014397, NM_006265, NM_005862, NM_194261	491	31	19235	5.05486	1	0.31112	46.2098
SP_PIR_KEYWORDS	cell cycle control	4	0.814664	0.0435921	NM_001259, NM_201567, NM_003390, NM_004060	491	31	19235	5.05486	1	0.31112	46.2098
GOTERM_BP_FAT	GO:0032319~regulation of Rho GTPase activity	4	0.814664	0.0437228	NM_004958, NM_000430, NM_006788, NM_000368	384	28	13528	5.03274	1	0.396446	54.3601
GOTERM_BP_FAT	GO:0046320~regulation of fatty acid oxidation	4	0.814664	0.0437228	NM_004958, NM_006251, NM_005544, NM_001995	384	28	13528	5.03274	1	0.396446	54.3601
INTERPRO	IPR003347:Transcription factor jumonji/aspartyl beta-hydroxylase	4	0.814664	0.0514512	NM_004973, NM_004241, NM_012308, NM_018433	455	31	16659	4.72428	1	0.840477	55.7473
UP_SEQ_FEATURE	metal ion-binding site:Manganese	4	0.814664	0.0517938	NM_152624, NM_003779, NM_002710, NM_004776	491	33	19113	4.71839	1	0.924892	58.6997
UP_SEQ_FEATURE	repeat:HEAT 5	4	0.814664	0.0598748	NM_004958, NM_003972, NM_015091, NM_018448	491	35	19113	4.44876	1	0.93019	64.1782
GOTERM_BP_FAT	GO:0060021~palate development	4	0.814664	0.0609963	NM_003901, NM_017780, NM_005924, NM_001001974	384	32	13528	4.40365	1	0.477561	66.8524
GOTERM_BP_FAT	GO:0048863~stem cell differentiation	4	0.814664	0.0609963	NM_030621, NM_024674, NM_005450, NM_004235	384	32	13528	4.40365	1	0.477561	66.8524
UP_SEQ_FEATURE	domain:CUB 2	4	0.814664	0.0641234	NM_021978, NM_033225, NM_003873, NM_003872	491	36	19113	4.32519	1	0.928043	66.7769
UP_SEQ_FEATURE	domain:CUB 1	4	0.814664	0.0641234	NM_021978, NM_033225, NM_003873, NM_003872	491	36	19113	4.32519	1	0.928043	66.7769
GOTERM_BP_FAT	GO:0045639~positive regulation of myeloid cell differentiation	4	0.814664	0.0657426	NM_000757, NM_172212, NM_000899, NM_002166, NM_001001890	384	33	13528	4.2702	1	0.495286	69.6723
GOTERM_BP_FAT	GO:0021987~cerebral cortex development	4	0.814664	0.0657426	NM_006997, NM_005045, NM_000430, NM_000368	384	33	13528	4.2702	1	0.495286	69.6723
SMART	SM00667:LisH	4	0.814664	0.0683547	NM_022780, NM_014969, NM_020854, NM_000430	310	28	9079	4.18387	0.999999	0.762433	58.9183
OMIM_DISEASE	Genome-wide association analysis of susceptibility and clinical phenotype in multiple sclerosis	4	0.814664	0.0684325	NM_004973, NM_182511, NM_005045, NM_033225	93	38	3671	4.15507	0.999999	0.999004	58.7206
GOTERM_BP_FAT	GO:0000956~nuclear-transcribed mRNA catabolic process	4	0.814664	0.0757232	NM_152624, NM_175854, NM_012199, NM_005105	384	35	13528	4.02619	1	0.525089	74.881
GOTERM_BP_FAT	GO:0010906~regulation of glucose metabolic process	4	0.814664	0.0757232	NM_004958, NM_000176, NM_005544, NM_006628	384	35	13528	4.02619	1	0.525089	74.881
GOTERM_BP_FAT	GO:0048145~regulation of fibroblast proliferation	4	0.814664	0.0757232	NM_015358, NM_001259, NM_001432, NM_005180	384	35	13528	4.02619	1	0.525089	74.881
GOTERM_BP_FAT	GO:0031016~pancreas development	4	0.814664	0.0757232	NM_002500, NM_000922, NM_203339, NM_003107	384	35	13528	4.02619	1	0.525089	74.881
GOTERM_MF_FAT	GO:0031625~ubiquitin protein ligase binding	4	0.814664	0.0801359	NM_005904, NM_004448, NM_016231, NM_003478	367	36	12983	3.93067	1	0.660629	71.0463
GOTERM_BP_FAT	GO:0030521~androgen receptor signaling pathway	4	0.814664	0.0809493	NM_002938, NM_004229, NM_020182, NM_018433	384	36	13528	3.91435	1	0.545636	77.2597
GOTERM_CC_FAT	GO:0016529~sarcoplasmic reticulum	4	0.814664	0.0810996	NM_020655, NM_020475, NM_002222, NM_001219	335	39	12782	3.91336	1	0.443452	69.1015
SMART	SM00558:JmjC	4	0.814664	0.0871653	NM_004973, NM_004241, NM_012308, NM_018433	310	31	9079	3.77898	1	0.814196	68.2059
GOTERM_CC_FAT	GO:0016528~sarcoplasm	4	0.814664	0.0911373	NM_020655, NM_020475, NM_002222, NM_001219	335	41	12782	3.72246	1	0.466575	73.4724
GOTERM_CC_FAT	GO:0000792~heterochromatin	4	0.814664	0.0911373	NM_175850, NM_005324, NM_000489, NM_004992, NM_175849	335	41	12782	3.72246	1	0.466575	73.4724
GOTERM_BP_FAT	GO:0010675~regulation of cellular carbohydrate metabolic process	4	0.814664	0.0918518	NM_004958, NM_000176, NM_005544, NM_006628	384	38	13528	3.70833	1	0.576801	81.5556
GOTERM_MF_FAT	GO:0019903~protein phosphatase binding	4	0.814664	0.0965646	NM_005228, NM_004448, NM_001795, NM_005822	367	39	12983	3.62831	1	0.716703	77.8401
UP_SEQ_FEATURE	repeat:HEAT 4	4	0.814664	0.0974765	NM_004958, NM_003972, NM_015091, NM_018448	491	43	19113	3.62109	1	0.970322	81.8285
GOTERM_BP_FAT	GO:0006109~regulation of carbohydrate metabolic process	4	0.814664	0.0975193	NM_004958, NM_000176, NM_005544, NM_006628	384	39	13528	3.61325	1	0.591661	83.4741
INTERPRO	IPR016245:Tyrosine protein kinase, receptor-type, EGF/ERB/XmrK	3	0.610998	0.00428741	NM_005228, NM_004448, NM_001982	455	4	16659	27.4599	0.972218	0.400651	6.41629
PIR_SUPERFAMILY	PIRSF000619:TyrPK_EGF-R	3	0.610998	0.00454971	NM_005228, NM_004448, NM_001982	209	4	7396	26.5407	0.674301	0.674301	5.73777
PIR_SUPERFAMILY	PIRSF037570:transcription factor, Sp1/Sp2/Sp3/Sp4 types	3	0.610998	0.00454971	NM_003111, NM_003112, NM_138473	209	4	7396	26.5407	0.674301	0.674301	5.73777
UP_SEQ_FEATURE	region of interest:Steroid-binding	3	0.610998	0.00918819	NM_000901, NM_000176, NM_000125	491	6	19113	19.4633	0.999999	0.559285	14.2284
GOTERM_CC_FAT	GO:0005883~neurofilament	3	0.610998	0.00952506	NM_021076, NM_004745, NM_005382	335	6	12782	19.0776	0.975606	0.155316	12.4448
INTERPRO	IPR000494:EGF receptor, L domain	3	0.610998	0.0142115	NM_005228, NM_004448, NM_001982	455	7	16659	15.6914	0.999993	0.525783	19.8214
INTERPRO	IPR006211:Furin-like cysteine rich region	3	0.610998	0.0142115	NM_005228, NM_004448, NM_001982	455	7	16659	15.6914	0.999993	0.525783	19.8214
GOTERM_BP_FAT	GO:0014065~phosphoinositide 3-kinase cascade	3	0.610998	0.0152783	NM_005544, NM_004448, NM_001982	384	7	13528	15.0982	1	0.223555	23.6716
UP_SEQ_FEATURE	repeat:Filamin	3	0.610998	0.0165778	NM_006458, NM_015271, NM_015057	491	8	19113	14.5975	1	0.699173	24.267
GOTERM_BP_FAT	GO:0048596~embryonic camera-type eye morphogenesis	3	0.610998	0.0199931	NM_003111, NM_030751, NM_138473	384	8	13528	13.2109	1	0.269883	29.8357
BIOCARTA	h_ErbB3Pathway:Neuroregulin receptor degredation protein-1 Controls ErbB3 receptor recycling	3	0.610998	0.0224423	NM_005228, NM_001982, NM_003338	73	5	1437	11.811	0.977924	0.719473	24.1459
PIR_SUPERFAMILY	PIRSF005666:integrin alpha, VLA protein type	3	0.610998	0.0248771	NM_002210, NM_002207, NM_002205	209	9	7396	11.7959	0.997965	0.954887	27.8508
GOTERM_BP_FAT	GO:0031076~embryonic camera-type eye development	3	0.610998	0.0252295	NM_003111, NM_030751, NM_138473	384	9	13528	11.7431	1	0.293874	36.1305
GOTERM_BP_FAT	GO:0001954~positive regulation of cell-matrix adhesion	3	0.610998	0.0252295	NM_001259, NM_000757, NM_172212, NM_000368	384	9	13528	11.7431	1	0.293874	36.1305
SP_PIR_KEYWORDS	lissencephaly	3	0.610998	0.0254524	NM_005045, NM_000555, NM_000430	491	10	19235	11.7525	0.99996	0.23955	30.1404
GOTERM_CC_FAT	GO:0060053~neurofilament cytoskeleton	3	0.610998	0.0266688	NM_021076, NM_004745, NM_005382	335	10	12782	11.4466	0.999972	0.216439	31.2956
GOTERM_MF_FAT	GO:0015924~mannosyl-oligosaccharide mannosidase activity	3	0.610998	0.0307078	NM_002372, NM_005907, NM_025191	367	10	12983	10.6128	1	0.434282	37.0487
GOTERM_BP_FAT	GO:0045109~intermediate filament organization	3	0.610998	0.0309545	NM_021076, NM_004504, NM_005382	384	10	13528	10.5687	1	0.328718	42.4016
GOTERM_BP_FAT	GO:0007413~axonal fasciculation	3	0.610998	0.0309545	NM_175607, NM_003873, NM_003885	384	10	13528	10.5687	1	0.328718	42.4016
INTERPRO	IPR017868:Filamin/ABP280 repeat-like	3	0.610998	0.0346373	NM_006458, NM_015271, NM_015057	455	11	16659	9.98541	1	0.770071	41.9618
UP_SEQ_FEATURE	repeat:NHL 5	3	0.610998	0.0365235	NM_006458, NM_001122679, NM_015271	491	12	19113	9.73167	1	0.89416	46.1333
GOTERM_BP_FAT	GO:0060324~face development	3	0.610998	0.0371363	NM_003901, NM_017780, NM_001001974	384	11	13528	9.60795	1	0.361517	48.519
GOTERM_BP_FAT	GO:0007379~segment specification	3	0.610998	0.0371363	NM_005180, NM_005924, NM_005461	384	11	13528	9.60795	1	0.361517	48.519
GOTERM_BP_FAT	GO:0043586~tongue development	3	0.610998	0.0371363	NM_005228, NM_004448, NM_001982	384	11	13528	9.60795	1	0.361517	48.519
UP_SEQ_FEATURE	repeat:NHL 1	3	0.610998	0.0424452	NM_006458, NM_001122679, NM_015271	491	13	19113	8.98308	1	0.895321	51.3816
UP_SEQ_FEATURE	repeat:NHL 2	3	0.610998	0.0424452	NM_006458, NM_001122679, NM_015271	491	13	19113	8.98308	1	0.895321	51.3816
UP_SEQ_FEATURE	repeat:NHL 4	3	0.610998	0.0424452	NM_006458, NM_001122679, NM_015271	491	13	19113	8.98308	1	0.895321	51.3816
UP_SEQ_FEATURE	repeat:NHL 3	3	0.610998	0.0424452	NM_006458, NM_001122679, NM_015271	491	13	19113	8.98308	1	0.895321	51.3816
GOTERM_MF_FAT	GO:0045309~protein phosphorylated amino acid binding	3	0.610998	0.0434031	NM_006154, NM_003404, NM_002086	367	12	12983	8.84401	1	0.515748	48.2343
GOTERM_BP_FAT	GO:0021952~central nervous system projection neuron axonogenesis	3	0.610998	0.0437446	NM_000555, NM_000430, NM_015057	384	12	13528	8.80729	1	0.395161	54.3783
GOTERM_BP_FAT	GO:0014068~positive regulation of phosphoinositide 3-kinase cascade	3	0.610998	0.0437446	NM_006154, NM_004448, NM_001982	384	12	13528	8.80729	1	0.395161	54.3783
GOTERM_BP_FAT	GO:0007616~long-term memory	3	0.610998	0.0437446	NM_021116, NM_003182, NM_003081	384	12	13528	8.80729	1	0.395161	54.3783
GOTERM_BP_FAT	GO:0051496~positive regulation of stress fiber formation	3	0.610998	0.0437446	NM_004958, NM_133265, NM_003182	384	12	13528	8.80729	1	0.395161	54.3783
GOTERM_BP_FAT	GO:0048048~embryonic eye morphogenesis	3	0.610998	0.0437446	NM_003111, NM_030751, NM_138473	384	12	13528	8.80729	1	0.395161	54.3783
GOTERM_BP_FAT	GO:0021511~spinal cord patterning	3	0.610998	0.0437446	NM_016277, NM_005045, NM_005631	384	12	13528	8.80729	1	0.395161	54.3783
BIOCARTA	h_melanocytepathway:Melanocyte Development and Pigmentation Pathway	3	0.610998	0.0441521	NM_000248, NM_000899, NM_004379	73	7	1437	8.4364	0.999493	0.849918	42.2935
BIOCARTA	h_tertpathway:Overview of telomerase protein component gene hTert Transcriptional Regulation	3	0.610998	0.0441521	NM_002382, NM_003111, NM_138473	73	7	1437	8.4364	0.999493	0.849918	42.2935
INTERPRO	IPR002213:UDP-glucuronosyl/UDP-glucosyltransferase	3	0.610998	0.0473989	NM_001077, NM_001076, NM_053039	455	13	16659	8.4492	1	0.841314	52.7377
INTERPRO	IPR013513:Integrin alpha chain, C-terminal, cytoplasmic region	3	0.610998	0.0473989	NM_002210, NM_002207, NM_002205	455	13	16659	8.4492	1	0.841314	52.7377
COG_ONTOLOGY	Cell envelope biogenesis, outer membrane	3	0.610998	0.0487505	NM_001122679, NM_001004067, NM_005382	40	18	1950	8.125	0.55052	0.55052	29.8769
PIR_SUPERFAMILY	PIRSF005678:glucuronosyltransferase	3	0.610998	0.0500801	NM_001077, NM_001076, NM_053039	209	13	7396	8.16636	0.999997	0.985198	48.6112
GOTERM_BP_FAT	GO:0014066~regulation of phosphoinositide 3-kinase cascade	3	0.610998	0.0507504	NM_006154, NM_004448, NM_001982	384	13	13528	8.12981	1	0.428263	59.9002
INTERPRO	IPR001258:NHL repeat	3	0.610998	0.0543236	NM_006458, NM_001122679, NM_015271	455	14	16659	7.84568	1	0.833316	57.771
SP_PIR_KEYWORDS	steroid-binding	3	0.610998	0.0546338	NM_000901, NM_000176, NM_000125	491	15	19235	7.83503	1	0.33561	54.234
UP_SEQ_FEATURE	short sequence motif:GFFKR motif	3	0.610998	0.0552566	NM_002210, NM_002207, NM_002205	491	15	19113	7.78534	1	0.919764	61.1372
GOTERM_MF_FAT	GO:0005154~epidermal growth factor receptor binding	3	0.610998	0.0576817	NM_001432, NM_002086, NM_003236	367	14	12983	7.58058	1	0.584574	58.5882
GOTERM_BP_FAT	GO:0060322~head development	3	0.610998	0.0581261	NM_003901, NM_017780, NM_001001974	384	14	13528	7.54911	1	0.463752	65.0292
GOTERM_BP_FAT	GO:0032233~positive regulation of actin filament bundle formation	3	0.610998	0.0581261	NM_004958, NM_133265, NM_003182	384	14	13528	7.54911	1	0.463752	65.0292
SP_PIR_KEYWORDS	spinocerebellar ataxia	3	0.610998	0.061412	NM_000332, NM_002222, NM_013236	491	16	19235	7.34534	1	0.354015	58.5938
INTERPRO	IPR017855:SMAD domain-like	3	0.610998	0.0615786	NM_002460, NM_005904, NM_001001419	455	15	16659	7.32264	1	0.849391	62.5035
GOTERM_MF_FAT	GO:0015923~mannosidase activity	3	0.610998	0.0653471	NM_002372, NM_005907, NM_025191	367	15	12983	7.0752	1	0.614726	63.3151
GOTERM_BP_FAT	GO:0021955~central nervous system neuron axonogenesis	3	0.610998	0.0658453	NM_000555, NM_000430, NM_015057	384	15	13528	7.04583	1	0.49439	69.7307
GOTERM_BP_FAT	GO:0045739~positive regulation of DNA repair	3	0.610998	0.0658453	NM_000503, NM_001806, NM_003348	384	15	13528	7.04583	1	0.49439	69.7307
GOTERM_BP_FAT	GO:0022612~gland morphogenesis	3	0.610998	0.0738826	NM_005228, NM_004448, NM_001982	384	16	13528	6.60547	1	0.520283	73.9888
GOTERM_BP_FAT	GO:0043535~regulation of blood vessel endothelial cell migration	3	0.610998	0.0738826	NM_133265, NM_001025367, NM_003376, NM_019074	384	16	13528	6.60547	1	0.520283	73.9888
GOTERM_BP_FAT	GO:0002053~positive regulation of mesenchymal cell proliferation	3	0.610998	0.082214	NM_005544, NM_001025367, NM_003376, NM_014491	384	17	13528	6.21691	1	0.548638	77.8025
GOTERM_BP_FAT	GO:0032320~positive regulation of Ras GTPase activity	3	0.610998	0.082214	NM_001400, NM_006788, NM_000368	384	17	13528	6.21691	1	0.548638	77.8025
GOTERM_BP_FAT	GO:0031018~endocrine pancreas development	3	0.610998	0.082214	NM_002500, NM_000922, NM_203339	384	17	13528	6.21691	1	0.548638	77.8025
GOTERM_BP_FAT	GO:0035195~gene silencing by miRNA	3	0.610998	0.082214	NM_030621, NM_024674, NM_012199	384	17	13528	6.21691	1	0.548638	77.8025
GOTERM_BP_FAT	GO:0051057~positive regulation of small GTPase mediated signal transduction	3	0.610998	0.082214	NM_000757, NM_172212, NM_005045, NM_004448	384	17	13528	6.21691	1	0.548638	77.8025
INTERPRO	IPR006212:Furin-like repeat	3	0.610998	0.0850988	NM_005228, NM_004448, NM_001982	455	18	16659	6.1022	1	0.887142	74.6574
BIOCARTA	h_calcineurinPathway:Effects of calcineurin in Keratinocyte Differentiation	3	0.610998	0.0858744	NM_003111, NM_002356, NM_138473	73	10	1437	5.90548	1	0.951045	66.4858
INTERPRO	IPR004182:GRAM	3	0.610998	0.0934538	NM_181782, NM_023927, NM_030962	455	19	16659	5.78103	1	0.90347	78.0033
GOTERM_BP_FAT	GO:0048008~platelet-derived growth factor receptor signaling pathway	3	0.610998	0.0996681	NM_003901, NM_001025367, NM_003376, NM_001001974	384	19	13528	5.5625	1	0.597396	84.151
INTERPRO	IPR003652:Ataxin, AXH region	2	0.407332	0.053764	NM_000332, NM_012257	455	2	16659	36.6132	1	0.84175	57.3836
INTERPRO	IPR014648:Neuropilin	2	0.407332	0.053764	NM_003873, NM_003872	455	2	16659	36.6132	1	0.84175	57.3836
PIR_SUPERFAMILY	PIRSF036960:Neuropilin	2	0.407332	0.0554594	NM_003873, NM_003872	209	2	7396	35.3876	0.999999	0.970073	52.2571
PIR_SUPERFAMILY	PIRSF037280:tripartite motif protein 2	2	0.407332	0.0554594	NM_006458, NM_015271	209	2	7396	35.3876	0.999999	0.970073	52.2571
PIR_SUPERFAMILY	PIRSF038094:transmembrane prostate androgen-induced protein	2	0.407332	0.0554594	NM_001003674, NM_020182	209	2	7396	35.3876	0.999999	0.970073	52.2571
GOTERM_MF_FAT	GO:0005006~epidermal growth factor receptor activity	2	0.407332	0.0555888	NM_005228, NM_004448	367	2	12983	35.376	1	0.588494	57.2022
SMART	SM00536:AXH	2	0.407332	0.0669144	NM_000332, NM_012257	310	2	9079	29.2871	0.999999	0.790318	58.1131
SP_PIR_KEYWORDS	acetyllysine	2	0.407332	0.0744967	NM_003538, NM_005324	491	3	19235	26.1168	1	0.402905	65.9401
UP_SEQ_FEATURE	domain:DUSP 1	2	0.407332	0.0749599	NM_015017, NM_032236	491	3	19113	25.9511	1	0.950946	72.626
UP_SEQ_FEATURE	domain:DUSP 2	2	0.407332	0.0749599	NM_015017, NM_032236	491	3	19113	25.9511	1	0.950946	72.626
UP_SEQ_FEATURE	domain:AXH	2	0.407332	0.0749599	NM_000332, NM_012257	491	3	19113	25.9511	1	0.950946	72.626
INTERPRO	IPR013723:Ataxin-1 and HBP1 module (AXH)	2	0.407332	0.0795544	NM_000332, NM_012257	455	3	16659	24.4088	1	0.876935	72.1805
PIR_SUPERFAMILY	PIRSF000619:tyrosine-protein kinase, EGF receptor type	2	0.407332	0.0820302	NM_005228, NM_004448	209	3	7396	23.5917	1	0.985169	67.0139
GOTERM_MF_FAT	GO:0042156~zinc-mediated transcriptional activator activity	2	0.407332	0.0822165	NM_005955, NM_002938	367	3	12983	23.584	1	0.662876	72.003
GOTERM_BP_FAT	GO:0030219~megakaryocyte differentiation	2	0.407332	0.0825589	NM_003111, NM_138473	384	3	13528	23.4861	1	0.548814	77.9485
UP_SEQ_FEATURE	zinc finger region:C6-type	2	0.407332	0.0986789	NM_004241, NM_018433	491	4	19113	19.4633	1	0.969313	82.2268

## Sheet: AE>NP
Functional Annotation Chart
miRNAs in Arresting gd20 Endometrium > Non-Pregnant Endometrium
Targets in Arresting gd20 Endometrium < Non-Pregnant Endometrium
	Target Gene Functions
Category	Term	Count	%	PValue	Genes	List Total	Pop Hits	Pop Total	Fold Enrichment	Bonferroni	Benjamini	FDR
SP_PIR_KEYWORDS	phosphoprotein	367	55.1051	1.51002e-20	NM_173607, NM_017519, NM_000368, NM_001042537, NM_001001974, NM_016548, NM_004904, NM_001042549, NM_078469, NM_032837, NM_016553, NM_004232, NM_000248, NM_001905, NM_139207, NM_030885, NM_001007156, NM_004229, NM_002267, NM_017548, NM_004241, NM_001204, NM_001400, NM_017553, NM_032857, NM_030791, NM_002480, NM_004235, NM_020824, NM_005862, NM_007007, NM_001219, NM_016388, NM_000125, NM_005382, NM…	666	7263	19235	1.45938	6.65919e-18	6.65919e-18	2.13608e-17
SP_PIR_KEYWORDS	alternative splicing	323	48.4985	2.63646e-07	NM_173607, NM_000503, NM_001003652, NM_017519, NM_199332, NM_001025595, NM_017656, NM_001025593, NM_182314, NM_014154, NM_147156, NM_057175, NM_152383, NM_152787, NM_014552, NM_032440, NM_004904, NM_194282, NM_016544, NM_032444, NM_053002, NM_001002814, NM_153261, NM_003236, NM_018263, NM_199324, NM_203459, NM_006729, NM_000899, NM_078469, NM_022736, NM_001002909, NM_022832, NM_003144, NM_021076,…	666	7488	19235	1.24582	0.000116261	2.90666e-05	0.000372954
UP_SEQ_FEATURE	splice variant	323	48.4985	3.40331e-07	NM_173607, NM_000503, NM_001003652, NM_017519, NM_199332, NM_001025595, NM_017656, NM_001025593, NM_182314, NM_014154, NM_147156, NM_057175, NM_152383, NM_152787, NM_014552, NM_016548, NM_032440, NM_004904, NM_194282, NM_016544, NM_032444, NM_053002, NM_001002814, NM_153261, NM_003236, NM_018263, NM_199324, NM_203459, NM_006729, NM_000899, NM_078469, NM_022736, NM_001002909, NM_022832, NM_003144,…	666	7458	19113	1.2429	0.000654923	0.000327515	0.000582525
SP_PIR_KEYWORDS	membrane	236	35.4354	0.0629219	NM_182527, NM_000264, NM_199332, NM_032312, NM_002099, NM_001004439, NM_173039, NM_000368, NM_182314, NM_001042537, NM_147156, NM_032256, NM_001001974, NM_005602, NM_016548, NM_006731, NM_182511, NM_003139, NM_130841, NM_153261, NM_001002814, NM_003236, NM_016277, NM_000899, NM_021072, NM_015008, NM_022736, NM_003144, NM_001003674, NM_003129, NM_198549, NM_018375, NM_001079802, NM_001001433, NM_0…	666	6256	19235	1.08952	1	0.400576	60.1214
SP_PIR_KEYWORDS	nucleus	206	30.9309	1.22656e-07	NM_000503, NM_002198, NM_001003652, NM_017519, NM_017656, NM_003538, NM_057175, NM_022728, NM_006734, NM_001001974, NM_014552, NM_032440, NM_004904, NM_194282, NM_032444, NM_053002, NM_018263, NM_001012756, NM_001042549, NM_078469, NM_016553, NM_004234, NM_024322, NM_006997, NM_000248, NM_022459, NM_032430, NM_001806, NM_139207, NM_019102, NM_004229, NM_032900, NM_032236, NM_175849, NM_005461, NM…	666	4283	19235	1.38911	5.40897e-05	1.80302e-05	0.000173509
GOTERM_CC_FAT	GO:0031224~intrinsic to membrane	205	30.7808	0.0883416	NM_182527, NM_000264, NM_032312, NM_002099, NM_001004439, NM_173039, NM_001042537, NM_147156, NM_032256, NM_005602, NM_016548, NM_006731, NM_182511, NM_003139, NM_130841, NM_153261, NM_003236, NM_000899, NM_016553, NM_021072, NM_015008, NM_022736, NM_003144, NM_001003674, NM_003129, NM_198549, NM_001079802, NM_018375, NM_001001433, NM_005779, NM_005776, NM_002998, NM_001007156, NM_003654, NM_1533…	443	5485	12782	1.07838	1	0.532272	72.7131
GOTERM_CC_FAT	GO:0016021~integral to membrane	200	30.03	0.0663458	NM_182527, NM_000264, NM_032312, NM_002099, NM_001004439, NM_173039, NM_001042537, NM_147156, NM_032256, NM_005602, NM_016548, NM_006731, NM_182511, NM_003139, NM_130841, NM_153261, NM_003236, NM_000899, NM_016553, NM_021072, NM_015008, NM_022736, NM_003144, NM_001003674, NM_003129, NM_198549, NM_001079802, NM_018375, NM_001001433, NM_005779, NM_005776, NM_002998, NM_001007156, NM_003654, NM_1533…	443	5297	12782	1.08942	1	0.457735	61.8631
GOTERM_MF_FAT	GO:0043167~ion binding	172	25.8258	0.093144	NM_000901, NM_000503, NM_182527, NM_006526, NM_139177, NM_005813, NM_002203, NM_013386, NM_001004439, NM_013381, NM_002207, NM_017656, NM_182314, NM_002205, NM_001042537, NM_002703, NM_207517, NM_002210, NM_148170, NM_001263, NM_006734, NM_004776, NM_002314, NM_152787, NM_000176, NM_007249, NM_004904, NM_182899, NM_020453, NM_182898, NM_002912, NM_006277, NM_005400, NM_207297, NM_152437, NM_01908…	482	4241	12983	1.09242	1	0.732358	77.2862
GOTERM_MF_FAT	GO:0046872~metal ion binding	170	25.5255	0.0666978	NM_000901, NM_000503, NM_182527, NM_006526, NM_139177, NM_005813, NM_002203, NM_013386, NM_001004439, NM_013381, NM_002207, NM_017656, NM_182314, NM_002205, NM_001042537, NM_002703, NM_207517, NM_002210, NM_001263, NM_006734, NM_004776, NM_002314, NM_152787, NM_000176, NM_007249, NM_004904, NM_182899, NM_020453, NM_182898, NM_002912, NM_006277, NM_005400, NM_207297, NM_152437, NM_019083, NM_01826…	482	4140	12983	1.10605	1	0.689207	64.8808
GOTERM_MF_FAT	GO:0043169~cation binding	170	25.5255	0.0876015	NM_000901, NM_000503, NM_182527, NM_006526, NM_139177, NM_005813, NM_002203, NM_013386, NM_001004439, NM_013381, NM_002207, NM_017656, NM_182314, NM_002205, NM_001042537, NM_002703, NM_207517, NM_002210, NM_001263, NM_006734, NM_004776, NM_002314, NM_152787, NM_000176, NM_007249, NM_004904, NM_182899, NM_020453, NM_182898, NM_002912, NM_006277, NM_005400, NM_207297, NM_152437, NM_019083, NM_01826…	482	4179	12983	1.09573	1	0.72982	75.0881
[truncated: 653 more rows]

## Sheet: HE>HT
Functional Annotation Chart
miRNAs in Healthy gd20 Endometrium > Healthy gd20 Trophoblast
Targets in Healthy gd20 Endometrium < Healthy gd20 Trophoblast
	Target Gene Functions
Category	Term	Count	%	PValue	Genes	List Total	Pop Hits	Pop Total	Fold Enrichment	Bonferroni	Benjamini	FDR
[truncated: 920 more rows]

## Sheet: HT>HE
Functional Annotation Chart
miRNAs in Healthy gd20 Trophoblast > Healthy gd20 Endometrium
Targets in Healthy gd20 Trophoblast < Healthy gd20 Endometrium
[truncated: 944 more rows]

## Sheet: AE>AT
Functional Annotation Chart
[truncated: 772 more rows]

[truncated: 5 more sheets: AT>AE, HE>AE, AE>HE, HT>AT, AT>HT]
